# Supplementary material for: Phylogenetic relationships of Neogene hamsters (Mammalia, Rodentia, Cricetinae) revealed under Bayesian inference and maximum parsimony
Source: PeerJ. 2024 Nov 15;12:e18440. doi: 10.7717/peerj.18440 (PMC11572387; doi:10.7717/peerj.18440)
Supplement: Supplemental Information 2 — Open using Mesquite. [file peerj-12-18440-s002.nex]

#NEXUS
[written Mon Mar 18 15:20:32 CET 2024 by Mesquite  version 3.81 (build 955)]

BEGIN TAXA;
	TITLE Taxa;
	DIMENSIONS NTAX=44;
	TAXLABELS
		Eucricetodon_wangae Apocricetus_plinii Apocricetus_alberti Apocricetus_angustidens Apocricetus_barrierei Apocricetus_darderi Pseudocricetus_polgardiensis Pseudocricetus_orienteuropaeus Pseudocricetus_kormosi Hattomys_beetsi Hattomys_nazarii Hattomys_gargantua Neocricetodon_ambarrensis Neocricetodon_fahlbuschi Neocricetodon_moldavicus Neocricetodon_nestori Neocricetodon_browni Neocricetodon_progressus Neocricetodon_occidentalis Neocricetodon_hanae Neocricetodon_grangeri Neocricetodon_intermedius Neocricetodon_polonicus Neocricetodon_magnus Neocricetodon_similis Neocricetodon_skofleki Collimys_transversus Collimys_gudrunae Collimys_hiri Collimys_longidens Collimys_dobosi Cricetulodon_complicidens Cricetulodon_hartenbergeri Cricetulodon_sabadellensis Cricetulodon_bugesiensis Cricetulodon_lucentensis Cricetulodon_meini Rotundomys_freiriensis Rotundomys_intimus Rotundomys_sabatieri Rotundomys_montisrotundi Rotundomys_bressanus Cricetus_cricetus Nothocricetulus_migratorius 
	;

END;


BEGIN CHARACTERS;
	TITLE  Character_Matrix;
	DIMENSIONS  NCHAR=116;
	FORMAT DATATYPE = STANDARD RESPECTCASE GAP = - MISSING = ? SYMBOLS = "  0 1 2 3 4 5 6 7 8";
	CHARSTATELABELS 
		1 'Size (length M1):  (0) small, 1.0-1.8 mm; (1) medium size, > 1.8-2.6 mm; (2) large, > 2.6-3.2 mm; (3) very large, > 3.2 mm',
		2 'Form:  (0) brachiodont; (1) semihypsodont',
		3 'M1 oclussal labial outline:  (0) convex; (1) flat; (2) sinuous; (3) strongly lobate',
		4 'Main cusp:  (0) not forming rows, Cricetid-like ; (1) forming rows, Myocricetodon-like; (2) chevrons',
		5 'Anterocone:  (0) absent; (1) single; (2) divided with both the anterocones similar in size; (3) divided with the lingual anterocone smaller than the labial one; (4) with the lingual one larger than the labial one; (5) single large derived from a divided anterocone, (6) crestiform',
		6 'M1 anterolophule:  (0) connected to the anteroloph; (1) connected to the lingual anterocone; (2) conected to the labial anterocone; (3) absent; (4) interrupted; (5) connected to the Melissiodon cusp',
		7 'M1 protolophule (position to the Protocone):  (0) posterior; (1) double; (2) anterior; (3) middle; (4) absent',
		8 'M1 protolophule:  (0) nearly transverse; (1) strongly posteriorly directed; (2) nearly longitudinal',
		9 'M1 lingual spur of the anterolophule:  (0) absent; (1) present',
		10 'M1 lingual spur of the Anterocone:  (0) absent; (1) present',
		11 'M1 anterior lingual anteroloph:  (0) present not continuous around the protocone; (1) weak or absent; (2) present continuous around the protocone; (3) present connected to the antero-labial side of the protocone;',
		12 'M1 lingual branch of the anterior cingulum:  (0) absent; (1) not connecting to the lingual cingulum; (2) continuous around the protocone; (3) present with t1; (4) absent with t1',
		13 'M1 posterior spur of the Anterocone:  (0) absent; (1) present',
		14 'M1 backward Paracone spur:  (0) very weak or absent; (1) short; (2) long longitudinal; (3) long oblique labially directed; (4) integrated in cusp',
		15 'M1 anterior spur of the Metacone:  (0) very weak or absent; (1) present',
		16 'M1 and M2 Paracone:  (0) conical; (1) elongated; (2) triangular',
		17 'M1 Prestyle or anterior ridge:  (0) absent; (1) present',
		18 'M1 protostyle (=anterostyle):  (0) absent; (1) present',
		19 'M1 Enterostyle (t4):  (0) absent; (1) small isolated from protocone; (2) small joined with the protocone; (3) large not isolated; (4) large isolated',
		20 'M1 mesoloph:  (0) long and connected to the labial border; (1) short or medium length; (2) very weak or absent; (3) long and interrupted',
		21 'M1 longitudinal Protocone spur:  (0) absent; (1) present',
		22 'M1 transversal Protocone spur:  (0) absent; (1) present',
		23 'M1 funnel:  (0) absent; (1) present',
		24 'M1 longitudinal crest:  (0) normal; (1) reduced or interrupted; (2) absent; (3) connection between paracone-paracone spur and anterior arm of the hypocone',
		25 'M1 Metalophule (connection to the Hypocone):  (0) anterior; (1) posterior; (2) middle; (3) double; (4) absent',
		26 'M1 Labial posteroloph:  (0) long transverse not connected to the metalophule; (1) long, continues beyond the point where it meets the metalophule; (2) short, continues beyond the point where it meets the metalophule; (3) does not continue beyond the metalophule; (4) posteroloph with t12; (5) t12 isolated; (6) short transverse not connected to the metalophule',
		27 'M1 Lingual posteroloph:  (0) absent; (1) vestigial; (2) short',
		28 'M1 roots:  (0) three; (1) four; (2) five; (3) two',
		29 'M2 longitudinal crest:  (0) normal longitudinal; (1) weakly developed; (2) absent; (3) new',
		30 'M2 lingual anteroloph:  (0) well developped not continuous around the protocone; (1) poorly developed; (2) absent; (3) well-developped continuous around the protocone',
		31 'M2 lingual branch of the antero cingulum:  (0) weak or absent; (1) not continuous around the protocone; (2) continuous around the protocone; (3) present with t1 developped; (4) absent with t1',
		32 'M2 labial anteroloph:  (0) as high as the protocone; (1) lower than the protocone; (2) lower anterior cingulum with t3; (3) t3 isolated; (4) absent',
		33 'LM2/WM2:  (0) <1.2 (nearly square); (1) 1.2-1.5 (elongated); (2) >1.5 very elongated',
		34 'M2 protolophule (0) anterior (1) double (2) posterior (3) middle of the protocone',
		35 'M2 backward Paracone spur:  (0) very weak or absent; (1) short; (2) long longitudinal; (3) long very oblique, like a prolongation of the posterior arm of the paracone; (4) integrated in cusp joins the anterior arm of the hypocone',
		36 'M2 anterior Metacone spur:  (0) absent; (1) present',
		37 'M2 mesoloph:  (0) long and connected to the labial border; (1) short or medium sized; (2) weak or absent',
		38 'M2 metalophule (connection to the Hypocone):  (0) anterior; (1) double; (2) posterior; (3) middle; (4) absent',
		39 'M2 roots:  (0) three; (1) four; (2) two',
		40 'LM1/LM3:  (0) <1.5; (1) 1.5-2; (2) 2-2.5; (3) 2.5-3; (4) >3',
		41 'M3 LM3/WM3:  (0) >1; (1) 1-0.8; (2) 0.8>',
		42 'M3 lingual anteroloph:  (0) poorly developed; (1) well-developed; (2) absent; (3) with t1',
		43 'M3 lingual branch of the anterior cingulum:  (0) absent; (1) present; (2) with t1; (3) t1 isolated',
		44 'M3 labial anteroloph:  (0) well developed (longer than the 1/2 of the width of the tooth; (1) poorly developed; (2) absent; (3) t3',
		45 'M3 anterior ectoloph:  (0) absent; (1) present',
		46 'M3 protolophule:  (0) nearly transverse; (1) slightly anteriorly directed; (2) slightly posteriorly directed; (3) strongly posteriorly directed',
		47 'M3 anterior arm of the protolophule:  (0) connected to the anterior part of the protocone or the anteroloph; (1) connected to the middle of the protocone; (2) connected to the posterior side of the protocone; (3) absent (without connection)',
		48 'M3 backward paracone spur:  (0) absent; (1) poorly developed; (2) well-developed',
		49 'M3 mesoloph:  (0) long and connected to the labial border; (1) short or medium sized; (2) absent',
		50 'M3 central atoll:  (0) complete; (1) incomplete; (2) absent',
		51 'M3 neoentoloph:  (0) present; (1) incomplete; (2) absent',
		52 'M3 metalophule (connection to the Hypocone):  (0) anterior; (1) posterior; (2) middle of hypocone; (3) absent; (4) double',
		53 'M3 Metacone:  (0) well-developed; (1) reduced; (2) absent or included in crest',
		54 'M3 Hypocone:  (0) labial to the protocone; (1) aligned on the lingual side with the protocone; (2) indistinct; (3) aligned with the protocone but in the middle of the tooth; (4) lingual to the protocone',
		55 'M3 Hypocone:  (0) very reduced; (1) slightly reduced; (2) absent or included in crest',
		56 'M3 posteroloph:  (0) well-developed; (1) short but distinct; (2) very weak or absent fused with the metacone-hypocone',
		57 'm1 anteroconid:  (0) small single; (1) large single; (2) double; (3) integrated in prelobe; (4) multi-lobed crestiform',
		58 'm1 metaconid ridge:  (0) present; (1) absent',
		59 'm1 labial anterior cingulum:  (0) absent; (1) not connecting to the labial cingulum; (2) continuous around the protocone, connecting to the labial cingulum',
		60 'm1 labial anterolophid:  (0) well-developed; (1) poorly developed; (2) absent',
		61 'm1 lingual anterolophid:  (0) well-developed; (1) weak; (2) absent; (3) with accesory cuspid',
		62 'm1 protostylid (C4):  (0) absent; (1) small; (2) large',
		63 'm1 ectostylid:  (0) weak or absent; (1) small; (2) large',
		64 'm1 labial spur of the anterolophulid:  (0) absent; (1) present',
		65 'm1 metalophulid:  (0) anterior connected to the anterolophulid; (1) double with anterior connected to the anterolophulid; (2) posterior; (3) middle to the protoconid; (4) absent; (5) anterior connected to the anteroconid; (6) double with anterior connected to the anteroconid; (7) double with the posterior one connected to the middle to the protoconid',
		66 'm1 mesolophid:  (0) absent; (1) short to medium lenght; (2) long transverse and connected to the lingual border; (3) long oblique (X pattern); (4) branched',
		67 'm1:  (0) old longitudinal crest; (1) weak or reduced; (2) absent',
		68 'm1 ectomesolophid:  (0) absent; (1) present',
		69 'm1 hypoconulid:  (0) absent; (1) present and joined with the hypoconid; (2) z isolated',
		70 'Relative size (Lm1/Lm3):  (0) <1.2, not reduced; (1) 1.2-1.4; (2) 1.4-1.6; (3) 1.6-2.0 reduced; (4) very reduced >2',
		71 'm2 lingual anterolophid:  (0) developed; (1) very weak or not developed',
		72 'm2 roots:  (0) two; (1) three with the anterior one divided; (2) three with the posterior one divided; (3) four',
		73 'm2 mesolophid:  (0) long and connected to the lingual border; (1) short to medium lenght; (2) absent; (3) connected to the metaconid',
		74 'm3 mesolophid:  (0) long and connected to the lingual border; (1) short to medium lenght; (2) absent; (3) connected to the metaconid',
		75 'm3 metalophulid:  (0) anterior; (1) middle; (2) posterior; (3) absent; (4) double',
		76 'm3 lingual anterolophid:  (0) well-developed; (1) weak or absent',
		77 'm3 entoconid-hypoconid:  (0) not very reduced; (1) very reduced; (2) extremely reduced',
		78 'm3 entoconid:  (0) large; (1) small but distinct; (2) very weak or absent',
		79 'm3 posterosinusid:  (0) large; (1) small; (2) absent',
		80 'm3 roots:  (0) two; (1) three; (2) one',
		81 'm3 Lm3/Wm3:  (0) 1.10-1.35; (1) <1.10; (2) >1.35',
		82 'Inclination of the cusps:  (0) no inclined; (1) moderately inclined; (2) very inclined',
		83 'M3 roots:  (0) three; (1) four; (2) two; (3) one',
		84 'm2 ectomesolophid:  (0) absent; (1) present',
		85 'm2:  (0) old longitudinal crest; (1) weak or reduced; (2) absent',
		86 'm1 anterior spur of the entoconid:  (0) absent; (1) present',
		87 'm2 anterior spur of the entoconid:  (0) absent; (1) present',
		88 'm3 labial anterolophid:  (0) long; (1) short or hanging; (2) very weak or absent; (3) A1',
		89 'm3 ectomesolophid:  (0) absent; (1) present',
		90 'm2 labial anterolophid:  (0) long; (1) short or hanging; (2) absent; (3) A1',
		91 'P4:  (0) present; (1) absent',
		92 'm1 spur of the posterior arm hypoconid:  (0) absent; (1) present',
		93 'm1 mesostylid:  (0) absent; (1) present',
		94 'm1 anterolophulid: (0) weak or absent; (1) connected to the anteroconid',
		95 'm1 longitudinal crest:  (0) labially situated; (1) central',
		96 'm1 metaconulide:  (0) absent; (1) present',
		97 'm1 posterior arm of the protoconid:  (0) not integrated into the murid and connected to the metalophulid II; (1) long and free; (2) short and free; (3) integrated to the longitudinal crest; (4) very short or absent; (5) long and connected to the anterior arm of the hypoconid; (6) long and connected to the metaconid ridge; (7) connected to the metalophulid II and the longitudinal crest',
		98 'm2 posterior arm of the protoconid:  (0) connected to the middle of the protoconid and to the metalophulid II; (1) long and free; (2) short and free; (3) connected to the longitudinal crest; (4) very short or absent; (5) long and connected to the anterior arm of the hypoconid; (6) long and connected to the metaconid ridge; (7) connected to the metalophulid II and longitudinal crest',
		99 'M1 Anterior arm of Protocone:  (0) short and connected to the protolophule I; (1) long and free; (2) long and connected to the anterocone; (3) short and free; (4) indistinct or absent; (5) connected to the anterolophule; (6) short and connected to the paraconule',
		100 'M1 mesostyle: (0) absent; (1) present',
		101 'M1 second mesoloph:  (0) absent; (1) present',
		102 'M1 accessorys crests (bassin):  (0) absent; (1) present',
		103 'M1 labial spur of the anterolophule:  (0) absent; (1) short or medium; (2) long; (3) connected to the paraconule',
		104 'M1 paraconule:  (0) absent; (1) present',
		105 'M1 posterior spur of the Metacone:  (0) absent; (1) present',
		106 'm1 mesoconid:  (0) weak or absent; (1) present and well developped',
		107 'm2 mesoconid:  (0) weak or absent; (1) present and well developped',
		108 'M1 prelobe:  (0) absent; (1) poorly developed; (2) well-developed',
		109 'm1 hypolophulid: (0) posterior or incomplete; (1) transverse or directed towards the hypoconid; (2) connected to the longitudinal crest; (3) connected to the free part of the posterior arm; (4) weak or absent forming chevron with the hypoconid; (5) connected to the mesolophid',
		110 'm3 posterior arm of the protoconid: (0) not aligned with the entoconid; (1) directed and aligned with the entoconid',
		111 'M1 anterior spur of the labial anterocone: (0) absent; (1) present',
		112 'M1 anterior spur of the lingual anterocone: (0) absent; (1) present',
		113 'M1 anterior atoll: (0) absent; (1) present',
		114 'm1 roots: (0) two; (1) three',
		115 'M1 parastyle: (0) absent; (1) present',
		116 'M2 entomesoloph: (0) absent; (1) present' ; 
	MATRIX
	Eucricetodon_wangae             10001(0 4)000010(0 1)00000010000000000000000100000000000200000000000000021000000110000000000000000110(0 1)000(0 1)1000000002????????
	Apocricetus_plinii              101021100011100000010000?00100-001001(0 1 4)1100-000001220011(0 1)211220000000001?2301000?00?000000010011033500010000220100?00
	Apocricetus_alberti             101021100011100000010000400100-00100141100-000001223011041012000000000102(2 3)010000000000000010011033500010100220111000
	Apocricetus_angustidens         2010210000111000(0 1)0010000400100-0?200141100-000001223011041012000000000102(1 2 3)01000000?000000010011033500010100220111000
	Apocricetus_barrierei           2010210000111000(0 1)0010000400100-00(1 2)0014?100-000(0 3)01223011041012000000000102(1 3)010000000000000010011033500010100220111100
	Apocricetus_darderi             30102110001-100010010000400100-002001(2 4)1002-000(0 3)11223011041012000010000101(1 3)010000200000000010011033500010100250111000
	Pseudocricetus_polgardiensis    10102110001-(0 1)00000000000(1 3)10000-0110001?101-00000122001112102200002000?0?0100000?00?000000010011033500020000220000?00
	Pseudocricetus_orienteuropaeus  10102110001-100000010000(1 4)(0 1)0(0 1)00-02100141001-0000012200111211220000000000?(1 2)100000?000000000010011033500000(0 1)00220(0 1)(0 1)(0 1)?00
	Pseudocricetus_kormosi          10102110001-100000010000110(0 1)00-01100111101-0000012200111410220000000000?1(1 3)00000?000000000010011033500000000220(0 1)(0 1)0?00
	Hattomys_beetsi                 301021(0 1)00011100000000000110?00-00100121001-0000012230110210000010100001?1(0 3)00000?00?100000010011033500010000250111?00
	Hattomys_nazarii                301021100011101000000000400?00-011010(2 4)1001-0000102230110(2 4)10000010100001?1001000?00(0 1)00000(0 1)010011033500010100250111?01
	Hattomys_gargantua              301021100011101000000000400101-00(1 2)0104100(0 2)-000(0 3)102230110210000010100001?1(0 3)01000?00(0 1)000000010011033500010100250111001
	Neocricetodon_ambarrensis       101021100011000000010000110000-00100111101-0000012200110210020000100010?0000000?00?000000010011033500010000220110?00
	Neocricetodon_fahlbuschi        101021100011000000010000110(0 1)00-01101111001-0000012200110210020000200001000000000000000000010011033500010000220100010
	Neocricetodon_moldavicus        101021(0 1)00011000000010000110000-00100(0 1)1110(0 2)-0000012201110210020000(0 1)00001?(0 1)001000?00?000000010011033500010000220000?10
	Neocricetodon_nestori           101021100011000000000000110100-001001(0 1 4)1101-00000(1 2)22(0 3)1111210120000200001200000001000000000010111033510010000220000100
	Neocricetodon_browni            101021100011000000(0 1)00000110(0 1)00-01100(0 1)(1 2)1101-00000122(0 4)111121012000020000100(0 1)0000000000000000100110335100(1 2)000022010(0 1)0(0 1)0
	Neocricetodon_progressus        101021100011000000010000110(0 1)00-01100021101-00000122011102100200002000100(0 1)1000000000000000010(0 1)110335(0 1)00(1 2)0000220(0 1)(0 1)00(0 1)0
	Neocricetodon_occidentalis      101021(0 1)00011000000010000310(0 1)00-00100111101-000001220(1 2)111210020000200010?0(0 1)01000?00?000000010111033500010000220100?(0 1)0
	Neocricetodon_hanae             1010211000110000000(0 1)0000110(0 1)00-00100(0 1)(1 2)1101-00000(0 1)22011102100?0000200010?0000000?00?000000010111033500020000220000?(0 1)0
	Neocricetodon_grangeri          00102110001?000000010000110100-01100111101-0000012201110210020000200010?0000000?10?0000000100110335000(1 2)0000220000?10
	Neocricetodon_intermedius       101021100011000000(0 1)00000400100-00100001001-0000022200110(2 4)10000000200011?0001001?00?000000010011033510010000220110?00
	Neocricetodon_polonicus         001021100011000000000000400(0 1)00-01100001101-0000012201111(2 4)100000002000110(0 1)0000000000000000010011033510020000220100000
	Neocricetodon_magnus            101021100011000000000000400(0 1)00-001000(0 1)1001-00000?2201111410000000200001000000000000000000010011033500020000220000000
	Neocricetodon_similis           101021100011(0 1)00000000000310(0 1)00-00100011101-000001220111021002000020(0 1)01(0 1)?0000000?00?0000000101110335(0 1)0020000220100?10
	Neocricetodon_skofleki          101021100011100000000000310(0 1)00-00100011101-000001220111041002010020001000(0 1)00000000000000001011103351002000022010(0 1)000
	Collimys_transversus            00106100000-000000010000110?00-0020012?100-000(0 3)0022401102100200102010?1?0????????0?(0 1)000??01001103351002000022?000?10
	Collimys_gudrunae               10106100000-000000000000110001-00200020000-0003002240110210020010201011000010000000000000010011033500020000220000010
	Collimys_hiri                   10106100000-000000010000110001-01200020002-000310221011021002001020101100001000020?100000010011033500020000220000010
	Collimys_longidens              10106100000-000000010000110?0(1 2)-01200(0 1)2?102-000300221111021002001020(0 1)011?0001000?00?000000010011033510020000220000?10
	Collimys_dobosi                 10106100000-000000010000110001-00200020102-0003002240110210020010201011000010000000000000010011033500020000220000010
	Cricetulodon_complicidens       001021100011(0 1)00000010000110000-0?100010??1-0000012201(0 1)102100200002000?000(0 1)000000?00000000010(0 1)11033500020000220000010
	Cricetulodon_hartenbergeri      101021100011000000010000110000-0010012?101-00000122011102100200001000000(1 3)100000?00?000000010011033500000000220000000
	Cricetulodon_sabadellensis      101021000011000000010000110000-0010012(0 1)101-0000012200110210020000000011021000000000000000010011033500000000220000000
	Cricetulodon_bugesiensis        101021(0 1)00011000000010000(1 4)(0 1)0?00-0010012?10(0 1)-0000012200110210020000000001?2200000?00?000000010011033500000000220000?00
	Cricetulodon_lucentensis        101021(0 1)00012100000010000400103-0010011?112100100(1 2)22(0 3)2000211220000(0 2)00020?(1 2)200111?00?000000010011033500010000221111?00
	Cricetulodon_meini              101021100011(0 1)00000010000400?00-001001(2 4)?102100100122011102102200001000?0?(1 2)????????0?0000??01001103350001000022?110?00
	Rotundomys_freiriensis          ?0?06100000-00?000020000?3??00-0020022??01-000302221011041000000?000010?2201000?00?0000100100010335?0000?00220000?00
	Rotundomys_intimus              10106100000-000000020000130001-01200221001-00030122101104100200050000110220100000000000100100110335000(0 1)0000221000000
	Rotundomys_sabatieri            10106100000-000000020000130(0 1)00-01200(1 2)2(0 1)001-0003012210110410020005000011022010000000000010010011033500000000221000000
	Rotundomys_montisrotundi        10106100000-000000020000130001-0020022(0 1)001-0003012210110410020005000011?2201000?00?0000100100110335000(0 1)0000221000?00
	Rotundomys_bressanus            10106100000-000000020000130000-0120022(0 1)001-00030122101104101200050000110220100000000000100100110335000(0 1)0000221000000
	Cricetus_cricetus               20102110000-100000010000100?00-0010012?001-0000010230110210120000000001?1(0 3)00000?00?0000000100(0 1)1033500010000220111?00
	Nothocricetulus_migratorius     00102110001-100000010000400101-0010014(0 1)102-000001223111021022000000001102?00000000(0 2)0000000100110335000100002211110(0 1)0

;

END;
BEGIN ASSUMPTIONS;
	TYPESET * UNTITLED   =  unord:  1- 116;

END;

BEGIN MESQUITECHARMODELS;
	ProbModelSet * UNTITLED   =  'Mk1 (est.)':  1- 116;
END;

Begin MESQUITE;
		MESQUITESCRIPTVERSION 2;
		TITLE AUTO;
		tell ProjectCoordinator;
		timeSaved 1710771632538;
		getEmployee #mesquite.minimal.ManageTaxa.ManageTaxa;
		tell It;
			setID 0 3261265025735612565;
			tell It;
				setDefaultOrder  0 297 209 220 216 217 215 222 239 213 218 221 212 223 224 229 234 225 226 227 228 230 231 232 233 235 249 214 237 238 236 243 211 240 241 242 244 245 247 258 219 248 250 251;
				attachments ;
			endTell;
		endTell;
		getEmployee #mesquite.charMatrices.ManageCharacters.ManageCharacters;
		tell It;
			setID 0 7783932729169681915;
			tell It;
				setDefaultOrder  0 305 223 68 1 71 4 170 32 85 84 77 327 6 171 34 63 62 66 7 86 50 33 38 9 11 48 12 45 194 78 175 46 236 16 88 17 20 337 51 82 36 161 91 184 90 92 304 336 93 316 52 54 213 214 37 317 79 222 56 27 219 235 251 87 31 40 312 76 43 319 75 340 195 41 42 44 240 70 72 81 241 95 154 156 157 158 153 155 152 96 97 98 101 100 110 102 103 99 104 105 107 108 109 111 112 134 113 114 115 116 117 118 119 120 121;
				attachments ;
			endTell;
			mqVersion 381;
			checksumv 0 3 1410831399 null  getNumChars 116 numChars 116 getNumTaxa 44 numTaxa 44   short true   bits 127   states 127   sumSquaresStatesOnly 129709.0 sumSquares 129709.0 longCompressibleToShort false usingShortMatrix true   NumFiles 1 NumMatrices 1;
			mqVersion;
		endTell;
		getWindow;
		tell It;
			suppress;
			setResourcesState false false 100;
			setPopoutState 300;
			setExplanationSize 0;
			setAnnotationSize 0;
			setFontIncAnnot 0;
			setFontIncExp 0;
			setSize 1280 596;
			setLocation 326 163;
			setFont SanSerif;
			setFontSize 10;
			getToolPalette;
			tell It;
			endTell;
			desuppress;
		endTell;
		getEmployee  #mesquite.charMatrices.BasicDataWindowCoord.BasicDataWindowCoord;
		tell It;
			showDataWindow #7783932729169681915 #mesquite.charMatrices.BasicDataWindowMaker.BasicDataWindowMaker;
			tell It;
				getWindow;
				tell It;
					getTable;
					tell It;
						rowNamesWidth 249;
					endTell;
					popAsTile false;
					popOut;
					setExplanationSize 30;
					setAnnotationSize 40;
					setFontIncAnnot '-4';
					setFontIncExp '-1';
					setSize 1920 1025;
					setLocation -8 0;
					setFont SanSerif;
					setFontSize 14;
					getToolPalette;
					tell It;
						setTool mesquite.charMatrices.BasicDataWindowMaker.BasicDataWindow.ibeam;
					endTell;
					setTool mesquite.charMatrices.BasicDataWindowMaker.BasicDataWindow.ibeam;
					colorCells  #mesquite.charMatrices.ColorCells.ColorCells;
				tell It;
					setColor Goldenrod;
					removeColor off;
				endTell;
					colorRowNames  #mesquite.charMatrices.TaxonGroupColor.TaxonGroupColor;
					colorColumnNames  #mesquite.charMatrices.CharGroupColor.CharGroupColor;
					colorText  #mesquite.charMatrices.NoColor.NoColor;
					setBackground White;
					toggleShowNames off;
					toggleShowTaxonNames on;
					toggleTight off;
					toggleThinRows off;
					toggleShowChanges on;
					toggleSeparateLines off;
					toggleShowStates on;
					toggleReduceCellBorders off;
					toggleAutoWCharNames off;
					toggleAutoTaxonNames off;
					toggleShowDefaultCharNames on;
					toggleConstrainCW off;
					toggleBirdsEye off;
					toggleColorOnlyTaxonNames off;
					toggleShowPaleGrid off;
					toggleShowPaleCellColors off;
					toggleShowPaleExcluded off;
					togglePaleInapplicable on;
					togglePaleMissing off;
					toggleShowBoldCellText off;
					toggleAllowAutosize on;
					toggleColorsPanel on;
					toggleDiagonal on;
					setDiagonalHeight 80;
					toggleLinkedScrolling off;
					toggleScrollLinkedTables off;
				endTell;
				showWindow;
				getWindow;
				tell It;
					forceAutosize;
				endTell;
				getEmployee #mesquite.charMatrices.AlterData.AlterData;
				tell It;
					toggleBySubmenus off;
				endTell;
				getEmployee #mesquite.charMatrices.ColorByState.ColorByState;
				tell It;
					setStateLimit 9;
					toggleUniformMaximum off;
				endTell;
				getEmployee #mesquite.categ.StateNamesStrip.StateNamesStrip;
				tell It;
					showStrip off;
				endTell;
				getEmployee #mesquite.charMatrices.AnnotPanel.AnnotPanel;
				tell It;
					togglePanel off;
				endTell;
				getEmployee #mesquite.charMatrices.CharReferenceStrip.CharReferenceStrip;
				tell It;
					showStrip off;
				endTell;
				getEmployee #mesquite.charMatrices.QuickKeySelector.QuickKeySelector;
				tell It;
					autotabOff;
				endTell;
				getEmployee #mesquite.charMatrices.SelSummaryStrip.SelSummaryStrip;
				tell It;
					showStrip off;
				endTell;
				getEmployee #mesquite.categ.SmallStateNamesEditor.SmallStateNamesEditor;
				tell It;
					panelOpen true;
				endTell;
			endTell;
		endTell;
		getEmployee  #mesquite.charMatrices.ManageCharacters.ManageCharacters;
		tell It;
			showCharacters #7783932729169681915 #mesquite.lists.CharacterList.CharacterList;
			tell It;
				setData 0;
				getWindow;
				tell It;
					useTargetValue off;
					setTargetValue ;
					newAssistant  #mesquite.lists.DefaultCharOrder.DefaultCharOrder;
					newAssistant  #mesquite.lists.CharListInclusion.CharListInclusion;
					newAssistant  #mesquite.lists.CharListPartition.CharListPartition;
					newAssistant  #mesquite.stochchar.CharListProbModels.CharListProbModels;
					getTable;
					tell It;
						rowNamesWidth 1169;
						columnWidth 0 39;
						columnWidth 1 36;
					endTell;
					setExplanationSize 30;
					setAnnotationSize 20;
					setFontIncAnnot 0;
					setFontIncExp 0;
					setSize 1180 524;
					setLocation 326 163;
					setFont SanSerif;
					setFontSize 10;
					getToolPalette;
					tell It;
						setTool mesquite.lists.CharacterList.CharacterListWindow.ibeam;
					endTell;
					setActive;
				endTell;
				showWindow;
				getEmployee #mesquite.lists.CharListAnnotPanel.CharListAnnotPanel;
				tell It;
					togglePanel off;
				endTell;
			endTell;
		endTell;
		endTell;
end;
