# Supplementary material for: Phylogenetic relationships of Neogene hamsters (Mammalia, Rodentia, Cricetinae) revealed under Bayesian inference and maximum parsimony
Source: PeerJ. 2024 Nov 15;12:e18440. doi: 10.7717/peerj.18440 (PMC11572387; doi:10.7717/peerj.18440)
Supplement: Supplemental Information 3 [file peerj-12-18440-s003.zip]

Archive with 37 entries (25 files):
- S3-SteppingStoneSampling+TreeReconstructions/
- S3-SteppingStoneSampling+TreeReconstructions/SteppingStoneSampling/
- S3-SteppingStoneSampling+TreeReconstructions/SteppingStoneSampling/IGR_fossiltip/
- S3-SteppingStoneSampling+TreeReconstructions/SteppingStoneSampling/IGR_fossiltip/infile.nex
- S3-SteppingStoneSampling+TreeReconstructions/SteppingStoneSampling/IGR_fossiltip/stdout.txt
- S3-SteppingStoneSampling+TreeReconstructions/SteppingStoneSampling/IGR_random/
- S3-SteppingStoneSampling+TreeReconstructions/SteppingStoneSampling/IGR_random/infile.nex
- S3-SteppingStoneSampling+TreeReconstructions/SteppingStoneSampling/IGR_random/stdout.txt
- S3-SteppingStoneSampling+TreeReconstructions/SteppingStoneSampling/Tk02_fossiltip/
- S3-SteppingStoneSampling+TreeReconstructions/SteppingStoneSampling/Tk02_fossiltip/infile.nex
- S3-SteppingStoneSampling+TreeReconstructions/SteppingStoneSampling/Tk02_fossiltip/stdout.txt
- S3-SteppingStoneSampling+TreeReconstructions/SteppingStoneSampling/Tk02_random/
- S3-SteppingStoneSampling+TreeReconstructions/SteppingStoneSampling/Tk02_random/infile.nex
- S3-SteppingStoneSampling+TreeReconstructions/SteppingStoneSampling/Tk02_random/stdout.txt
- S3-SteppingStoneSampling+TreeReconstructions/TreeReconstructions/
- S3-SteppingStoneSampling+TreeReconstructions/TreeReconstructions/BayesianInference/
- S3-SteppingStoneSampling+TreeReconstructions/TreeReconstructions/BayesianInference/IGR_fossiltip/
- S3-SteppingStoneSampling+TreeReconstructions/TreeReconstructions/BayesianInference/IGR_fossiltip/CricetinaeMB_110224_IGR_fossiltip_fossiltree.t.con.tre
- S3-SteppingStoneSampling+TreeReconstructions/TreeReconstructions/BayesianInference/IGR_fossiltip/CricetinaeMB_110224_IGR_fossiltip_tree.t.con.tre
- S3-SteppingStoneSampling+TreeReconstructions/TreeReconstructions/BayesianInference/IGR_fossiltip/infile.nex
- S3-SteppingStoneSampling+TreeReconstructions/TreeReconstructions/BayesianInference/IGR_fossiltip/stdout.txt
- S3-SteppingStoneSampling+TreeReconstructions/TreeReconstructions/BayesianInference/NonCal/
- S3-SteppingStoneSampling+TreeReconstructions/TreeReconstructions/BayesianInference/NonCal/CricetinaeMB_070224_NonCal_Fossiltree.t.con.tre
- S3-SteppingStoneSampling+TreeReconstructions/TreeReconstructions/BayesianInference/NonCal/Cricetinae_070224_NonCal_tree.t.con.tre
- S3-SteppingStoneSampling+TreeReconstructions/TreeReconstructions/BayesianInference/NonCal/infile.nex
- S3-SteppingStoneSampling+TreeReconstructions/TreeReconstructions/BayesianInference/NonCal/stdout.txt
- S3-SteppingStoneSampling+TreeReconstructions/TreeReconstructions/BayesianInference/Tk02_fossiltip/
- S3-SteppingStoneSampling+TreeReconstructions/TreeReconstructions/BayesianInference/Tk02_fossiltip/CricetinaeMB_110224_Tk02_fossiltip_fossiltree.t.con.tre
- S3-SteppingStoneSampling+TreeReconstructions/TreeReconstructions/BayesianInference/Tk02_fossiltip/CricetinaeMB_110224_Tk02_fossiltip_tree.t.con.tre
- S3-SteppingStoneSampling+TreeReconstructions/TreeReconstructions/BayesianInference/Tk02_fossiltip/infile.nex
- S3-SteppingStoneSampling+TreeReconstructions/TreeReconstructions/BayesianInference/Tk02_fossiltip/stdout.txt
- S3-SteppingStoneSampling+TreeReconstructions/TreeReconstructions/MaximumParsimony/
- S3-SteppingStoneSampling+TreeReconstructions/TreeReconstructions/MaximumParsimony/EqualWeighting_MC-tree.nex
- S3-SteppingStoneSampling+TreeReconstructions/TreeReconstructions/MaximumParsimony/EqualWeighting_MC-tree_prunedExtantRogues.nex
- S3-SteppingStoneSampling+TreeReconstructions/TreeReconstructions/MaximumParsimony/ImpliedWeighting_MC-tree.nex
- S3-SteppingStoneSampling+TreeReconstructions/TreeReconstructions/MaximumParsimony/ImpliedWeighting_MC-tree_prunedExtantRogues.nex
- S3-SteppingStoneSampling+TreeReconstructions/TreeReconstructions/MaximumParsimony/InputFile.tnt
