# Supplementary material for: Phylogenetic relationships of Neogene hamsters (Mammalia, Rodentia, Cricetinae) revealed under Bayesian inference and maximum parsimony
Source: PeerJ. 2024 Nov 15;12:e18440. doi: 10.7717/peerj.18440 (PMC11572387; doi:10.7717/peerj.18440)
Supplement: Supplemental Information 3 [file peerj-12-18440-s003.zip › S3-SteppingStoneSampling+TreeReconstructions/SteppingStoneSampling/Tk02_random/stdout.txt]

running: /mnt/home/cipres/opt/popeye/mrbayes/3.2.7a/mb < paramfile.txt
running: /mnt/home/cipres/opt/popeye/mrbayes/3.2.7a/mb < paramfile.txt
running: /mnt/home/cipres/opt/popeye/mrbayes/3.2.7a/mb < paramfile.txt
running: /mnt/home/cipres/opt/popeye/mrbayes/3.2.7a/mb < paramfile.txt
running: /mnt/home/cipres/opt/popeye/mrbayes/3.2.7a/mb < paramfile.txt
running: /mnt/home/cipres/opt/popeye/mrbayes/3.2.7a/mb < paramfile.txt
running: /mnt/home/cipres/opt/popeye/mrbayes/3.2.7a/mb < paramfile.txt
running: /mnt/home/cipres/opt/popeye/mrbayes/3.2.7a/mb < paramfile.txt
running: /mnt/home/cipres/opt/popeye/mrbayes/3.2.7a/mb < paramfile.txt
running: /mnt/home/cipres/opt/popeye/mrbayes/3.2.7a/mb < paramfile.txt
running: /mnt/home/cipres/opt/popeye/mrbayes/3.2.7a/mb < paramfile.txt
running: /mnt/home/cipres/opt/popeye/mrbayes/3.2.7a/mb < paramfile.txt
running: /mnt/home/cipres/opt/popeye/mrbayes/3.2.7a/mb < paramfile.txt
running: /mnt/home/cipres/opt/popeye/mrbayes/3.2.7a/mb < paramfile.txt
running: /mnt/home/cipres/opt/popeye/mrbayes/3.2.7a/mb < paramfile.txt
running: /mnt/home/cipres/opt/popeye/mrbayes/3.2.7a/mb < paramfile.txt
running: /mnt/home/cipres/opt/popeye/mrbayes/3.2.7a/mb < paramfile.txt
running: /mnt/home/cipres/opt/popeye/mrbayes/3.2.7a/mb < paramfile.txt
running: /mnt/home/cipres/opt/popeye/mrbayes/3.2.7a/mb < paramfile.txt
running: /mnt/home/cipres/opt/popeye/mrbayes/3.2.7a/mb < paramfile.txt
running: /mnt/home/cipres/opt/popeye/mrbayes/3.2.7a/mb < paramfile.txt
running: /mnt/home/cipres/opt/popeye/mrbayes/3.2.7a/mb < paramfile.txt
running: /mnt/home/cipres/opt/popeye/mrbayes/3.2.7a/mb < paramfile.txt
running: /mnt/home/cipres/opt/popeye/mrbayes/3.2.7a/mb < paramfile.txt


                            MrBayes 3.2.7a x86_64

                      (Bayesian Analysis of Phylogeny)

                             (Parallel version)
                         (24 processors available)

              Distributed under the GNU General Public License


               Type "help" or "help <command>" for information
                     on the commands that are available.

                   Type "about" for authorship and general
                       information about the program.


MrBayes > 
   Setting autoclose to yes

MrBayes > 
   Setting nowarnings to yes

MrBayes > 
   Setting usebeagle to yes
   Setting beagleprecision to double
   Setting beaglesse to Yes
   Setting beaglescaling to Dynamic
   Setting beaglethreads to No

MrBayes > 
   Executing file "infile.nex"
   UNIX line termination
   Longest line length = 186
   Parsing file
   Expecting NEXUS formatted file
   Reading data block
      Allocated taxon set
      Allocated matrix
      Defining new matrix with 44 taxa and 116 characters
      Data is Standard
      Gaps coded as -
      Missing data coded as ?
      WARNING: MrBayes does not support 'symbols' specification; default symbols assumed
      Taxon  1 -> Eucricetodon_wangae
      Taxon  2 -> Apocricetus_plinii
      Taxon  3 -> Apocricetus_alberti
      Taxon  4 -> Apocricetus_angustidens
      Taxon  5 -> Apocricetus_barrierei
      Taxon  6 -> Apocricetus_darderi
      Taxon  7 -> Pseudocricetus_polgardiensis
      Taxon  8 -> Pseudocricetus_orienteuropaeus
      Taxon  9 -> Pseudocricetus_kormosi
      Taxon 10 -> Hattomys_beetsi
      Taxon 11 -> Hattomys_nazarii
      Taxon 12 -> Hattomys_gargantua
      Taxon 13 -> Neocricetodon_ambarrensis
      Taxon 14 -> Neocricetodon_fahlbuschi
      Taxon 15 -> Neocricetodon_moldavicus
      Taxon 16 -> Neocricetodon_nestori
      Taxon 17 -> Neocricetodon_browni
      Taxon 18 -> Neocricetodon_progressus
      Taxon 19 -> Neocricetodon_occidentalis
      Taxon 20 -> Neocricetodon_hanae
      Taxon 21 -> Neocricetodon_grangeri
      Taxon 22 -> Neocricetodon_intermedius
      Taxon 23 -> Neocricetodon_polonicus
      Taxon 24 -> Neocricetodon_magnus
      Taxon 25 -> Neocricetodon_similis
      Taxon 26 -> Neocricetodon_skofleki
      Taxon 27 -> Collimys_transversus
      Taxon 28 -> Collimys_gudrunae
      Taxon 29 -> Collimys_hiri
      Taxon 30 -> Collimys_longidens
      Taxon 31 -> Collimys_dobosi
      Taxon 32 -> Cricetulodon_complicidens
      Taxon 33 -> Cricetulodon_hartenbergeri
      Taxon 34 -> Cricetulodon_sabadellensis
      Taxon 35 -> Cricetulodon_bugesiensis
      Taxon 36 -> Cricetulodon_lucentensis
      Taxon 37 -> Cricetulodon_meini
      Taxon 38 -> Rotundomys_freiriensis
      Taxon 39 -> Rotundomys_intimus
      Taxon 40 -> Rotundomys_sabatieri
      Taxon 41 -> Rotundomys_montisrotundi
      Taxon 42 -> Rotundomys_bressanus
      Taxon 43 -> Cricetus_cricetus
      Taxon 44 -> Nothocricetulus_migratorius
      Successfully read matrix
      Setting default partition (does not divide up characters)
      Setting model defaults
      Seed (for generating default start values) = 1708974098
      WARNING: There are 39 characters incompatible with the specified
               coding bias. These characters will be excluded.
      Setting output file names to "infile.nex.run<i>.<p|t>"
   Exiting data block
   Reading mrbayes block
      Setting autoclose to yes
      Setting nowarnings to yes
      Setting outgroup to taxon "Eucricetodon_wangae"
      Defining constraint called 'ingroup'
      Setting Topologypr to Constraints
      Successfully set prior model parameters
      WARNING: There are 39 characters incompatible with the specified
               coding bias. These characters will be excluded.
      Enabling Coding Variable
      Setting Rates to Gamma
      Successfully set likelihood model parameters
      WARNING: There are 39 characters incompatible with the specified
               coding bias. These characters will be excluded.
      Setting age of taxon 'Eucricetodon_wangae' to Uniform(33.00,35.00)
      Setting age of taxon 'Apocricetus_alberti' to Uniform(4.20,6.56)
      Setting age of taxon 'Apocricetus_angustidens' to Uniform(3.03,4.27)
      Setting age of taxon 'Apocricetus_barrierei' to Uniform(3.04,5.47)
      Setting age of taxon 'Apocricetus_darderi' to Uniform(3.60,5.33)
      Setting age of taxon 'Apocricetus_plinii' to Uniform(6.27,7.67)
      Setting age of taxon 'Collimys_dobosi' to Uniform(11.30,12.20)
      Setting age of taxon 'Collimys_gudrunae' to Uniform(13.80,13.90)
      Setting age of taxon 'Collimys_hiri' to Uniform(11.30,11.60)
      Setting age of taxon 'Collimys_longidens' to Uniform(11.30,11.90)
      Setting age of taxon 'Collimys_transversus' to Uniform(13.80,13.90)
      Setting age of taxon 'Cricetulodon_bugesiensis' to Uniform(8.75,9.90)
      Setting age of taxon 'Cricetulodon_complicidens' to Uniform(9.60,9.78)
      Setting age of taxon 'Cricetulodon_hartenbergeri' to Uniform(9.49,10.60)
      Setting age of taxon 'Cricetulodon_lucentensis' to Uniform(6.89,7.17)
      Setting age of taxon 'Cricetulodon_meini' to Uniform(7.53,7.58)
      Setting age of taxon 'Cricetulodon_sabadellensis' to Uniform(9.12,9.98)
      Setting age of taxon 'Hattomys_beetsi' to Uniform(4.19,7.02)
      Setting age of taxon 'Hattomys_gargantua' to Uniform(4.19,7.02)
      Setting age of taxon 'Hattomys_nazarii' to Uniform(4.19,7.02)
      Setting age of taxon 'Neocricetodon_ambarrensis' to Uniform(8.75,9.90)
      Setting age of taxon 'Neocricetodon_browni' to Uniform(5.30,7.68)
      Setting age of taxon 'Neocricetodon_fahlbuschi' to Uniform(7.60,9.11)
      Setting age of taxon 'Neocricetodon_grangeri' to Uniform(4.70,6.30)
      Setting age of taxon 'Neocricetodon_hanae' to Uniform(6.20,7.15)
      Setting age of taxon 'Neocricetodon_intermedius' to Uniform(3.18,4.95)
      Setting age of taxon 'Neocricetodon_magnus' to Uniform(3.18,5.47)
      Setting age of taxon 'Neocricetodon_moldavicus' to Uniform(9.78,9.94)
      Setting age of taxon 'Neocricetodon_nestori' to Uniform(6.40,6.70)
      Setting age of taxon 'Neocricetodon_occidentalis' to Uniform(7.62,8.51)
      Setting age of taxon 'Neocricetodon_polonicus' to Uniform(3.18,5.47)
      Setting age of taxon 'Neocricetodon_progressus' to Uniform(7.65,8.50)
      Setting age of taxon 'Neocricetodon_similis' to Uniform(5.30,6.50)
      Setting age of taxon 'Neocricetodon_skofleki' to Uniform(6.90,8.75)
      Setting age of taxon 'Pseudocricetus_kormosi' to Uniform(5.60,7.02)
      Setting age of taxon 'Pseudocricetus_orienteuropaeus' to Uniform(6.04,7.68)
      Setting age of taxon 'Pseudocricetus_polgardiensis' to Uniform(5.60,7.02)
      Setting age of taxon 'Rotundomys_bressanus' to Uniform(8.00,9.90)
      Setting age of taxon 'Rotundomys_freiriensis' to Uniform(9.62,9.87)
      Setting age of taxon 'Rotundomys_intimus' to Uniform(8.75,9.71)
      Setting age of taxon 'Rotundomys_montisrotundi' to Uniform(8.75,9.90)
      Setting age of taxon 'Rotundomys_sabatieri' to Uniform(8.75,9.90)
      Setting Brlenspr to Clock:Fossilization
      Successfully set prior model parameters
      WARNING: There are 39 characters incompatible with the specified
               coding bias. These characters will be excluded.
      Setting Sampleprob to 0.11100000
      Successfully set prior model parameters
      WARNING: There are 39 characters incompatible with the specified
               coding bias. These characters will be excluded.
      Setting SampleStrat to Random
      Successfully set prior model parameters
      WARNING: There are 39 characters incompatible with the specified
               coding bias. These characters will be excluded.
      Setting Treeagepr to Offsetexponential(33.00,41.20)
      Successfully set prior model parameters
      WARNING: There are 39 characters incompatible with the specified
               coding bias. These characters will be excluded.
      Setting Clockvarpr to TK02
      Successfully set prior model parameters
      WARNING: There are 39 characters incompatible with the specified
               coding bias. These characters will be excluded.
      Setting Clockratepr to Lognormal(-2.45,1.09)
      Successfully set prior model parameters
      WARNING: There are 39 characters incompatible with the specified
               coding bias. These characters will be excluded.
      Setting Nodeagepr to Calibrated
      Successfully set prior model parameters
      WARNING: There are 39 characters incompatible with the specified
               coding bias. These characters will be excluded.
      Setting number of generations to 500000000
      Using relative burnin (a fraction of samples discarded).
      Setting burnin fraction to 0.30
      Setting print frequency to 1000
      Setting sample frequency to 1000
      WARNING: Reallocation of zero size attempted. This is probably a bug. Problems may follow.
      WARNING: Reallocation of zero size attempted. This is probably a bug. Problems may follow.
      WARNING: Reallocation of zero size attempted. This is probably a bug. Problems may follow.
      WARNING: Reallocation of zero size attempted. This is probably a bug. Problems may follow.
      Setting number of runs to 4
      WARNING: Allocation of zero size attempted. This is probably a bug; problems may follow.
      Setting number of chains to 6
      Setting heating parameter to 0.020000
      Setting number of swaps per swapping cycle to 3
      Setting chain output file names to "infile.nex.run<i>.<p/t>"
      Successfully set chain parameters
      Setting number of steps in stepping-stone sampling to 49
      Running Markov chain
      MCMC stamp = 0895095147
      Seed = 1607981966
      Swapseed = 1708974098
      Model settings:

         Data not partitioned --
            Datatype  = Standard
            Coding    = Variable
            # States  = Variable, up to 10
                        State frequencies are fixed to be equal
            Rates     = Gamma
                        The distribution is approximated using 4 categories.
                        Shape parameter is exponentially
                        distributed with parameter (1.00).

      Active parameters: 

         Parameters
         ---------------------
         Statefreq           1
         Shape               2
         Ratemultiplier      3
         Topology            4
         Brlens              5
         Speciationrate      6
         Extinctionrate      7
         Fossilizationrate   8
         TK02var             9
         TK02branchrates    10
         Clockrate          11
         ---------------------

         1 --  Parameter  = Alpha_symdir
               Type       = Symmetric diricihlet/beta distribution alpha_i parameter
               Prior      = Symmetric dirichlet with all parameters equal to infinity

         2 --  Parameter  = Alpha
               Type       = Shape of scaled gamma distribution of site rates
               Prior      = Exponential(1.00)

         3 --  Parameter  = Ratemultiplier
               Type       = Partition-specific rate multiplier
               Prior      = Fixed(1.0)

         4 --  Parameter  = Tau
               Type       = Topology
               Prior      = Prior on topology obeys the following constraints:
                            -- Hard constraint "ingroup"
               Subparam.  = V

         5 --  Parameter  = V
               Type       = Branch lengths
               Prior      = Clock:Fossilization
                            Node depths are constrained by the following age constraints:
                            -- The age of terminal "Eucricetodon_wangae" is Uniform(33.00,35.00)
                            -- The age of terminal "Apocricetus_plinii" is Uniform(6.27,7.67)
                            -- The age of terminal "Apocricetus_alberti" is Uniform(4.20,6.56)
                            -- The age of terminal "Apocricetus_angustidens" is Uniform(3.03,4.27)
                            -- The age of terminal "Apocricetus_barrierei" is Uniform(3.04,5.47)
                            -- The age of terminal "Apocricetus_darderi" is Uniform(3.60,5.33)
                            -- The age of terminal "Pseudocricetus_polgardiensis" is Uniform(5.60,7.02)
                            -- The age of terminal "Pseudocricetus_orienteuropaeus" is Uniform(6.04,7.68)
                            -- The age of terminal "Pseudocricetus_kormosi" is Uniform(5.60,7.02)
                            -- The age of terminal "Hattomys_beetsi" is Uniform(4.19,7.02)
                            -- The age of terminal "Hattomys_nazarii" is Uniform(4.19,7.02)
                            -- The age of terminal "Hattomys_gargantua" is Uniform(4.19,7.02)
                            -- The age of terminal "Neocricetodon_ambarrensis" is Uniform(8.75,9.90)
                            -- The age of terminal "Neocricetodon_fahlbuschi" is Uniform(7.60,9.11)
                            -- The age of terminal "Neocricetodon_moldavicus" is Uniform(9.78,9.94)
                            -- The age of terminal "Neocricetodon_nestori" is Uniform(6.40,6.70)
                            -- The age of terminal "Neocricetodon_browni" is Uniform(5.30,7.68)
                            -- The age of terminal "Neocricetodon_progressus" is Uniform(7.65,8.50)
                            -- The age of terminal "Neocricetodon_occidentalis" is Uniform(7.62,8.51)
                            -- The age of terminal "Neocricetodon_hanae" is Uniform(6.20,7.15)
                            -- The age of terminal "Neocricetodon_grangeri" is Uniform(4.70,6.30)
                            -- The age of terminal "Neocricetodon_intermedius" is Uniform(3.18,4.95)
                            -- The age of terminal "Neocricetodon_polonicus" is Uniform(3.18,5.47)
                            -- The age of terminal "Neocricetodon_magnus" is Uniform(3.18,5.47)
                            -- The age of terminal "Neocricetodon_similis" is Uniform(5.30,6.50)
                            -- The age of terminal "Neocricetodon_skofleki" is Uniform(6.90,8.75)
                            -- The age of terminal "Collimys_transversus" is Uniform(13.80,13.90)
                            -- The age of terminal "Collimys_gudrunae" is Uniform(13.80,13.90)
                            -- The age of terminal "Collimys_hiri" is Uniform(11.30,11.60)
                            -- The age of terminal "Collimys_longidens" is Uniform(11.30,11.90)
                            -- The age of terminal "Collimys_dobosi" is Uniform(11.30,12.20)
                            -- The age of terminal "Cricetulodon_complicidens" is Uniform(9.60,9.78)
                            -- The age of terminal "Cricetulodon_hartenbergeri" is Uniform(9.49,10.60)
                            -- The age of terminal "Cricetulodon_sabadellensis" is Uniform(9.12,9.98)
                            -- The age of terminal "Cricetulodon_bugesiensis" is Uniform(8.75,9.90)
                            -- The age of terminal "Cricetulodon_lucentensis" is Uniform(6.89,7.17)
                            -- The age of terminal "Cricetulodon_meini" is Uniform(7.53,7.58)
                            -- The age of terminal "Rotundomys_freiriensis" is Uniform(9.62,9.87)
                            -- The age of terminal "Rotundomys_intimus" is Uniform(8.75,9.71)
                            -- The age of terminal "Rotundomys_sabatieri" is Uniform(8.75,9.90)
                            -- The age of terminal "Rotundomys_montisrotundi" is Uniform(8.75,9.90)
                            -- The age of terminal "Rotundomys_bressanus" is Uniform(8.00,9.90)
                            -- Tree age has a Offsetexponential(33.00,41.20) distribution
               Subparam.  = TK02Brlens

         6 --  Parameter  = Net_speciation
               Type       = Speciation rate
               Prior      = Exponential(10.00)

         7 --  Parameter  = Relative_extinction
               Type       = Extinction rate
               Prior      = Beta(1.00,1.00)

         8 --  Parameter  = Relative_fossilization
               Type       = Fossilization rate
               Prior      = Beta(1.00,1.00)

         9 --  Parameter  = TK02var
               Type       = Variance of lognormal distribution of branch rates
               Prior      = Exponential(1.00)
               Subparam.  = TK02Brlens

        10 --  Parameter  = TK02Brlens
               Type       = Branch rates of TK02 relaxed clock
               Prior      = LogNormal (expectation = r_0, variance = TK02var * v) 
                               [r_0 is beginning rate of branch, v is branch length]

        11 --  Parameter  = Clockrate
               Type       = Base rate of clock
               Prior      = Lognormal(-2.45,1.09)
                            The clock rate varies according to a Brownian motion model


      Number of chains per MPI processor = 1

      The MCMC sampler will use the following moves:
         With prob.  Chain will use move
            0.88 %   Multiplier(Alpha)
            8.85 %   ExtSprClock(Tau,V)
           10.62 %   NNIClock(Tau,V)
            7.08 %   ParsSPRClock(Tau,V)
           13.27 %   AddBranch(V)
           13.27 %   DelBranch(V)
           17.70 %   NodesliderClock(V)
            2.65 %   TreeStretch(V)
            2.65 %   Multiplier(Net_speciation)
            2.65 %   Slider(Relative_extinction)
            2.65 %   Slider(Relative_fossilization)
            1.77 %   Multiplier(TK02var)
           13.27 %   Multiplier(TK02Brlens)
            2.65 %   Multiplier(Clockrate)

      Division 1 has 77 unique site patterns
      Initializing conditional likelihoods
      Using standard non-SSE likelihood calculator for division 1 (single-precision)

      Initial log likelihoods and log prior probs for run 1:
         Chain 1 -- -2066.602701 -- -614.127873

      There are 23 more chains on other processor(s)


      Starting stepping-stone sampling to estimate marginal likelihood.         
      49 steps will be used with 10000000 generations (10000 samples) within each step.  
      Total of 500000000 generations (500000 samples) will be collected while first        
      10000000 generations (10000 samples) will be discarded as initial burnin.          
      Additionally at the beginning of each step 3000000 generations (3000 samples)     
      will be discarded as burnin.  
      Sampling from posterior to prior, i.e. first step samples from close to 
      posterior.                                                              


      Chain results (500000000 generations requested):

         0 -- [-2066.603] [...23 remote chains...] 
      1000 -- (-1637.983) [...23 remote chains...] -- 0:00:00
      2000 -- (-1395.940) [...23 remote chains...] -- 69:26:39
      3000 -- (-1247.799) [...23 remote chains...] -- 46:17:45
      4000 -- (-1216.875) [...23 remote chains...] -- 34:43:19
      5000 -- (-1204.312) [...23 remote chains...] -- 27:46:39
      6000 -- (-1189.724) [...23 remote chains...] -- 23:08:52
      7000 -- (-1196.175) [...23 remote chains...] -- 39:40:55
      8000 -- (-1198.571) [...23 remote chains...] -- 34:43:18
      9000 -- (-1200.608) [...23 remote chains...] -- 30:51:49
      10000 -- (-1185.358) [...23 remote chains...] -- 27:46:38
      11000 -- (-1187.043) [...23 remote chains...] -- 25:15:07
      12000 -- [-1197.097] [...23 remote chains...] -- 34:43:17
      13000 -- (-1204.651) [...23 remote chains...] -- 32:03:01
      14000 -- (-1196.699) [...23 remote chains...] -- 29:45:39
      15000 -- (-1197.826) [...23 remote chains...] -- 27:46:37
      16000 -- (-1191.228) [...23 remote chains...] -- 26:02:27
      17000 -- (-1181.716) [...23 remote chains...] -- 32:40:43
      18000 -- (-1182.238) [...23 remote chains...] -- 30:51:47
      19000 -- (-1188.164) [...23 remote chains...] -- 29:14:19
      20000 -- (-1196.934) [...23 remote chains...] -- 27:46:36
      21000 -- (-1200.167) [...23 remote chains...] -- 26:27:14
      22000 -- (-1188.038) [...23 remote chains...] -- 25:15:05
      23000 -- (-1184.965) [...23 remote chains...] -- 30:11:30
      24000 -- [-1177.556] [...23 remote chains...] -- 28:56:01
      25000 -- (-1177.415) [...23 remote chains...] -- 27:46:35
      26000 -- [-1182.408] [...23 remote chains...] -- 26:42:28
      27000 -- (-1186.265) [...23 remote chains...] -- 25:43:07
      28000 -- (-1177.383) [...23 remote chains...] -- 29:45:36
      29000 -- (-1192.360) [...23 remote chains...] -- 28:44:02
      30000 -- [-1183.304] [...23 remote chains...] -- 27:46:34
      31000 -- (-1184.460) [...23 remote chains...] -- 26:52:48
      32000 -- [-1186.878] [...23 remote chains...] -- 26:02:24
      33000 -- (-1187.808) [...23 remote chains...] -- 25:15:03
      34000 -- (-1190.306) [...23 remote chains...] -- 28:35:34
      35000 -- [-1191.462] [...23 remote chains...] -- 27:46:33
      36000 -- (-1192.265) [...23 remote chains...] -- 27:00:15
      37000 -- [-1194.348] [...23 remote chains...] -- 26:16:27
      38000 -- (-1191.173) [...23 remote chains...] -- 25:34:58
      39000 -- (-1185.889) [...23 remote chains...] -- 28:29:16
      40000 -- [-1175.680] [...23 remote chains...] -- 27:46:32
      41000 -- (-1174.343) [...23 remote chains...] -- 27:05:52
      42000 -- (-1176.953) [...23 remote chains...] -- 26:27:10
      43000 -- [-1178.586] [...23 remote chains...] -- 25:50:15
      44000 -- (-1190.502) [...23 remote chains...] -- 28:24:23
      45000 -- [-1181.968] [...23 remote chains...] -- 27:46:31
      46000 -- [-1184.065] [...23 remote chains...] -- 27:10:17
      47000 -- (-1174.341) [...23 remote chains...] -- 26:35:35
      48000 -- [-1170.332] [...23 remote chains...] -- 26:02:21
      49000 -- [-1185.109] [...23 remote chains...] -- 28:20:30
      50000 -- (-1175.272) [...23 remote chains...] -- 27:46:30
      51000 -- (-1177.198) [...23 remote chains...] -- 27:13:49
      52000 -- (-1185.977) [...23 remote chains...] -- 26:42:23
      53000 -- (-1191.418) [...23 remote chains...] -- 26:12:09
      54000 -- (-1173.638) [...23 remote chains...] -- 25:43:02
      55000 -- (-1181.190) [...23 remote chains...] -- 27:46:29
      56000 -- [-1168.724] [...23 remote chains...] -- 27:16:43
      57000 -- (-1167.288) [...23 remote chains...] -- 26:48:00
      58000 -- [-1177.581] [...23 remote chains...] -- 26:20:16
      59000 -- (-1188.146) [...23 remote chains...] -- 25:53:29
      60000 -- [-1186.562] [...23 remote chains...] -- 27:46:28
      61000 -- (-1178.996) [...23 remote chains...] -- 27:19:08
      62000 -- [-1185.336] [...23 remote chains...] -- 26:52:42
      63000 -- (-1179.030) [...23 remote chains...] -- 26:27:06
      64000 -- (-1178.485) [...23 remote chains...] -- 26:02:18
      65000 -- [-1192.363] [...23 remote chains...] -- 27:46:27
      66000 -- [-1178.415] [...23 remote chains...] -- 27:21:11
      67000 -- [-1173.378] [...23 remote chains...] -- 26:56:41
      68000 -- [-1182.325] [...23 remote chains...] -- 26:32:55
      69000 -- (-1177.071) [...23 remote chains...] -- 26:09:49
      70000 -- (-1183.946) [...23 remote chains...] -- 27:46:26
      71000 -- (-1180.274) [...23 remote chains...] -- 27:22:57
      72000 -- (-1188.720) [...23 remote chains...] -- 27:00:08
      73000 -- (-1182.145) [...23 remote chains...] -- 26:37:56
      74000 -- (-1183.506) [...23 remote chains...] -- 26:16:20
      75000 -- [-1182.539] [...23 remote chains...] -- 27:46:25
      76000 -- (-1175.027) [...23 remote chains...] -- 27:24:29
      77000 -- [-1180.597] [...23 remote chains...] -- 27:03:07
      78000 -- [-1184.703] [...23 remote chains...] -- 26:42:18
      79000 -- (-1175.495) [...23 remote chains...] -- 26:22:01
      80000 -- [-1185.445] [...23 remote chains...] -- 26:02:15
      81000 -- [-1183.216] [...23 remote chains...] -- 27:25:49
      82000 -- [-1180.753] [...23 remote chains...] -- 27:05:44
      83000 -- (-1182.317) [...23 remote chains...] -- 26:46:09
      84000 -- [-1184.110] [...23 remote chains...] -- 26:27:02
      85000 -- (-1190.368) [...23 remote chains...] -- 26:08:21
      86000 -- [-1186.351] [...23 remote chains...] -- 27:27:00
      87000 -- (-1187.506) [...23 remote chains...] -- 27:08:04
      88000 -- [-1174.296] [...23 remote chains...] -- 26:49:33
      89000 -- [-1180.086] [...23 remote chains...] -- 26:31:28
      90000 -- [-1175.343] [...23 remote chains...] -- 26:13:47
      91000 -- (-1174.089) [...23 remote chains...] -- 27:28:03
      92000 -- [-1176.961] [...23 remote chains...] -- 27:10:08
      93000 -- (-1184.934) [...23 remote chains...] -- 26:52:36
      94000 -- (-1176.070) [...23 remote chains...] -- 26:35:26
      95000 -- (-1177.504) [...23 remote chains...] -- 26:18:38
      96000 -- (-1177.224) [...23 remote chains...] -- 27:28:59
      97000 -- (-1179.489) [...23 remote chains...] -- 27:11:59
      98000 -- [-1175.737] [...23 remote chains...] -- 26:55:19
      99000 -- [-1174.185] [...23 remote chains...] -- 26:39:00
      100000 -- (-1193.516) [...23 remote chains...] -- 27:46:20
      101000 -- (-1181.567) [...23 remote chains...] -- 27:29:49
      102000 -- (-1189.706) [...23 remote chains...] -- 27:13:39
      103000 -- (-1183.546) [...23 remote chains...] -- 26:57:47
      104000 -- (-1179.190) [...23 remote chains...] -- 26:42:13
      105000 -- [-1182.212] [...23 remote chains...] -- 27:46:19
      106000 -- [-1194.093] [...23 remote chains...] -- 27:30:35
      107000 -- [-1188.098] [...23 remote chains...] -- 27:15:09
      108000 -- (-1195.640) [...23 remote chains...] -- 27:00:01
      109000 -- (-1190.789) [...23 remote chains...] -- 26:45:09
      110000 -- [-1185.763] [...23 remote chains...] -- 26:30:33
      111000 -- [-1186.244] [...23 remote chains...] -- 27:31:17
      112000 -- (-1180.906) [...23 remote chains...] -- 27:16:32
      113000 -- (-1183.686) [...23 remote chains...] -- 27:02:03
      114000 -- (-1190.341) [...23 remote chains...] -- 26:47:49
      115000 -- [-1190.219] [...23 remote chains...] -- 26:33:50
      116000 -- [-1191.696] [...23 remote chains...] -- 27:31:54
      117000 -- [-1185.664] [...23 remote chains...] -- 27:17:47
      118000 -- [-1194.236] [...23 remote chains...] -- 27:03:54
      119000 -- [-1201.967] [...23 remote chains...] -- 26:50:15
      120000 -- [-1190.864] [...23 remote chains...] -- 26:36:50
      121000 -- [-1188.819] [...23 remote chains...] -- 27:32:29
      122000 -- (-1189.710) [...23 remote chains...] -- 27:18:56
      123000 -- [-1178.930] [...23 remote chains...] -- 27:05:36
      124000 -- [-1191.481] [...23 remote chains...] -- 26:52:30
      125000 -- [-1197.601] [...23 remote chains...] -- 27:46:15
      126000 -- (-1197.101) [...23 remote chains...] -- 27:33:01
      127000 -- (-1198.468) [...23 remote chains...] -- 27:20:00
      128000 -- [-1189.935] [...23 remote chains...] -- 27:07:11
      129000 -- [-1187.095] [...23 remote chains...] -- 26:54:34
      130000 -- (-1198.229) [...23 remote chains...] -- 27:46:14
      131000 -- (-1199.126) [...23 remote chains...] -- 27:33:30
      132000 -- (-1190.500) [...23 remote chains...] -- 27:20:58
      133000 -- (-1194.991) [...23 remote chains...] -- 27:08:38
      134000 -- (-1183.687) [...23 remote chains...] -- 26:56:28
      135000 -- (-1190.415) [...23 remote chains...] -- 27:46:13
      136000 -- [-1187.366] [...23 remote chains...] -- 27:33:57
      137000 -- (-1192.229) [...23 remote chains...] -- 27:21:53
      138000 -- (-1180.899) [...23 remote chains...] -- 27:09:59
      139000 -- [-1186.832] [...23 remote chains...] -- 26:58:15
      140000 -- (-1182.975) [...23 remote chains...] -- 27:46:12
      141000 -- (-1187.103) [...23 remote chains...] -- 27:34:22
      142000 -- [-1182.170] [...23 remote chains...] -- 27:22:43
      143000 -- (-1183.020) [...23 remote chains...] -- 27:11:14
      144000 -- (-1185.586) [...23 remote chains...] -- 27:57:45
      145000 -- [-1188.608] [...23 remote chains...] -- 27:46:11
      146000 -- (-1188.267) [...23 remote chains...] -- 27:34:46
      147000 -- (-1186.865) [...23 remote chains...] -- 27:23:30
      148000 -- [-1191.954] [...23 remote chains...] -- 27:12:23
      149000 -- [-1188.869] [...23 remote chains...] -- 27:57:21
      150000 -- [-1186.626] [...23 remote chains...] -- 27:46:10
      151000 -- [-1192.167] [...23 remote chains...] -- 27:35:07
      152000 -- [-1189.970] [...23 remote chains...] -- 27:24:14
      153000 -- [-1191.204] [...23 remote chains...] -- 27:13:29
      154000 -- [-1194.176] [...23 remote chains...] -- 27:56:58
      155000 -- (-1189.145) [...23 remote chains...] -- 27:46:09
      156000 -- (-1188.435) [...23 remote chains...] -- 27:35:27
      157000 -- (-1195.513) [...23 remote chains...] -- 27:24:55
      158000 -- [-1189.072] [...23 remote chains...] -- 27:14:30
      159000 -- (-1192.975) [...23 remote chains...] -- 27:56:36
      160000 -- (-1188.110) [...23 remote chains...] -- 27:46:08
      161000 -- (-1183.612) [...23 remote chains...] -- 27:35:46
      162000 -- (-1185.009) [...23 remote chains...] -- 27:25:33
      163000 -- (-1183.906) [...23 remote chains...] -- 27:15:27
      164000 -- [-1184.057] [...23 remote chains...] -- 27:56:16
      165000 -- [-1178.517] [...23 remote chains...] -- 27:46:07
      166000 -- (-1185.204) [...23 remote chains...] -- 27:36:04
      167000 -- (-1185.986) [...23 remote chains...] -- 27:26:09
      168000 -- (-1185.105) [...23 remote chains...] -- 27:16:21
      169000 -- (-1188.501) [...23 remote chains...] -- 27:55:57
      170000 -- [-1187.868] [...23 remote chains...] -- 27:46:06
      171000 -- [-1186.603] [...23 remote chains...] -- 27:36:21
      172000 -- [-1183.775] [...23 remote chains...] -- 27:26:43
      173000 -- [-1193.116] [...23 remote chains...] -- 27:17:11
      174000 -- (-1180.605) [...23 remote chains...] -- 27:55:39
      175000 -- [-1178.426] [...23 remote chains...] -- 27:46:05
      176000 -- [-1187.015] [...23 remote chains...] -- 27:36:36
      177000 -- [-1191.043] [...23 remote chains...] -- 27:27:15
      178000 -- [-1183.992] [...23 remote chains...] -- 27:17:59
      179000 -- [-1184.867] [...23 remote chains...] -- 27:55:22
      180000 -- [-1187.486] [...23 remote chains...] -- 27:46:04
      181000 -- [-1190.219] [...23 remote chains...] -- 27:36:51
      182000 -- (-1191.694) [...23 remote chains...] -- 27:27:45
      183000 -- [-1192.043] [...23 remote chains...] -- 27:18:44
      184000 -- [-1190.164] [...23 remote chains...] -- 27:55:06
      185000 -- [-1181.674] [...23 remote chains...] -- 27:46:03
      186000 -- (-1182.359) [...23 remote chains...] -- 27:37:05
      187000 -- (-1188.206) [...23 remote chains...] -- 27:28:13
      188000 -- (-1187.139) [...23 remote chains...] -- 28:03:45
      189000 -- [-1192.803] [...23 remote chains...] -- 27:54:51
      190000 -- [-1205.711] [...23 remote chains...] -- 27:46:02
      191000 -- (-1189.674) [...23 remote chains...] -- 27:37:18
      192000 -- (-1192.486) [...23 remote chains...] -- 27:28:40
      193000 -- (-1199.895) [...23 remote chains...] -- 28:03:17
      194000 -- [-1196.608] [...23 remote chains...] -- 27:54:36
      195000 -- (-1190.218) [...23 remote chains...] -- 27:46:01
      196000 -- [-1191.919] [...23 remote chains...] -- 27:37:30
      197000 -- [-1199.006] [...23 remote chains...] -- 27:29:05
      198000 -- (-1195.049) [...23 remote chains...] -- 28:02:50
      199000 -- (-1185.480) [...23 remote chains...] -- 27:54:22
      200000 -- [-1184.017] [...23 remote chains...] -- 27:46:00
      201000 -- (-1189.728) [...23 remote chains...] -- 27:37:42
      202000 -- (-1182.091) [...23 remote chains...] -- 27:29:29
      203000 -- (-1186.271) [...23 remote chains...] -- 28:02:24
      204000 -- (-1187.400) [...23 remote chains...] -- 27:54:09
      205000 -- [-1191.820] [...23 remote chains...] -- 27:45:59
      206000 -- (-1191.157) [...23 remote chains...] -- 27:37:53
      207000 -- (-1189.724) [...23 remote chains...] -- 27:29:52
      208000 -- (-1196.323) [...23 remote chains...] -- 28:01:59
      209000 -- (-1183.871) [...23 remote chains...] -- 27:53:56
      210000 -- (-1185.133) [...23 remote chains...] -- 27:45:58
      211000 -- (-1192.310) [...23 remote chains...] -- 27:38:04
      212000 -- [-1184.089] [...23 remote chains...] -- 27:30:14
      213000 -- (-1183.809) [...23 remote chains...] -- 28:01:35
      214000 -- (-1180.537) [...23 remote chains...] -- 27:53:44
      215000 -- (-1182.841) [...23 remote chains...] -- 27:45:57
      216000 -- (-1189.062) [...23 remote chains...] -- 27:38:14
      217000 -- (-1185.990) [...23 remote chains...] -- 28:08:58
      218000 -- (-1194.800) [...23 remote chains...] -- 28:01:13
      219000 -- (-1189.244) [...23 remote chains...] -- 27:53:32
      220000 -- (-1179.169) [...23 remote chains...] -- 27:45:56
      221000 -- (-1183.747) [...23 remote chains...] -- 27:38:23
      222000 -- (-1186.463) [...23 remote chains...] -- 28:08:26
      223000 -- (-1183.640) [...23 remote chains...] -- 28:00:51
      224000 -- [-1177.024] [...23 remote chains...] -- 27:53:21
      225000 -- (-1178.002) [...23 remote chains...] -- 27:45:55
      226000 -- (-1177.872) [...23 remote chains...] -- 27:38:32
      227000 -- (-1190.647) [...23 remote chains...] -- 28:07:55
      228000 -- [-1185.091] [...23 remote chains...] -- 28:00:31
      229000 -- (-1185.867) [...23 remote chains...] -- 27:53:10
      230000 -- (-1187.319) [...23 remote chains...] -- 27:45:54
      231000 -- [-1185.392] [...23 remote chains...] -- 27:38:41
      232000 -- (-1180.756) [...23 remote chains...] -- 28:07:26
      233000 -- [-1183.183] [...23 remote chains...] -- 28:00:11
      234000 -- [-1183.766] [...23 remote chains...] -- 27:53:00
      235000 -- (-1185.904) [...23 remote chains...] -- 27:45:53
      236000 -- (-1183.748) [...23 remote chains...] -- 27:38:49
      237000 -- (-1183.050) [...23 remote chains...] -- 28:06:57
      238000 -- (-1185.203) [...23 remote chains...] -- 27:59:52
      239000 -- (-1184.841) [...23 remote chains...] -- 27:52:50
      240000 -- (-1181.915) [...23 remote chains...] -- 27:45:52
      241000 -- [-1180.318] [...23 remote chains...] -- 27:38:57
      242000 -- (-1190.062) [...23 remote chains...] -- 28:06:30
      243000 -- (-1183.892) [...23 remote chains...] -- 27:59:34
      244000 -- (-1176.330) [...23 remote chains...] -- 27:52:40
      245000 -- (-1181.214) [...23 remote chains...] -- 27:45:51
      246000 -- (-1185.279) [...23 remote chains...] -- 27:39:04
      247000 -- (-1185.455) [...23 remote chains...] -- 28:06:04
      248000 -- (-1194.127) [...23 remote chains...] -- 27:59:16
      249000 -- (-1187.868) [...23 remote chains...] -- 27:52:31
      250000 -- (-1188.368) [...23 remote chains...] -- 27:45:50
      251000 -- (-1192.106) [...23 remote chains...] -- 27:39:11
      252000 -- (-1200.731) [...23 remote chains...] -- 28:05:39
      253000 -- (-1191.523) [...23 remote chains...] -- 27:58:59
      254000 -- (-1198.442) [...23 remote chains...] -- 27:52:22
      255000 -- (-1194.957) [...23 remote chains...] -- 27:45:49
      256000 -- (-1192.675) [...23 remote chains...] -- 27:39:18
      257000 -- (-1193.656) [...23 remote chains...] -- 27:32:50
      258000 -- (-1213.777) [...23 remote chains...] -- 27:58:43
      259000 -- (-1206.217) [...23 remote chains...] -- 27:52:14
      260000 -- (-1192.352) [...23 remote chains...] -- 27:45:48
      261000 -- (-1186.129) [...23 remote chains...] -- 27:39:24
      262000 -- (-1190.214) [...23 remote chains...] -- 27:33:04
      263000 -- (-1184.697) [...23 remote chains...] -- 27:58:27
      264000 -- (-1189.103) [...23 remote chains...] -- 27:52:05
      265000 -- (-1193.878) [...23 remote chains...] -- 27:45:47
      266000 -- (-1184.533) [...23 remote chains...] -- 27:39:31
      267000 -- (-1207.709) [...23 remote chains...] -- 27:33:17
      268000 -- (-1202.269) [...23 remote chains...] -- 27:58:12
      269000 -- (-1194.093) [...23 remote chains...] -- 27:51:57
      270000 -- (-1190.012) [...23 remote chains...] -- 27:45:46
      271000 -- (-1192.946) [...23 remote chains...] -- 27:39:36
      272000 -- [-1199.376] [...23 remote chains...] -- 27:33:30
      273000 -- (-1193.974) [...23 remote chains...] -- 27:57:57
      274000 -- (-1186.692) [...23 remote chains...] -- 27:51:49
      275000 -- [-1193.821] [...23 remote chains...] -- 27:45:45
      276000 -- (-1194.181) [...23 remote chains...] -- 27:39:42
      277000 -- (-1196.466) [...23 remote chains...] -- 27:33:42
      278000 -- (-1194.522) [...23 remote chains...] -- 27:57:43
      279000 -- (-1193.445) [...23 remote chains...] -- 27:51:42
      280000 -- (-1189.351) [...23 remote chains...] -- 27:45:44
      281000 -- (-1184.011) [...23 remote chains...] -- 27:39:48
      282000 -- (-1187.322) [...23 remote chains...] -- 27:33:54
      283000 -- (-1190.091) [...23 remote chains...] -- 27:57:29
      284000 -- (-1182.138) [...23 remote chains...] -- 27:51:35
      285000 -- [-1183.435] [...23 remote chains...] -- 27:45:43
      286000 -- (-1180.020) [...23 remote chains...] -- 27:39:53
      287000 -- (-1185.415) [...23 remote chains...] -- 27:34:06
      288000 -- (-1179.463) [...23 remote chains...] -- 27:57:16
      289000 -- (-1177.682) [...23 remote chains...] -- 27:51:28
      290000 -- (-1182.649) [...23 remote chains...] -- 27:45:42
      291000 -- (-1193.096) [...23 remote chains...] -- 27:39:58
      292000 -- (-1191.308) [...23 remote chains...] -- 27:34:17
      293000 -- (-1187.380) [...23 remote chains...] -- 27:57:03
      294000 -- (-1189.832) [...23 remote chains...] -- 27:51:21
      295000 -- (-1181.536) [...23 remote chains...] -- 27:45:41
      296000 -- (-1172.586) [...23 remote chains...] -- 27:40:03
      297000 -- [-1170.123] [...23 remote chains...] -- 27:34:27
      298000 -- [-1176.725] [...23 remote chains...] -- 27:56:51
      299000 -- (-1183.157) [...23 remote chains...] -- 27:51:14
      300000 -- [-1188.757] [...23 remote chains...] -- 27:45:40
      301000 -- [-1186.388] [...23 remote chains...] -- 27:40:07
      302000 -- [-1179.207] [...23 remote chains...] -- 27:34:37
      303000 -- [-1186.170] [...23 remote chains...] -- 27:56:39
      304000 -- [-1180.424] [...23 remote chains...] -- 27:51:07
      305000 -- (-1185.758) [...23 remote chains...] -- 27:45:39
      306000 -- (-1188.911) [...23 remote chains...] -- 27:40:12
      307000 -- [-1185.615] [...23 remote chains...] -- 27:34:47
      308000 -- (-1179.596) [...23 remote chains...] -- 27:56:27
      309000 -- (-1175.030) [...23 remote chains...] -- 27:51:01
      310000 -- (-1181.518) [...23 remote chains...] -- 27:45:38
      311000 -- (-1176.684) [...23 remote chains...] -- 27:40:16
      312000 -- (-1171.885) [...23 remote chains...] -- 27:34:56
      313000 -- (-1182.106) [...23 remote chains...] -- 27:56:15
      314000 -- (-1189.140) [...23 remote chains...] -- 27:50:55
      315000 -- (-1186.238) [...23 remote chains...] -- 27:45:37
      316000 -- [-1184.647] [...23 remote chains...] -- 27:40:20
      317000 -- (-1180.051) [...23 remote chains...] -- 28:01:22
      318000 -- [-1175.017] [...23 remote chains...] -- 27:56:04
      319000 -- (-1177.708) [...23 remote chains...] -- 27:50:49
      320000 -- (-1178.888) [...23 remote chains...] -- 27:45:36
      321000 -- (-1177.024) [...23 remote chains...] -- 27:40:24
      322000 -- (-1181.103) [...23 remote chains...] -- 28:01:06
      323000 -- (-1173.821) [...23 remote chains...] -- 27:55:54
      324000 -- (-1181.229) [...23 remote chains...] -- 27:50:43
      325000 -- (-1185.801) [...23 remote chains...] -- 27:45:35
      326000 -- [-1187.657] [...23 remote chains...] -- 27:40:28
      327000 -- (-1183.258) [...23 remote chains...] -- 28:00:51
      328000 -- [-1182.823] [...23 remote chains...] -- 27:55:43
      329000 -- (-1181.294) [...23 remote chains...] -- 27:50:37
      330000 -- (-1178.014) [...23 remote chains...] -- 27:45:34
      331000 -- (-1169.305) [...23 remote chains...] -- 27:40:31
      332000 -- [-1177.021] [...23 remote chains...] -- 28:00:36
      333000 -- (-1171.466) [...23 remote chains...] -- 27:55:33
      334000 -- [-1176.284] [...23 remote chains...] -- 27:50:32
      335000 -- (-1172.759) [...23 remote chains...] -- 27:45:33
      336000 -- (-1181.537) [...23 remote chains...] -- 27:40:35
      337000 -- (-1182.689) [...23 remote chains...] -- 28:00:22
      338000 -- (-1180.757) [...23 remote chains...] -- 27:55:23
      339000 -- (-1187.682) [...23 remote chains...] -- 27:50:26
      340000 -- (-1182.749) [...23 remote chains...] -- 27:45:32
      341000 -- (-1184.078) [...23 remote chains...] -- 27:40:38
      342000 -- (-1194.294) [...23 remote chains...] -- 28:00:08
      343000 -- (-1196.633) [...23 remote chains...] -- 27:55:14
      344000 -- [-1190.461] [...23 remote chains...] -- 27:50:21
      345000 -- (-1189.899) [...23 remote chains...] -- 27:45:31
      346000 -- [-1186.998] [...23 remote chains...] -- 27:40:41
      347000 -- (-1181.492) [...23 remote chains...] -- 27:59:54
      348000 -- (-1190.208) [...23 remote chains...] -- 27:55:04
      349000 -- [-1186.117] [...23 remote chains...] -- 27:50:16
      350000 -- (-1187.691) [...23 remote chains...] -- 27:45:30
      351000 -- (-1186.315) [...23 remote chains...] -- 27:40:45
      352000 -- (-1187.940) [...23 remote chains...] -- 27:59:41
      353000 -- (-1182.751) [...23 remote chains...] -- 27:54:55
      354000 -- (-1182.949) [...23 remote chains...] -- 27:50:11
      355000 -- (-1190.938) [...23 remote chains...] -- 27:45:29
      356000 -- (-1180.819) [...23 remote chains...] -- 27:40:48
      357000 -- (-1185.852) [...23 remote chains...] -- 27:59:28
      358000 -- [-1188.278] [...23 remote chains...] -- 27:54:46
      359000 -- (-1184.421) [...23 remote chains...] -- 27:50:06
      360000 -- (-1192.728) [...23 remote chains...] -- 27:45:28
      361000 -- (-1191.560) [...23 remote chains...] -- 27:40:50
      362000 -- (-1187.140) [...23 remote chains...] -- 27:59:15
      363000 -- (-1185.257) [...23 remote chains...] -- 27:54:37
      364000 -- [-1183.047] [...23 remote chains...] -- 27:50:01
      365000 -- [-1183.558] [...23 remote chains...] -- 27:45:27
      366000 -- (-1197.479) [...23 remote chains...] -- 27:40:53
      367000 -- (-1190.131) [...23 remote chains...] -- 27:59:03
      368000 -- (-1191.094) [...23 remote chains...] -- 27:54:29
      369000 -- [-1188.191] [...23 remote chains...] -- 27:49:57
      370000 -- (-1186.773) [...23 remote chains...] -- 27:45:26
      371000 -- (-1189.605) [...23 remote chains...] -- 27:40:56
      372000 -- (-1184.429) [...23 remote chains...] -- 27:58:51
      373000 -- [-1184.716] [...23 remote chains...] -- 27:54:21
      374000 -- (-1187.457) [...23 remote chains...] -- 27:49:52
      375000 -- (-1183.581) [...23 remote chains...] -- 27:45:25
      376000 -- (-1188.155) [...23 remote chains...] -- 27:40:59
      377000 -- (-1188.890) [...23 remote chains...] -- 27:58:39
      378000 -- [-1184.885] [...23 remote chains...] -- 27:54:13
      379000 -- [-1180.845] [...23 remote chains...] -- 27:49:47
      380000 -- (-1178.141) [...23 remote chains...] -- 27:45:24
      381000 -- (-1193.431) [...23 remote chains...] -- 27:41:01
      382000 -- (-1195.480) [...23 remote chains...] -- 27:58:28
      383000 -- (-1186.203) [...23 remote chains...] -- 27:54:05
      384000 -- (-1192.508) [...23 remote chains...] -- 27:49:43
      385000 -- (-1185.176) [...23 remote chains...] -- 27:45:23
      386000 -- (-1181.065) [...23 remote chains...] -- 28:02:38
      387000 -- (-1178.182) [...23 remote chains...] -- 27:58:17
      388000 -- (-1192.922) [...23 remote chains...] -- 27:53:57
      389000 -- [-1185.357] [...23 remote chains...] -- 27:49:39
      390000 -- (-1190.714) [...23 remote chains...] -- 27:45:22
      391000 -- [-1192.850] [...23 remote chains...] -- 28:02:24
      392000 -- [-1183.254] [...23 remote chains...] -- 27:58:06
      393000 -- (-1182.457) [...23 remote chains...] -- 27:53:49
      394000 -- [-1190.532] [...23 remote chains...] -- 27:49:34
      395000 -- (-1194.107) [...23 remote chains...] -- 27:45:21
      396000 -- (-1188.235) [...23 remote chains...] -- 27:41:08
      397000 -- [-1193.512] [...23 remote chains...] -- 27:57:55
      398000 -- (-1200.591) [...23 remote chains...] -- 27:53:42
      399000 -- (-1186.394) [...23 remote chains...] -- 27:49:30
      400000 -- (-1189.572) [...23 remote chains...] -- 27:45:20
      401000 -- [-1184.558] [...23 remote chains...] -- 27:41:10
      402000 -- [-1177.629] [...23 remote chains...] -- 27:57:45
      403000 -- (-1193.971) [...23 remote chains...] -- 27:53:35
      404000 -- [-1181.645] [...23 remote chains...] -- 27:49:26
      405000 -- (-1185.645) [...23 remote chains...] -- 27:45:19
      406000 -- [-1179.885] [...23 remote chains...] -- 27:41:12
      407000 -- (-1176.928) [...23 remote chains...] -- 27:57:35
      408000 -- [-1187.562] [...23 remote chains...] -- 27:53:28
      409000 -- (-1189.570) [...23 remote chains...] -- 27:49:22
      410000 -- [-1188.595] [...23 remote chains...] -- 27:45:18
      411000 -- [-1181.689] [...23 remote chains...] -- 28:01:30
      412000 -- (-1190.098) [...23 remote chains...] -- 27:57:25
      413000 -- [-1188.069] [...23 remote chains...] -- 27:53:21
      414000 -- (-1192.769) [...23 remote chains...] -- 27:49:18
      415000 -- [-1190.992] [...23 remote chains...] -- 27:45:17
      416000 -- [-1180.921] [...23 remote chains...] -- 27:41:16
      417000 -- (-1184.778) [...23 remote chains...] -- 27:57:15
      418000 -- [-1185.505] [...23 remote chains...] -- 27:53:14
      419000 -- [-1186.507] [...23 remote chains...] -- 27:49:14
      420000 -- (-1188.235) [...23 remote chains...] -- 27:45:16
      421000 -- (-1205.436) [...23 remote chains...] -- 28:01:05
      422000 -- [-1193.364] [...23 remote chains...] -- 27:57:05
      423000 -- (-1193.041) [...23 remote chains...] -- 27:53:07
      424000 -- [-1206.533] [...23 remote chains...] -- 27:49:10
      425000 -- (-1187.528) [...23 remote chains...] -- 27:45:15
      426000 -- (-1183.181) [...23 remote chains...] -- 28:00:52
      427000 -- (-1184.784) [...23 remote chains...] -- 27:56:56
      428000 -- [-1187.514] [...23 remote chains...] -- 27:53:01
      429000 -- (-1187.020) [...23 remote chains...] -- 27:49:07
      430000 -- (-1198.962) [...23 remote chains...] -- 27:45:14
      431000 -- (-1192.844) [...23 remote chains...] -- 28:00:41
      432000 -- (-1195.084) [...23 remote chains...] -- 27:56:47
      433000 -- [-1196.031] [...23 remote chains...] -- 27:52:54
      434000 -- [-1204.082] [...23 remote chains...] -- 27:49:03
      435000 -- (-1202.920) [...23 remote chains...] -- 27:45:13
      436000 -- (-1199.155) [...23 remote chains...] -- 28:00:29
      437000 -- [-1193.987] [...23 remote chains...] -- 27:56:38
      438000 -- (-1199.413) [...23 remote chains...] -- 27:52:48
      439000 -- (-1190.031) [...23 remote chains...] -- 27:48:59
      440000 -- (-1191.362) [...23 remote chains...] -- 27:45:12
      441000 -- (-1195.272) [...23 remote chains...] -- 28:00:18
      442000 -- (-1193.919) [...23 remote chains...] -- 27:56:29
      443000 -- (-1204.377) [...23 remote chains...] -- 27:52:42
      444000 -- (-1194.046) [...23 remote chains...] -- 27:48:56
      445000 -- [-1187.949] [...23 remote chains...] -- 27:45:11
      446000 -- (-1197.342) [...23 remote chains...] -- 27:41:26
      447000 -- (-1196.745) [...23 remote chains...] -- 27:56:21
      448000 -- [-1197.151] [...23 remote chains...] -- 27:52:36
      449000 -- (-1193.018) [...23 remote chains...] -- 27:48:52
      450000 -- (-1190.900) [...23 remote chains...] -- 27:45:10
      451000 -- (-1203.170) [...23 remote chains...] -- 27:59:55
      452000 -- (-1193.827) [...23 remote chains...] -- 27:56:12
      453000 -- (-1196.135) [...23 remote chains...] -- 27:52:30
      454000 -- (-1187.323) [...23 remote chains...] -- 27:48:49
      455000 -- (-1196.836) [...23 remote chains...] -- 28:03:26
      456000 -- [-1193.147] [...23 remote chains...] -- 27:59:45
      457000 -- [-1199.823] [...23 remote chains...] -- 27:56:04
      458000 -- [-1191.411] [...23 remote chains...] -- 27:52:24
      459000 -- (-1184.140) [...23 remote chains...] -- 27:48:45
      460000 -- [-1186.967] [...23 remote chains...] -- 28:03:13
      461000 -- [-1190.627] [...23 remote chains...] -- 27:59:34
      462000 -- [-1195.808] [...23 remote chains...] -- 27:55:56
      463000 -- [-1194.878] [...23 remote chains...] -- 27:52:18
      464000 -- [-1201.268] [...23 remote chains...] -- 27:48:42
      465000 -- [-1202.626] [...23 remote chains...] -- 28:03:01
      466000 -- [-1187.179] [...23 remote chains...] -- 27:59:24
      467000 -- [-1174.818] [...23 remote chains...] -- 27:55:48
      468000 -- (-1182.629) [...23 remote chains...] -- 27:52:13
      469000 -- (-1179.096) [...23 remote chains...] -- 27:48:39
      470000 -- [-1185.019] [...23 remote chains...] -- 28:02:48
      471000 -- (-1183.263) [...23 remote chains...] -- 27:59:14
      472000 -- [-1198.850] [...23 remote chains...] -- 27:55:40
      473000 -- (-1191.507) [...23 remote chains...] -- 27:52:07
      474000 -- [-1189.075] [...23 remote chains...] -- 27:48:35
      475000 -- (-1190.136) [...23 remote chains...] -- 28:02:36
      476000 -- (-1190.292) [...23 remote chains...] -- 27:59:04
      477000 -- [-1188.795] [...23 remote chains...] -- 27:55:32
      478000 -- (-1196.809) [...23 remote chains...] -- 27:52:02
      479000 -- (-1194.798) [...23 remote chains...] -- 27:48:32
      480000 -- (-1187.216) [...23 remote chains...] -- 28:02:24
      481000 -- [-1182.390] [...23 remote chains...] -- 27:58:54
      482000 -- (-1187.818) [...23 remote chains...] -- 27:55:25
      483000 -- (-1192.656) [...23 remote chains...] -- 27:51:57
      484000 -- (-1194.192) [...23 remote chains...] -- 27:48:29
      485000 -- [-1192.968] [...23 remote chains...] -- 28:02:12
      486000 -- (-1190.760) [...23 remote chains...] -- 27:58:45
      487000 -- (-1187.033) [...23 remote chains...] -- 27:55:18
      488000 -- (-1193.140) [...23 remote chains...] -- 27:51:51
      489000 -- (-1181.989) [...23 remote chains...] -- 27:48:26
      490000 -- (-1184.768) [...23 remote chains...] -- 28:02:01
      491000 -- (-1180.503) [...23 remote chains...] -- 27:58:35
      492000 -- (-1178.840) [...23 remote chains...] -- 27:55:10
      493000 -- (-1183.031) [...23 remote chains...] -- 27:51:46
      494000 -- (-1179.227) [...23 remote chains...] -- 27:48:23
      495000 -- (-1190.259) [...23 remote chains...] -- 28:01:50
      496000 -- (-1174.949) [...23 remote chains...] -- 27:58:26
      497000 -- [-1178.019] [...23 remote chains...] -- 27:55:03
      498000 -- (-1184.718) [...23 remote chains...] -- 27:51:41
      499000 -- (-1186.302) [...23 remote chains...] -- 27:48:20
      500000 -- (-1184.709) [...23 remote chains...] -- 28:01:39
      501000 -- (-1178.371) [...23 remote chains...] -- 27:58:17
      502000 -- (-1187.574) [...23 remote chains...] -- 27:54:56
      503000 -- (-1188.065) [...23 remote chains...] -- 27:51:36
      504000 -- (-1178.307) [...23 remote chains...] -- 27:48:17
      505000 -- (-1184.266) [...23 remote chains...] -- 28:01:28
      506000 -- (-1179.357) [...23 remote chains...] -- 27:58:08
      507000 -- (-1187.527) [...23 remote chains...] -- 27:54:49
      508000 -- (-1184.853) [...23 remote chains...] -- 27:51:31
      509000 -- (-1179.135) [...23 remote chains...] -- 27:48:14
      510000 -- (-1187.126) [...23 remote chains...] -- 28:01:17
      511000 -- (-1178.468) [...23 remote chains...] -- 27:57:59
      512000 -- (-1176.465) [...23 remote chains...] -- 27:54:42
      513000 -- (-1175.300) [...23 remote chains...] -- 27:51:26
      514000 -- (-1182.593) [...23 remote chains...] -- 27:48:11
      515000 -- (-1180.885) [...23 remote chains...] -- 28:01:06
      516000 -- (-1186.515) [...23 remote chains...] -- 27:57:51
      517000 -- (-1186.129) [...23 remote chains...] -- 27:54:36
      518000 -- (-1191.000) [...23 remote chains...] -- 27:51:22
      519000 -- (-1186.283) [...23 remote chains...] -- 27:48:08
      520000 -- (-1178.525) [...23 remote chains...] -- 28:00:56
      521000 -- (-1175.539) [...23 remote chains...] -- 27:57:42
      522000 -- (-1172.491) [...23 remote chains...] -- 27:54:29
      523000 -- (-1177.957) [...23 remote chains...] -- 27:51:17
      524000 -- (-1168.602) [...23 remote chains...] -- 27:48:05
      525000 -- (-1180.596) [...23 remote chains...] -- 28:00:46
      526000 -- (-1187.799) [...23 remote chains...] -- 27:57:34
      527000 -- (-1173.369) [...23 remote chains...] -- 27:54:23
      528000 -- (-1181.259) [...23 remote chains...] -- 27:51:12
      529000 -- (-1186.618) [...23 remote chains...] -- 28:03:47
      530000 -- (-1193.063) [...23 remote chains...] -- 28:00:36
      531000 -- [-1183.696] [...23 remote chains...] -- 27:57:26
      532000 -- (-1194.430) [...23 remote chains...] -- 27:54:16
      533000 -- [-1190.521] [...23 remote chains...] -- 27:51:08
      534000 -- [-1186.139] [...23 remote chains...] -- 28:03:35
      535000 -- (-1187.678) [...23 remote chains...] -- 28:00:26
      536000 -- (-1186.677) [...23 remote chains...] -- 27:57:18
      537000 -- (-1185.920) [...23 remote chains...] -- 27:54:10
      538000 -- (-1193.171) [...23 remote chains...] -- 27:51:03
      539000 -- (-1186.150) [...23 remote chains...] -- 28:03:24
      540000 -- (-1179.563) [...23 remote chains...] -- 28:00:16
      541000 -- (-1194.876) [...23 remote chains...] -- 27:57:10
      542000 -- (-1187.121) [...23 remote chains...] -- 27:54:04
      543000 -- (-1191.410) [...23 remote chains...] -- 27:50:59
      544000 -- (-1182.632) [...23 remote chains...] -- 28:03:12
      545000 -- (-1180.865) [...23 remote chains...] -- 28:00:07
      546000 -- (-1183.887) [...23 remote chains...] -- 27:57:02
      547000 -- (-1173.267) [...23 remote chains...] -- 27:53:58
      548000 -- (-1176.198) [...23 remote chains...] -- 27:50:54
      549000 -- (-1182.885) [...23 remote chains...] -- 28:03:01
      550000 -- (-1184.793) [...23 remote chains...] -- 27:59:58
      551000 -- (-1176.394) [...23 remote chains...] -- 27:56:54
      552000 -- (-1196.528) [...23 remote chains...] -- 27:53:52
      553000 -- (-1187.642) [...23 remote chains...] -- 27:50:50
      554000 -- (-1189.561) [...23 remote chains...] -- 28:02:51
      555000 -- (-1185.505) [...23 remote chains...] -- 27:59:48
      556000 -- (-1190.444) [...23 remote chains...] -- 27:56:47
      557000 -- [-1190.548] [...23 remote chains...] -- 27:53:46
      558000 -- (-1184.663) [...23 remote chains...] -- 27:50:46
      559000 -- (-1183.135) [...23 remote chains...] -- 28:02:40
      560000 -- (-1183.469) [...23 remote chains...] -- 27:59:39
      561000 -- [-1187.519] [...23 remote chains...] -- 27:56:40
      562000 -- (-1183.563) [...23 remote chains...] -- 27:53:40
      563000 -- [-1184.465] [...23 remote chains...] -- 27:50:42
      564000 -- (-1182.314) [...23 remote chains...] -- 28:02:29
      565000 -- (-1192.712) [...23 remote chains...] -- 27:59:30
      566000 -- (-1191.147) [...23 remote chains...] -- 27:56:32
      567000 -- (-1187.178) [...23 remote chains...] -- 27:53:35
      568000 -- [-1179.545] [...23 remote chains...] -- 27:50:38
      569000 -- (-1178.925) [...23 remote chains...] -- 28:02:19
      570000 -- [-1175.146] [...23 remote chains...] -- 27:59:22
      571000 -- [-1180.565] [...23 remote chains...] -- 27:56:25
      572000 -- [-1185.482] [...23 remote chains...] -- 27:53:29
      573000 -- (-1180.213) [...23 remote chains...] -- 27:50:34
      574000 -- (-1180.902) [...23 remote chains...] -- 28:02:09
      575000 -- (-1184.964) [...23 remote chains...] -- 27:59:13
      576000 -- [-1193.691] [...23 remote chains...] -- 27:56:18
      577000 -- [-1185.095] [...23 remote chains...] -- 27:53:23
      578000 -- [-1186.029] [...23 remote chains...] -- 27:50:30
      579000 -- [-1187.863] [...23 remote chains...] -- 28:01:59
      580000 -- [-1184.798] [...23 remote chains...] -- 27:59:05
      581000 -- [-1184.151] [...23 remote chains...] -- 27:56:11
      582000 -- (-1174.744) [...23 remote chains...] -- 27:53:18
      583000 -- (-1180.019) [...23 remote chains...] -- 28:04:42
      584000 -- (-1178.245) [...23 remote chains...] -- 28:01:49
      585000 -- (-1178.558) [...23 remote chains...] -- 27:58:56
      586000 -- (-1184.199) [...23 remote chains...] -- 27:56:04
      587000 -- (-1186.441) [...23 remote chains...] -- 27:53:13
      588000 -- (-1183.303) [...23 remote chains...] -- 28:04:31
      589000 -- (-1189.024) [...23 remote chains...] -- 28:01:39
      590000 -- (-1184.330) [...23 remote chains...] -- 27:58:48
      591000 -- (-1186.327) [...23 remote chains...] -- 27:55:57
      592000 -- [-1179.042] [...23 remote chains...] -- 27:53:07
      593000 -- (-1184.502) [...23 remote chains...] -- 28:04:20
      594000 -- (-1177.097) [...23 remote chains...] -- 28:01:30
      595000 -- (-1190.021) [...23 remote chains...] -- 27:58:40
      596000 -- (-1196.253) [...23 remote chains...] -- 27:55:51
      597000 -- (-1200.663) [...23 remote chains...] -- 28:06:59
      598000 -- (-1196.098) [...23 remote chains...] -- 28:04:09
      599000 -- [-1184.445] [...23 remote chains...] -- 28:01:20
      600000 -- (-1183.735) [...23 remote chains...] -- 27:58:32
      601000 -- [-1184.208] [...23 remote chains...] -- 27:55:44
      602000 -- (-1187.190) [...23 remote chains...] -- 28:06:46
      603000 -- (-1186.198) [...23 remote chains...] -- 28:03:58
      604000 -- (-1183.791) [...23 remote chains...] -- 28:01:11
      605000 -- (-1196.623) [...23 remote chains...] -- 27:58:24
      606000 -- (-1190.200) [...23 remote chains...] -- 28:09:22
      607000 -- (-1184.408) [...23 remote chains...] -- 28:06:34
      608000 -- (-1177.865) [...23 remote chains...] -- 28:03:48
      609000 -- (-1186.958) [...23 remote chains...] -- 28:01:02
      610000 -- (-1187.848) [...23 remote chains...] -- 27:58:16
      611000 -- (-1179.879) [...23 remote chains...] -- 28:09:08
      612000 -- (-1188.004) [...23 remote chains...] -- 28:06:23
      613000 -- (-1187.777) [...23 remote chains...] -- 28:03:37
      614000 -- (-1190.910) [...23 remote chains...] -- 28:00:53
      615000 -- (-1186.084) [...23 remote chains...] -- 27:58:09
      616000 -- [-1193.949] [...23 remote chains...] -- 28:08:56
      617000 -- (-1193.772) [...23 remote chains...] -- 28:06:11
      618000 -- (-1193.496) [...23 remote chains...] -- 28:03:27
      619000 -- (-1193.358) [...23 remote chains...] -- 28:00:44
      620000 -- (-1193.556) [...23 remote chains...] -- 27:58:01
      621000 -- (-1188.245) [...23 remote chains...] -- 28:08:43
      622000 -- (-1188.566) [...23 remote chains...] -- 28:06:00
      623000 -- (-1185.214) [...23 remote chains...] -- 28:03:17
      624000 -- (-1185.882) [...23 remote chains...] -- 28:00:35
      625000 -- (-1179.097) [...23 remote chains...] -- 27:57:54
      626000 -- (-1180.478) [...23 remote chains...] -- 28:08:30
      627000 -- (-1179.904) [...23 remote chains...] -- 28:05:48
      628000 -- (-1188.569) [...23 remote chains...] -- 28:03:07
      629000 -- (-1178.530) [...23 remote chains...] -- 28:00:26
      630000 -- (-1188.755) [...23 remote chains...] -- 27:57:46
      631000 -- (-1186.866) [...23 remote chains...] -- 28:08:18
      632000 -- (-1193.830) [...23 remote chains...] -- 28:05:37
      633000 -- (-1191.413) [...23 remote chains...] -- 28:02:57
      634000 -- (-1183.386) [...23 remote chains...] -- 28:00:18
      635000 -- (-1186.026) [...23 remote chains...] -- 27:57:39
      636000 -- (-1178.875) [...23 remote chains...] -- 28:08:06
      637000 -- (-1179.299) [...23 remote chains...] -- 28:05:26
      638000 -- (-1184.759) [...23 remote chains...] -- 28:02:48
      639000 -- (-1190.878) [...23 remote chains...] -- 28:00:09
      640000 -- (-1198.447) [...23 remote chains...] -- 27:57:32
      641000 -- (-1188.316) [...23 remote chains...] -- 28:07:54
      642000 -- (-1184.350) [...23 remote chains...] -- 28:05:16
      643000 -- (-1185.814) [...23 remote chains...] -- 28:02:38
      644000 -- (-1186.625) [...23 remote chains...] -- 28:00:01
      645000 -- [-1188.746] [...23 remote chains...] -- 27:57:25
      646000 -- (-1181.340) [...23 remote chains...] -- 28:07:42
      647000 -- (-1184.578) [...23 remote chains...] -- 28:05:05
      648000 -- (-1185.573) [...23 remote chains...] -- 28:02:29
      649000 -- (-1184.139) [...23 remote chains...] -- 27:59:53
      650000 -- (-1189.393) [...23 remote chains...] -- 27:57:18
      651000 -- (-1184.658) [...23 remote chains...] -- 28:07:30
      652000 -- (-1199.830) [...23 remote chains...] -- 28:04:54
      653000 -- (-1179.972) [...23 remote chains...] -- 28:02:19
      654000 -- (-1189.747) [...23 remote chains...] -- 27:59:45
      655000 -- [-1187.365] [...23 remote chains...] -- 27:57:11
      656000 -- (-1182.637) [...23 remote chains...] -- 28:07:18
      657000 -- (-1186.061) [...23 remote chains...] -- 28:04:44
      658000 -- (-1178.479) [...23 remote chains...] -- 28:02:10
      659000 -- (-1188.579) [...23 remote chains...] -- 27:59:37
      660000 -- (-1189.046) [...23 remote chains...] -- 27:57:04
      661000 -- (-1191.805) [...23 remote chains...] -- 28:07:07
      662000 -- (-1189.068) [...23 remote chains...] -- 28:04:34
      663000 -- (-1191.538) [...23 remote chains...] -- 28:02:01
      664000 -- (-1191.700) [...23 remote chains...] -- 27:59:29
      665000 -- (-1201.184) [...23 remote chains...] -- 27:56:57
      666000 -- (-1188.461) [...23 remote chains...] -- 28:06:56
      667000 -- (-1184.838) [...23 remote chains...] -- 28:04:24
      668000 -- (-1190.861) [...23 remote chains...] -- 28:01:52
      669000 -- (-1185.758) [...23 remote chains...] -- 27:59:21
      670000 -- (-1192.665) [...23 remote chains...] -- 27:56:51
      671000 -- (-1183.116) [...23 remote chains...] -- 28:06:45
      672000 -- (-1196.472) [...23 remote chains...] -- 28:04:14
      673000 -- (-1193.797) [...23 remote chains...] -- 28:01:44
      674000 -- (-1189.890) [...23 remote chains...] -- 27:59:14
      675000 -- (-1180.873) [...23 remote chains...] -- 27:56:44
      676000 -- (-1181.118) [...23 remote chains...] -- 28:06:34
      677000 -- (-1186.838) [...23 remote chains...] -- 28:04:04
      678000 -- [-1195.469] [...23 remote chains...] -- 28:01:35
      679000 -- (-1186.142) [...23 remote chains...] -- 27:59:06
      680000 -- (-1180.318) [...23 remote chains...] -- 27:56:38
      681000 -- (-1188.860) [...23 remote chains...] -- 28:06:23
      682000 -- (-1190.840) [...23 remote chains...] -- 28:03:55
      683000 -- (-1201.547) [...23 remote chains...] -- 28:01:26
      684000 -- (-1196.076) [...23 remote chains...] -- 27:58:59
      685000 -- (-1183.894) [...23 remote chains...] -- 28:08:40
      686000 -- (-1188.003) [...23 remote chains...] -- 28:06:12
      687000 -- (-1195.736) [...23 remote chains...] -- 28:03:45
      688000 -- (-1189.659) [...23 remote chains...] -- 28:01:18
      689000 -- (-1187.660) [...23 remote chains...] -- 28:10:56
      690000 -- (-1193.691) [...23 remote chains...] -- 28:08:29
      691000 -- (-1202.475) [...23 remote chains...] -- 28:06:02
      692000 -- (-1197.023) [...23 remote chains...] -- 28:03:36
      693000 -- (-1189.755) [...23 remote chains...] -- 28:01:10
      694000 -- (-1193.741) [...23 remote chains...] -- 28:10:44
      695000 -- (-1187.591) [...23 remote chains...] -- 28:08:17
      696000 -- (-1199.925) [...23 remote chains...] -- 28:05:52
      697000 -- (-1185.848) [...23 remote chains...] -- 28:03:26
      698000 -- (-1190.484) [...23 remote chains...] -- 28:01:01
      699000 -- (-1186.964) [...23 remote chains...] -- 28:10:31
      700000 -- (-1179.503) [...23 remote chains...] -- 28:08:06
      701000 -- (-1186.359) [...23 remote chains...] -- 28:05:41
      702000 -- (-1184.173) [...23 remote chains...] -- 28:03:17
      703000 -- (-1195.788) [...23 remote chains...] -- 28:12:43
      704000 -- (-1195.266) [...23 remote chains...] -- 28:10:19
      705000 -- (-1191.157) [...23 remote chains...] -- 28:07:55
      706000 -- (-1202.967) [...23 remote chains...] -- 28:05:31
      707000 -- (-1198.660) [...23 remote chains...] -- 28:03:08
      708000 -- (-1212.498) [...23 remote chains...] -- 28:12:30
      709000 -- (-1199.149) [...23 remote chains...] -- 28:10:07
      710000 -- (-1204.378) [...23 remote chains...] -- 28:07:44
      711000 -- (-1204.459) [...23 remote chains...] -- 28:05:21
      712000 -- (-1207.844) [...23 remote chains...] -- 28:02:59
      713000 -- (-1186.363) [...23 remote chains...] -- 28:12:18
      714000 -- (-1186.373) [...23 remote chains...] -- 28:09:55
      715000 -- (-1192.264) [...23 remote chains...] -- 28:07:33
      716000 -- (-1192.109) [...23 remote chains...] -- 28:05:11
      717000 -- (-1192.862) [...23 remote chains...] -- 28:02:50
      718000 -- (-1196.809) [...23 remote chains...] -- 28:12:05
      719000 -- (-1195.890) [...23 remote chains...] -- 28:09:43
      720000 -- [-1192.876] [...23 remote chains...] -- 28:07:22
      721000 -- (-1199.620) [...23 remote chains...] -- 28:05:02
      722000 -- (-1196.903) [...23 remote chains...] -- 28:02:42
      723000 -- (-1193.759) [...23 remote chains...] -- 28:11:52
      724000 -- (-1198.082) [...23 remote chains...] -- 28:09:32
      725000 -- (-1196.795) [...23 remote chains...] -- 28:07:12
      726000 -- (-1191.583) [...23 remote chains...] -- 28:04:52
      727000 -- (-1196.996) [...23 remote chains...] -- 28:02:33
      728000 -- (-1195.646) [...23 remote chains...] -- 28:11:40
      729000 -- (-1195.836) [...23 remote chains...] -- 28:09:20
      730000 -- (-1196.979) [...23 remote chains...] -- 28:07:01
      731000 -- (-1190.584) [...23 remote chains...] -- 28:04:43
      732000 -- (-1192.103) [...23 remote chains...] -- 28:02:24
      733000 -- (-1183.454) [...23 remote chains...] -- 28:11:28
      734000 -- (-1189.657) [...23 remote chains...] -- 28:09:09
      735000 -- (-1187.873) [...23 remote chains...] -- 28:06:51
      736000 -- [-1189.249] [...23 remote chains...] -- 28:04:33
      737000 -- (-1182.611) [...23 remote chains...] -- 28:13:33
      738000 -- (-1183.177) [...23 remote chains...] -- 28:11:16
      739000 -- (-1192.952) [...23 remote chains...] -- 28:08:58
      740000 -- (-1202.905) [...23 remote chains...] -- 28:06:41
      741000 -- (-1208.290) [...23 remote chains...] -- 28:04:24
      742000 -- (-1199.638) [...23 remote chains...] -- 28:02:08
      743000 -- (-1194.051) [...23 remote chains...] -- 28:11:04
      744000 -- (-1187.815) [...23 remote chains...] -- 28:08:47
      745000 -- (-1194.959) [...23 remote chains...] -- 28:06:31
      746000 -- (-1198.658) [...23 remote chains...] -- 28:04:15
      747000 -- [-1195.079] [...23 remote chains...] -- 28:01:59
      748000 -- (-1190.188) [...23 remote chains...] -- 28:10:52
      749000 -- (-1196.038) [...23 remote chains...] -- 28:08:36
      750000 -- (-1190.898) [...23 remote chains...] -- 28:06:21
      751000 -- (-1189.875) [...23 remote chains...] -- 28:04:06
      752000 -- (-1193.614) [...23 remote chains...] -- 28:01:51
      753000 -- (-1187.724) [...23 remote chains...] -- 28:10:40
      754000 -- (-1183.747) [...23 remote chains...] -- 28:08:25
      755000 -- (-1183.621) [...23 remote chains...] -- 28:06:11
      756000 -- (-1186.981) [...23 remote chains...] -- 28:03:57
      757000 -- (-1183.981) [...23 remote chains...] -- 28:01:43
      758000 -- (-1191.895) [...23 remote chains...] -- 28:10:29
      759000 -- (-1192.010) [...23 remote chains...] -- 28:08:15
      760000 -- (-1188.246) [...23 remote chains...] -- 28:06:01
      761000 -- (-1187.684) [...23 remote chains...] -- 28:03:48
      762000 -- (-1182.343) [...23 remote chains...] -- 28:01:35
      763000 -- (-1187.146) [...23 remote chains...] -- 28:10:17
      764000 -- (-1175.965) [...23 remote chains...] -- 28:08:04
      765000 -- (-1182.803) [...23 remote chains...] -- 28:05:52
      766000 -- (-1172.034) [...23 remote chains...] -- 28:03:39
      767000 -- (-1181.310) [...23 remote chains...] -- 28:01:28
      768000 -- (-1187.388) [...23 remote chains...] -- 28:10:06
      769000 -- (-1184.959) [...23 remote chains...] -- 28:07:54
      770000 -- (-1186.593) [...23 remote chains...] -- 28:05:42
      771000 -- (-1187.707) [...23 remote chains...] -- 28:03:31
      772000 -- (-1186.206) [...23 remote chains...] -- 28:01:20
      773000 -- (-1184.050) [...23 remote chains...] -- 28:09:55
      774000 -- (-1190.353) [...23 remote chains...] -- 28:07:44
      775000 -- (-1190.971) [...23 remote chains...] -- 28:05:33
      776000 -- (-1197.212) [...23 remote chains...] -- 28:03:22
      777000 -- (-1189.393) [...23 remote chains...] -- 28:01:12
      778000 -- (-1188.372) [...23 remote chains...] -- 28:09:44
      779000 -- (-1184.780) [...23 remote chains...] -- 28:07:34
      780000 -- (-1171.569) [...23 remote chains...] -- 28:05:24
      781000 -- (-1182.363) [...23 remote chains...] -- 28:03:14
      782000 -- (-1180.677) [...23 remote chains...] -- 28:11:43
      783000 -- (-1184.142) [...23 remote chains...] -- 28:09:33
      784000 -- (-1170.232) [...23 remote chains...] -- 28:07:24
      785000 -- (-1182.060) [...23 remote chains...] -- 28:05:14
      786000 -- (-1185.572) [...23 remote chains...] -- 28:03:06
      787000 -- (-1183.032) [...23 remote chains...] -- 28:11:31
      788000 -- (-1186.645) [...23 remote chains...] -- 28:09:22
      789000 -- (-1184.341) [...23 remote chains...] -- 28:07:14
      790000 -- (-1183.413) [...23 remote chains...] -- 28:05:05
      791000 -- (-1193.230) [...23 remote chains...] -- 28:02:57
      792000 -- (-1184.662) [...23 remote chains...] -- 28:00:50
      793000 -- (-1199.286) [...23 remote chains...] -- 28:09:12
      794000 -- (-1198.229) [...23 remote chains...] -- 28:07:04
      795000 -- (-1204.959) [...23 remote chains...] -- 28:04:56
      796000 -- (-1203.608) [...23 remote chains...] -- 28:02:49
      797000 -- (-1196.141) [...23 remote chains...] -- 28:00:42
      798000 -- (-1188.003) [...23 remote chains...] -- 28:09:01
      799000 -- (-1181.980) [...23 remote chains...] -- 28:06:54
      800000 -- (-1183.061) [...23 remote chains...] -- 28:04:48
      801000 -- (-1183.321) [...23 remote chains...] -- 28:02:41
      802000 -- (-1181.580) [...23 remote chains...] -- 28:00:35
      803000 -- (-1182.381) [...23 remote chains...] -- 28:08:51
      804000 -- (-1181.839) [...23 remote chains...] -- 28:06:45
      805000 -- (-1183.239) [...23 remote chains...] -- 28:04:39
      806000 -- (-1192.003) [...23 remote chains...] -- 28:02:33
      807000 -- (-1188.152) [...23 remote chains...] -- 28:10:46
      808000 -- (-1185.857) [...23 remote chains...] -- 28:08:41
      809000 -- (-1190.575) [...23 remote chains...] -- 28:06:35
      810000 -- (-1176.833) [...23 remote chains...] -- 28:04:30
      811000 -- (-1179.642) [...23 remote chains...] -- 28:02:25
      812000 -- (-1189.554) [...23 remote chains...] -- 28:10:35
      813000 -- (-1185.328) [...23 remote chains...] -- 28:08:31
      814000 -- (-1192.861) [...23 remote chains...] -- 28:06:26
      815000 -- (-1194.342) [...23 remote chains...] -- 28:04:21
      816000 -- (-1186.417) [...23 remote chains...] -- 28:02:17
      817000 -- (-1190.773) [...23 remote chains...] -- 28:10:25
      818000 -- (-1202.433) [...23 remote chains...] -- 28:08:20
      819000 -- (-1184.213) [...23 remote chains...] -- 28:06:17
      820000 -- (-1180.509) [...23 remote chains...] -- 28:04:13
      821000 -- [-1183.112] [...23 remote chains...] -- 28:02:10
      822000 -- (-1199.151) [...23 remote chains...] -- 28:00:07
      823000 -- (-1194.754) [...23 remote chains...] -- 28:08:11
      824000 -- (-1192.151) [...23 remote chains...] -- 28:06:07
      825000 -- (-1199.781) [...23 remote chains...] -- 28:04:05
      826000 -- (-1192.000) [...23 remote chains...] -- 28:02:02
      827000 -- (-1197.757) [...23 remote chains...] -- 28:10:03
      828000 -- (-1195.186) [...23 remote chains...] -- 28:08:01
      829000 -- (-1187.327) [...23 remote chains...] -- 28:05:58
      830000 -- (-1192.553) [...23 remote chains...] -- 28:03:56
      831000 -- (-1191.971) [...23 remote chains...] -- 28:01:55
      832000 -- (-1190.553) [...23 remote chains...] -- 28:09:53
      833000 -- (-1202.101) [...23 remote chains...] -- 28:07:51
      834000 -- (-1193.274) [...23 remote chains...] -- 28:05:49
      835000 -- (-1189.098) [...23 remote chains...] -- 28:03:48
      836000 -- (-1188.504) [...23 remote chains...] -- 28:01:47
      837000 -- (-1187.013) [...23 remote chains...] -- 28:09:43
      838000 -- (-1185.304) [...23 remote chains...] -- 28:07:41
      839000 -- (-1187.951) [...23 remote chains...] -- 28:05:41
      840000 -- (-1185.011) [...23 remote chains...] -- 28:03:40
      841000 -- (-1181.885) [...23 remote chains...] -- 28:01:40
      842000 -- (-1183.142) [...23 remote chains...] -- 28:09:32
      843000 -- (-1179.330) [...23 remote chains...] -- 28:07:32
      844000 -- (-1184.529) [...23 remote chains...] -- 28:05:32
      845000 -- (-1185.577) [...23 remote chains...] -- 28:03:32
      846000 -- (-1184.210) [...23 remote chains...] -- 28:01:32
      847000 -- (-1190.257) [...23 remote chains...] -- 28:09:22
      848000 -- (-1196.395) [...23 remote chains...] -- 28:07:23
      849000 -- (-1176.462) [...23 remote chains...] -- 28:05:23
      850000 -- (-1190.456) [...23 remote chains...] -- 28:03:24
      851000 -- (-1192.484) [...23 remote chains...] -- 28:01:25
      852000 -- (-1183.891) [...23 remote chains...] -- 28:09:12
      853000 -- (-1189.706) [...23 remote chains...] -- 28:07:13
      854000 -- (-1185.504) [...23 remote chains...] -- 28:05:15
      855000 -- (-1189.094) [...23 remote chains...] -- 28:03:16
      856000 -- (-1179.196) [...23 remote chains...] -- 28:11:01
      857000 -- (-1182.853) [...23 remote chains...] -- 28:09:02
      858000 -- (-1180.088) [...23 remote chains...] -- 28:07:04
      859000 -- (-1184.191) [...23 remote chains...] -- 28:05:06
      860000 -- (-1180.899) [...23 remote chains...] -- 28:03:08
      861000 -- (-1193.542) [...23 remote chains...] -- 28:10:51
      862000 -- (-1185.935) [...23 remote chains...] -- 28:08:53
      863000 -- (-1187.026) [...23 remote chains...] -- 28:06:55
      864000 -- (-1185.003) [...23 remote chains...] -- 28:04:58
      865000 -- (-1201.277) [...23 remote chains...] -- 28:03:01
      866000 -- (-1192.092) [...23 remote chains...] -- 28:10:40
      867000 -- (-1205.240) [...23 remote chains...] -- 28:08:43
      868000 -- (-1189.438) [...23 remote chains...] -- 28:06:46
      869000 -- (-1196.015) [...23 remote chains...] -- 28:04:49
      870000 -- (-1180.238) [...23 remote chains...] -- 28:02:53
      871000 -- (-1180.595) [...23 remote chains...] -- 28:10:30
      872000 -- (-1185.623) [...23 remote chains...] -- 28:08:33
      873000 -- (-1180.406) [...23 remote chains...] -- 28:06:37
      874000 -- (-1188.407) [...23 remote chains...] -- 28:04:41
      875000 -- (-1181.813) [...23 remote chains...] -- 28:02:45
      876000 -- (-1182.551) [...23 remote chains...] -- 28:10:20
      877000 -- (-1182.492) [...23 remote chains...] -- 28:08:24
      878000 -- (-1183.864) [...23 remote chains...] -- 28:06:28
      879000 -- (-1193.684) [...23 remote chains...] -- 28:04:33
      880000 -- (-1183.041) [...23 remote chains...] -- 28:02:38
      881000 -- (-1184.369) [...23 remote chains...] -- 28:10:10
      882000 -- (-1186.280) [...23 remote chains...] -- 28:08:14
      883000 -- (-1189.494) [...23 remote chains...] -- 28:06:20
      884000 -- (-1185.102) [...23 remote chains...] -- 28:04:25
      885000 -- (-1190.748) [...23 remote chains...] -- 28:02:30
      886000 -- (-1183.172) [...23 remote chains...] -- 28:10:00
      887000 -- (-1189.509) [...23 remote chains...] -- 28:08:05
      888000 -- [-1190.204] [...23 remote chains...] -- 28:06:11
      889000 -- (-1183.834) [...23 remote chains...] -- 28:04:17
      890000 -- (-1188.153) [...23 remote chains...] -- 28:02:23
      891000 -- (-1182.334) [...23 remote chains...] -- 28:09:50
      892000 -- (-1187.215) [...23 remote chains...] -- 28:07:56
      893000 -- (-1189.378) [...23 remote chains...] -- 28:06:02
      894000 -- (-1180.718) [...23 remote chains...] -- 28:04:09
      895000 -- (-1176.193) [...23 remote chains...] -- 28:02:16
      896000 -- (-1173.168) [...23 remote chains...] -- 28:09:40
      897000 -- (-1178.126) [...23 remote chains...] -- 28:07:47
      898000 -- (-1186.103) [...23 remote chains...] -- 28:05:54
      899000 -- (-1185.633) [...23 remote chains...] -- 28:04:01
      900000 -- (-1189.277) [...23 remote chains...] -- 28:02:09
      901000 -- (-1182.056) [...23 remote chains...] -- 28:09:30
      902000 -- (-1185.823) [...23 remote chains...] -- 28:07:38
      903000 -- (-1184.675) [...23 remote chains...] -- 28:05:45
      904000 -- (-1183.644) [...23 remote chains...] -- 28:03:53
      905000 -- (-1186.939) [...23 remote chains...] -- 28:02:01
      906000 -- (-1194.792) [...23 remote chains...] -- 28:09:21
      907000 -- (-1189.272) [...23 remote chains...] -- 28:07:29
      908000 -- (-1188.006) [...23 remote chains...] -- 28:05:37
      909000 -- (-1189.360) [...23 remote chains...] -- 28:03:46
      910000 -- (-1184.308) [...23 remote chains...] -- 28:01:54
      911000 -- (-1194.737) [...23 remote chains...] -- 28:09:11
      912000 -- (-1195.299) [...23 remote chains...] -- 28:07:20
      913000 -- (-1187.414) [...23 remote chains...] -- 28:05:29
      914000 -- (-1187.782) [...23 remote chains...] -- 28:03:38
      915000 -- (-1190.554) [...23 remote chains...] -- 28:01:47
      916000 -- (-1182.072) [...23 remote chains...] -- 28:09:02
      917000 -- (-1189.765) [...23 remote chains...] -- 28:07:11
      918000 -- (-1189.750) [...23 remote chains...] -- 28:05:21
      919000 -- (-1192.556) [...23 remote chains...] -- 28:03:30
      920000 -- (-1191.411) [...23 remote chains...] -- 28:01:40
      921000 -- (-1183.845) [...23 remote chains...] -- 28:08:53
      922000 -- (-1182.325) [...23 remote chains...] -- 28:07:02
      923000 -- (-1186.353) [...23 remote chains...] -- 28:05:13
      924000 -- (-1196.632) [...23 remote chains...] -- 28:03:23
      925000 -- (-1193.084) [...23 remote chains...] -- 28:01:34
      926000 -- (-1197.705) [...23 remote chains...] -- 28:08:43
      927000 -- (-1187.190) [...23 remote chains...] -- 28:06:54
      928000 -- (-1197.375) [...23 remote chains...] -- 28:05:05
      929000 -- (-1183.285) [...23 remote chains...] -- 28:03:16
      930000 -- (-1191.288) [...23 remote chains...] -- 28:01:27
      931000 -- (-1190.893) [...23 remote chains...] -- 28:08:34
      932000 -- (-1188.917) [...23 remote chains...] -- 28:06:45
      933000 -- (-1180.594) [...23 remote chains...] -- 28:04:57
      934000 -- (-1182.245) [...23 remote chains...] -- 28:03:08
      935000 -- (-1194.487) [...23 remote chains...] -- 28:01:20
      936000 -- (-1191.214) [...23 remote chains...] -- 28:08:25
      937000 -- (-1193.601) [...23 remote chains...] -- 28:06:37
      938000 -- (-1186.217) [...23 remote chains...] -- 28:04:49
      939000 -- (-1196.468) [...23 remote chains...] -- 28:03:01
      940000 -- (-1189.043) [...23 remote chains...] -- 28:01:13
      941000 -- (-1185.121) [...23 remote chains...] -- 28:08:16
      942000 -- (-1189.505) [...23 remote chains...] -- 28:06:29
      943000 -- (-1183.824) [...23 remote chains...] -- 28:04:41
      944000 -- (-1179.943) [...23 remote chains...] -- 28:02:54
      945000 -- (-1197.293) [...23 remote chains...] -- 28:01:07
      946000 -- (-1195.926) [...23 remote chains...] -- 28:08:07
      947000 -- (-1194.268) [...23 remote chains...] -- 28:06:20
      948000 -- (-1181.923) [...23 remote chains...] -- 28:04:33
      949000 -- (-1187.352) [...23 remote chains...] -- 28:02:47
      950000 -- (-1180.232) [...23 remote chains...] -- 28:01:00
      951000 -- (-1185.350) [...23 remote chains...] -- 28:07:59
      952000 -- (-1175.401) [...23 remote chains...] -- 28:06:12
      953000 -- (-1191.797) [...23 remote chains...] -- 28:04:26
      954000 -- (-1185.316) [...23 remote chains...] -- 28:02:40
      955000 -- (-1184.819) [...23 remote chains...] -- 28:09:36
      956000 -- (-1179.714) [...23 remote chains...] -- 28:07:50
      957000 -- (-1190.396) [...23 remote chains...] -- 28:06:04
      958000 -- (-1190.857) [...23 remote chains...] -- 28:04:18
      959000 -- (-1188.511) [...23 remote chains...] -- 28:02:33
      960000 -- (-1179.731) [...23 remote chains...] -- 28:09:27
      961000 -- (-1175.050) [...23 remote chains...] -- 28:07:41
      962000 -- (-1181.720) [...23 remote chains...] -- 28:05:56
      963000 -- (-1183.745) [...23 remote chains...] -- 28:04:11
      964000 -- (-1185.782) [...23 remote chains...] -- 28:02:26
      965000 -- (-1187.469) [...23 remote chains...] -- 28:09:18
      966000 -- (-1185.412) [...23 remote chains...] -- 28:07:33
      967000 -- (-1185.072) [...23 remote chains...] -- 28:05:48
      968000 -- (-1189.390) [...23 remote chains...] -- 28:04:03
      969000 -- (-1191.782) [...23 remote chains...] -- 28:02:19
      970000 -- (-1189.593) [...23 remote chains...] -- 28:09:09
      971000 -- (-1187.627) [...23 remote chains...] -- 28:07:24
      972000 -- (-1185.664) [...23 remote chains...] -- 28:05:40
      973000 -- (-1189.167) [...23 remote chains...] -- 28:03:56
      974000 -- (-1186.290) [...23 remote chains...] -- 28:02:12
      975000 -- (-1184.308) [...23 remote chains...] -- 28:09:00
      976000 -- (-1189.081) [...23 remote chains...] -- 28:07:16
      977000 -- (-1186.933) [...23 remote chains...] -- 28:05:32
      978000 -- (-1186.686) [...23 remote chains...] -- 28:03:48
      979000 -- (-1191.057) [...23 remote chains...] -- 28:02:05
      980000 -- (-1195.965) [...23 remote chains...] -- 28:08:51
      981000 -- (-1202.631) [...23 remote chains...] -- 28:07:08
      982000 -- (-1203.826) [...23 remote chains...] -- 28:05:24
      983000 -- (-1199.320) [...23 remote chains...] -- 28:03:41
      984000 -- (-1204.321) [...23 remote chains...] -- 28:01:58
      985000 -- (-1190.736) [...23 remote chains...] -- 28:08:42
      986000 -- (-1186.033) [...23 remote chains...] -- 28:06:59
      987000 -- (-1184.117) [...23 remote chains...] -- 28:05:17
      988000 -- (-1193.395) [...23 remote chains...] -- 28:03:34
      989000 -- (-1189.863) [...23 remote chains...] -- 28:10:16
      990000 -- (-1191.564) [...23 remote chains...] -- 28:08:34
      991000 -- (-1203.050) [...23 remote chains...] -- 28:06:51
      992000 -- (-1189.888) [...23 remote chains...] -- 28:05:09
      993000 -- (-1188.141) [...23 remote chains...] -- 28:03:27
      994000 -- (-1184.369) [...23 remote chains...] -- 28:01:45
      995000 -- (-1187.801) [...23 remote chains...] -- 28:08:25
      996000 -- (-1181.384) [...23 remote chains...] -- 28:06:43
      997000 -- (-1182.665) [...23 remote chains...] -- 28:05:01
      998000 -- (-1197.716) [...23 remote chains...] -- 28:03:20
      999000 -- (-1194.750) [...23 remote chains...] -- 28:01:39
      1000000 -- (-1196.435) [...23 remote chains...] -- 28:08:17
      1001000 -- (-1190.937) [...23 remote chains...] -- 28:06:35
      1002000 -- (-1201.668) [...23 remote chains...] -- 28:04:54
      1003000 -- (-1197.298) [...23 remote chains...] -- 28:03:13
      1004000 -- (-1178.957) [...23 remote chains...] -- 28:09:49
      1005000 -- (-1186.582) [...23 remote chains...] -- 28:08:08
      1006000 -- (-1182.502) [...23 remote chains...] -- 28:06:27
      1007000 -- (-1189.523) [...23 remote chains...] -- 28:04:46
      1008000 -- (-1192.423) [...23 remote chains...] -- 28:03:06
      1009000 -- (-1189.852) [...23 remote chains...] -- 28:09:40
      1010000 -- (-1187.094) [...23 remote chains...] -- 28:08:00
      1011000 -- (-1186.649) [...23 remote chains...] -- 28:06:19
      1012000 -- (-1194.358) [...23 remote chains...] -- 28:04:39
      1013000 -- (-1183.791) [...23 remote chains...] -- 28:02:59
      1014000 -- (-1189.165) [...23 remote chains...] -- 28:09:31
      1015000 -- (-1185.067) [...23 remote chains...] -- 28:07:51
      1016000 -- (-1180.294) [...23 remote chains...] -- 28:06:11
      1017000 -- (-1178.852) [...23 remote chains...] -- 28:04:32
      1018000 -- (-1182.267) [...23 remote chains...] -- 28:02:52
      1019000 -- (-1173.973) [...23 remote chains...] -- 28:09:23
      1020000 -- (-1178.940) [...23 remote chains...] -- 28:07:43
      1021000 -- (-1185.317) [...23 remote chains...] -- 28:06:04
      1022000 -- (-1183.811) [...23 remote chains...] -- 28:04:25
      1023000 -- (-1185.331) [...23 remote chains...] -- 28:02:46
      1024000 -- (-1192.844) [...23 remote chains...] -- 28:09:14
      1025000 -- (-1178.687) [...23 remote chains...] -- 28:07:35
      1026000 -- (-1185.281) [...23 remote chains...] -- 28:05:56
      1027000 -- (-1180.554) [...23 remote chains...] -- 28:04:17
      1028000 -- (-1181.080) [...23 remote chains...] -- 28:02:39
      1029000 -- (-1180.297) [...23 remote chains...] -- 28:09:05
      1030000 -- (-1180.589) [...23 remote chains...] -- 28:07:27
      1031000 -- (-1187.308) [...23 remote chains...] -- 28:05:48
      1032000 -- (-1181.300) [...23 remote chains...] -- 28:04:10
      1033000 -- (-1185.056) [...23 remote chains...] -- 28:02:32
      1034000 -- (-1192.231) [...23 remote chains...] -- 28:08:57
      1035000 -- (-1198.800) [...23 remote chains...] -- 28:07:19
      1036000 -- (-1211.244) [...23 remote chains...] -- 28:05:41
      1037000 -- (-1193.695) [...23 remote chains...] -- 28:04:03
      1038000 -- (-1193.873) [...23 remote chains...] -- 28:02:26
      1039000 -- (-1194.547) [...23 remote chains...] -- 28:08:48
      1040000 -- (-1187.576) [...23 remote chains...] -- 28:07:11
      1041000 -- (-1185.024) [...23 remote chains...] -- 28:05:33
      1042000 -- (-1187.704) [...23 remote chains...] -- 28:03:56
      1043000 -- (-1192.721) [...23 remote chains...] -- 28:02:19
      1044000 -- (-1184.445) [...23 remote chains...] -- 28:08:40
      1045000 -- (-1185.860) [...23 remote chains...] -- 28:07:03
      1046000 -- (-1188.785) [...23 remote chains...] -- 28:05:26
      1047000 -- (-1190.222) [...23 remote chains...] -- 28:03:49
      1048000 -- (-1188.060) [...23 remote chains...] -- 28:02:13
      1049000 -- (-1190.064) [...23 remote chains...] -- 28:08:32
      1050000 -- (-1199.930) [...23 remote chains...] -- 28:06:55
      1051000 -- [-1187.383] [...23 remote chains...] -- 28:05:19
      1052000 -- (-1188.961) [...23 remote chains...] -- 28:03:42
      1053000 -- (-1188.735) [...23 remote chains...] -- 28:02:06
      1054000 -- (-1189.443) [...23 remote chains...] -- 28:08:24
      1055000 -- (-1204.110) [...23 remote chains...] -- 28:06:47
      1056000 -- (-1189.690) [...23 remote chains...] -- 28:05:11
      1057000 -- (-1189.543) [...23 remote chains...] -- 28:03:35
      1058000 -- (-1190.495) [...23 remote chains...] -- 28:02:00
      1059000 -- (-1187.948) [...23 remote chains...] -- 28:08:15
      1060000 -- (-1187.425) [...23 remote chains...] -- 28:06:40
      1061000 -- (-1187.239) [...23 remote chains...] -- 28:05:04
      1062000 -- (-1180.013) [...23 remote chains...] -- 28:03:29
      1063000 -- (-1185.296) [...23 remote chains...] -- 28:01:53
      1064000 -- (-1189.793) [...23 remote chains...] -- 28:08:07
      1065000 -- (-1190.816) [...23 remote chains...] -- 28:06:32
      1066000 -- (-1200.819) [...23 remote chains...] -- 28:04:57
      1067000 -- (-1193.259) [...23 remote chains...] -- 28:03:22
      1068000 -- (-1194.094) [...23 remote chains...] -- 28:01:47
      1069000 -- (-1194.467) [...23 remote chains...] -- 28:07:59
      1070000 -- (-1212.585) [...23 remote chains...] -- 28:06:24
      1071000 -- (-1199.765) [...23 remote chains...] -- 28:04:50
      1072000 -- (-1192.769) [...23 remote chains...] -- 28:03:15
      1073000 -- (-1193.403) [...23 remote chains...] -- 28:01:41
      1074000 -- (-1193.854) [...23 remote chains...] -- 28:07:51
      1075000 -- (-1202.689) [...23 remote chains...] -- 28:06:17
      1076000 -- (-1187.676) [...23 remote chains...] -- 28:04:43
      1077000 -- (-1202.709) [...23 remote chains...] -- 28:03:09
      1078000 -- (-1195.566) [...23 remote chains...] -- 28:01:35
      1079000 -- (-1191.905) [...23 remote chains...] -- 28:07:43
      1080000 -- (-1181.777) [...23 remote chains...] -- 28:06:09
      1081000 -- (-1194.687) [...23 remote chains...] -- 28:04:36
      1082000 -- (-1186.451) [...23 remote chains...] -- 28:03:02
      1083000 -- (-1194.358) [...23 remote chains...] -- 28:01:29
      1084000 -- (-1192.888) [...23 remote chains...] -- 28:07:36
      1085000 -- (-1182.174) [...23 remote chains...] -- 28:06:02
      1086000 -- (-1190.812) [...23 remote chains...] -- 28:04:29
      1087000 -- (-1188.538) [...23 remote chains...] -- 28:02:55
      1088000 -- (-1185.345) [...23 remote chains...] -- 28:01:22
      1089000 -- (-1188.840) [...23 remote chains...] -- 28:07:28
      1090000 -- (-1178.221) [...23 remote chains...] -- 28:05:55
      1091000 -- (-1176.395) [...23 remote chains...] -- 28:04:22
      1092000 -- (-1178.852) [...23 remote chains...] -- 28:02:49
      1093000 -- [-1182.827] [...23 remote chains...] -- 28:01:16
      1094000 -- (-1182.586) [...23 remote chains...] -- 28:07:20
      1095000 -- (-1186.716) [...23 remote chains...] -- 28:05:47
      1096000 -- (-1191.582) [...23 remote chains...] -- 28:04:15
      1097000 -- (-1185.645) [...23 remote chains...] -- 28:02:43
      1098000 -- (-1190.522) [...23 remote chains...] -- 28:01:10
      1099000 -- (-1190.530) [...23 remote chains...] -- 28:07:12
      1100000 -- (-1181.151) [...23 remote chains...] -- 28:05:40
      1101000 -- (-1183.357) [...23 remote chains...] -- 28:04:08
      1102000 -- (-1182.781) [...23 remote chains...] -- 28:02:36
      1103000 -- (-1184.891) [...23 remote chains...] -- 28:01:04
      1104000 -- (-1178.502) [...23 remote chains...] -- 28:07:05
      1105000 -- (-1182.916) [...23 remote chains...] -- 28:05:33
      1106000 -- (-1177.096) [...23 remote chains...] -- 28:04:01
      1107000 -- (-1184.025) [...23 remote chains...] -- 28:02:30
      1108000 -- (-1177.918) [...23 remote chains...] -- 28:00:59
      1109000 -- (-1180.919) [...23 remote chains...] -- 28:06:57
      1110000 -- (-1190.491) [...23 remote chains...] -- 28:05:26
      1111000 -- (-1193.823) [...23 remote chains...] -- 28:03:55
      1112000 -- (-1184.574) [...23 remote chains...] -- 28:02:24
      1113000 -- (-1188.596) [...23 remote chains...] -- 28:00:53
      1114000 -- (-1186.852) [...23 remote chains...] -- 28:06:50
      1115000 -- (-1187.488) [...23 remote chains...] -- 28:05:19
      1116000 -- (-1191.985) [...23 remote chains...] -- 28:03:48
      1117000 -- (-1185.558) [...23 remote chains...] -- 28:02:17
      1118000 -- (-1189.703) [...23 remote chains...] -- 28:00:47
      1119000 -- (-1188.473) [...23 remote chains...] -- 28:06:42
      1120000 -- (-1190.690) [...23 remote chains...] -- 28:05:12
      1121000 -- (-1191.552) [...23 remote chains...] -- 28:03:41
      1122000 -- (-1189.766) [...23 remote chains...] -- 28:02:11
      1123000 -- (-1183.001) [...23 remote chains...] -- 28:00:41
      1124000 -- (-1183.240) [...23 remote chains...] -- 28:06:35
      1125000 -- (-1192.841) [...23 remote chains...] -- 28:05:05
      1126000 -- (-1184.628) [...23 remote chains...] -- 28:03:35
      1127000 -- (-1184.914) [...23 remote chains...] -- 28:02:05
      1128000 -- (-1190.015) [...23 remote chains...] -- 28:00:35
      1129000 -- (-1176.722) [...23 remote chains...] -- 28:06:28
      1130000 -- (-1172.750) [...23 remote chains...] -- 28:04:58
      1131000 -- (-1179.472) [...23 remote chains...] -- 28:03:28
      1132000 -- (-1165.655) [...23 remote chains...] -- 28:01:59
      1133000 -- (-1171.691) [...23 remote chains...] -- 28:00:30
      1134000 -- (-1178.064) [...23 remote chains...] -- 28:06:20
      1135000 -- (-1179.021) [...23 remote chains...] -- 28:04:51
      1136000 -- (-1181.925) [...23 remote chains...] -- 28:03:22
      1137000 -- (-1180.463) [...23 remote chains...] -- 28:01:53
      1138000 -- (-1195.968) [...23 remote chains...] -- 28:00:24
      1139000 -- (-1185.345) [...23 remote chains...] -- 28:06:13
      1140000 -- (-1187.375) [...23 remote chains...] -- 28:04:44
      1141000 -- (-1178.902) [...23 remote chains...] -- 28:03:15
      1142000 -- (-1186.835) [...23 remote chains...] -- 28:01:47
      1143000 -- (-1184.641) [...23 remote chains...] -- 28:00:18
      1144000 -- (-1185.932) [...23 remote chains...] -- 28:06:06
      1145000 -- (-1181.745) [...23 remote chains...] -- 28:04:38
      1146000 -- (-1181.422) [...23 remote chains...] -- 28:03:09
      1147000 -- (-1184.115) [...23 remote chains...] -- 28:01:41
      1148000 -- (-1182.412) [...23 remote chains...] -- 28:00:13
      1149000 -- (-1186.652) [...23 remote chains...] -- 28:05:59
      1150000 -- (-1197.859) [...23 remote chains...] -- 28:04:31
      1151000 -- (-1195.723) [...23 remote chains...] -- 28:03:03
      1152000 -- (-1180.518) [...23 remote chains...] -- 28:01:35
      1153000 -- (-1193.705) [...23 remote chains...] -- 28:00:07
      1154000 -- (-1191.165) [...23 remote chains...] -- 28:05:52
      1155000 -- (-1182.219) [...23 remote chains...] -- 28:04:24
      1156000 -- (-1181.787) [...23 remote chains...] -- 28:02:57
      1157000 -- (-1180.831) [...23 remote chains...] -- 28:01:29
      1158000 -- (-1176.117) [...23 remote chains...] -- 28:00:02
      1159000 -- [-1177.568] [...23 remote chains...] -- 28:05:45
      1160000 -- (-1179.270) [...23 remote chains...] -- 28:04:18
      1161000 -- (-1182.314) [...23 remote chains...] -- 28:02:50
      1162000 -- (-1193.220) [...23 remote chains...] -- 28:01:23
      1163000 -- (-1180.231) [...23 remote chains...] -- 27:59:56
      1164000 -- (-1177.801) [...23 remote chains...] -- 28:05:38
      1165000 -- (-1185.109) [...23 remote chains...] -- 28:04:11
      1166000 -- (-1177.836) [...23 remote chains...] -- 28:02:44
      1167000 -- (-1181.781) [...23 remote chains...] -- 28:01:17
      1168000 -- (-1175.091) [...23 remote chains...] -- 27:59:51
      1169000 -- (-1180.286) [...23 remote chains...] -- 28:05:31
      1170000 -- (-1190.519) [...23 remote chains...] -- 28:04:05
      1171000 -- (-1173.978) [...23 remote chains...] -- 28:02:38
      1172000 -- (-1178.778) [...23 remote chains...] -- 28:01:12
      1173000 -- (-1182.500) [...23 remote chains...] -- 27:59:46
      1174000 -- (-1185.116) [...23 remote chains...] -- 28:05:24
      1175000 -- (-1191.228) [...23 remote chains...] -- 28:03:58
      1176000 -- (-1193.190) [...23 remote chains...] -- 28:02:32
      1177000 -- (-1186.873) [...23 remote chains...] -- 28:01:06
      1178000 -- (-1192.935) [...23 remote chains...] -- 27:59:40
      1179000 -- (-1186.760) [...23 remote chains...] -- 28:05:18
      1180000 -- (-1172.574) [...23 remote chains...] -- 28:03:52
      1181000 -- (-1185.616) [...23 remote chains...] -- 28:02:26
      1182000 -- (-1177.146) [...23 remote chains...] -- 28:01:00
      1183000 -- (-1177.528) [...23 remote chains...] -- 27:59:35
      1184000 -- (-1179.184) [...23 remote chains...] -- 28:05:11
      1185000 -- (-1181.947) [...23 remote chains...] -- 28:03:45
      1186000 -- (-1183.594) [...23 remote chains...] -- 28:02:20
      1187000 -- (-1192.070) [...23 remote chains...] -- 28:00:55
      1188000 -- (-1190.375) [...23 remote chains...] -- 27:59:30
      1189000 -- (-1181.441) [...23 remote chains...] -- 28:05:04
      1190000 -- (-1187.304) [...23 remote chains...] -- 28:03:39
      1191000 -- (-1193.577) [...23 remote chains...] -- 28:02:14
      1192000 -- (-1184.831) [...23 remote chains...] -- 28:00:49
      1193000 -- (-1194.496) [...23 remote chains...] -- 27:59:24
      1194000 -- (-1184.010) [...23 remote chains...] -- 28:04:58
      1195000 -- (-1179.555) [...23 remote chains...] -- 28:03:33
      1196000 -- (-1176.986) [...23 remote chains...] -- 28:02:08
      1197000 -- (-1188.300) [...23 remote chains...] -- 28:00:44
      1198000 -- (-1191.576) [...23 remote chains...] -- 27:59:19
      1199000 -- (-1192.985) [...23 remote chains...] -- 28:04:51
      1200000 -- (-1186.893) [...23 remote chains...] -- 28:03:27
      1201000 -- (-1193.164) [...23 remote chains...] -- 28:02:02
      1202000 -- (-1184.915) [...23 remote chains...] -- 28:00:38
      1203000 -- (-1188.811) [...23 remote chains...] -- 27:59:14
      1204000 -- (-1185.523) [...23 remote chains...] -- 28:04:44
      1205000 -- (-1186.758) [...23 remote chains...] -- 28:03:20
      1206000 -- (-1188.905) [...23 remote chains...] -- 28:01:56
      1207000 -- (-1188.739) [...23 remote chains...] -- 28:00:33
      1208000 -- (-1188.766) [...23 remote chains...] -- 27:59:09
      1209000 -- (-1188.462) [...23 remote chains...] -- 28:04:38
      1210000 -- (-1193.739) [...23 remote chains...] -- 28:03:14
      1211000 -- (-1179.466) [...23 remote chains...] -- 28:01:51
      1212000 -- (-1185.084) [...23 remote chains...] -- 28:00:27
      1213000 -- (-1184.483) [...23 remote chains...] -- 27:59:04
      1214000 -- (-1185.769) [...23 remote chains...] -- 28:04:31
      1215000 -- (-1177.594) [...23 remote chains...] -- 28:03:08
      1216000 -- (-1167.266) [...23 remote chains...] -- 28:01:45
      1217000 -- (-1174.431) [...23 remote chains...] -- 28:00:22
      1218000 -- (-1185.260) [...23 remote chains...] -- 27:58:59
      1219000 -- (-1185.849) [...23 remote chains...] -- 28:04:25
      1220000 -- (-1175.221) [...23 remote chains...] -- 28:03:02
      1221000 -- (-1182.935) [...23 remote chains...] -- 28:01:39
      1222000 -- (-1176.801) [...23 remote chains...] -- 28:00:16
      1223000 -- (-1183.842) [...23 remote chains...] -- 28:05:42
      1224000 -- (-1183.336) [...23 remote chains...] -- 28:04:19
      1225000 -- (-1199.672) [...23 remote chains...] -- 28:02:56
      1226000 -- (-1183.301) [...23 remote chains...] -- 28:01:33
      1227000 -- (-1188.765) [...23 remote chains...] -- 28:00:11
      1228000 -- (-1193.733) [...23 remote chains...] -- 28:05:35
      1229000 -- (-1198.585) [...23 remote chains...] -- 28:04:12
      1230000 -- (-1188.604) [...23 remote chains...] -- 28:02:50
      1231000 -- (-1178.314) [...23 remote chains...] -- 28:01:28
      1232000 -- [-1175.960] [...23 remote chains...] -- 28:00:06
      1233000 -- (-1184.918) [...23 remote chains...] -- 28:05:28
      1234000 -- (-1177.795) [...23 remote chains...] -- 28:04:06
      1235000 -- (-1186.580) [...23 remote chains...] -- 28:02:44
      1236000 -- (-1194.275) [...23 remote chains...] -- 28:01:22
      1237000 -- (-1187.354) [...23 remote chains...] -- 28:00:00
      1238000 -- (-1181.845) [...23 remote chains...] -- 28:05:22
      1239000 -- (-1191.971) [...23 remote chains...] -- 28:04:00
      1240000 -- (-1187.438) [...23 remote chains...] -- 28:02:38
      1241000 -- (-1192.793) [...23 remote chains...] -- 28:01:17
      1242000 -- (-1182.416) [...23 remote chains...] -- 28:06:37
      1243000 -- [-1186.401] [...23 remote chains...] -- 28:05:15
      1244000 -- (-1192.628) [...23 remote chains...] -- 28:03:54
      1245000 -- (-1191.379) [...23 remote chains...] -- 28:02:32
      1246000 -- (-1201.450) [...23 remote chains...] -- 28:01:11
      1247000 -- (-1195.252) [...23 remote chains...] -- 28:06:30
      1248000 -- (-1189.850) [...23 remote chains...] -- 28:05:09
      1249000 -- (-1196.119) [...23 remote chains...] -- 28:03:48
      1250000 -- (-1183.418) [...23 remote chains...] -- 28:02:27
      1251000 -- (-1181.774) [...23 remote chains...] -- 28:01:06
      1252000 -- (-1191.275) [...23 remote chains...] -- 28:06:23
      1253000 -- (-1188.151) [...23 remote chains...] -- 28:05:02
      1254000 -- (-1190.457) [...23 remote chains...] -- 28:03:41
      1255000 -- (-1188.375) [...23 remote chains...] -- 28:02:21
      1256000 -- (-1179.982) [...23 remote chains...] -- 28:01:00
      1257000 -- (-1176.875) [...23 remote chains...] -- 28:06:16
      1258000 -- (-1188.598) [...23 remote chains...] -- 28:04:56
      1259000 -- (-1178.939) [...23 remote chains...] -- 28:03:35
      1260000 -- [-1183.575] [...23 remote chains...] -- 28:02:15
      1261000 -- (-1179.336) [...23 remote chains...] -- 28:00:55
      1262000 -- (-1181.128) [...23 remote chains...] -- 28:06:10
      1263000 -- (-1188.992) [...23 remote chains...] -- 28:04:50
      1264000 -- (-1189.834) [...23 remote chains...] -- 28:03:29
      1265000 -- (-1193.886) [...23 remote chains...] -- 28:02:09
      1266000 -- (-1195.629) [...23 remote chains...] -- 28:00:49
      1267000 -- (-1187.199) [...23 remote chains...] -- 28:06:03
      1268000 -- (-1189.941) [...23 remote chains...] -- 28:04:43
      1269000 -- (-1197.825) [...23 remote chains...] -- 28:03:23
      1270000 -- (-1192.197) [...23 remote chains...] -- 28:02:04
      1271000 -- (-1205.088) [...23 remote chains...] -- 28:00:44
      1272000 -- (-1200.615) [...23 remote chains...] -- 28:05:57
      1273000 -- (-1195.510) [...23 remote chains...] -- 28:04:37
      1274000 -- (-1190.135) [...23 remote chains...] -- 28:03:17
      1275000 -- (-1202.830) [...23 remote chains...] -- 28:01:58
      1276000 -- (-1196.295) [...23 remote chains...] -- 28:00:39
      1277000 -- (-1192.726) [...23 remote chains...] -- 28:05:50
      1278000 -- (-1192.593) [...23 remote chains...] -- 28:04:31
      1279000 -- (-1189.062) [...23 remote chains...] -- 28:03:11
      1280000 -- (-1191.901) [...23 remote chains...] -- 28:01:52
      1281000 -- (-1194.798) [...23 remote chains...] -- 28:00:33
      1282000 -- (-1187.473) [...23 remote chains...] -- 28:05:44
      1283000 -- (-1195.353) [...23 remote chains...] -- 28:04:25
      1284000 -- (-1188.493) [...23 remote chains...] -- 28:03:06
      1285000 -- (-1192.532) [...23 remote chains...] -- 28:01:47
      1286000 -- (-1188.178) [...23 remote chains...] -- 28:00:28
      1287000 -- (-1183.472) [...23 remote chains...] -- 28:05:37
      1288000 -- (-1182.130) [...23 remote chains...] -- 28:04:18
      1289000 -- (-1185.967) [...23 remote chains...] -- 28:03:00
      1290000 -- (-1190.767) [...23 remote chains...] -- 28:01:41
      1291000 -- (-1192.793) [...23 remote chains...] -- 28:00:23
      1292000 -- (-1186.842) [...23 remote chains...] -- 28:05:31
      1293000 -- (-1179.110) [...23 remote chains...] -- 28:04:12
      1294000 -- (-1181.398) [...23 remote chains...] -- 28:02:54
      1295000 -- (-1179.774) [...23 remote chains...] -- 28:01:36
      1296000 -- (-1189.620) [...23 remote chains...] -- 28:00:18
      1297000 -- (-1205.895) [...23 remote chains...] -- 28:05:24
      1298000 -- (-1198.016) [...23 remote chains...] -- 28:04:06
      1299000 -- (-1197.844) [...23 remote chains...] -- 28:02:48
      1300000 -- (-1202.834) [...23 remote chains...] -- 28:01:30
      1301000 -- (-1200.036) [...23 remote chains...] -- 28:00:13
      1302000 -- (-1199.226) [...23 remote chains...] -- 28:05:18
      1303000 -- (-1197.410) [...23 remote chains...] -- 28:04:00
      1304000 -- (-1202.357) [...23 remote chains...] -- 28:02:42
      1305000 -- (-1192.381) [...23 remote chains...] -- 28:01:25
      1306000 -- (-1194.604) [...23 remote chains...] -- 28:00:07
      1307000 -- (-1195.065) [...23 remote chains...] -- 28:05:12
      1308000 -- (-1204.759) [...23 remote chains...] -- 28:03:54
      1309000 -- (-1196.717) [...23 remote chains...] -- 28:02:37
      1310000 -- (-1192.263) [...23 remote chains...] -- 28:01:20
      1311000 -- [-1198.129] [...23 remote chains...] -- 28:00:02
      1312000 -- (-1198.754) [...23 remote chains...] -- 28:05:05
      1313000 -- (-1205.177) [...23 remote chains...] -- 28:03:48
      1314000 -- (-1195.007) [...23 remote chains...] -- 28:02:31
      1315000 -- (-1196.139) [...23 remote chains...] -- 28:01:14
      1316000 -- (-1199.583) [...23 remote chains...] -- 27:59:57
      1317000 -- (-1193.232) [...23 remote chains...] -- 28:04:59
      1318000 -- (-1197.117) [...23 remote chains...] -- 28:03:42
      1319000 -- (-1194.871) [...23 remote chains...] -- 28:02:26
      1320000 -- (-1186.985) [...23 remote chains...] -- 28:01:09
      1321000 -- (-1188.204) [...23 remote chains...] -- 27:59:52
      1322000 -- (-1191.646) [...23 remote chains...] -- 28:04:53
      1323000 -- (-1191.674) [...23 remote chains...] -- 28:03:36
      1324000 -- (-1188.568) [...23 remote chains...] -- 28:02:20
      1325000 -- (-1191.572) [...23 remote chains...] -- 28:01:04
      1326000 -- (-1195.733) [...23 remote chains...] -- 27:59:47
      1327000 -- (-1188.564) [...23 remote chains...] -- 28:04:47
      1328000 -- (-1185.799) [...23 remote chains...] -- 28:03:31
      1329000 -- (-1203.515) [...23 remote chains...] -- 28:02:14
      1330000 -- (-1185.237) [...23 remote chains...] -- 28:00:58
      1331000 -- (-1185.580) [...23 remote chains...] -- 28:05:57
      1332000 -- (-1190.273) [...23 remote chains...] -- 28:04:41
      1333000 -- (-1204.882) [...23 remote chains...] -- 28:03:25
      1334000 -- (-1201.307) [...23 remote chains...] -- 28:02:09
      1335000 -- (-1201.728) [...23 remote chains...] -- 28:00:53
      1336000 -- (-1190.199) [...23 remote chains...] -- 28:05:51
      1337000 -- (-1192.187) [...23 remote chains...] -- 28:04:35
      1338000 -- (-1192.643) [...23 remote chains...] -- 28:03:19
      1339000 -- [-1188.160] [...23 remote chains...] -- 28:02:03
      1340000 -- (-1183.853) [...23 remote chains...] -- 28:00:48
      1341000 -- (-1187.551) [...23 remote chains...] -- 28:05:44
      1342000 -- (-1183.676) [...23 remote chains...] -- 28:04:29
      1343000 -- (-1188.189) [...23 remote chains...] -- 28:03:13
      1344000 -- (-1200.986) [...23 remote chains...] -- 28:01:58
      1345000 -- (-1192.017) [...23 remote chains...] -- 28:00:43
      1346000 -- (-1177.451) [...23 remote chains...] -- 28:05:38
      1347000 -- (-1179.298) [...23 remote chains...] -- 28:04:23
      1348000 -- (-1179.194) [...23 remote chains...] -- 28:03:08
      1349000 -- (-1175.646) [...23 remote chains...] -- 28:01:53
      1350000 -- (-1179.239) [...23 remote chains...] -- 28:00:38
      1351000 -- (-1184.764) [...23 remote chains...] -- 28:05:32
      1352000 -- (-1174.750) [...23 remote chains...] -- 28:04:17
      1353000 -- (-1176.393) [...23 remote chains...] -- 28:03:02
      1354000 -- (-1180.956) [...23 remote chains...] -- 28:01:47
      1355000 -- (-1183.363) [...23 remote chains...] -- 28:00:33
      1356000 -- (-1191.949) [...23 remote chains...] -- 28:05:26
      1357000 -- (-1186.900) [...23 remote chains...] -- 28:04:11
      1358000 -- (-1179.776) [...23 remote chains...] -- 28:02:56
      1359000 -- [-1181.155] [...23 remote chains...] -- 28:01:42
      1360000 -- (-1178.455) [...23 remote chains...] -- 28:00:27
      1361000 -- [-1182.169] [...23 remote chains...] -- 28:05:20
      1362000 -- (-1181.797) [...23 remote chains...] -- 28:04:05
      1363000 -- (-1188.831) [...23 remote chains...] -- 28:02:51
      1364000 -- (-1183.893) [...23 remote chains...] -- 28:01:37
      1365000 -- (-1178.073) [...23 remote chains...] -- 28:00:22
      1366000 -- (-1178.739) [...23 remote chains...] -- 28:05:13
      1367000 -- (-1184.556) [...23 remote chains...] -- 28:03:59
      1368000 -- (-1188.090) [...23 remote chains...] -- 28:02:45
      1369000 -- (-1184.000) [...23 remote chains...] -- 28:01:31
      1370000 -- (-1180.573) [...23 remote chains...] -- 28:00:17
      1371000 -- (-1186.245) [...23 remote chains...] -- 28:05:07
      1372000 -- (-1183.219) [...23 remote chains...] -- 28:03:53
      1373000 -- (-1184.799) [...23 remote chains...] -- 28:02:40
      1374000 -- (-1181.492) [...23 remote chains...] -- 28:01:26
      1375000 -- (-1191.342) [...23 remote chains...] -- 28:00:12
      1376000 -- (-1177.467) [...23 remote chains...] -- 28:05:01
      1377000 -- (-1185.756) [...23 remote chains...] -- 28:03:48
      1378000 -- (-1193.190) [...23 remote chains...] -- 28:02:34
      1379000 -- (-1192.946) [...23 remote chains...] -- 28:01:21
      1380000 -- (-1189.853) [...23 remote chains...] -- 28:00:07
      1381000 -- (-1183.566) [...23 remote chains...] -- 28:04:55
      1382000 -- (-1185.053) [...23 remote chains...] -- 28:03:42
      1383000 -- (-1178.619) [...23 remote chains...] -- 28:02:29
      1384000 -- (-1184.551) [...23 remote chains...] -- 28:01:16
      1385000 -- (-1186.135) [...23 remote chains...] -- 28:00:03
      1386000 -- (-1189.646) [...23 remote chains...] -- 28:04:49
      1387000 -- (-1181.358) [...23 remote chains...] -- 28:03:36
      1388000 -- (-1199.398) [...23 remote chains...] -- 28:02:23
      1389000 -- (-1188.279) [...23 remote chains...] -- 28:01:10
      1390000 -- (-1183.693) [...23 remote chains...] -- 27:59:58
      1391000 -- (-1197.805) [...23 remote chains...] -- 28:04:43
      1392000 -- (-1191.020) [...23 remote chains...] -- 28:03:31
      1393000 -- (-1188.638) [...23 remote chains...] -- 28:02:18
      1394000 -- (-1198.748) [...23 remote chains...] -- 28:01:05
      1395000 -- (-1199.487) [...23 remote chains...] -- 27:59:53
      1396000 -- (-1183.661) [...23 remote chains...] -- 28:04:38
      1397000 -- (-1186.668) [...23 remote chains...] -- 28:03:25
      1398000 -- (-1184.258) [...23 remote chains...] -- 28:02:13
      1399000 -- (-1192.371) [...23 remote chains...] -- 28:01:00
      1400000 -- (-1185.217) [...23 remote chains...] -- 27:59:48
      1401000 -- (-1185.298) [...23 remote chains...] -- 28:04:32
      1402000 -- (-1192.088) [...23 remote chains...] -- 28:03:19
      1403000 -- (-1189.245) [...23 remote chains...] -- 28:02:07
      1404000 -- (-1195.658) [...23 remote chains...] -- 28:00:55
      1405000 -- (-1201.747) [...23 remote chains...] -- 27:59:43
      1406000 -- (-1191.441) [...23 remote chains...] -- 28:04:26
      1407000 -- (-1193.192) [...23 remote chains...] -- 28:03:14
      1408000 -- (-1193.801) [...23 remote chains...] -- 28:02:02
      1409000 -- (-1194.748) [...23 remote chains...] -- 28:00:50
      1410000 -- (-1197.047) [...23 remote chains...] -- 28:05:32
      1411000 -- (-1196.356) [...23 remote chains...] -- 28:04:20
      1412000 -- (-1196.758) [...23 remote chains...] -- 28:03:08
      1413000 -- (-1189.947) [...23 remote chains...] -- 28:01:57
      1414000 -- (-1189.499) [...23 remote chains...] -- 28:00:45
      1415000 -- (-1184.217) [...23 remote chains...] -- 28:05:26
      1416000 -- (-1180.593) [...23 remote chains...] -- 28:04:14
      1417000 -- (-1186.706) [...23 remote chains...] -- 28:08:55
      1418000 -- (-1184.515) [...23 remote chains...] -- 28:07:43
      1419000 -- (-1180.287) [...23 remote chains...] -- 28:06:31
      1420000 -- (-1189.880) [...23 remote chains...] -- 28:05:20
      1421000 -- (-1207.838) [...23 remote chains...] -- 28:04:09
      1422000 -- (-1205.380) [...23 remote chains...] -- 28:08:48
      1423000 -- (-1189.383) [...23 remote chains...] -- 28:07:37
      1424000 -- (-1190.037) [...23 remote chains...] -- 28:06:25
      1425000 -- (-1193.008) [...23 remote chains...] -- 28:05:14
      1426000 -- (-1197.123) [...23 remote chains...] -- 28:04:03
      1427000 -- (-1195.228) [...23 remote chains...] -- 28:08:41
      1428000 -- (-1191.365) [...23 remote chains...] -- 28:07:30
      1429000 -- (-1195.262) [...23 remote chains...] -- 28:06:19
      1430000 -- (-1181.536) [...23 remote chains...] -- 28:05:08
      1431000 -- (-1189.610) [...23 remote chains...] -- 28:03:57
      1432000 -- (-1191.203) [...23 remote chains...] -- 28:08:35
      1433000 -- (-1184.875) [...23 remote chains...] -- 28:07:24
      1434000 -- (-1187.049) [...23 remote chains...] -- 28:06:13
      1435000 -- (-1186.695) [...23 remote chains...] -- 28:05:02
      1436000 -- (-1188.553) [...23 remote chains...] -- 28:03:52
      1437000 -- (-1182.471) [...23 remote chains...] -- 28:08:28
      1438000 -- (-1177.686) [...23 remote chains...] -- 28:07:17
      1439000 -- (-1185.056) [...23 remote chains...] -- 28:06:07
      1440000 -- (-1182.712) [...23 remote chains...] -- 28:04:56
      1441000 -- (-1178.069) [...23 remote chains...] -- 28:09:32
      1442000 -- (-1181.909) [...23 remote chains...] -- 28:08:22
      1443000 -- (-1179.663) [...23 remote chains...] -- 28:07:11
      1444000 -- (-1197.585) [...23 remote chains...] -- 28:06:01
      1445000 -- (-1191.738) [...23 remote chains...] -- 28:10:36
      1446000 -- (-1197.155) [...23 remote chains...] -- 28:09:25
      1447000 -- (-1189.036) [...23 remote chains...] -- 28:08:15
      1448000 -- (-1185.374) [...23 remote chains...] -- 28:07:05
      1449000 -- (-1189.631) [...23 remote chains...] -- 28:05:55
      1450000 -- (-1186.437) [...23 remote chains...] -- 28:10:29
      1451000 -- (-1178.610) [...23 remote chains...] -- 28:09:19
      1452000 -- (-1186.965) [...23 remote chains...] -- 28:08:09
      1453000 -- (-1194.588) [...23 remote chains...] -- 28:06:59
      1454000 -- (-1182.688) [...23 remote chains...] -- 28:05:49
      1455000 -- (-1188.817) [...23 remote chains...] -- 28:10:22
      1456000 -- (-1192.753) [...23 remote chains...] -- 28:09:12
      1457000 -- (-1188.297) [...23 remote chains...] -- 28:08:02
      1458000 -- (-1183.254) [...23 remote chains...] -- 28:06:52
      1459000 -- (-1179.579) [...23 remote chains...] -- 28:05:43
      1460000 -- (-1187.050) [...23 remote chains...] -- 28:10:15
      1461000 -- (-1180.132) [...23 remote chains...] -- 28:09:05
      1462000 -- (-1190.211) [...23 remote chains...] -- 28:07:56
      1463000 -- (-1184.758) [...23 remote chains...] -- 28:06:46
      1464000 -- (-1183.598) [...23 remote chains...] -- 28:05:37
      1465000 -- [-1186.716] [...23 remote chains...] -- 28:10:08
      1466000 -- (-1194.850) [...23 remote chains...] -- 28:08:59
      1467000 -- (-1195.194) [...23 remote chains...] -- 28:07:49
      1468000 -- (-1196.754) [...23 remote chains...] -- 28:06:40
      1469000 -- (-1191.764) [...23 remote chains...] -- 28:05:31
      1470000 -- (-1185.083) [...23 remote chains...] -- 28:10:01
      1471000 -- (-1178.249) [...23 remote chains...] -- 28:08:52
      1472000 -- (-1181.611) [...23 remote chains...] -- 28:07:43
      1473000 -- (-1181.221) [...23 remote chains...] -- 28:06:34
      1474000 -- (-1176.959) [...23 remote chains...] -- 28:05:25
      1475000 -- (-1186.913) [...23 remote chains...] -- 28:09:54
      1476000 -- (-1188.981) [...23 remote chains...] -- 28:08:46
      1477000 -- (-1177.443) [...23 remote chains...] -- 28:07:37
      1478000 -- (-1179.065) [...23 remote chains...] -- 28:06:28
      1479000 -- (-1188.825) [...23 remote chains...] -- 28:05:19
      1480000 -- (-1195.665) [...23 remote chains...] -- 28:09:48
      1481000 -- (-1188.085) [...23 remote chains...] -- 28:08:39
      1482000 -- (-1192.260) [...23 remote chains...] -- 28:07:30
      1483000 -- (-1190.378) [...23 remote chains...] -- 28:06:22
      1484000 -- (-1192.876) [...23 remote chains...] -- 28:05:14
      1485000 -- (-1188.447) [...23 remote chains...] -- 28:09:41
      1486000 -- (-1187.547) [...23 remote chains...] -- 28:08:33
      1487000 -- (-1203.275) [...23 remote chains...] -- 28:07:24
      1488000 -- (-1199.765) [...23 remote chains...] -- 28:06:16
      1489000 -- (-1194.367) [...23 remote chains...] -- 28:05:08
      1490000 -- (-1192.673) [...23 remote chains...] -- 28:09:34
      1491000 -- (-1194.320) [...23 remote chains...] -- 28:08:26
      1492000 -- (-1192.917) [...23 remote chains...] -- 28:07:18
      1493000 -- [-1181.442] [...23 remote chains...] -- 28:06:10
      1494000 -- (-1182.535) [...23 remote chains...] -- 28:05:02
      1495000 -- (-1188.638) [...23 remote chains...] -- 28:09:28
      1496000 -- (-1187.540) [...23 remote chains...] -- 28:08:20
      1497000 -- [-1192.062] [...23 remote chains...] -- 28:07:12
      1498000 -- (-1183.554) [...23 remote chains...] -- 28:06:04
      1499000 -- (-1196.723) [...23 remote chains...] -- 28:04:56
      1500000 -- [-1183.777] [...23 remote chains...] -- 28:09:21
      1501000 -- (-1180.920) [...23 remote chains...] -- 28:08:13
      1502000 -- [-1175.243] [...23 remote chains...] -- 28:07:06
      1503000 -- [-1186.994] [...23 remote chains...] -- 28:05:58
      1504000 -- (-1176.367) [...23 remote chains...] -- 28:04:51
      1505000 -- (-1183.212) [...23 remote chains...] -- 28:09:15
      1506000 -- (-1187.714) [...23 remote chains...] -- 28:08:07
      1507000 -- (-1191.647) [...23 remote chains...] -- 28:07:00
      1508000 -- (-1183.703) [...23 remote chains...] -- 28:05:52
      1509000 -- (-1185.478) [...23 remote chains...] -- 28:04:45
      1510000 -- (-1183.920) [...23 remote chains...] -- 28:09:08
      1511000 -- (-1190.168) [...23 remote chains...] -- 28:08:01
      1512000 -- (-1184.202) [...23 remote chains...] -- 28:06:54
      1513000 -- (-1187.069) [...23 remote chains...] -- 28:05:47
      1514000 -- (-1187.344) [...23 remote chains...] -- 28:04:40
      1515000 -- [-1192.741] [...23 remote chains...] -- 28:09:02
      1516000 -- [-1184.892] [...23 remote chains...] -- 28:07:55
      1517000 -- (-1188.493) [...23 remote chains...] -- 28:06:48
      1518000 -- (-1184.422) [...23 remote chains...] -- 28:05:41
      1519000 -- (-1177.585) [...23 remote chains...] -- 28:04:34
      1520000 -- [-1180.355] [...23 remote chains...] -- 28:08:55
      1521000 -- (-1178.094) [...23 remote chains...] -- 28:07:48
      1522000 -- (-1184.235) [...23 remote chains...] -- 28:06:42
      1523000 -- [-1183.757] [...23 remote chains...] -- 28:05:35
      1524000 -- (-1171.632) [...23 remote chains...] -- 28:04:28
      1525000 -- (-1180.100) [...23 remote chains...] -- 28:08:49
      1526000 -- (-1194.183) [...23 remote chains...] -- 28:07:42
      1527000 -- (-1192.638) [...23 remote chains...] -- 28:06:36
      1528000 -- (-1182.722) [...23 remote chains...] -- 28:05:29
      1529000 -- (-1187.438) [...23 remote chains...] -- 28:04:23
      1530000 -- (-1182.120) [...23 remote chains...] -- 28:08:42
      1531000 -- (-1171.616) [...23 remote chains...] -- 28:07:36
      1532000 -- (-1180.555) [...23 remote chains...] -- 28:06:30
      1533000 -- (-1183.141) [...23 remote chains...] -- 28:05:24
      1534000 -- (-1176.548) [...23 remote chains...] -- 28:04:17
      1535000 -- (-1182.936) [...23 remote chains...] -- 28:08:36
      1536000 -- (-1187.320) [...23 remote chains...] -- 28:07:30
      1537000 -- (-1189.246) [...23 remote chains...] -- 28:06:24
      1538000 -- (-1197.689) [...23 remote chains...] -- 28:05:18
      1539000 -- (-1186.963) [...23 remote chains...] -- 28:04:12
      1540000 -- (-1189.373) [...23 remote chains...] -- 28:08:30
      1541000 -- (-1186.780) [...23 remote chains...] -- 28:07:24
      1542000 -- (-1187.855) [...23 remote chains...] -- 28:06:18
      1543000 -- (-1193.163) [...23 remote chains...] -- 28:05:12
      1544000 -- (-1195.995) [...23 remote chains...] -- 28:04:07
      1545000 -- (-1201.671) [...23 remote chains...] -- 28:08:24
      1546000 -- (-1190.582) [...23 remote chains...] -- 28:07:18
      1547000 -- (-1177.430) [...23 remote chains...] -- 28:06:12
      1548000 -- (-1189.635) [...23 remote chains...] -- 28:05:07
      1549000 -- (-1185.760) [...23 remote chains...] -- 28:04:01
      1550000 -- (-1183.809) [...23 remote chains...] -- 28:08:17
      1551000 -- (-1182.841) [...23 remote chains...] -- 28:07:12
      1552000 -- (-1185.040) [...23 remote chains...] -- 28:06:06
      1553000 -- (-1184.543) [...23 remote chains...] -- 28:05:01
      1554000 -- (-1187.720) [...23 remote chains...] -- 28:03:56
      1555000 -- (-1183.409) [...23 remote chains...] -- 28:08:11
      1556000 -- (-1190.767) [...23 remote chains...] -- 28:07:06
      1557000 -- (-1180.765) [...23 remote chains...] -- 28:06:01
      1558000 -- (-1184.325) [...23 remote chains...] -- 28:04:56
      1559000 -- (-1196.902) [...23 remote chains...] -- 28:09:10
      1560000 -- (-1177.854) [...23 remote chains...] -- 28:08:05
      1561000 -- (-1179.624) [...23 remote chains...] -- 28:07:00
      1562000 -- (-1190.222) [...23 remote chains...] -- 28:05:55
      1563000 -- (-1190.062) [...23 remote chains...] -- 28:04:50
      1564000 -- (-1178.394) [...23 remote chains...] -- 28:03:45
      1565000 -- (-1179.460) [...23 remote chains...] -- 28:07:59
      1566000 -- (-1177.945) [...23 remote chains...] -- 28:06:54
      1567000 -- [-1189.386] [...23 remote chains...] -- 28:05:49
      1568000 -- (-1188.770) [...23 remote chains...] -- 28:04:45
      1569000 -- (-1182.003) [...23 remote chains...] -- 28:08:58
      1570000 -- (-1187.154) [...23 remote chains...] -- 28:07:53
      1571000 -- (-1192.656) [...23 remote chains...] -- 28:06:48
      1572000 -- (-1182.807) [...23 remote chains...] -- 28:05:44
      1573000 -- (-1185.574) [...23 remote chains...] -- 28:04:39
      1574000 -- (-1181.590) [...23 remote chains...] -- 28:08:51
      1575000 -- (-1187.296) [...23 remote chains...] -- 28:07:47
      1576000 -- (-1188.570) [...23 remote chains...] -- 28:06:42
      1577000 -- (-1181.916) [...23 remote chains...] -- 28:05:38
      1578000 -- (-1193.975) [...23 remote chains...] -- 28:04:34
      1579000 -- (-1192.317) [...23 remote chains...] -- 28:08:45
      1580000 -- (-1189.868) [...23 remote chains...] -- 28:07:41
      1581000 -- (-1186.778) [...23 remote chains...] -- 28:06:37
      1582000 -- (-1186.042) [...23 remote chains...] -- 28:05:32
      1583000 -- (-1181.001) [...23 remote chains...] -- 28:04:28
      1584000 -- (-1178.182) [...23 remote chains...] -- 28:08:39
      1585000 -- (-1171.911) [...23 remote chains...] -- 28:07:35
      1586000 -- (-1177.987) [...23 remote chains...] -- 28:06:31
      1587000 -- (-1180.707) [...23 remote chains...] -- 28:05:27
      1588000 -- (-1181.862) [...23 remote chains...] -- 28:04:23
      1589000 -- (-1185.568) [...23 remote chains...] -- 28:08:33
      1590000 -- (-1187.053) [...23 remote chains...] -- 28:07:29
      1591000 -- (-1183.445) [...23 remote chains...] -- 28:06:25
      1592000 -- (-1182.259) [...23 remote chains...] -- 28:05:21
      1593000 -- [-1177.744] [...23 remote chains...] -- 28:04:18
      1594000 -- (-1186.531) [...23 remote chains...] -- 28:08:27
      1595000 -- (-1193.441) [...23 remote chains...] -- 28:07:23
      1596000 -- (-1183.609) [...23 remote chains...] -- 28:06:19
      1597000 -- (-1177.999) [...23 remote chains...] -- 28:05:16
      1598000 -- (-1179.603) [...23 remote chains...] -- 28:04:12
      1599000 -- (-1185.704) [...23 remote chains...] -- 28:08:21
      1600000 -- (-1180.447) [...23 remote chains...] -- 28:07:17
      1601000 -- (-1187.423) [...23 remote chains...] -- 28:06:14
      1602000 -- (-1194.135) [...23 remote chains...] -- 28:05:10
      1603000 -- (-1184.704) [...23 remote chains...] -- 28:09:18
      1604000 -- (-1183.384) [...23 remote chains...] -- 28:08:14
      1605000 -- (-1183.133) [...23 remote chains...] -- 28:07:11
      1606000 -- (-1186.370) [...23 remote chains...] -- 28:06:08
      1607000 -- (-1184.455) [...23 remote chains...] -- 28:05:05
      1608000 -- (-1190.081) [...23 remote chains...] -- 28:04:02
      1609000 -- (-1185.422) [...23 remote chains...] -- 28:08:08
      1610000 -- (-1182.380) [...23 remote chains...] -- 28:07:05
      1611000 -- (-1188.252) [...23 remote chains...] -- 28:06:02
      1612000 -- (-1189.802) [...23 remote chains...] -- 28:04:59
      1613000 -- (-1190.483) [...23 remote chains...] -- 28:03:56
      1614000 -- (-1198.135) [...23 remote chains...] -- 28:08:02
      1615000 -- (-1190.887) [...23 remote chains...] -- 28:06:59
      1616000 -- (-1186.344) [...23 remote chains...] -- 28:05:57
      1617000 -- (-1186.796) [...23 remote chains...] -- 28:04:54
      1618000 -- (-1190.765) [...23 remote chains...] -- 28:03:51
      1619000 -- (-1188.435) [...23 remote chains...] -- 28:07:56
      1620000 -- (-1190.787) [...23 remote chains...] -- 28:06:54
      1621000 -- (-1205.100) [...23 remote chains...] -- 28:05:51
      1622000 -- (-1186.218) [...23 remote chains...] -- 28:04:49
      1623000 -- (-1190.577) [...23 remote chains...] -- 28:03:46
      1624000 -- (-1198.084) [...23 remote chains...] -- 28:07:50
      1625000 -- (-1191.071) [...23 remote chains...] -- 28:06:48
      1626000 -- (-1194.643) [...23 remote chains...] -- 28:05:46
      1627000 -- (-1195.437) [...23 remote chains...] -- 28:04:43
      1628000 -- (-1193.587) [...23 remote chains...] -- 28:08:47
      1629000 -- (-1194.916) [...23 remote chains...] -- 28:07:45
      1630000 -- (-1191.690) [...23 remote chains...] -- 28:06:42
      1631000 -- (-1194.281) [...23 remote chains...] -- 28:05:40
      1632000 -- (-1191.881) [...23 remote chains...] -- 28:04:38
      1633000 -- (-1184.610) [...23 remote chains...] -- 28:08:41
      1634000 -- (-1181.655) [...23 remote chains...] -- 28:07:39
      1635000 -- (-1188.434) [...23 remote chains...] -- 28:06:37
      1636000 -- (-1187.144) [...23 remote chains...] -- 28:05:34
      1637000 -- (-1188.049) [...23 remote chains...] -- 28:04:33
      1638000 -- (-1186.692) [...23 remote chains...] -- 28:03:31
      1639000 -- (-1183.568) [...23 remote chains...] -- 28:07:33
      1640000 -- (-1182.248) [...23 remote chains...] -- 28:06:31
      1641000 -- (-1184.262) [...23 remote chains...] -- 28:05:29
      1642000 -- (-1193.544) [...23 remote chains...] -- 28:04:27
      1643000 -- (-1183.150) [...23 remote chains...] -- 28:03:26
      1644000 -- (-1189.415) [...23 remote chains...] -- 28:07:27
      1645000 -- (-1182.961) [...23 remote chains...] -- 28:06:25
      1646000 -- (-1182.352) [...23 remote chains...] -- 28:05:24
      1647000 -- (-1185.222) [...23 remote chains...] -- 28:04:22
      1648000 -- (-1182.337) [...23 remote chains...] -- 28:03:20
      1649000 -- (-1187.691) [...23 remote chains...] -- 28:07:21
      1650000 -- (-1183.424) [...23 remote chains...] -- 28:06:20
      1651000 -- (-1185.335) [...23 remote chains...] -- 28:05:18
      1652000 -- (-1182.140) [...23 remote chains...] -- 28:04:17
      1653000 -- (-1187.560) [...23 remote chains...] -- 28:03:15
      1654000 -- (-1186.367) [...23 remote chains...] -- 28:07:15
      1655000 -- (-1183.138) [...23 remote chains...] -- 28:06:14
      1656000 -- (-1196.339) [...23 remote chains...] -- 28:05:13
      1657000 -- (-1193.932) [...23 remote chains...] -- 28:04:12
      1658000 -- (-1198.082) [...23 remote chains...] -- 28:03:10
      1659000 -- (-1188.154) [...23 remote chains...] -- 28:07:10
      1660000 -- (-1192.982) [...23 remote chains...] -- 28:06:09
      1661000 -- (-1177.630) [...23 remote chains...] -- 28:05:07
      1662000 -- (-1181.407) [...23 remote chains...] -- 28:04:06
      1663000 -- (-1179.900) [...23 remote chains...] -- 28:03:05
      1664000 -- (-1181.565) [...23 remote chains...] -- 28:07:04
      1665000 -- (-1179.733) [...23 remote chains...] -- 28:06:03
      1666000 -- (-1179.934) [...23 remote chains...] -- 28:05:02
      1667000 -- (-1188.999) [...23 remote chains...] -- 28:04:01
      1668000 -- [-1197.249] [...23 remote chains...] -- 28:03:00
      1669000 -- (-1192.902) [...23 remote chains...] -- 28:06:58
      1670000 -- (-1181.808) [...23 remote chains...] -- 28:05:58
      1671000 -- (-1193.399) [...23 remote chains...] -- 28:04:57
      1672000 -- [-1190.678] [...23 remote chains...] -- 28:03:56
      1673000 -- [-1190.049] [...23 remote chains...] -- 28:02:56
      1674000 -- (-1187.382) [...23 remote chains...] -- 28:06:53
      1675000 -- (-1182.546) [...23 remote chains...] -- 28:05:52
      1676000 -- (-1185.779) [...23 remote chains...] -- 28:04:51
      1677000 -- (-1181.959) [...23 remote chains...] -- 28:03:51
      1678000 -- (-1186.944) [...23 remote chains...] -- 28:02:51
      1679000 -- (-1187.154) [...23 remote chains...] -- 28:06:47
      1680000 -- (-1187.691) [...23 remote chains...] -- 28:05:47
      1681000 -- (-1190.336) [...23 remote chains...] -- 28:04:46
      1682000 -- (-1185.875) [...23 remote chains...] -- 28:03:46
      1683000 -- (-1173.155) [...23 remote chains...] -- 28:02:46
      1684000 -- (-1176.289) [...23 remote chains...] -- 28:06:41
      1685000 -- (-1172.655) [...23 remote chains...] -- 28:05:41
      1686000 -- (-1177.643) [...23 remote chains...] -- 28:04:41
      1687000 -- (-1181.536) [...23 remote chains...] -- 28:03:41
      1688000 -- (-1195.317) [...23 remote chains...] -- 28:02:41
      1689000 -- (-1180.326) [...23 remote chains...] -- 28:06:36
      1690000 -- (-1188.719) [...23 remote chains...] -- 28:05:36
      1691000 -- (-1189.181) [...23 remote chains...] -- 28:04:36
      1692000 -- [-1189.489] [...23 remote chains...] -- 28:03:36
      1693000 -- (-1192.448) [...23 remote chains...] -- 28:02:36
      1694000 -- (-1186.686) [...23 remote chains...] -- 28:06:30
      1695000 -- [-1185.905] [...23 remote chains...] -- 28:05:30
      1696000 -- (-1174.086) [...23 remote chains...] -- 28:04:31
      1697000 -- (-1192.029) [...23 remote chains...] -- 28:03:31
      1698000 -- (-1186.831) [...23 remote chains...] -- 28:02:31
      1699000 -- [-1189.394] [...23 remote chains...] -- 28:06:25
      1700000 -- [-1198.683] [...23 remote chains...] -- 28:05:25
      1701000 -- [-1193.997] [...23 remote chains...] -- 28:04:25
      1702000 -- [-1188.715] [...23 remote chains...] -- 28:03:26
      1703000 -- (-1191.693) [...23 remote chains...] -- 28:02:26
      1704000 -- (-1188.694) [...23 remote chains...] -- 28:06:19
      1705000 -- (-1193.256) [...23 remote chains...] -- 28:05:20
      1706000 -- (-1193.399) [...23 remote chains...] -- 28:04:20
      1707000 -- (-1192.777) [...23 remote chains...] -- 28:03:21
      1708000 -- (-1198.638) [...23 remote chains...] -- 28:02:22
      1709000 -- (-1189.765) [...23 remote chains...] -- 28:06:14
      1710000 -- (-1190.915) [...23 remote chains...] -- 28:05:14
      1711000 -- (-1189.751) [...23 remote chains...] -- 28:04:15
      1712000 -- (-1203.510) [...23 remote chains...] -- 28:03:16
      1713000 -- (-1190.814) [...23 remote chains...] -- 28:02:17
      1714000 -- (-1192.799) [...23 remote chains...] -- 28:06:08
      1715000 -- (-1187.481) [...23 remote chains...] -- 28:05:09
      1716000 -- (-1188.062) [...23 remote chains...] -- 28:04:10
      1717000 -- (-1180.575) [...23 remote chains...] -- 28:03:11
      1718000 -- (-1194.931) [...23 remote chains...] -- 28:02:12
      1719000 -- (-1198.031) [...23 remote chains...] -- 28:06:03
      1720000 -- (-1201.072) [...23 remote chains...] -- 28:05:04
      1721000 -- (-1199.391) [...23 remote chains...] -- 28:04:05
      1722000 -- (-1192.812) [...23 remote chains...] -- 28:03:06
      1723000 -- (-1185.927) [...23 remote chains...] -- 28:02:07
      1724000 -- (-1189.295) [...23 remote chains...] -- 28:05:58
      1725000 -- (-1182.495) [...23 remote chains...] -- 28:04:59
      1726000 -- (-1176.460) [...23 remote chains...] -- 28:04:00
      1727000 -- (-1188.437) [...23 remote chains...] -- 28:03:01
      1728000 -- (-1182.900) [...23 remote chains...] -- 28:02:03
      1729000 -- (-1179.675) [...23 remote chains...] -- 28:05:52
      1730000 -- (-1188.033) [...23 remote chains...] -- 28:04:54
      1731000 -- (-1182.797) [...23 remote chains...] -- 28:03:55
      1732000 -- (-1185.900) [...23 remote chains...] -- 28:02:56
      1733000 -- (-1187.503) [...23 remote chains...] -- 28:01:58
      1734000 -- (-1187.130) [...23 remote chains...] -- 28:05:47
      1735000 -- (-1183.547) [...23 remote chains...] -- 28:04:48
      1736000 -- (-1180.735) [...23 remote chains...] -- 28:03:50
      1737000 -- (-1179.791) [...23 remote chains...] -- 28:02:52
      1738000 -- (-1184.928) [...23 remote chains...] -- 28:01:53
      1739000 -- (-1193.747) [...23 remote chains...] -- 28:05:42
      1740000 -- (-1183.753) [...23 remote chains...] -- 28:04:43
      1741000 -- (-1187.623) [...23 remote chains...] -- 28:03:45
      1742000 -- (-1191.868) [...23 remote chains...] -- 28:02:47
      1743000 -- (-1191.975) [...23 remote chains...] -- 28:01:49
      1744000 -- (-1188.432) [...23 remote chains...] -- 28:05:36
      1745000 -- (-1195.919) [...23 remote chains...] -- 28:04:38
      1746000 -- (-1203.145) [...23 remote chains...] -- 28:03:40
      1747000 -- (-1192.286) [...23 remote chains...] -- 28:02:42
      1748000 -- (-1190.095) [...23 remote chains...] -- 28:01:44
      1749000 -- (-1192.477) [...23 remote chains...] -- 28:05:31
      1750000 -- [-1195.339] [...23 remote chains...] -- 28:04:33
      1751000 -- (-1184.593) [...23 remote chains...] -- 28:03:35
      1752000 -- (-1177.775) [...23 remote chains...] -- 28:02:37
      1753000 -- (-1172.908) [...23 remote chains...] -- 28:06:24
      1754000 -- (-1173.513) [...23 remote chains...] -- 28:05:26
      1755000 -- [-1167.764] [...23 remote chains...] -- 28:04:28
      1756000 -- (-1179.123) [...23 remote chains...] -- 28:03:30
      1757000 -- (-1184.956) [...23 remote chains...] -- 28:02:33
      1758000 -- (-1176.463) [...23 remote chains...] -- 28:01:35
      1759000 -- [-1175.356] [...23 remote chains...] -- 28:05:21
      1760000 -- (-1177.042) [...23 remote chains...] -- 28:04:23
      1761000 -- (-1183.435) [...23 remote chains...] -- 28:03:25
      1762000 -- [-1181.637] [...23 remote chains...] -- 28:02:28
      1763000 -- (-1185.895) [...23 remote chains...] -- 28:06:13
      1764000 -- (-1188.845) [...23 remote chains...] -- 28:05:15
      1765000 -- (-1180.697) [...23 remote chains...] -- 28:04:18
      1766000 -- (-1187.650) [...23 remote chains...] -- 28:03:21
      1767000 -- (-1190.220) [...23 remote chains...] -- 28:02:23
      1768000 -- (-1187.821) [...23 remote chains...] -- 28:06:08
      1769000 -- (-1189.158) [...23 remote chains...] -- 28:05:10
      1770000 -- (-1191.303) [...23 remote chains...] -- 28:04:13
      1771000 -- (-1189.353) [...23 remote chains...] -- 28:03:16
      1772000 -- (-1193.797) [...23 remote chains...] -- 28:02:18
      1773000 -- (-1193.720) [...23 remote chains...] -- 28:06:02
      1774000 -- (-1191.933) [...23 remote chains...] -- 28:05:05
      1775000 -- (-1190.255) [...23 remote chains...] -- 28:04:08
      1776000 -- (-1189.478) [...23 remote chains...] -- 28:03:11
      1777000 -- (-1194.929) [...23 remote chains...] -- 28:02:14
      1778000 -- (-1190.714) [...23 remote chains...] -- 28:05:57
      1779000 -- [-1193.860] [...23 remote chains...] -- 28:05:00
      1780000 -- (-1202.457) [...23 remote chains...] -- 28:04:03
      1781000 -- [-1201.244] [...23 remote chains...] -- 28:03:06
      1782000 -- (-1193.289) [...23 remote chains...] -- 28:02:09
      1783000 -- (-1194.060) [...23 remote chains...] -- 28:05:52
      1784000 -- (-1200.205) [...23 remote chains...] -- 28:04:55
      1785000 -- (-1190.951) [...23 remote chains...] -- 28:03:58
      1786000 -- (-1191.761) [...23 remote chains...] -- 28:03:01
      1787000 -- (-1198.069) [...23 remote chains...] -- 28:02:05
      1788000 -- (-1196.311) [...23 remote chains...] -- 28:05:47
      1789000 -- [-1199.648] [...23 remote chains...] -- 28:04:50
      1790000 -- (-1199.431) [...23 remote chains...] -- 28:03:53
      1791000 -- (-1195.806) [...23 remote chains...] -- 28:02:57
      1792000 -- (-1196.151) [...23 remote chains...] -- 28:02:00
      1793000 -- [-1193.551] [...23 remote chains...] -- 28:05:41
      1794000 -- (-1196.690) [...23 remote chains...] -- 28:04:45
      1795000 -- (-1196.532) [...23 remote chains...] -- 28:03:48
      1796000 -- (-1196.537) [...23 remote chains...] -- 28:02:52
      1797000 -- (-1193.779) [...23 remote chains...] -- 28:01:55
      1798000 -- (-1188.277) [...23 remote chains...] -- 28:05:36
      1799000 -- (-1215.259) [...23 remote chains...] -- 28:04:40
      1800000 -- (-1198.263) [...23 remote chains...] -- 28:03:43
      1801000 -- [-1193.737] [...23 remote chains...] -- 28:02:47
      1802000 -- (-1197.820) [...23 remote chains...] -- 28:01:51
      1803000 -- (-1195.483) [...23 remote chains...] -- 28:05:31
      1804000 -- (-1187.829) [...23 remote chains...] -- 28:04:35
      1805000 -- [-1187.650] [...23 remote chains...] -- 28:03:39
      1806000 -- (-1196.905) [...23 remote chains...] -- 28:02:42
      1807000 -- (-1194.520) [...23 remote chains...] -- 28:01:46
      1808000 -- (-1198.557) [...23 remote chains...] -- 28:05:26
      1809000 -- (-1196.684) [...23 remote chains...] -- 28:04:30
      1810000 -- (-1191.281) [...23 remote chains...] -- 28:03:34
      1811000 -- (-1194.291) [...23 remote chains...] -- 28:07:13
      1812000 -- (-1188.453) [...23 remote chains...] -- 28:06:17
      1813000 -- (-1186.133) [...23 remote chains...] -- 28:05:21
      1814000 -- (-1184.412) [...23 remote chains...] -- 28:04:25
      1815000 -- (-1189.869) [...23 remote chains...] -- 28:03:29
      1816000 -- (-1185.629) [...23 remote chains...] -- 28:02:33
      1817000 -- (-1188.523) [...23 remote chains...] -- 28:06:12
      1818000 -- (-1195.707) [...23 remote chains...] -- 28:05:16
      1819000 -- (-1205.170) [...23 remote chains...] -- 28:04:20
      1820000 -- (-1197.127) [...23 remote chains...] -- 28:03:24
      1821000 -- (-1194.254) [...23 remote chains...] -- 28:07:02
      1822000 -- (-1196.934) [...23 remote chains...] -- 28:06:06
      1823000 -- (-1205.574) [...23 remote chains...] -- 28:05:11
      1824000 -- (-1201.537) [...23 remote chains...] -- 28:04:15
      1825000 -- (-1219.233) [...23 remote chains...] -- 28:03:19
      1826000 -- (-1209.196) [...23 remote chains...] -- 28:02:24
      1827000 -- (-1201.127) [...23 remote chains...] -- 28:06:01
      1828000 -- (-1202.981) [...23 remote chains...] -- 28:05:06
      1829000 -- (-1198.204) [...23 remote chains...] -- 28:04:10
      1830000 -- (-1194.252) [...23 remote chains...] -- 28:03:15
      1831000 -- (-1195.852) [...23 remote chains...] -- 28:02:19
      1832000 -- (-1191.188) [...23 remote chains...] -- 28:05:56
      1833000 -- (-1197.755) [...23 remote chains...] -- 28:05:00
      1834000 -- (-1184.575) [...23 remote chains...] -- 28:04:05
      1835000 -- (-1192.217) [...23 remote chains...] -- 28:03:10
      1836000 -- (-1185.480) [...23 remote chains...] -- 28:06:46
      1837000 -- (-1187.790) [...23 remote chains...] -- 28:05:51
      1838000 -- (-1185.718) [...23 remote chains...] -- 28:04:55
      1839000 -- (-1186.247) [...23 remote chains...] -- 28:04:00
      1840000 -- (-1180.196) [...23 remote chains...] -- 28:03:05
      1841000 -- (-1175.506) [...23 remote chains...] -- 28:06:41
      1842000 -- (-1190.140) [...23 remote chains...] -- 28:05:46
      1843000 -- (-1184.898) [...23 remote chains...] -- 28:04:51
      1844000 -- (-1197.270) [...23 remote chains...] -- 28:03:55
      1845000 -- (-1204.307) [...23 remote chains...] -- 28:03:01
      1846000 -- (-1188.736) [...23 remote chains...] -- 28:06:35
      1847000 -- (-1189.984) [...23 remote chains...] -- 28:05:40
      1848000 -- (-1201.492) [...23 remote chains...] -- 28:04:46
      1849000 -- (-1186.376) [...23 remote chains...] -- 28:03:51
      1850000 -- (-1189.179) [...23 remote chains...] -- 28:02:56
      1851000 -- (-1202.498) [...23 remote chains...] -- 28:06:30
      1852000 -- (-1196.557) [...23 remote chains...] -- 28:05:35
      1853000 -- (-1192.925) [...23 remote chains...] -- 28:04:41
      1854000 -- (-1192.124) [...23 remote chains...] -- 28:03:46
      1855000 -- (-1198.217) [...23 remote chains...] -- 28:02:51
      1856000 -- (-1177.968) [...23 remote chains...] -- 28:01:57
      1857000 -- (-1181.736) [...23 remote chains...] -- 28:05:30
      1858000 -- (-1182.234) [...23 remote chains...] -- 28:04:36
      1859000 -- (-1193.319) [...23 remote chains...] -- 28:03:41
      1860000 -- (-1190.552) [...23 remote chains...] -- 28:02:47
      1861000 -- (-1179.144) [...23 remote chains...] -- 28:01:52
      1862000 -- (-1183.162) [...23 remote chains...] -- 28:05:25
      1863000 -- (-1193.966) [...23 remote chains...] -- 28:04:31
      1864000 -- (-1179.814) [...23 remote chains...] -- 28:03:36
      1865000 -- (-1189.940) [...23 remote chains...] -- 28:02:42
      1866000 -- (-1182.705) [...23 remote chains...] -- 28:06:15
      1867000 -- (-1171.725) [...23 remote chains...] -- 28:05:20
      1868000 -- (-1184.807) [...23 remote chains...] -- 28:04:26
      1869000 -- (-1190.024) [...23 remote chains...] -- 28:03:32
      1870000 -- (-1191.340) [...23 remote chains...] -- 28:02:37
      1871000 -- (-1181.762) [...23 remote chains...] -- 28:06:09
      1872000 -- (-1175.802) [...23 remote chains...] -- 28:05:15
      1873000 -- (-1178.851) [...23 remote chains...] -- 28:04:21
      1874000 -- (-1187.725) [...23 remote chains...] -- 28:03:27
      1875000 -- (-1197.760) [...23 remote chains...] -- 28:06:59
      1876000 -- (-1188.955) [...23 remote chains...] -- 28:06:04
      1877000 -- (-1192.130) [...23 remote chains...] -- 28:05:10
      1878000 -- (-1182.974) [...23 remote chains...] -- 28:04:16
      1879000 -- (-1187.555) [...23 remote chains...] -- 28:03:22
      1880000 -- [-1184.660] [...23 remote chains...] -- 28:02:28
      1881000 -- (-1184.404) [...23 remote chains...] -- 28:05:59
      1882000 -- (-1183.102) [...23 remote chains...] -- 28:05:05
      1883000 -- (-1195.375) [...23 remote chains...] -- 28:04:11
      1884000 -- (-1192.891) [...23 remote chains...] -- 28:03:18
      1885000 -- (-1197.171) [...23 remote chains...] -- 28:02:24
      1886000 -- (-1195.350) [...23 remote chains...] -- 28:05:54
      1887000 -- [-1195.394] [...23 remote chains...] -- 28:05:00
      1888000 -- (-1194.118) [...23 remote chains...] -- 28:04:07
      1889000 -- (-1185.681) [...23 remote chains...] -- 28:03:13
      1890000 -- (-1189.938) [...23 remote chains...] -- 28:02:19
      1891000 -- [-1183.801] [...23 remote chains...] -- 28:05:49
      1892000 -- (-1182.408) [...23 remote chains...] -- 28:04:55
      1893000 -- (-1175.699) [...23 remote chains...] -- 28:04:02
      1894000 -- (-1186.324) [...23 remote chains...] -- 28:03:08
      1895000 -- [-1181.939] [...23 remote chains...] -- 28:06:38
      1896000 -- (-1183.542) [...23 remote chains...] -- 28:05:44
      1897000 -- (-1184.994) [...23 remote chains...] -- 28:04:51
      1898000 -- (-1194.332) [...23 remote chains...] -- 28:03:57
      1899000 -- (-1194.585) [...23 remote chains...] -- 28:03:04
      1900000 -- (-1200.843) [...23 remote chains...] -- 28:06:32
      1901000 -- (-1197.366) [...23 remote chains...] -- 28:05:39
      1902000 -- (-1196.411) [...23 remote chains...] -- 28:04:46
      1903000 -- (-1180.123) [...23 remote chains...] -- 28:03:52
      1904000 -- (-1195.527) [...23 remote chains...] -- 28:02:59
      1905000 -- (-1181.500) [...23 remote chains...] -- 28:06:27
      1906000 -- (-1179.245) [...23 remote chains...] -- 28:05:34
      1907000 -- (-1181.963) [...23 remote chains...] -- 28:04:41
      1908000 -- (-1182.211) [...23 remote chains...] -- 28:03:48
      1909000 -- (-1191.566) [...23 remote chains...] -- 28:02:54
      1910000 -- (-1192.429) [...23 remote chains...] -- 28:06:22
      1911000 -- (-1187.186) [...23 remote chains...] -- 28:05:29
      1912000 -- (-1192.364) [...23 remote chains...] -- 28:04:36
      1913000 -- (-1188.800) [...23 remote chains...] -- 28:03:43
      1914000 -- (-1183.778) [...23 remote chains...] -- 28:02:50
      1915000 -- (-1181.629) [...23 remote chains...] -- 28:06:17
      1916000 -- (-1187.125) [...23 remote chains...] -- 28:05:24
      1917000 -- (-1180.207) [...23 remote chains...] -- 28:04:31
      1918000 -- (-1175.975) [...23 remote chains...] -- 28:03:38
      1919000 -- (-1175.727) [...23 remote chains...] -- 28:02:45
      1920000 -- (-1184.505) [...23 remote chains...] -- 28:06:12
      1921000 -- (-1192.300) [...23 remote chains...] -- 28:05:19
      1922000 -- (-1185.450) [...23 remote chains...] -- 28:04:26
      1923000 -- (-1191.342) [...23 remote chains...] -- 28:03:34
      1924000 -- (-1186.295) [...23 remote chains...] -- 28:02:41
      1925000 -- (-1184.557) [...23 remote chains...] -- 28:06:07
      1926000 -- (-1187.169) [...23 remote chains...] -- 28:05:14
      1927000 -- (-1187.222) [...23 remote chains...] -- 28:04:22
      1928000 -- (-1194.865) [...23 remote chains...] -- 28:03:29
      1929000 -- (-1195.807) [...23 remote chains...] -- 28:02:36
      1930000 -- (-1194.190) [...23 remote chains...] -- 28:06:02
      1931000 -- (-1188.156) [...23 remote chains...] -- 28:05:09
      1932000 -- (-1183.341) [...23 remote chains...] -- 28:04:17
      1933000 -- (-1185.900) [...23 remote chains...] -- 28:03:24
      1934000 -- [-1194.613] [...23 remote chains...] -- 28:02:32
      1935000 -- (-1197.368) [...23 remote chains...] -- 28:05:57
      1936000 -- (-1185.795) [...23 remote chains...] -- 28:05:04
      1937000 -- (-1189.373) [...23 remote chains...] -- 28:04:12
      1938000 -- (-1187.162) [...23 remote chains...] -- 28:03:20
      1939000 -- (-1188.888) [...23 remote chains...] -- 28:02:27
      1940000 -- [-1200.034] [...23 remote chains...] -- 28:05:52
      1941000 -- (-1185.409) [...23 remote chains...] -- 28:05:00
      1942000 -- (-1196.595) [...23 remote chains...] -- 28:04:07
      1943000 -- (-1190.615) [...23 remote chains...] -- 28:03:15
      1944000 -- (-1187.036) [...23 remote chains...] -- 28:02:23
      1945000 -- (-1192.444) [...23 remote chains...] -- 28:05:47
      1946000 -- (-1200.931) [...23 remote chains...] -- 28:04:55
      1947000 -- (-1192.221) [...23 remote chains...] -- 28:04:03
      1948000 -- (-1187.027) [...23 remote chains...] -- 28:03:11
      1949000 -- [-1181.955] [...23 remote chains...] -- 28:02:19
      1950000 -- (-1185.767) [...23 remote chains...] -- 28:05:42
      1951000 -- (-1193.455) [...23 remote chains...] -- 28:04:50
      1952000 -- (-1186.319) [...23 remote chains...] -- 28:03:58
      1953000 -- (-1180.385) [...23 remote chains...] -- 28:03:06
      1954000 -- (-1182.322) [...23 remote chains...] -- 28:06:29
      1955000 -- [-1180.601] [...23 remote chains...] -- 28:05:37
      1956000 -- (-1184.591) [...23 remote chains...] -- 28:04:45
      1957000 -- (-1187.974) [...23 remote chains...] -- 28:03:53
      1958000 -- (-1185.429) [...23 remote chains...] -- 28:03:01
      1959000 -- (-1192.598) [...23 remote chains...] -- 28:06:24
      1960000 -- (-1196.629) [...23 remote chains...] -- 28:05:32
      1961000 -- (-1186.262) [...23 remote chains...] -- 28:04:40
      1962000 -- (-1195.708) [...23 remote chains...] -- 28:03:49
      1963000 -- (-1194.950) [...23 remote chains...] -- 28:02:57
      1964000 -- (-1193.764) [...23 remote chains...] -- 28:06:19
      1965000 -- [-1185.949] [...23 remote chains...] -- 28:05:27
      1966000 -- (-1196.719) [...23 remote chains...] -- 28:04:36
      1967000 -- [-1183.282] [...23 remote chains...] -- 28:03:44
      1968000 -- (-1185.762) [...23 remote chains...] -- 28:02:52
      1969000 -- [-1185.830] [...23 remote chains...] -- 28:06:14
      1970000 -- (-1191.265) [...23 remote chains...] -- 28:05:22
      1971000 -- (-1193.430) [...23 remote chains...] -- 28:04:31
      1972000 -- [-1195.317] [...23 remote chains...] -- 28:03:39
      1973000 -- (-1194.540) [...23 remote chains...] -- 28:02:48
      1974000 -- (-1189.314) [...23 remote chains...] -- 28:06:09
      1975000 -- (-1182.911) [...23 remote chains...] -- 28:05:17
      1976000 -- (-1188.528) [...23 remote chains...] -- 28:04:26
      1977000 -- (-1180.819) [...23 remote chains...] -- 28:03:35
      1978000 -- (-1186.099) [...23 remote chains...] -- 28:02:44
      1979000 -- (-1190.307) [...23 remote chains...] -- 28:06:04
      1980000 -- (-1178.646) [...23 remote chains...] -- 28:05:13
      1981000 -- (-1172.029) [...23 remote chains...] -- 28:04:21
      1982000 -- (-1172.224) [...23 remote chains...] -- 28:03:30
      1983000 -- (-1173.967) [...23 remote chains...] -- 28:02:39
      1984000 -- (-1171.846) [...23 remote chains...] -- 28:05:59
      1985000 -- (-1178.824) [...23 remote chains...] -- 28:05:08
      1986000 -- (-1182.812) [...23 remote chains...] -- 28:04:17
      1987000 -- (-1183.924) [...23 remote chains...] -- 28:03:26
      1988000 -- (-1179.394) [...23 remote chains...] -- 28:02:35
      1989000 -- (-1181.334) [...23 remote chains...] -- 28:05:54
      1990000 -- (-1173.625) [...23 remote chains...] -- 28:05:03
      1991000 -- (-1187.189) [...23 remote chains...] -- 28:04:12
      1992000 -- (-1192.114) [...23 remote chains...] -- 28:03:21
      1993000 -- (-1193.142) [...23 remote chains...] -- 28:06:40
      1994000 -- (-1191.266) [...23 remote chains...] -- 28:05:49
      1995000 -- (-1199.384) [...23 remote chains...] -- 28:04:58
      1996000 -- (-1179.799) [...23 remote chains...] -- 28:04:07
      1997000 -- (-1184.955) [...23 remote chains...] -- 28:03:17
      1998000 -- (-1184.220) [...23 remote chains...] -- 28:06:35
      1999000 -- (-1187.213) [...23 remote chains...] -- 28:05:44
      2000000 -- (-1195.269) [...23 remote chains...] -- 28:04:54
      2001000 -- (-1191.492) [...23 remote chains...] -- 28:04:03
      2002000 -- (-1194.419) [...23 remote chains...] -- 28:03:12
      2003000 -- (-1195.639) [...23 remote chains...] -- 28:06:30
      2004000 -- (-1195.313) [...23 remote chains...] -- 28:05:39
      2005000 -- (-1196.681) [...23 remote chains...] -- 28:04:49
      2006000 -- (-1190.944) [...23 remote chains...] -- 28:03:58
      2007000 -- (-1195.273) [...23 remote chains...] -- 28:03:08
      2008000 -- (-1192.788) [...23 remote chains...] -- 28:06:25
      2009000 -- (-1193.939) [...23 remote chains...] -- 28:05:35
      2010000 -- (-1185.347) [...23 remote chains...] -- 28:04:44
      2011000 -- (-1177.271) [...23 remote chains...] -- 28:03:54
      2012000 -- (-1191.477) [...23 remote chains...] -- 28:03:03
      2013000 -- (-1192.209) [...23 remote chains...] -- 28:06:20
      2014000 -- (-1192.820) [...23 remote chains...] -- 28:05:30
      2015000 -- (-1191.380) [...23 remote chains...] -- 28:04:39
      2016000 -- (-1200.553) [...23 remote chains...] -- 28:03:49
      2017000 -- (-1203.678) [...23 remote chains...] -- 28:02:59
      2018000 -- (-1205.148) [...23 remote chains...] -- 28:06:15
      2019000 -- (-1189.036) [...23 remote chains...] -- 28:05:25
      2020000 -- (-1187.039) [...23 remote chains...] -- 28:04:35
      2021000 -- (-1189.085) [...23 remote chains...] -- 28:03:44
      2022000 -- (-1193.668) [...23 remote chains...] -- 28:02:54
      2023000 -- (-1191.114) [...23 remote chains...] -- 28:06:10
      2024000 -- (-1183.728) [...23 remote chains...] -- 28:05:20
      2025000 -- (-1189.746) [...23 remote chains...] -- 28:04:30
      2026000 -- (-1192.009) [...23 remote chains...] -- 28:03:40
      2027000 -- (-1189.980) [...23 remote chains...] -- 28:06:56
      2028000 -- (-1192.549) [...23 remote chains...] -- 28:06:05
      2029000 -- (-1176.851) [...23 remote chains...] -- 28:05:15
      2030000 -- (-1180.912) [...23 remote chains...] -- 28:04:25
      2031000 -- (-1181.301) [...23 remote chains...] -- 28:03:35
      2032000 -- (-1173.836) [...23 remote chains...] -- 28:06:51
      2033000 -- (-1180.338) [...23 remote chains...] -- 28:06:01
      2034000 -- (-1183.245) [...23 remote chains...] -- 28:05:11
      2035000 -- (-1178.313) [...23 remote chains...] -- 28:04:21
      2036000 -- (-1185.475) [...23 remote chains...] -- 28:03:31
      2037000 -- (-1186.740) [...23 remote chains...] -- 28:06:46
      2038000 -- (-1185.160) [...23 remote chains...] -- 28:05:56
      2039000 -- (-1194.734) [...23 remote chains...] -- 28:05:06
      2040000 -- (-1185.053) [...23 remote chains...] -- 28:04:16
      2041000 -- (-1191.155) [...23 remote chains...] -- 28:03:26
      2042000 -- (-1188.090) [...23 remote chains...] -- 28:06:41
      2043000 -- (-1204.909) [...23 remote chains...] -- 28:05:51
      2044000 -- (-1206.404) [...23 remote chains...] -- 28:05:01
      2045000 -- (-1201.889) [...23 remote chains...] -- 28:04:11
      2046000 -- (-1204.033) [...23 remote chains...] -- 28:03:22
      2047000 -- (-1203.811) [...23 remote chains...] -- 28:06:36
      2048000 -- (-1195.552) [...23 remote chains...] -- 28:05:46
      2049000 -- (-1196.189) [...23 remote chains...] -- 28:04:56
      2050000 -- (-1193.308) [...23 remote chains...] -- 28:04:07
      2051000 -- (-1190.889) [...23 remote chains...] -- 28:03:17
      2052000 -- (-1187.183) [...23 remote chains...] -- 28:06:31
      2053000 -- (-1182.068) [...23 remote chains...] -- 28:05:41
      2054000 -- (-1192.881) [...23 remote chains...] -- 28:04:52
      2055000 -- (-1175.888) [...23 remote chains...] -- 28:04:02
      2056000 -- (-1188.487) [...23 remote chains...] -- 28:03:13
      2057000 -- (-1179.815) [...23 remote chains...] -- 28:06:26
      2058000 -- (-1179.551) [...23 remote chains...] -- 28:05:36
      2059000 -- (-1170.727) [...23 remote chains...] -- 28:04:47
      2060000 -- (-1185.551) [...23 remote chains...] -- 28:03:58
      2061000 -- (-1180.960) [...23 remote chains...] -- 28:03:09
      2062000 -- (-1184.020) [...23 remote chains...] -- 28:06:21
      2063000 -- (-1191.727) [...23 remote chains...] -- 28:05:32
      2064000 -- (-1181.285) [...23 remote chains...] -- 28:04:42
      2065000 -- (-1181.476) [...23 remote chains...] -- 28:03:53
      2066000 -- (-1185.998) [...23 remote chains...] -- 28:03:04
      2067000 -- (-1178.613) [...23 remote chains...] -- 28:06:16
      2068000 -- (-1178.192) [...23 remote chains...] -- 28:05:27
      2069000 -- (-1187.008) [...23 remote chains...] -- 28:04:38
      2070000 -- (-1188.236) [...23 remote chains...] -- 28:03:49
      2071000 -- (-1191.226) [...23 remote chains...] -- 28:03:00
      2072000 -- (-1187.587) [...23 remote chains...] -- 28:06:11
      2073000 -- (-1190.461) [...23 remote chains...] -- 28:05:22
      2074000 -- (-1187.421) [...23 remote chains...] -- 28:04:33
      2075000 -- (-1190.443) [...23 remote chains...] -- 28:03:44
      2076000 -- (-1185.213) [...23 remote chains...] -- 28:02:55
      2077000 -- (-1191.136) [...23 remote chains...] -- 28:06:06
      2078000 -- (-1189.533) [...23 remote chains...] -- 28:05:17
      2079000 -- (-1198.180) [...23 remote chains...] -- 28:04:29
      2080000 -- (-1190.455) [...23 remote chains...] -- 28:03:40
      2081000 -- (-1189.613) [...23 remote chains...] -- 28:02:51
      2082000 -- (-1183.984) [...23 remote chains...] -- 28:06:02
      2083000 -- (-1194.827) [...23 remote chains...] -- 28:05:13
      2084000 -- (-1196.669) [...23 remote chains...] -- 28:04:24
      2085000 -- (-1205.212) [...23 remote chains...] -- 28:03:35
      2086000 -- (-1199.134) [...23 remote chains...] -- 28:02:47
      2087000 -- (-1183.878) [...23 remote chains...] -- 28:05:57
      2088000 -- (-1185.136) [...23 remote chains...] -- 28:05:08
      2089000 -- (-1196.319) [...23 remote chains...] -- 28:04:19
      2090000 -- (-1181.550) [...23 remote chains...] -- 28:03:31
      2091000 -- (-1181.844) [...23 remote chains...] -- 28:06:41
      2092000 -- [-1193.934] [...23 remote chains...] -- 28:05:52
      2093000 -- (-1191.803) [...23 remote chains...] -- 28:05:03
      2094000 -- (-1187.524) [...23 remote chains...] -- 28:04:15
      2095000 -- (-1187.604) [...23 remote chains...] -- 28:03:26
      2096000 -- (-1193.505) [...23 remote chains...] -- 28:06:36
      2097000 -- (-1197.723) [...23 remote chains...] -- 28:05:47
      2098000 -- (-1189.912) [...23 remote chains...] -- 28:04:59
      2099000 -- (-1194.531) [...23 remote chains...] -- 28:04:10
      2100000 -- (-1197.794) [...23 remote chains...] -- 28:03:22
      2101000 -- (-1191.983) [...23 remote chains...] -- 28:06:31
      2102000 -- (-1198.824) [...23 remote chains...] -- 28:05:42
      2103000 -- (-1193.407) [...23 remote chains...] -- 28:04:54
      2104000 -- (-1199.501) [...23 remote chains...] -- 28:04:06
      2105000 -- (-1197.901) [...23 remote chains...] -- 28:03:18
      2106000 -- (-1202.213) [...23 remote chains...] -- 28:06:26
      2107000 -- (-1188.563) [...23 remote chains...] -- 28:05:38
      2108000 -- [-1182.182] [...23 remote chains...] -- 28:04:50
      2109000 -- (-1190.009) [...23 remote chains...] -- 28:04:01
      2110000 -- [-1189.420] [...23 remote chains...] -- 28:03:13
      2111000 -- (-1188.242) [...23 remote chains...] -- 28:06:21
      2112000 -- (-1195.961) [...23 remote chains...] -- 28:05:33
      2113000 -- (-1193.457) [...23 remote chains...] -- 28:04:45
      2114000 -- (-1190.707) [...23 remote chains...] -- 28:03:57
      2115000 -- (-1187.346) [...23 remote chains...] -- 28:03:09
      2116000 -- (-1191.622) [...23 remote chains...] -- 28:06:16
      2117000 -- (-1185.701) [...23 remote chains...] -- 28:05:28
      2118000 -- (-1182.216) [...23 remote chains...] -- 28:04:40
      2119000 -- [-1173.455] [...23 remote chains...] -- 28:03:52
      2120000 -- (-1173.487) [...23 remote chains...] -- 28:03:05
      2121000 -- (-1177.385) [...23 remote chains...] -- 28:06:12
      2122000 -- (-1185.800) [...23 remote chains...] -- 28:05:24
      2123000 -- (-1179.540) [...23 remote chains...] -- 28:04:36
      2124000 -- (-1180.705) [...23 remote chains...] -- 28:03:48
      2125000 -- (-1174.244) [...23 remote chains...] -- 28:03:00
      2126000 -- (-1185.586) [...23 remote chains...] -- 28:06:07
      2127000 -- (-1180.248) [...23 remote chains...] -- 28:05:19
      2128000 -- [-1187.642] [...23 remote chains...] -- 28:04:31
      2129000 -- (-1182.395) [...23 remote chains...] -- 28:03:44
      2130000 -- (-1196.035) [...23 remote chains...] -- 28:02:56
      2131000 -- (-1182.714) [...23 remote chains...] -- 28:06:02
      2132000 -- (-1195.833) [...23 remote chains...] -- 28:05:14
      2133000 -- (-1185.493) [...23 remote chains...] -- 28:04:27
      2134000 -- (-1182.945) [...23 remote chains...] -- 28:03:39
      2135000 -- (-1206.745) [...23 remote chains...] -- 28:06:45
      2136000 -- (-1190.076) [...23 remote chains...] -- 28:05:57
      2137000 -- (-1186.653) [...23 remote chains...] -- 28:05:10
      2138000 -- (-1180.344) [...23 remote chains...] -- 28:04:22
      2139000 -- (-1183.259) [...23 remote chains...] -- 28:03:35
      2140000 -- (-1194.196) [...23 remote chains...] -- 28:06:40
      2141000 -- (-1193.330) [...23 remote chains...] -- 28:05:53
      2142000 -- (-1194.014) [...23 remote chains...] -- 28:05:05
      2143000 -- (-1194.022) [...23 remote chains...] -- 28:04:18
      2144000 -- (-1209.225) [...23 remote chains...] -- 28:03:30
      2145000 -- (-1205.997) [...23 remote chains...] -- 28:06:35
      2146000 -- (-1197.141) [...23 remote chains...] -- 28:05:48
      2147000 -- (-1200.744) [...23 remote chains...] -- 28:05:01
      2148000 -- (-1200.246) [...23 remote chains...] -- 28:04:13
      2149000 -- (-1196.218) [...23 remote chains...] -- 28:07:18
      2150000 -- (-1217.729) [...23 remote chains...] -- 28:06:30
      2151000 -- (-1206.288) [...23 remote chains...] -- 28:05:43
      2152000 -- (-1203.651) [...23 remote chains...] -- 28:04:56
      2153000 -- (-1196.950) [...23 remote chains...] -- 28:04:09
      2154000 -- (-1196.897) [...23 remote chains...] -- 28:03:22
      2155000 -- (-1180.126) [...23 remote chains...] -- 28:06:26
      2156000 -- (-1188.535) [...23 remote chains...] -- 28:05:38
      2157000 -- (-1178.953) [...23 remote chains...] -- 28:04:51
      2158000 -- (-1200.453) [...23 remote chains...] -- 28:04:04
      2159000 -- (-1183.165) [...23 remote chains...] -- 28:07:08
      2160000 -- (-1194.251) [...23 remote chains...] -- 28:06:21
      2161000 -- (-1193.755) [...23 remote chains...] -- 28:05:34
      2162000 -- (-1191.771) [...23 remote chains...] -- 28:04:47
      2163000 -- (-1194.955) [...23 remote chains...] -- 28:04:00
      2164000 -- (-1176.669) [...23 remote chains...] -- 28:03:13
      2165000 -- (-1186.758) [...23 remote chains...] -- 28:06:16
      2166000 -- (-1174.790) [...23 remote chains...] -- 28:05:29
      2167000 -- (-1176.895) [...23 remote chains...] -- 28:04:42
      2168000 -- (-1180.782) [...23 remote chains...] -- 28:03:56
      2169000 -- (-1180.763) [...23 remote chains...] -- 28:06:58
      2170000 -- (-1179.984) [...23 remote chains...] -- 28:06:11
      2171000 -- (-1175.437) [...23 remote chains...] -- 28:05:25
      2172000 -- (-1180.007) [...23 remote chains...] -- 28:04:38
      2173000 -- (-1177.838) [...23 remote chains...] -- 28:03:51
      2174000 -- (-1185.657) [...23 remote chains...] -- 28:06:53
      2175000 -- (-1181.731) [...23 remote chains...] -- 28:06:07
      2176000 -- (-1188.912) [...23 remote chains...] -- 28:05:20
      2177000 -- (-1184.111) [...23 remote chains...] -- 28:04:33
      2178000 -- (-1189.650) [...23 remote chains...] -- 28:03:47
      2179000 -- (-1178.172) [...23 remote chains...] -- 28:06:49
      2180000 -- (-1181.702) [...23 remote chains...] -- 28:06:02
      2181000 -- (-1187.124) [...23 remote chains...] -- 28:05:15
      2182000 -- (-1184.461) [...23 remote chains...] -- 28:04:29
      2183000 -- [-1180.916] [...23 remote chains...] -- 28:03:42
      2184000 -- (-1187.105) [...23 remote chains...] -- 28:06:44
      2185000 -- (-1181.299) [...23 remote chains...] -- 28:05:57
      2186000 -- (-1175.696) [...23 remote chains...] -- 28:05:11
      2187000 -- (-1168.746) [...23 remote chains...] -- 28:04:24
      2188000 -- (-1170.710) [...23 remote chains...] -- 28:03:38
      2189000 -- (-1178.342) [...23 remote chains...] -- 28:06:39
      2190000 -- (-1174.467) [...23 remote chains...] -- 28:05:53
      2191000 -- (-1184.361) [...23 remote chains...] -- 28:05:06
      2192000 -- (-1187.516) [...23 remote chains...] -- 28:04:20
      2193000 -- (-1184.115) [...23 remote chains...] -- 28:03:34
      2194000 -- (-1176.671) [...23 remote chains...] -- 28:06:34
      2195000 -- (-1183.929) [...23 remote chains...] -- 28:05:48
      2196000 -- (-1184.111) [...23 remote chains...] -- 28:05:02
      2197000 -- (-1184.785) [...23 remote chains...] -- 28:04:16
      2198000 -- (-1189.281) [...23 remote chains...] -- 28:03:29
      2199000 -- (-1190.647) [...23 remote chains...] -- 28:06:30
      2200000 -- [-1180.920] [...23 remote chains...] -- 28:05:43
      2201000 -- (-1188.653) [...23 remote chains...] -- 28:04:57
      2202000 -- (-1180.859) [...23 remote chains...] -- 28:04:11
      2203000 -- (-1182.667) [...23 remote chains...] -- 28:03:25
      2204000 -- (-1187.011) [...23 remote chains...] -- 28:06:25
      2205000 -- (-1191.299) [...23 remote chains...] -- 28:05:39
      2206000 -- (-1199.434) [...23 remote chains...] -- 28:04:53
      2207000 -- (-1188.149) [...23 remote chains...] -- 28:04:07
      2208000 -- (-1179.052) [...23 remote chains...] -- 28:03:21
      2209000 -- (-1181.223) [...23 remote chains...] -- 28:06:20
      2210000 -- (-1188.973) [...23 remote chains...] -- 28:05:34
      2211000 -- (-1181.419) [...23 remote chains...] -- 28:04:48
      2212000 -- (-1181.605) [...23 remote chains...] -- 28:04:02
      2213000 -- (-1184.955) [...23 remote chains...] -- 28:03:17
      2214000 -- (-1191.742) [...23 remote chains...] -- 28:06:16
      2215000 -- (-1198.830) [...23 remote chains...] -- 28:05:30
      2216000 -- (-1188.609) [...23 remote chains...] -- 28:04:44
      2217000 -- [-1184.122] [...23 remote chains...] -- 28:03:58
      2218000 -- (-1189.911) [...23 remote chains...] -- 28:03:12
      2219000 -- (-1185.262) [...23 remote chains...] -- 28:06:11
      2220000 -- (-1187.916) [...23 remote chains...] -- 28:05:25
      2221000 -- (-1183.852) [...23 remote chains...] -- 28:04:39
      2222000 -- (-1186.906) [...23 remote chains...] -- 28:03:54
      2223000 -- (-1187.409) [...23 remote chains...] -- 28:03:08
      2224000 -- (-1194.908) [...23 remote chains...] -- 28:06:06
      2225000 -- (-1198.632) [...23 remote chains...] -- 28:05:21
      2226000 -- (-1194.374) [...23 remote chains...] -- 28:04:35
      2227000 -- (-1188.616) [...23 remote chains...] -- 28:03:49
      2228000 -- (-1193.156) [...23 remote chains...] -- 28:03:04
      2229000 -- (-1193.504) [...23 remote chains...] -- 28:06:02
      2230000 -- (-1200.605) [...23 remote chains...] -- 28:05:16
      2231000 -- [-1195.414] [...23 remote chains...] -- 28:04:30
      2232000 -- (-1199.463) [...23 remote chains...] -- 28:03:45
      2233000 -- (-1198.039) [...23 remote chains...] -- 28:03:00
      2234000 -- (-1200.829) [...23 remote chains...] -- 28:05:57
      2235000 -- (-1212.069) [...23 remote chains...] -- 28:05:11
      2236000 -- (-1209.476) [...23 remote chains...] -- 28:04:26
      2237000 -- (-1193.372) [...23 remote chains...] -- 28:03:41
      2238000 -- (-1195.546) [...23 remote chains...] -- 28:02:55
      2239000 -- (-1187.188) [...23 remote chains...] -- 28:05:52
      2240000 -- (-1196.667) [...23 remote chains...] -- 28:05:07
      2241000 -- (-1188.978) [...23 remote chains...] -- 28:04:22
      2242000 -- (-1193.588) [...23 remote chains...] -- 28:03:36
      2243000 -- (-1196.635) [...23 remote chains...] -- 28:02:51
      2244000 -- (-1194.914) [...23 remote chains...] -- 28:05:48
      2245000 -- (-1193.229) [...23 remote chains...] -- 28:05:03
      2246000 -- (-1183.919) [...23 remote chains...] -- 28:04:17
      2247000 -- (-1193.402) [...23 remote chains...] -- 28:03:32
      2248000 -- (-1194.760) [...23 remote chains...] -- 28:02:47
      2249000 -- (-1193.730) [...23 remote chains...] -- 28:05:43
      2250000 -- (-1180.152) [...23 remote chains...] -- 28:04:58
      2251000 -- [-1187.563] [...23 remote chains...] -- 28:04:13
      2252000 -- (-1196.006) [...23 remote chains...] -- 28:03:28
      2253000 -- (-1196.389) [...23 remote chains...] -- 28:06:24
      2254000 -- (-1189.404) [...23 remote chains...] -- 28:05:39
      2255000 -- (-1186.748) [...23 remote chains...] -- 28:04:54
      2256000 -- (-1193.794) [...23 remote chains...] -- 28:04:09
      2257000 -- (-1199.878) [...23 remote chains...] -- 28:03:24
      2258000 -- (-1182.260) [...23 remote chains...] -- 28:06:19
      2259000 -- [-1178.214] [...23 remote chains...] -- 28:05:34
      2260000 -- (-1188.942) [...23 remote chains...] -- 28:04:49
      2261000 -- (-1185.707) [...23 remote chains...] -- 28:04:04
      2262000 -- (-1193.163) [...23 remote chains...] -- 28:03:19
      2263000 -- (-1199.330) [...23 remote chains...] -- 28:06:14
      2264000 -- (-1203.913) [...23 remote chains...] -- 28:05:30
      2265000 -- (-1193.624) [...23 remote chains...] -- 28:04:45
      2266000 -- (-1193.440) [...23 remote chains...] -- 28:04:00
      2267000 -- (-1186.619) [...23 remote chains...] -- 28:03:15
      2268000 -- (-1184.219) [...23 remote chains...] -- 28:02:30
      2269000 -- (-1188.166) [...23 remote chains...] -- 28:05:25
      2270000 -- (-1184.982) [...23 remote chains...] -- 28:04:40
      2271000 -- (-1187.873) [...23 remote chains...] -- 28:03:56
      2272000 -- (-1191.439) [...23 remote chains...] -- 28:03:11
      2273000 -- (-1192.017) [...23 remote chains...] -- 28:06:05
      2274000 -- (-1196.968) [...23 remote chains...] -- 28:05:21
      2275000 -- (-1199.116) [...23 remote chains...] -- 28:04:36
      2276000 -- (-1191.162) [...23 remote chains...] -- 28:03:51
      2277000 -- (-1202.937) [...23 remote chains...] -- 28:03:07
      2278000 -- (-1209.818) [...23 remote chains...] -- 28:06:01
      2279000 -- (-1196.423) [...23 remote chains...] -- 28:05:16
      2280000 -- (-1196.308) [...23 remote chains...] -- 28:04:32
      2281000 -- (-1197.299) [...23 remote chains...] -- 28:03:47
      2282000 -- (-1199.474) [...23 remote chains...] -- 28:03:03
      2283000 -- (-1197.507) [...23 remote chains...] -- 28:05:56
      2284000 -- (-1184.509) [...23 remote chains...] -- 28:05:12
      2285000 -- (-1185.014) [...23 remote chains...] -- 28:04:27
      2286000 -- [-1185.232] [...23 remote chains...] -- 28:03:43
      2287000 -- (-1185.782) [...23 remote chains...] -- 28:02:58
      2288000 -- (-1189.402) [...23 remote chains...] -- 28:05:52
      2289000 -- (-1190.136) [...23 remote chains...] -- 28:05:07
      2290000 -- (-1200.560) [...23 remote chains...] -- 28:04:23
      2291000 -- (-1181.206) [...23 remote chains...] -- 28:03:39
      2292000 -- (-1187.737) [...23 remote chains...] -- 28:02:54
      2293000 -- (-1183.942) [...23 remote chains...] -- 28:05:47
      2294000 -- (-1185.465) [...23 remote chains...] -- 28:05:03
      2295000 -- (-1185.493) [...23 remote chains...] -- 28:04:19
      2296000 -- (-1188.675) [...23 remote chains...] -- 28:03:34
      2297000 -- (-1183.997) [...23 remote chains...] -- 28:02:50
      2298000 -- [-1186.346] [...23 remote chains...] -- 28:05:43
      2299000 -- [-1183.165] [...23 remote chains...] -- 28:04:58
      2300000 -- (-1184.560) [...23 remote chains...] -- 28:04:14
      2301000 -- (-1186.853) [...23 remote chains...] -- 28:03:30
      2302000 -- (-1196.093) [...23 remote chains...] -- 28:02:46
      2303000 -- (-1190.140) [...23 remote chains...] -- 28:05:38
      2304000 -- (-1196.254) [...23 remote chains...] -- 28:04:54
      2305000 -- (-1200.848) [...23 remote chains...] -- 28:04:10
      2306000 -- (-1195.127) [...23 remote chains...] -- 28:03:26
      2307000 -- (-1195.843) [...23 remote chains...] -- 28:02:42
      2308000 -- (-1184.536) [...23 remote chains...] -- 28:05:34
      2309000 -- (-1190.858) [...23 remote chains...] -- 28:04:50
      2310000 -- (-1186.309) [...23 remote chains...] -- 28:04:06
      2311000 -- (-1189.934) [...23 remote chains...] -- 28:03:22
      2312000 -- (-1194.189) [...23 remote chains...] -- 28:02:38
      2313000 -- (-1179.163) [...23 remote chains...] -- 28:05:29
      2314000 -- (-1186.892) [...23 remote chains...] -- 28:04:45
      2315000 -- (-1184.539) [...23 remote chains...] -- 28:04:01
      2316000 -- (-1187.269) [...23 remote chains...] -- 28:03:18
      2317000 -- (-1179.532) [...23 remote chains...] -- 28:02:34
      2318000 -- (-1183.609) [...23 remote chains...] -- 28:05:25
      2319000 -- (-1185.223) [...23 remote chains...] -- 28:04:41
      2320000 -- (-1185.571) [...23 remote chains...] -- 28:03:57
      2321000 -- (-1198.192) [...23 remote chains...] -- 28:03:13
      2322000 -- (-1190.371) [...23 remote chains...] -- 28:02:30
      2323000 -- (-1186.075) [...23 remote chains...] -- 28:05:20
      2324000 -- (-1184.681) [...23 remote chains...] -- 28:04:37
      2325000 -- (-1192.777) [...23 remote chains...] -- 28:03:53
      2326000 -- (-1191.141) [...23 remote chains...] -- 28:03:09
      2327000 -- (-1186.827) [...23 remote chains...] -- 28:06:00
      2328000 -- (-1185.039) [...23 remote chains...] -- 28:05:16
      2329000 -- (-1198.179) [...23 remote chains...] -- 28:04:32
      2330000 -- (-1188.640) [...23 remote chains...] -- 28:03:49
      2331000 -- (-1188.963) [...23 remote chains...] -- 28:03:05
      2332000 -- (-1189.062) [...23 remote chains...] -- 28:05:55
      2333000 -- (-1190.810) [...23 remote chains...] -- 28:05:11
      2334000 -- (-1190.303) [...23 remote chains...] -- 28:04:28
      2335000 -- (-1201.075) [...23 remote chains...] -- 28:03:44
      2336000 -- (-1186.691) [...23 remote chains...] -- 28:03:01
      2337000 -- (-1198.948) [...23 remote chains...] -- 28:05:51
      2338000 -- (-1196.033) [...23 remote chains...] -- 28:05:07
      2339000 -- (-1191.066) [...23 remote chains...] -- 28:04:24
      2340000 -- (-1188.254) [...23 remote chains...] -- 28:03:40
      2341000 -- (-1193.761) [...23 remote chains...] -- 28:02:57
      2342000 -- (-1200.500) [...23 remote chains...] -- 28:05:46
      2343000 -- (-1191.650) [...23 remote chains...] -- 28:05:03
      2344000 -- (-1191.462) [...23 remote chains...] -- 28:04:19
      2345000 -- (-1197.723) [...23 remote chains...] -- 28:03:36
      2346000 -- (-1192.531) [...23 remote chains...] -- 28:02:53
      2347000 -- (-1188.147) [...23 remote chains...] -- 28:05:42
      2348000 -- (-1184.745) [...23 remote chains...] -- 28:04:58
      2349000 -- (-1183.938) [...23 remote chains...] -- 28:04:15
      2350000 -- (-1182.663) [...23 remote chains...] -- 28:03:32
      2351000 -- (-1182.751) [...23 remote chains...] -- 28:02:49
      2352000 -- (-1174.478) [...23 remote chains...] -- 28:05:37
      2353000 -- (-1174.709) [...23 remote chains...] -- 28:04:54
      2354000 -- (-1188.190) [...23 remote chains...] -- 28:04:11
      2355000 -- (-1189.182) [...23 remote chains...] -- 28:03:28
      2356000 -- (-1184.568) [...23 remote chains...] -- 28:02:45
      2357000 -- (-1185.133) [...23 remote chains...] -- 28:05:33
      2358000 -- (-1187.653) [...23 remote chains...] -- 28:04:50
      2359000 -- (-1184.711) [...23 remote chains...] -- 28:04:07
      2360000 -- (-1184.960) [...23 remote chains...] -- 28:03:24
      2361000 -- (-1181.425) [...23 remote chains...] -- 28:02:41
      2362000 -- (-1186.101) [...23 remote chains...] -- 28:05:28
      2363000 -- (-1184.188) [...23 remote chains...] -- 28:04:45
      2364000 -- (-1181.068) [...23 remote chains...] -- 28:04:02
      2365000 -- (-1181.475) [...23 remote chains...] -- 28:03:19
      2366000 -- [-1184.611] [...23 remote chains...] -- 28:02:37
      2367000 -- (-1185.108) [...23 remote chains...] -- 28:05:24
      2368000 -- (-1189.006) [...23 remote chains...] -- 28:04:41
      2369000 -- (-1185.052) [...23 remote chains...] -- 28:03:58
      2370000 -- (-1200.488) [...23 remote chains...] -- 28:03:15
      2371000 -- (-1196.584) [...23 remote chains...] -- 28:02:32
      2372000 -- (-1186.602) [...23 remote chains...] -- 28:05:20
      2373000 -- [-1191.870] [...23 remote chains...] -- 28:04:37
      2374000 -- [-1194.963] [...23 remote chains...] -- 28:03:54
      2375000 -- (-1211.244) [...23 remote chains...] -- 28:03:11
      2376000 -- (-1196.890) [...23 remote chains...] -- 28:02:28
      2377000 -- (-1190.759) [...23 remote chains...] -- 28:05:15
      2378000 -- (-1185.490) [...23 remote chains...] -- 28:04:32
      2379000 -- (-1184.285) [...23 remote chains...] -- 28:03:50
      2380000 -- (-1190.813) [...23 remote chains...] -- 28:03:07
      2381000 -- (-1189.833) [...23 remote chains...] -- 28:05:53
      2382000 -- [-1184.999] [...23 remote chains...] -- 28:05:11
      2383000 -- (-1193.784) [...23 remote chains...] -- 28:04:28
      2384000 -- (-1193.767) [...23 remote chains...] -- 28:03:46
      2385000 -- (-1189.327) [...23 remote chains...] -- 28:03:03
      2386000 -- (-1194.382) [...23 remote chains...] -- 28:02:20
      2387000 -- (-1190.801) [...23 remote chains...] -- 28:05:06
      2388000 -- (-1186.304) [...23 remote chains...] -- 28:04:24
      2389000 -- (-1203.326) [...23 remote chains...] -- 28:03:41
      2390000 -- (-1209.367) [...23 remote chains...] -- 28:02:59
      2391000 -- (-1198.874) [...23 remote chains...] -- 28:02:16
      2392000 -- (-1197.454) [...23 remote chains...] -- 28:05:02
      2393000 -- (-1203.533) [...23 remote chains...] -- 28:04:20
      2394000 -- (-1193.401) [...23 remote chains...] -- 28:03:37
      2395000 -- (-1195.140) [...23 remote chains...] -- 28:02:55
      2396000 -- (-1190.693) [...23 remote chains...] -- 28:05:40
      2397000 -- (-1200.600) [...23 remote chains...] -- 28:04:58
      2398000 -- (-1198.462) [...23 remote chains...] -- 28:04:15
      2399000 -- (-1211.434) [...23 remote chains...] -- 28:03:33
      2400000 -- (-1202.366) [...23 remote chains...] -- 28:02:51
      2401000 -- (-1202.821) [...23 remote chains...] -- 28:05:36
      2402000 -- (-1204.178) [...23 remote chains...] -- 28:04:54
      2403000 -- (-1194.354) [...23 remote chains...] -- 28:04:11
      2404000 -- (-1192.009) [...23 remote chains...] -- 28:03:29
      2405000 -- (-1180.096) [...23 remote chains...] -- 28:02:47
      2406000 -- (-1187.322) [...23 remote chains...] -- 28:05:31
      2407000 -- [-1188.187] [...23 remote chains...] -- 28:04:49
      2408000 -- (-1189.853) [...23 remote chains...] -- 28:04:07
      2409000 -- (-1185.949) [...23 remote chains...] -- 28:03:25
      2410000 -- (-1185.977) [...23 remote chains...] -- 28:02:43
      2411000 -- [-1181.019] [...23 remote chains...] -- 28:05:27
      2412000 -- [-1186.092] [...23 remote chains...] -- 28:04:45
      2413000 -- (-1194.845) [...23 remote chains...] -- 28:04:03
      2414000 -- [-1194.650] [...23 remote chains...] -- 28:03:21
      2415000 -- (-1188.907) [...23 remote chains...] -- 28:02:39
      2416000 -- (-1184.822) [...23 remote chains...] -- 28:05:23
      2417000 -- [-1188.159] [...23 remote chains...] -- 28:04:41
      2418000 -- [-1187.867] [...23 remote chains...] -- 28:03:59
      2419000 -- (-1184.270) [...23 remote chains...] -- 28:03:17
      2420000 -- (-1179.291) [...23 remote chains...] -- 28:02:35
      2421000 -- [-1181.337] [...23 remote chains...] -- 28:05:18
      2422000 -- (-1192.519) [...23 remote chains...] -- 28:04:36
      2423000 -- (-1192.306) [...23 remote chains...] -- 28:03:55
      2424000 -- (-1196.806) [...23 remote chains...] -- 28:03:13
      2425000 -- (-1196.905) [...23 remote chains...] -- 28:02:31
      2426000 -- (-1186.818) [...23 remote chains...] -- 28:05:14
      2427000 -- (-1192.966) [...23 remote chains...] -- 28:04:32
      2428000 -- [-1187.832] [...23 remote chains...] -- 28:03:50
      2429000 -- (-1193.165) [...23 remote chains...] -- 28:03:09
      2430000 -- (-1188.051) [...23 remote chains...] -- 28:02:27
      2431000 -- [-1183.595] [...23 remote chains...] -- 28:05:10
      2432000 -- (-1192.241) [...23 remote chains...] -- 28:04:28
      2433000 -- (-1197.001) [...23 remote chains...] -- 28:03:46
      2434000 -- (-1206.831) [...23 remote chains...] -- 28:03:05
      2435000 -- (-1186.818) [...23 remote chains...] -- 28:02:23
      2436000 -- (-1191.464) [...23 remote chains...] -- 28:05:05
      2437000 -- (-1194.485) [...23 remote chains...] -- 28:04:24
      2438000 -- (-1202.465) [...23 remote chains...] -- 28:03:42
      2439000 -- (-1201.681) [...23 remote chains...] -- 28:03:01
      2440000 -- (-1203.468) [...23 remote chains...] -- 28:02:19
      2441000 -- (-1203.984) [...23 remote chains...] -- 28:05:01
      2442000 -- (-1190.775) [...23 remote chains...] -- 28:04:20
      2443000 -- (-1195.312) [...23 remote chains...] -- 28:03:38
      2444000 -- [-1194.881] [...23 remote chains...] -- 28:02:56
      2445000 -- (-1186.826) [...23 remote chains...] -- 28:05:38
      2446000 -- (-1189.373) [...23 remote chains...] -- 28:04:57
      2447000 -- (-1195.062) [...23 remote chains...] -- 28:04:15
      2448000 -- (-1198.087) [...23 remote chains...] -- 28:03:34
      2449000 -- (-1193.620) [...23 remote chains...] -- 28:02:52
      2450000 -- (-1199.277) [...23 remote chains...] -- 28:05:34
      2451000 -- (-1185.298) [...23 remote chains...] -- 28:04:53
      2452000 -- (-1183.369) [...23 remote chains...] -- 28:04:11
      2453000 -- (-1182.870) [...23 remote chains...] -- 28:03:30
      2454000 -- (-1182.103) [...23 remote chains...] -- 28:02:48
      2455000 -- (-1189.681) [...23 remote chains...] -- 28:05:30
      2456000 -- (-1194.730) [...23 remote chains...] -- 28:04:48
      2457000 -- (-1192.700) [...23 remote chains...] -- 28:04:07
      2458000 -- (-1182.694) [...23 remote chains...] -- 28:03:26
      2459000 -- [-1185.725] [...23 remote chains...] -- 28:06:07
      2460000 -- (-1181.396) [...23 remote chains...] -- 28:05:26
      2461000 -- (-1179.238) [...23 remote chains...] -- 28:04:44
      2462000 -- (-1190.305) [...23 remote chains...] -- 28:04:03
      2463000 -- (-1183.452) [...23 remote chains...] -- 28:03:22
      2464000 -- (-1178.916) [...23 remote chains...] -- 28:06:02
      2465000 -- (-1184.446) [...23 remote chains...] -- 28:05:21
      2466000 -- (-1193.420) [...23 remote chains...] -- 28:04:40
      2467000 -- (-1190.063) [...23 remote chains...] -- 28:03:59
      2468000 -- [-1188.169] [...23 remote chains...] -- 28:03:18
      2469000 -- (-1186.725) [...23 remote chains...] -- 28:05:58
      2470000 -- (-1190.406) [...23 remote chains...] -- 28:05:17
      2471000 -- (-1181.237) [...23 remote chains...] -- 28:04:36
      2472000 -- (-1184.069) [...23 remote chains...] -- 28:03:55
      2473000 -- (-1186.876) [...23 remote chains...] -- 28:03:14
      2474000 -- (-1188.297) [...23 remote chains...] -- 28:05:54
      2475000 -- (-1185.971) [...23 remote chains...] -- 28:05:13
      2476000 -- [-1172.260] [...23 remote chains...] -- 28:04:32
      2477000 -- (-1181.551) [...23 remote chains...] -- 28:03:51
      2478000 -- (-1189.162) [...23 remote chains...] -- 28:03:10
      2479000 -- (-1186.553) [...23 remote chains...] -- 28:05:49
      2480000 -- (-1176.835) [...23 remote chains...] -- 28:05:08
      2481000 -- (-1195.861) [...23 remote chains...] -- 28:04:27
      2482000 -- (-1191.399) [...23 remote chains...] -- 28:03:47
      2483000 -- (-1188.411) [...23 remote chains...] -- 28:06:26
      2484000 -- (-1197.685) [...23 remote chains...] -- 28:05:45
      2485000 -- (-1179.775) [...23 remote chains...] -- 28:05:04
      2486000 -- (-1184.332) [...23 remote chains...] -- 28:04:23
      2487000 -- (-1195.881) [...23 remote chains...] -- 28:03:42
      2488000 -- (-1202.967) [...23 remote chains...] -- 28:06:22
      2489000 -- (-1193.538) [...23 remote chains...] -- 28:05:41
      2490000 -- (-1190.370) [...23 remote chains...] -- 28:05:00
      2491000 -- (-1187.151) [...23 remote chains...] -- 28:04:19
      2492000 -- (-1190.189) [...23 remote chains...] -- 28:03:38
      2493000 -- (-1193.807) [...23 remote chains...] -- 28:06:17
      2494000 -- (-1198.845) [...23 remote chains...] -- 28:05:36
      2495000 -- (-1201.014) [...23 remote chains...] -- 28:04:56
      2496000 -- (-1190.891) [...23 remote chains...] -- 28:04:15
      2497000 -- (-1189.120) [...23 remote chains...] -- 28:03:34
      2498000 -- (-1199.612) [...23 remote chains...] -- 28:06:13
      2499000 -- (-1201.361) [...23 remote chains...] -- 28:05:32
      2500000 -- (-1191.298) [...23 remote chains...] -- 28:04:52
      2501000 -- (-1202.777) [...23 remote chains...] -- 28:04:11
      2502000 -- (-1192.594) [...23 remote chains...] -- 28:06:49
      2503000 -- (-1194.443) [...23 remote chains...] -- 28:06:08
      2504000 -- (-1197.595) [...23 remote chains...] -- 28:05:28
      2505000 -- (-1202.375) [...23 remote chains...] -- 28:04:47
      2506000 -- (-1198.250) [...23 remote chains...] -- 28:04:07
      2507000 -- (-1189.746) [...23 remote chains...] -- 28:06:45
      2508000 -- (-1182.990) [...23 remote chains...] -- 28:06:04
      2509000 -- (-1182.413) [...23 remote chains...] -- 28:05:24
      2510000 -- (-1193.079) [...23 remote chains...] -- 28:04:43
      2511000 -- (-1195.236) [...23 remote chains...] -- 28:04:03
      2512000 -- (-1198.293) [...23 remote chains...] -- 28:06:40
      2513000 -- (-1194.275) [...23 remote chains...] -- 28:06:00
      2514000 -- (-1197.541) [...23 remote chains...] -- 28:05:19
      2515000 -- (-1194.453) [...23 remote chains...] -- 28:04:39
      2516000 -- (-1188.374) [...23 remote chains...] -- 28:03:59
      2517000 -- (-1200.872) [...23 remote chains...] -- 28:06:36
      2518000 -- (-1195.526) [...23 remote chains...] -- 28:05:55
      2519000 -- (-1185.210) [...23 remote chains...] -- 28:05:15
      2520000 -- (-1185.633) [...23 remote chains...] -- 28:04:35
      2521000 -- (-1205.619) [...23 remote chains...] -- 28:03:55
      2522000 -- (-1199.066) [...23 remote chains...] -- 28:06:31
      2523000 -- (-1194.171) [...23 remote chains...] -- 28:05:51
      2524000 -- (-1194.759) [...23 remote chains...] -- 28:05:11
      2525000 -- (-1183.230) [...23 remote chains...] -- 28:04:31
      2526000 -- (-1181.426) [...23 remote chains...] -- 28:03:50
      2527000 -- (-1189.440) [...23 remote chains...] -- 28:06:27
      2528000 -- (-1194.053) [...23 remote chains...] -- 28:05:47
      2529000 -- (-1186.460) [...23 remote chains...] -- 28:05:07
      2530000 -- (-1195.870) [...23 remote chains...] -- 28:04:27
      2531000 -- (-1177.913) [...23 remote chains...] -- 28:03:46
      2532000 -- (-1196.062) [...23 remote chains...] -- 28:06:23
      2533000 -- (-1185.484) [...23 remote chains...] -- 28:05:43
      2534000 -- (-1187.367) [...23 remote chains...] -- 28:05:02
      2535000 -- (-1185.301) [...23 remote chains...] -- 28:04:22
      2536000 -- (-1187.768) [...23 remote chains...] -- 28:03:42
      2537000 -- (-1179.889) [...23 remote chains...] -- 28:06:18
      2538000 -- (-1189.063) [...23 remote chains...] -- 28:05:38
      2539000 -- (-1185.568) [...23 remote chains...] -- 28:04:58
      2540000 -- (-1186.449) [...23 remote chains...] -- 28:04:18
      2541000 -- (-1187.664) [...23 remote chains...] -- 28:03:38
      2542000 -- (-1188.890) [...23 remote chains...] -- 28:06:14
      2543000 -- (-1184.805) [...23 remote chains...] -- 28:05:34
      2544000 -- (-1184.816) [...23 remote chains...] -- 28:04:54
      2545000 -- (-1180.160) [...23 remote chains...] -- 28:04:14
      2546000 -- (-1203.486) [...23 remote chains...] -- 28:03:34
      2547000 -- (-1208.978) [...23 remote chains...] -- 28:06:10
      2548000 -- (-1206.330) [...23 remote chains...] -- 28:05:30
      2549000 -- (-1184.632) [...23 remote chains...] -- 28:04:50
      2550000 -- (-1184.362) [...23 remote chains...] -- 28:04:10
      2551000 -- (-1194.760) [...23 remote chains...] -- 28:03:30
      2552000 -- (-1181.555) [...23 remote chains...] -- 28:06:05
      2553000 -- (-1181.521) [...23 remote chains...] -- 28:05:26
      2554000 -- (-1187.550) [...23 remote chains...] -- 28:04:46
      2555000 -- (-1194.723) [...23 remote chains...] -- 28:04:06
      2556000 -- (-1179.943) [...23 remote chains...] -- 28:03:26
      2557000 -- [-1170.618] [...23 remote chains...] -- 28:06:01
      2558000 -- (-1166.860) [...23 remote chains...] -- 28:05:21
      2559000 -- (-1172.116) [...23 remote chains...] -- 28:04:42
      2560000 -- (-1179.196) [...23 remote chains...] -- 28:04:02
      2561000 -- (-1182.439) [...23 remote chains...] -- 28:03:22
      2562000 -- (-1174.502) [...23 remote chains...] -- 28:05:57
      2563000 -- (-1174.653) [...23 remote chains...] -- 28:05:17
      2564000 -- (-1178.306) [...23 remote chains...] -- 28:04:38
      2565000 -- (-1183.165) [...23 remote chains...] -- 28:03:58
      2566000 -- (-1178.941) [...23 remote chains...] -- 28:03:18
      2567000 -- (-1166.944) [...23 remote chains...] -- 28:05:53
      2568000 -- (-1175.454) [...23 remote chains...] -- 28:05:13
      2569000 -- (-1176.977) [...23 remote chains...] -- 28:04:33
      2570000 -- (-1175.496) [...23 remote chains...] -- 28:03:54
      2571000 -- (-1176.714) [...23 remote chains...] -- 28:06:28
      2572000 -- (-1184.208) [...23 remote chains...] -- 28:05:48
      2573000 -- (-1175.259) [...23 remote chains...] -- 28:05:09
      2574000 -- (-1176.235) [...23 remote chains...] -- 28:04:29
      2575000 -- (-1180.851) [...23 remote chains...] -- 28:03:50
      2576000 -- (-1179.970) [...23 remote chains...] -- 28:06:24
      2577000 -- (-1181.650) [...23 remote chains...] -- 28:05:44
      2578000 -- (-1183.667) [...23 remote chains...] -- 28:05:05
      2579000 -- (-1187.264) [...23 remote chains...] -- 28:04:25
      2580000 -- (-1182.474) [...23 remote chains...] -- 28:03:46
      2581000 -- (-1179.669) [...23 remote chains...] -- 28:06:19
      2582000 -- (-1178.546) [...23 remote chains...] -- 28:05:40
      2583000 -- (-1186.149) [...23 remote chains...] -- 28:05:01
      2584000 -- (-1185.514) [...23 remote chains...] -- 28:04:21
      2585000 -- (-1188.168) [...23 remote chains...] -- 28:03:42
      2586000 -- [-1193.623] [...23 remote chains...] -- 28:06:15
      2587000 -- (-1193.189) [...23 remote chains...] -- 28:05:36
      2588000 -- (-1189.772) [...23 remote chains...] -- 28:04:56
      2589000 -- (-1181.216) [...23 remote chains...] -- 28:04:17
      2590000 -- (-1186.460) [...23 remote chains...] -- 28:03:38
      2591000 -- (-1181.503) [...23 remote chains...] -- 28:06:11
      2592000 -- (-1188.441) [...23 remote chains...] -- 28:05:31
      2593000 -- (-1192.804) [...23 remote chains...] -- 28:04:52
      2594000 -- (-1187.785) [...23 remote chains...] -- 28:04:13
      2595000 -- (-1184.241) [...23 remote chains...] -- 28:03:34
      2596000 -- (-1192.317) [...23 remote chains...] -- 28:06:06
      2597000 -- (-1187.027) [...23 remote chains...] -- 28:05:27
      2598000 -- (-1182.684) [...23 remote chains...] -- 28:04:48
      2599000 -- (-1182.354) [...23 remote chains...] -- 28:04:09
      2600000 -- (-1191.874) [...23 remote chains...] -- 28:03:30
      2601000 -- (-1201.943) [...23 remote chains...] -- 28:06:02
      2602000 -- (-1199.337) [...23 remote chains...] -- 28:05:23
      2603000 -- (-1201.493) [...23 remote chains...] -- 28:04:44
      2604000 -- (-1208.269) [...23 remote chains...] -- 28:04:05
      2605000 -- [-1194.438] [...23 remote chains...] -- 28:03:26
      2606000 -- (-1206.261) [...23 remote chains...] -- 28:05:58
      2607000 -- (-1186.665) [...23 remote chains...] -- 28:05:19
      2608000 -- (-1181.957) [...23 remote chains...] -- 28:04:40
      2609000 -- (-1185.623) [...23 remote chains...] -- 28:04:01
      2610000 -- (-1179.176) [...23 remote chains...] -- 28:03:22
      2611000 -- (-1174.881) [...23 remote chains...] -- 28:05:54
      2612000 -- (-1178.043) [...23 remote chains...] -- 28:05:15
      2613000 -- (-1182.400) [...23 remote chains...] -- 28:04:36
      2614000 -- (-1197.890) [...23 remote chains...] -- 28:03:57
      2615000 -- (-1187.560) [...23 remote chains...] -- 28:03:18
      2616000 -- (-1195.823) [...23 remote chains...] -- 28:05:49
      2617000 -- (-1187.750) [...23 remote chains...] -- 28:05:11
      2618000 -- (-1185.853) [...23 remote chains...] -- 28:04:32
      2619000 -- (-1183.121) [...23 remote chains...] -- 28:03:53
      2620000 -- (-1184.543) [...23 remote chains...] -- 28:03:14
      2621000 -- (-1187.069) [...23 remote chains...] -- 28:05:45
      2622000 -- (-1177.848) [...23 remote chains...] -- 28:05:06
      2623000 -- (-1194.875) [...23 remote chains...] -- 28:04:28
      2624000 -- (-1180.562) [...23 remote chains...] -- 28:03:49
      2625000 -- (-1185.964) [...23 remote chains...] -- 28:03:10
      2626000 -- (-1184.641) [...23 remote chains...] -- 28:05:41
      2627000 -- (-1192.369) [...23 remote chains...] -- 28:05:02
      2628000 -- (-1185.305) [...23 remote chains...] -- 28:04:24
      2629000 -- (-1198.227) [...23 remote chains...] -- 28:03:45
      2630000 -- (-1202.102) [...23 remote chains...] -- 28:03:06
      2631000 -- (-1188.837) [...23 remote chains...] -- 28:05:37
      2632000 -- (-1186.185) [...23 remote chains...] -- 28:04:58
      2633000 -- (-1190.522) [...23 remote chains...] -- 28:04:20
      2634000 -- (-1190.953) [...23 remote chains...] -- 28:03:41
      2635000 -- (-1187.897) [...23 remote chains...] -- 28:03:03
      2636000 -- (-1187.410) [...23 remote chains...] -- 28:05:33
      2637000 -- (-1201.309) [...23 remote chains...] -- 28:04:54
      2638000 -- (-1194.964) [...23 remote chains...] -- 28:04:16
      2639000 -- (-1196.093) [...23 remote chains...] -- 28:03:37
      2640000 -- (-1191.683) [...23 remote chains...] -- 28:06:07
      2641000 -- (-1198.775) [...23 remote chains...] -- 28:05:29
      2642000 -- (-1199.583) [...23 remote chains...] -- 28:04:50
      2643000 -- (-1197.226) [...23 remote chains...] -- 28:04:12
      2644000 -- (-1185.730) [...23 remote chains...] -- 28:03:33
      2645000 -- (-1184.268) [...23 remote chains...] -- 28:06:03
      2646000 -- (-1183.513) [...23 remote chains...] -- 28:05:24
      2647000 -- (-1190.864) [...23 remote chains...] -- 28:04:46
      2648000 -- (-1186.279) [...23 remote chains...] -- 28:04:08
      2649000 -- (-1178.622) [...23 remote chains...] -- 28:03:29
      2650000 -- (-1191.080) [...23 remote chains...] -- 28:02:51
      2651000 -- (-1189.808) [...23 remote chains...] -- 28:05:20
      2652000 -- (-1182.741) [...23 remote chains...] -- 28:04:42
      2653000 -- (-1190.351) [...23 remote chains...] -- 28:04:04
      2654000 -- (-1181.180) [...23 remote chains...] -- 28:03:25
      2655000 -- (-1179.300) [...23 remote chains...] -- 28:05:54
      2656000 -- (-1197.183) [...23 remote chains...] -- 28:05:16
      2657000 -- (-1201.175) [...23 remote chains...] -- 28:04:38
      2658000 -- (-1185.868) [...23 remote chains...] -- 28:04:00
      2659000 -- (-1180.651) [...23 remote chains...] -- 28:03:21
      2660000 -- (-1177.680) [...23 remote chains...] -- 28:05:50
      2661000 -- (-1182.993) [...23 remote chains...] -- 28:05:12
      2662000 -- (-1182.975) [...23 remote chains...] -- 28:04:34
      2663000 -- (-1179.626) [...23 remote chains...] -- 28:03:56
      2664000 -- (-1182.920) [...23 remote chains...] -- 28:03:18
      2665000 -- (-1177.970) [...23 remote chains...] -- 28:05:46
      2666000 -- [-1188.910] [...23 remote chains...] -- 28:05:08
      2667000 -- (-1193.285) [...23 remote chains...] -- 28:04:30
      2668000 -- (-1188.282) [...23 remote chains...] -- 28:03:52
      2669000 -- (-1176.260) [...23 remote chains...] -- 28:03:14
      2670000 -- (-1185.278) [...23 remote chains...] -- 28:05:42
      2671000 -- (-1189.132) [...23 remote chains...] -- 28:05:04
      2672000 -- (-1187.758) [...23 remote chains...] -- 28:04:26
      2673000 -- (-1197.828) [...23 remote chains...] -- 28:03:48
      2674000 -- (-1197.046) [...23 remote chains...] -- 28:03:10
      2675000 -- (-1183.800) [...23 remote chains...] -- 28:05:38
      2676000 -- (-1182.070) [...23 remote chains...] -- 28:05:00
      2677000 -- (-1181.131) [...23 remote chains...] -- 28:04:22
      2678000 -- (-1188.722) [...23 remote chains...] -- 28:03:44
      2679000 -- (-1191.118) [...23 remote chains...] -- 28:06:12
      2680000 -- (-1188.702) [...23 remote chains...] -- 28:05:34
      2681000 -- (-1189.110) [...23 remote chains...] -- 28:04:56
      2682000 -- (-1184.807) [...23 remote chains...] -- 28:04:18
      2683000 -- (-1201.086) [...23 remote chains...] -- 28:03:40
      2684000 -- (-1196.260) [...23 remote chains...] -- 28:06:07
      2685000 -- (-1195.635) [...23 remote chains...] -- 28:05:29
      2686000 -- (-1185.202) [...23 remote chains...] -- 28:04:52
      2687000 -- (-1191.676) [...23 remote chains...] -- 28:04:14
      2688000 -- (-1193.063) [...23 remote chains...] -- 28:03:36
      2689000 -- (-1198.490) [...23 remote chains...] -- 28:06:03
      2690000 -- (-1198.193) [...23 remote chains...] -- 28:05:25
      2691000 -- (-1198.273) [...23 remote chains...] -- 28:04:48
      2692000 -- (-1198.189) [...23 remote chains...] -- 28:04:10
      2693000 -- (-1204.708) [...23 remote chains...] -- 28:03:32
      2694000 -- (-1201.221) [...23 remote chains...] -- 28:05:59
      2695000 -- (-1203.348) [...23 remote chains...] -- 28:05:21
      2696000 -- (-1188.447) [...23 remote chains...] -- 28:04:44
      2697000 -- (-1195.495) [...23 remote chains...] -- 28:04:06
      2698000 -- (-1195.520) [...23 remote chains...] -- 28:03:28
      2699000 -- (-1199.119) [...23 remote chains...] -- 28:05:55
      2700000 -- (-1211.648) [...23 remote chains...] -- 28:05:17
      2701000 -- (-1201.514) [...23 remote chains...] -- 28:04:40
      2702000 -- (-1192.540) [...23 remote chains...] -- 28:04:02
      2703000 -- (-1194.179) [...23 remote chains...] -- 28:03:24
      2704000 -- (-1215.193) [...23 remote chains...] -- 28:05:51
      2705000 -- (-1197.881) [...23 remote chains...] -- 28:05:13
      2706000 -- (-1198.576) [...23 remote chains...] -- 28:04:36
      2707000 -- (-1191.999) [...23 remote chains...] -- 28:03:58
      2708000 -- (-1203.556) [...23 remote chains...] -- 28:06:24
      2709000 -- (-1195.622) [...23 remote chains...] -- 28:05:47
      2710000 -- (-1193.609) [...23 remote chains...] -- 28:05:09
      2711000 -- [-1195.485] [...23 remote chains...] -- 28:04:32
      2712000 -- (-1196.687) [...23 remote chains...] -- 28:03:54
      2713000 -- (-1199.349) [...23 remote chains...] -- 28:06:20
      2714000 -- (-1196.668) [...23 remote chains...] -- 28:05:42
      2715000 -- (-1200.159) [...23 remote chains...] -- 28:05:05
      2716000 -- (-1197.422) [...23 remote chains...] -- 28:04:28
      2717000 -- (-1197.344) [...23 remote chains...] -- 28:03:50
      2718000 -- (-1192.378) [...23 remote chains...] -- 28:06:16
      2719000 -- (-1199.279) [...23 remote chains...] -- 28:05:38
      2720000 -- (-1196.020) [...23 remote chains...] -- 28:05:01
      2721000 -- (-1192.804) [...23 remote chains...] -- 28:04:24
      2722000 -- (-1185.005) [...23 remote chains...] -- 28:03:46
      2723000 -- (-1195.703) [...23 remote chains...] -- 28:06:12
      2724000 -- [-1189.494] [...23 remote chains...] -- 28:05:34
      2725000 -- (-1197.488) [...23 remote chains...] -- 28:04:57
      2726000 -- (-1185.898) [...23 remote chains...] -- 28:04:20
      2727000 -- [-1194.159] [...23 remote chains...] -- 28:03:42
      2728000 -- [-1187.994] [...23 remote chains...] -- 28:06:07
      2729000 -- [-1187.660] [...23 remote chains...] -- 28:05:30
      2730000 -- (-1187.868) [...23 remote chains...] -- 28:04:53
      2731000 -- (-1184.477) [...23 remote chains...] -- 28:04:16
      2732000 -- (-1195.692) [...23 remote chains...] -- 28:03:38
      2733000 -- [-1193.689] [...23 remote chains...] -- 28:06:03
      2734000 -- [-1197.411] [...23 remote chains...] -- 28:05:26
      2735000 -- (-1200.300) [...23 remote chains...] -- 28:04:49
      2736000 -- (-1204.744) [...23 remote chains...] -- 28:04:12
      2737000 -- (-1207.451) [...23 remote chains...] -- 28:03:35
      2738000 -- [-1195.791] [...23 remote chains...] -- 28:05:59
      2739000 -- [-1191.334] [...23 remote chains...] -- 28:05:22
      2740000 -- (-1181.504) [...23 remote chains...] -- 28:04:45
      2741000 -- [-1177.460] [...23 remote chains...] -- 28:04:08
      2742000 -- [-1184.806] [...23 remote chains...] -- 28:03:31
      2743000 -- [-1183.530] [...23 remote chains...] -- 28:05:55
      2744000 -- (-1189.483) [...23 remote chains...] -- 28:05:18
      2745000 -- (-1190.274) [...23 remote chains...] -- 28:04:41
      2746000 -- (-1189.272) [...23 remote chains...] -- 28:04:04
      2747000 -- [-1192.780] [...23 remote chains...] -- 28:06:28
      2748000 -- (-1190.423) [...23 remote chains...] -- 28:05:51
      2749000 -- (-1185.160) [...23 remote chains...] -- 28:05:14
      2750000 -- [-1187.087] [...23 remote chains...] -- 28:04:37
      2751000 -- (-1182.660) [...23 remote chains...] -- 28:04:00
      2752000 -- (-1179.137) [...23 remote chains...] -- 28:06:24
      2753000 -- (-1186.373) [...23 remote chains...] -- 28:05:47
      2754000 -- (-1189.574) [...23 remote chains...] -- 28:05:10
      2755000 -- (-1181.457) [...23 remote chains...] -- 28:04:33
      2756000 -- (-1182.402) [...23 remote chains...] -- 28:03:56
      2757000 -- (-1189.843) [...23 remote chains...] -- 28:06:20
      2758000 -- (-1186.901) [...23 remote chains...] -- 28:05:43
      2759000 -- (-1182.030) [...23 remote chains...] -- 28:05:06
      2760000 -- [-1179.494] [...23 remote chains...] -- 28:04:29
      2761000 -- (-1185.583) [...23 remote chains...] -- 28:03:52
      2762000 -- (-1197.426) [...23 remote chains...] -- 28:03:15
      2763000 -- (-1191.242) [...23 remote chains...] -- 28:05:39
      2764000 -- (-1192.813) [...23 remote chains...] -- 28:05:02
      2765000 -- (-1178.362) [...23 remote chains...] -- 28:04:25
      2766000 -- (-1181.845) [...23 remote chains...] -- 28:03:48
      2767000 -- (-1186.112) [...23 remote chains...] -- 28:06:11
      2768000 -- (-1175.892) [...23 remote chains...] -- 28:05:34
      2769000 -- (-1182.390) [...23 remote chains...] -- 28:04:58
      2770000 -- (-1191.970) [...23 remote chains...] -- 28:04:21
      2771000 -- (-1194.019) [...23 remote chains...] -- 28:06:44
      2772000 -- (-1197.083) [...23 remote chains...] -- 28:06:07
      2773000 -- (-1208.177) [...23 remote chains...] -- 28:05:30
      2774000 -- (-1192.956) [...23 remote chains...] -- 28:04:54
      2775000 -- (-1198.561) [...23 remote chains...] -- 28:07:16
      2776000 -- (-1203.124) [...23 remote chains...] -- 28:06:40
      2777000 -- (-1196.327) [...23 remote chains...] -- 28:06:03
      2778000 -- [-1196.964] [...23 remote chains...] -- 28:05:26
      2779000 -- (-1182.092) [...23 remote chains...] -- 28:04:50
      2780000 -- (-1197.446) [...23 remote chains...] -- 28:04:13
      2781000 -- (-1189.695) [...23 remote chains...] -- 28:06:35
      2782000 -- (-1194.324) [...23 remote chains...] -- 28:05:59
      2783000 -- (-1198.336) [...23 remote chains...] -- 28:05:22
      2784000 -- (-1185.816) [...23 remote chains...] -- 28:04:46
      2785000 -- (-1189.711) [...23 remote chains...] -- 28:07:08
      2786000 -- (-1187.079) [...23 remote chains...] -- 28:06:31
      2787000 -- (-1182.591) [...23 remote chains...] -- 28:05:55
      2788000 -- (-1183.138) [...23 remote chains...] -- 28:05:18
      2789000 -- (-1184.966) [...23 remote chains...] -- 28:04:42
      2790000 -- (-1183.346) [...23 remote chains...] -- 28:07:04
      2791000 -- (-1189.741) [...23 remote chains...] -- 28:06:27
      2792000 -- (-1193.168) [...23 remote chains...] -- 28:05:51
      2793000 -- (-1189.417) [...23 remote chains...] -- 28:05:14
      2794000 -- (-1186.973) [...23 remote chains...] -- 28:04:38
      2795000 -- (-1185.136) [...23 remote chains...] -- 28:06:59
      2796000 -- (-1186.598) [...23 remote chains...] -- 28:06:23
      2797000 -- (-1184.588) [...23 remote chains...] -- 28:05:47
      2798000 -- (-1185.893) [...23 remote chains...] -- 28:05:10
      2799000 -- (-1204.385) [...23 remote chains...] -- 28:04:34
      2800000 -- (-1200.875) [...23 remote chains...] -- 28:06:55
      2801000 -- (-1191.700) [...23 remote chains...] -- 28:06:19
      2802000 -- (-1203.514) [...23 remote chains...] -- 28:05:43
      2803000 -- (-1194.002) [...23 remote chains...] -- 28:05:06
      2804000 -- (-1196.175) [...23 remote chains...] -- 28:04:30
      2805000 -- (-1195.408) [...23 remote chains...] -- 28:06:51
      2806000 -- (-1201.234) [...23 remote chains...] -- 28:06:15
      2807000 -- (-1202.753) [...23 remote chains...] -- 28:05:39
      2808000 -- (-1191.160) [...23 remote chains...] -- 28:05:02
      2809000 -- (-1192.681) [...23 remote chains...] -- 28:04:26
      2810000 -- (-1195.260) [...23 remote chains...] -- 28:06:47
      2811000 -- (-1204.648) [...23 remote chains...] -- 28:06:11
      2812000 -- [-1194.801] [...23 remote chains...] -- 28:05:34
      2813000 -- (-1193.597) [...23 remote chains...] -- 28:04:58
      2814000 -- (-1195.127) [...23 remote chains...] -- 28:07:19
      2815000 -- (-1186.762) [...23 remote chains...] -- 28:06:43
      2816000 -- (-1196.530) [...23 remote chains...] -- 28:06:07
      2817000 -- (-1191.664) [...23 remote chains...] -- 28:05:30
      2818000 -- (-1187.323) [...23 remote chains...] -- 28:04:54
      2819000 -- [-1191.671] [...23 remote chains...] -- 28:07:15
      2820000 -- (-1186.312) [...23 remote chains...] -- 28:06:39
      2821000 -- (-1195.035) [...23 remote chains...] -- 28:06:02
      2822000 -- (-1198.340) [...23 remote chains...] -- 28:05:26
      2823000 -- (-1195.473) [...23 remote chains...] -- 28:04:50
      2824000 -- (-1188.152) [...23 remote chains...] -- 28:07:10
      2825000 -- (-1184.425) [...23 remote chains...] -- 28:06:34
      2826000 -- [-1178.314] [...23 remote chains...] -- 28:05:58
      2827000 -- (-1181.432) [...23 remote chains...] -- 28:05:22
      2828000 -- (-1179.439) [...23 remote chains...] -- 28:04:46
      2829000 -- (-1189.159) [...23 remote chains...] -- 28:07:06
      2830000 -- (-1183.165) [...23 remote chains...] -- 28:06:30
      2831000 -- (-1179.113) [...23 remote chains...] -- 28:05:54
      2832000 -- (-1183.192) [...23 remote chains...] -- 28:05:18
      2833000 -- (-1189.234) [...23 remote chains...] -- 28:07:38
      2834000 -- (-1194.984) [...23 remote chains...] -- 28:07:02
      2835000 -- (-1189.764) [...23 remote chains...] -- 28:06:26
      2836000 -- [-1187.033] [...23 remote chains...] -- 28:05:50
      2837000 -- (-1179.520) [...23 remote chains...] -- 28:05:14
      2838000 -- (-1183.064) [...23 remote chains...] -- 28:07:34
      2839000 -- (-1186.318) [...23 remote chains...] -- 28:06:58
      2840000 -- (-1183.336) [...23 remote chains...] -- 28:06:22
      2841000 -- (-1183.749) [...23 remote chains...] -- 28:05:46
      2842000 -- (-1181.778) [...23 remote chains...] -- 28:05:10
      2843000 -- [-1176.555] [...23 remote chains...] -- 28:07:30
      2844000 -- (-1178.486) [...23 remote chains...] -- 28:06:54
      2845000 -- [-1188.509] [...23 remote chains...] -- 28:06:18
      2846000 -- (-1192.263) [...23 remote chains...] -- 28:05:42
      2847000 -- (-1192.853) [...23 remote chains...] -- 28:05:06
      2848000 -- (-1198.876) [...23 remote chains...] -- 28:07:25
      2849000 -- [-1184.658] [...23 remote chains...] -- 28:06:50
      2850000 -- (-1189.532) [...23 remote chains...] -- 28:06:14
      2851000 -- (-1198.196) [...23 remote chains...] -- 28:05:38
      2852000 -- (-1190.485) [...23 remote chains...] -- 28:05:03
      2853000 -- (-1186.447) [...23 remote chains...] -- 28:07:21
      2854000 -- (-1183.476) [...23 remote chains...] -- 28:06:45
      2855000 -- (-1184.836) [...23 remote chains...] -- 28:06:10
      2856000 -- (-1184.866) [...23 remote chains...] -- 28:05:34
      2857000 -- (-1187.016) [...23 remote chains...] -- 28:04:59
      2858000 -- (-1179.929) [...23 remote chains...] -- 28:07:17
      2859000 -- (-1184.066) [...23 remote chains...] -- 28:06:41
      2860000 -- (-1194.557) [...23 remote chains...] -- 28:06:06
      2861000 -- (-1197.499) [...23 remote chains...] -- 28:05:30
      2862000 -- [-1186.188] [...23 remote chains...] -- 28:04:55
      2863000 -- (-1177.730) [...23 remote chains...] -- 28:07:13
      2864000 -- [-1188.570] [...23 remote chains...] -- 28:06:37
      2865000 -- (-1196.071) [...23 remote chains...] -- 28:06:02
      2866000 -- (-1199.409) [...23 remote chains...] -- 28:05:26
      2867000 -- (-1191.787) [...23 remote chains...] -- 28:04:51
      2868000 -- (-1198.651) [...23 remote chains...] -- 28:07:09
      2869000 -- (-1189.893) [...23 remote chains...] -- 28:06:33
      2870000 -- (-1187.285) [...23 remote chains...] -- 28:05:58
      2871000 -- [-1190.438] [...23 remote chains...] -- 28:05:22
      2872000 -- (-1184.577) [...23 remote chains...] -- 28:07:40
      2873000 -- (-1184.525) [...23 remote chains...] -- 28:07:04
      2874000 -- (-1180.642) [...23 remote chains...] -- 28:06:29
      2875000 -- (-1185.043) [...23 remote chains...] -- 28:05:54
      2876000 -- (-1184.298) [...23 remote chains...] -- 28:05:18
      2877000 -- (-1190.174) [...23 remote chains...] -- 28:07:36
      2878000 -- (-1190.848) [...23 remote chains...] -- 28:07:00
      2879000 -- (-1180.610) [...23 remote chains...] -- 28:06:25
      2880000 -- [-1179.601] [...23 remote chains...] -- 28:05:50
      2881000 -- [-1179.284] [...23 remote chains...] -- 28:05:14
      2882000 -- (-1183.011) [...23 remote chains...] -- 28:07:32
      2883000 -- [-1182.995] [...23 remote chains...] -- 28:06:56
      2884000 -- (-1180.051) [...23 remote chains...] -- 28:06:21
      2885000 -- (-1179.854) [...23 remote chains...] -- 28:05:46
      2886000 -- (-1187.930) [...23 remote chains...] -- 28:05:10
      2887000 -- (-1187.362) [...23 remote chains...] -- 28:07:27
      2888000 -- (-1189.887) [...23 remote chains...] -- 28:06:52
      2889000 -- (-1186.795) [...23 remote chains...] -- 28:06:17
      2890000 -- (-1195.213) [...23 remote chains...] -- 28:05:42
      2891000 -- (-1186.785) [...23 remote chains...] -- 28:05:06
      2892000 -- [-1190.027] [...23 remote chains...] -- 28:07:23
      2893000 -- (-1190.990) [...23 remote chains...] -- 28:06:48
      2894000 -- (-1190.282) [...23 remote chains...] -- 28:06:13
      2895000 -- (-1191.758) [...23 remote chains...] -- 28:05:38
      2896000 -- (-1190.559) [...23 remote chains...] -- 28:05:02
      2897000 -- (-1191.387) [...23 remote chains...] -- 28:07:19
      2898000 -- [-1185.517] [...23 remote chains...] -- 28:06:44
      2899000 -- (-1187.307) [...23 remote chains...] -- 28:06:09
      2900000 -- (-1187.222) [...23 remote chains...] -- 28:05:34
      2901000 -- [-1183.254] [...23 remote chains...] -- 28:04:59
      2902000 -- (-1187.221) [...23 remote chains...] -- 28:07:15
      2903000 -- [-1182.712] [...23 remote chains...] -- 28:06:40
      2904000 -- (-1190.539) [...23 remote chains...] -- 28:06:05
      2905000 -- (-1183.558) [...23 remote chains...] -- 28:05:30
      2906000 -- (-1190.399) [...23 remote chains...] -- 28:07:46
      2907000 -- (-1186.553) [...23 remote chains...] -- 28:07:11
      2908000 -- (-1186.180) [...23 remote chains...] -- 28:06:36
      2909000 -- (-1186.669) [...23 remote chains...] -- 28:06:01
      2910000 -- [-1189.944] [...23 remote chains...] -- 28:05:26
      2911000 -- [-1188.009] [...23 remote chains...] -- 28:07:42
      2912000 -- (-1186.745) [...23 remote chains...] -- 28:07:07
      2913000 -- [-1185.346] [...23 remote chains...] -- 28:06:32
      2914000 -- (-1188.977) [...23 remote chains...] -- 28:05:57
      2915000 -- (-1189.516) [...23 remote chains...] -- 28:05:22
      2916000 -- [-1188.889] [...23 remote chains...] -- 28:04:47
      2917000 -- [-1190.405] [...23 remote chains...] -- 28:07:02
      2918000 -- [-1187.041] [...23 remote chains...] -- 28:06:28
      2919000 -- [-1187.477] [...23 remote chains...] -- 28:05:53
      2920000 -- [-1190.363] [...23 remote chains...] -- 28:05:18
      2921000 -- [-1192.581] [...23 remote chains...] -- 28:04:43
      2922000 -- [-1184.643] [...23 remote chains...] -- 28:06:58
      2923000 -- (-1191.905) [...23 remote chains...] -- 28:06:23
      2924000 -- [-1192.327] [...23 remote chains...] -- 28:05:49
      2925000 -- (-1197.870) [...23 remote chains...] -- 28:05:14
      2926000 -- (-1187.135) [...23 remote chains...] -- 28:07:29
      2927000 -- (-1184.000) [...23 remote chains...] -- 28:06:54
      2928000 -- [-1197.615] [...23 remote chains...] -- 28:06:19
      2929000 -- [-1199.933] [...23 remote chains...] -- 28:05:45
      2930000 -- (-1199.208) [...23 remote chains...] -- 28:05:10
      2931000 -- [-1186.633] [...23 remote chains...] -- 28:07:25
      2932000 -- [-1182.915] [...23 remote chains...] -- 28:06:50
      2933000 -- [-1186.410] [...23 remote chains...] -- 28:06:15
      2934000 -- (-1190.910) [...23 remote chains...] -- 28:05:41
      2935000 -- (-1192.374) [...23 remote chains...] -- 28:05:06
      2936000 -- [-1195.247] [...23 remote chains...] -- 28:07:21
      2937000 -- (-1186.295) [...23 remote chains...] -- 28:06:46
      2938000 -- (-1189.684) [...23 remote chains...] -- 28:06:11
      2939000 -- (-1175.515) [...23 remote chains...] -- 28:05:37
      2940000 -- (-1188.076) [...23 remote chains...] -- 28:05:02
      2941000 -- (-1180.635) [...23 remote chains...] -- 28:07:17
      2942000 -- [-1186.871] [...23 remote chains...] -- 28:06:42
      2943000 -- [-1193.425] [...23 remote chains...] -- 28:06:07
      2944000 -- (-1192.132) [...23 remote chains...] -- 28:05:33
      2945000 -- [-1189.909] [...23 remote chains...] -- 28:04:58
      2946000 -- [-1186.300] [...23 remote chains...] -- 28:07:12
      2947000 -- (-1190.360) [...23 remote chains...] -- 28:06:38
      2948000 -- (-1190.984) [...23 remote chains...] -- 28:06:03
      2949000 -- [-1193.109] [...23 remote chains...] -- 28:05:29
      2950000 -- (-1196.595) [...23 remote chains...] -- 28:04:54
      2951000 -- (-1187.784) [...23 remote chains...] -- 28:07:08
      2952000 -- [-1193.311] [...23 remote chains...] -- 28:06:34
      2953000 -- [-1195.275] [...23 remote chains...] -- 28:05:59
      2954000 -- (-1190.594) [...23 remote chains...] -- 28:05:25
      2955000 -- (-1190.363) [...23 remote chains...] -- 28:04:51
      2956000 -- (-1196.603) [...23 remote chains...] -- 28:07:04
      2957000 -- (-1189.060) [...23 remote chains...] -- 28:06:30
      2958000 -- [-1176.547] [...23 remote chains...] -- 28:05:55
      2959000 -- (-1183.520) [...23 remote chains...] -- 28:05:21
      2960000 -- (-1189.616) [...23 remote chains...] -- 28:04:47
      2961000 -- [-1180.828] [...23 remote chains...] -- 28:07:00
      2962000 -- [-1189.995] [...23 remote chains...] -- 28:06:26
      2963000 -- [-1190.663] [...23 remote chains...] -- 28:05:51
      2964000 -- (-1192.829) [...23 remote chains...] -- 28:05:17
      2965000 -- [-1185.802] [...23 remote chains...] -- 28:04:43
      2966000 -- (-1180.857) [...23 remote chains...] -- 28:06:56
      2967000 -- [-1186.335] [...23 remote chains...] -- 28:06:22
      2968000 -- (-1176.936) [...23 remote chains...] -- 28:05:48
      2969000 -- (-1187.037) [...23 remote chains...] -- 28:05:13
      2970000 -- (-1185.365) [...23 remote chains...] -- 28:04:39
      2971000 -- (-1186.121) [...23 remote chains...] -- 28:06:52
      2972000 -- (-1185.953) [...23 remote chains...] -- 28:06:18
      2973000 -- (-1190.479) [...23 remote chains...] -- 28:05:44
      2974000 -- (-1192.999) [...23 remote chains...] -- 28:05:09
      2975000 -- (-1192.196) [...23 remote chains...] -- 28:04:35
      2976000 -- (-1178.771) [...23 remote chains...] -- 28:04:01
      2977000 -- (-1181.292) [...23 remote chains...] -- 28:06:14
      2978000 -- (-1172.605) [...23 remote chains...] -- 28:05:40
      2979000 -- (-1181.523) [...23 remote chains...] -- 28:05:05
      2980000 -- [-1174.031] [...23 remote chains...] -- 28:04:31
      2981000 -- (-1172.096) [...23 remote chains...] -- 28:03:57
      2982000 -- (-1185.798) [...23 remote chains...] -- 28:06:10
      2983000 -- (-1178.803) [...23 remote chains...] -- 28:05:36
      2984000 -- (-1188.132) [...23 remote chains...] -- 28:05:02
      2985000 -- (-1190.520) [...23 remote chains...] -- 28:04:28
      2986000 -- (-1185.991) [...23 remote chains...] -- 28:03:53
      2987000 -- (-1189.283) [...23 remote chains...] -- 28:06:06
      2988000 -- (-1188.419) [...23 remote chains...] -- 28:05:32
      2989000 -- (-1182.382) [...23 remote chains...] -- 28:04:58
      2990000 -- (-1189.304) [...23 remote chains...] -- 28:04:24
      2991000 -- (-1193.964) [...23 remote chains...] -- 28:03:50
      2992000 -- [-1187.669] [...23 remote chains...] -- 28:06:02
      2993000 -- [-1185.094] [...23 remote chains...] -- 28:05:28
      2994000 -- (-1188.004) [...23 remote chains...] -- 28:04:54
      2995000 -- (-1188.346) [...23 remote chains...] -- 28:04:20
      2996000 -- (-1181.206) [...23 remote chains...] -- 28:03:46
      2997000 -- [-1179.844] [...23 remote chains...] -- 28:05:58
      2998000 -- (-1176.836) [...23 remote chains...] -- 28:05:24
      2999000 -- (-1184.727) [...23 remote chains...] -- 28:04:50
      3000000 -- (-1178.526) [...23 remote chains...] -- 28:04:16
      3001000 -- (-1174.657) [...23 remote chains...] -- 28:03:42
      3002000 -- (-1194.535) [...23 remote chains...] -- 28:05:54
      3003000 -- (-1195.702) [...23 remote chains...] -- 28:05:20
      3004000 -- (-1202.115) [...23 remote chains...] -- 28:04:46
      3005000 -- (-1202.391) [...23 remote chains...] -- 28:04:12
      3006000 -- (-1198.061) [...23 remote chains...] -- 28:03:39
      3007000 -- (-1201.691) [...23 remote chains...] -- 28:05:50
      3008000 -- (-1198.462) [...23 remote chains...] -- 28:05:16
      3009000 -- (-1205.122) [...23 remote chains...] -- 28:04:42
      3010000 -- (-1199.521) [...23 remote chains...] -- 28:04:09
      3011000 -- (-1194.468) [...23 remote chains...] -- 28:03:35
      3012000 -- [-1189.032] [...23 remote chains...] -- 28:05:46
      3013000 -- (-1179.260) [...23 remote chains...] -- 28:05:12
      3014000 -- (-1177.682) [...23 remote chains...] -- 28:04:39
      3015000 -- (-1182.483) [...23 remote chains...] -- 28:04:05
      3016000 -- (-1188.156) [...23 remote chains...] -- 28:03:31
      3017000 -- (-1176.634) [...23 remote chains...] -- 28:05:42
      3018000 -- (-1178.070) [...23 remote chains...] -- 28:05:08
      3019000 -- (-1185.712) [...23 remote chains...] -- 28:04:35
      3020000 -- (-1179.148) [...23 remote chains...] -- 28:04:01
      3021000 -- (-1187.289) [...23 remote chains...] -- 28:06:12
      3022000 -- (-1186.190) [...23 remote chains...] -- 28:05:38
      3023000 -- (-1184.546) [...23 remote chains...] -- 28:05:05
      3024000 -- (-1191.822) [...23 remote chains...] -- 28:04:31
      3025000 -- (-1191.035) [...23 remote chains...] -- 28:03:57
      3026000 -- (-1187.307) [...23 remote chains...] -- 28:06:08
      3027000 -- (-1192.071) [...23 remote chains...] -- 28:05:34
      3028000 -- [-1189.187] [...23 remote chains...] -- 28:05:01
      3029000 -- (-1183.978) [...23 remote chains...] -- 28:04:27
      3030000 -- (-1195.110) [...23 remote chains...] -- 28:03:54
      3031000 -- (-1185.624) [...23 remote chains...] -- 28:06:04
      3032000 -- (-1189.229) [...23 remote chains...] -- 28:05:31
      3033000 -- (-1186.424) [...23 remote chains...] -- 28:04:57
      3034000 -- (-1183.922) [...23 remote chains...] -- 28:04:23
      3035000 -- (-1175.802) [...23 remote chains...] -- 28:03:50
      3036000 -- (-1190.940) [...23 remote chains...] -- 28:03:16
      3037000 -- (-1185.010) [...23 remote chains...] -- 28:05:27
      3038000 -- (-1193.839) [...23 remote chains...] -- 28:04:53
      3039000 -- (-1183.104) [...23 remote chains...] -- 28:04:20
      3040000 -- (-1185.146) [...23 remote chains...] -- 28:03:46
      3041000 -- (-1194.349) [...23 remote chains...] -- 28:03:13
      3042000 -- (-1189.402) [...23 remote chains...] -- 28:05:23
      3043000 -- (-1187.569) [...23 remote chains...] -- 28:04:49
      3044000 -- (-1195.095) [...23 remote chains...] -- 28:04:16
      3045000 -- (-1186.902) [...23 remote chains...] -- 28:03:43
      3046000 -- (-1181.774) [...23 remote chains...] -- 28:03:09
      3047000 -- (-1189.448) [...23 remote chains...] -- 28:05:19
      3048000 -- (-1201.449) [...23 remote chains...] -- 28:04:46
      3049000 -- (-1199.215) [...23 remote chains...] -- 28:04:12
      3050000 -- (-1198.356) [...23 remote chains...] -- 28:03:39
      3051000 -- (-1210.674) [...23 remote chains...] -- 28:05:48
      3052000 -- [-1200.768] [...23 remote chains...] -- 28:05:15
      3053000 -- (-1191.016) [...23 remote chains...] -- 28:04:42
      3054000 -- (-1192.398) [...23 remote chains...] -- 28:04:08
      3055000 -- (-1188.556) [...23 remote chains...] -- 28:03:35
      3056000 -- (-1190.490) [...23 remote chains...] -- 28:03:02
      3057000 -- (-1185.418) [...23 remote chains...] -- 28:05:11
      3058000 -- (-1184.546) [...23 remote chains...] -- 28:04:38
      3059000 -- (-1180.053) [...23 remote chains...] -- 28:04:05
      3060000 -- (-1192.325) [...23 remote chains...] -- 28:03:31
      3061000 -- (-1186.193) [...23 remote chains...] -- 28:05:41
      3062000 -- (-1205.659) [...23 remote chains...] -- 28:05:07
      3063000 -- (-1194.414) [...23 remote chains...] -- 28:04:34
      3064000 -- (-1199.483) [...23 remote chains...] -- 28:04:01
      3065000 -- (-1198.344) [...23 remote chains...] -- 28:03:28
      3066000 -- (-1192.539) [...23 remote chains...] -- 28:05:37
      3067000 -- (-1205.003) [...23 remote chains...] -- 28:05:04
      3068000 -- (-1193.581) [...23 remote chains...] -- 28:04:30
      3069000 -- (-1198.217) [...23 remote chains...] -- 28:03:57
      3070000 -- (-1197.316) [...23 remote chains...] -- 28:03:24
      3071000 -- (-1184.097) [...23 remote chains...] -- 28:05:33
      3072000 -- (-1191.504) [...23 remote chains...] -- 28:05:00
      3073000 -- (-1194.281) [...23 remote chains...] -- 28:04:27
      3074000 -- (-1198.646) [...23 remote chains...] -- 28:03:54
      3075000 -- (-1192.171) [...23 remote chains...] -- 28:03:21
      3076000 -- (-1197.757) [...23 remote chains...] -- 28:05:29
      3077000 -- [-1189.864] [...23 remote chains...] -- 28:04:56
      3078000 -- (-1192.168) [...23 remote chains...] -- 28:04:23
      3079000 -- (-1189.068) [...23 remote chains...] -- 28:03:50
      3080000 -- (-1208.484) [...23 remote chains...] -- 28:03:17
      3081000 -- (-1191.567) [...23 remote chains...] -- 28:05:25
      3082000 -- (-1190.157) [...23 remote chains...] -- 28:04:52
      3083000 -- (-1192.090) [...23 remote chains...] -- 28:04:19
      3084000 -- (-1181.540) [...23 remote chains...] -- 28:03:46
      3085000 -- (-1179.625) [...23 remote chains...] -- 28:03:13
      3086000 -- (-1180.451) [...23 remote chains...] -- 28:05:21
      3087000 -- (-1185.821) [...23 remote chains...] -- 28:04:48
      3088000 -- (-1182.187) [...23 remote chains...] -- 28:04:15
      3089000 -- (-1177.126) [...23 remote chains...] -- 28:03:43
      3090000 -- (-1177.992) [...23 remote chains...] -- 28:03:10
      3091000 -- (-1177.118) [...23 remote chains...] -- 28:05:18
      3092000 -- (-1184.585) [...23 remote chains...] -- 28:04:45
      3093000 -- (-1179.934) [...23 remote chains...] -- 28:04:12
      3094000 -- (-1179.426) [...23 remote chains...] -- 28:03:39
      3095000 -- (-1186.093) [...23 remote chains...] -- 28:03:06
      3096000 -- (-1184.848) [...23 remote chains...] -- 28:05:14
      3097000 -- [-1182.948] [...23 remote chains...] -- 28:04:41
      3098000 -- [-1182.660] [...23 remote chains...] -- 28:04:08
      3099000 -- (-1184.031) [...23 remote chains...] -- 28:03:35
      3100000 -- [-1189.509] [...23 remote chains...] -- 28:03:02
      3101000 -- (-1186.211) [...23 remote chains...] -- 28:05:10
      3102000 -- (-1186.756) [...23 remote chains...] -- 28:04:37
      3103000 -- (-1189.835) [...23 remote chains...] -- 28:04:04
      3104000 -- (-1193.146) [...23 remote chains...] -- 28:03:32
      3105000 -- (-1184.956) [...23 remote chains...] -- 28:02:59
      3106000 -- (-1187.712) [...23 remote chains...] -- 28:05:06
      3107000 -- (-1188.460) [...23 remote chains...] -- 28:04:33
      3108000 -- (-1192.351) [...23 remote chains...] -- 28:04:01
      3109000 -- (-1185.839) [...23 remote chains...] -- 28:03:28
      3110000 -- (-1187.851) [...23 remote chains...] -- 28:02:55
      3111000 -- [-1183.110] [...23 remote chains...] -- 28:05:02
      3112000 -- (-1179.403) [...23 remote chains...] -- 28:04:30
      3113000 -- [-1177.999] [...23 remote chains...] -- 28:03:57
      3114000 -- (-1186.288) [...23 remote chains...] -- 28:03:24
      3115000 -- (-1183.026) [...23 remote chains...] -- 28:02:52
      3116000 -- (-1181.681) [...23 remote chains...] -- 28:04:58
      3117000 -- (-1181.546) [...23 remote chains...] -- 28:04:26
      3118000 -- (-1189.065) [...23 remote chains...] -- 28:03:53
      3119000 -- (-1201.233) [...23 remote chains...] -- 28:03:21
      3120000 -- (-1189.976) [...23 remote chains...] -- 28:02:48
      3121000 -- (-1181.430) [...23 remote chains...] -- 28:04:55
      3122000 -- (-1187.575) [...23 remote chains...] -- 28:04:22
      3123000 -- (-1190.103) [...23 remote chains...] -- 28:03:50
      3124000 -- (-1178.967) [...23 remote chains...] -- 28:03:17
      3125000 -- (-1180.164) [...23 remote chains...] -- 28:02:45
      3126000 -- (-1175.371) [...23 remote chains...] -- 28:04:51
      3127000 -- (-1191.616) [...23 remote chains...] -- 28:04:18
      3128000 -- (-1212.064) [...23 remote chains...] -- 28:03:46
      3129000 -- (-1200.948) [...23 remote chains...] -- 28:03:13
      3130000 -- (-1191.550) [...23 remote chains...] -- 28:02:41
      3131000 -- (-1189.450) [...23 remote chains...] -- 28:04:47
      3132000 -- [-1182.844] [...23 remote chains...] -- 28:04:15
      3133000 -- (-1179.827) [...23 remote chains...] -- 28:03:42
      3134000 -- (-1177.195) [...23 remote chains...] -- 28:03:10
      3135000 -- (-1181.265) [...23 remote chains...] -- 28:02:37
      3136000 -- (-1182.385) [...23 remote chains...] -- 28:04:43
      3137000 -- (-1186.700) [...23 remote chains...] -- 28:04:11
      3138000 -- (-1183.247) [...23 remote chains...] -- 28:03:39
      3139000 -- (-1184.924) [...23 remote chains...] -- 28:03:06
      3140000 -- (-1182.859) [...23 remote chains...] -- 28:05:12
      3141000 -- (-1178.418) [...23 remote chains...] -- 28:04:40
      3142000 -- (-1196.239) [...23 remote chains...] -- 28:04:07
      3143000 -- (-1191.892) [...23 remote chains...] -- 28:03:35
      3144000 -- (-1189.708) [...23 remote chains...] -- 28:03:03
      3145000 -- (-1188.356) [...23 remote chains...] -- 28:05:08
      3146000 -- (-1189.171) [...23 remote chains...] -- 28:04:36
      3147000 -- (-1194.354) [...23 remote chains...] -- 28:04:04
      3148000 -- (-1191.173) [...23 remote chains...] -- 28:03:31
      3149000 -- (-1186.892) [...23 remote chains...] -- 28:02:59
      3150000 -- (-1196.138) [...23 remote chains...] -- 28:02:27
      3151000 -- (-1196.108) [...23 remote chains...] -- 28:04:32
      3152000 -- (-1191.052) [...23 remote chains...] -- 28:04:00
      3153000 -- (-1193.739) [...23 remote chains...] -- 28:03:28
      3154000 -- (-1193.767) [...23 remote chains...] -- 28:02:55
      3155000 -- (-1181.421) [...23 remote chains...] -- 28:05:01
      3156000 -- (-1189.492) [...23 remote chains...] -- 28:04:29
      3157000 -- (-1183.984) [...23 remote chains...] -- 28:03:56
      3158000 -- (-1182.445) [...23 remote chains...] -- 28:03:24
      3159000 -- (-1182.987) [...23 remote chains...] -- 28:02:52
      3160000 -- (-1187.765) [...23 remote chains...] -- 28:02:20
      3161000 -- (-1199.781) [...23 remote chains...] -- 28:04:25
      3162000 -- (-1192.077) [...23 remote chains...] -- 28:03:53
      3163000 -- (-1195.305) [...23 remote chains...] -- 28:03:21
      3164000 -- (-1191.528) [...23 remote chains...] -- 28:02:48
      3165000 -- [-1193.896] [...23 remote chains...] -- 28:04:53
      3166000 -- [-1188.424] [...23 remote chains...] -- 28:04:21
      3167000 -- (-1187.219) [...23 remote chains...] -- 28:03:49
      3168000 -- (-1193.766) [...23 remote chains...] -- 28:03:17
      3169000 -- (-1187.503) [...23 remote chains...] -- 28:02:45
      3170000 -- (-1191.526) [...23 remote chains...] -- 28:02:13
      3171000 -- (-1185.457) [...23 remote chains...] -- 28:04:17
      3172000 -- (-1181.450) [...23 remote chains...] -- 28:03:45
      3173000 -- (-1187.566) [...23 remote chains...] -- 28:03:13
      3174000 -- (-1184.863) [...23 remote chains...] -- 28:02:41
      3175000 -- (-1187.664) [...23 remote chains...] -- 28:02:09
      3176000 -- (-1186.018) [...23 remote chains...] -- 28:04:14
      3177000 -- [-1193.746] [...23 remote chains...] -- 28:03:42
      3178000 -- (-1185.557) [...23 remote chains...] -- 28:03:10
      3179000 -- (-1192.054) [...23 remote chains...] -- 28:02:38
      3180000 -- (-1198.851) [...23 remote chains...] -- 28:02:06
      3181000 -- (-1194.666) [...23 remote chains...] -- 28:04:10
      3182000 -- (-1184.940) [...23 remote chains...] -- 28:03:38
      3183000 -- (-1192.846) [...23 remote chains...] -- 28:03:06
      3184000 -- (-1199.341) [...23 remote chains...] -- 28:02:34
      3185000 -- [-1191.043] [...23 remote chains...] -- 28:02:02
      3186000 -- (-1190.098) [...23 remote chains...] -- 28:04:06
      3187000 -- (-1177.619) [...23 remote chains...] -- 28:03:35
      3188000 -- (-1181.240) [...23 remote chains...] -- 28:03:03
      3189000 -- (-1187.768) [...23 remote chains...] -- 28:02:31
      3190000 -- [-1185.393] [...23 remote chains...] -- 28:01:59
      3191000 -- (-1191.952) [...23 remote chains...] -- 28:04:03
      3192000 -- (-1188.651) [...23 remote chains...] -- 28:03:31
      3193000 -- (-1189.077) [...23 remote chains...] -- 28:02:59
      3194000 -- (-1196.604) [...23 remote chains...] -- 28:02:27
      3195000 -- (-1182.637) [...23 remote chains...] -- 28:01:55
      3196000 -- (-1190.471) [...23 remote chains...] -- 28:03:59
      3197000 -- (-1195.077) [...23 remote chains...] -- 28:03:27
      3198000 -- [-1199.608] [...23 remote chains...] -- 28:02:56
      3199000 -- [-1192.683] [...23 remote chains...] -- 28:02:24
      3200000 -- (-1188.416) [...23 remote chains...] -- 28:01:52
      3201000 -- (-1194.341) [...23 remote chains...] -- 28:03:55
      3202000 -- (-1196.237) [...23 remote chains...] -- 28:03:24
      3203000 -- (-1194.963) [...23 remote chains...] -- 28:02:52
      3204000 -- (-1198.278) [...23 remote chains...] -- 28:02:20
      3205000 -- (-1191.055) [...23 remote chains...] -- 28:01:49
      3206000 -- (-1195.850) [...23 remote chains...] -- 28:03:52
      3207000 -- (-1194.232) [...23 remote chains...] -- 28:03:20
      3208000 -- (-1189.469) [...23 remote chains...] -- 28:02:48
      3209000 -- (-1199.390) [...23 remote chains...] -- 28:02:17
      3210000 -- (-1173.151) [...23 remote chains...] -- 28:01:45
      3211000 -- (-1181.125) [...23 remote chains...] -- 28:03:48
      3212000 -- (-1183.207) [...23 remote chains...] -- 28:03:17
      3213000 -- (-1179.841) [...23 remote chains...] -- 28:02:45
      3214000 -- [-1188.730] [...23 remote chains...] -- 28:02:13
      3215000 -- [-1183.476] [...23 remote chains...] -- 28:01:42
      3216000 -- (-1180.067) [...23 remote chains...] -- 28:03:45
      3217000 -- [-1182.826] [...23 remote chains...] -- 28:03:13
      3218000 -- (-1182.177) [...23 remote chains...] -- 28:02:41
      3219000 -- [-1180.108] [...23 remote chains...] -- 28:02:10
      3220000 -- [-1176.233] [...23 remote chains...] -- 28:01:38
      3221000 -- (-1183.875) [...23 remote chains...] -- 28:03:41
      3222000 -- (-1194.836) [...23 remote chains...] -- 28:03:09
      3223000 -- [-1186.773] [...23 remote chains...] -- 28:02:38
      3224000 -- [-1181.613] [...23 remote chains...] -- 28:02:06
      3225000 -- [-1174.788] [...23 remote chains...] -- 28:04:09
      3226000 -- (-1182.685) [...23 remote chains...] -- 28:03:37
      3227000 -- (-1183.284) [...23 remote chains...] -- 28:03:06
      3228000 -- (-1179.203) [...23 remote chains...] -- 28:02:34
      3229000 -- (-1182.992) [...23 remote chains...] -- 28:02:03
      3230000 -- (-1190.674) [...23 remote chains...] -- 28:04:05
      3231000 -- [-1186.993] [...23 remote chains...] -- 28:03:34
      3232000 -- (-1197.989) [...23 remote chains...] -- 28:03:02
      3233000 -- (-1178.788) [...23 remote chains...] -- 28:02:31
      3234000 -- (-1183.068) [...23 remote chains...] -- 28:01:59
      3235000 -- (-1186.009) [...23 remote chains...] -- 28:04:02
      3236000 -- (-1183.653) [...23 remote chains...] -- 28:03:30
      3237000 -- (-1191.554) [...23 remote chains...] -- 28:02:59
      3238000 -- (-1195.977) [...23 remote chains...] -- 28:02:27
      3239000 -- (-1196.037) [...23 remote chains...] -- 28:01:56
      3240000 -- (-1193.169) [...23 remote chains...] -- 28:01:25
      3241000 -- (-1199.841) [...23 remote chains...] -- 28:03:27
      3242000 -- (-1194.265) [...23 remote chains...] -- 28:02:55
      3243000 -- (-1189.150) [...23 remote chains...] -- 28:02:24
      3244000 -- (-1188.677) [...23 remote chains...] -- 28:01:53
      3245000 -- (-1171.292) [...23 remote chains...] -- 28:03:54
      3246000 -- [-1179.877] [...23 remote chains...] -- 28:03:23
      3247000 -- (-1192.165) [...23 remote chains...] -- 28:02:52
      3248000 -- (-1191.152) [...23 remote chains...] -- 28:02:20
      3249000 -- (-1194.331) [...23 remote chains...] -- 28:01:49
      3250000 -- (-1183.244) [...23 remote chains...] -- 28:01:18
      3251000 -- (-1180.285) [...23 remote chains...] -- 28:03:20
      3252000 -- (-1187.397) [...23 remote chains...] -- 28:02:48
      3253000 -- (-1188.016) [...23 remote chains...] -- 28:02:17
      3254000 -- (-1188.781) [...23 remote chains...] -- 28:01:46
      3255000 -- (-1195.986) [...23 remote chains...] -- 28:03:47
      3256000 -- (-1188.321) [...23 remote chains...] -- 28:03:16
      3257000 -- [-1180.196] [...23 remote chains...] -- 28:02:45
      3258000 -- (-1189.501) [...23 remote chains...] -- 28:02:14
      3259000 -- (-1191.363) [...23 remote chains...] -- 28:01:42
      3260000 -- (-1186.671) [...23 remote chains...] -- 28:03:44
      3261000 -- (-1190.763) [...23 remote chains...] -- 28:03:12
      3262000 -- (-1186.846) [...23 remote chains...] -- 28:02:41
      3263000 -- (-1185.701) [...23 remote chains...] -- 28:02:10
      3264000 -- (-1193.028) [...23 remote chains...] -- 28:01:39
      3265000 -- (-1186.336) [...23 remote chains...] -- 28:03:40
      3266000 -- (-1183.336) [...23 remote chains...] -- 28:03:09
      3267000 -- (-1184.418) [...23 remote chains...] -- 28:02:38
      3268000 -- (-1185.030) [...23 remote chains...] -- 28:02:07
      3269000 -- [-1177.259] [...23 remote chains...] -- 28:01:36
      3270000 -- [-1176.736] [...23 remote chains...] -- 28:01:05
      3271000 -- (-1188.493) [...23 remote chains...] -- 28:03:05
      3272000 -- (-1184.631) [...23 remote chains...] -- 28:02:34
      3273000 -- (-1190.524) [...23 remote chains...] -- 28:02:03
      3274000 -- (-1182.743) [...23 remote chains...] -- 28:01:32
      3275000 -- (-1190.744) [...23 remote chains...] -- 28:03:33
      3276000 -- (-1186.001) [...23 remote chains...] -- 28:03:02
      3277000 -- [-1182.806] [...23 remote chains...] -- 28:02:31
      3278000 -- (-1178.574) [...23 remote chains...] -- 28:02:00
      3279000 -- (-1181.577) [...23 remote chains...] -- 28:01:29
      3280000 -- (-1189.298) [...23 remote chains...] -- 28:00:58
      3281000 -- [-1182.197] [...23 remote chains...] -- 28:02:58
      3282000 -- [-1186.300] [...23 remote chains...] -- 28:02:27
      3283000 -- (-1190.505) [...23 remote chains...] -- 28:01:56
      3284000 -- (-1188.057) [...23 remote chains...] -- 28:01:25
      3285000 -- (-1194.273) [...23 remote chains...] -- 28:00:55
      3286000 -- (-1202.762) [...23 remote chains...] -- 28:02:55
      3287000 -- (-1178.763) [...23 remote chains...] -- 28:02:24
      3288000 -- (-1195.785) [...23 remote chains...] -- 28:01:53
      3289000 -- [-1190.547] [...23 remote chains...] -- 28:01:22
      3290000 -- (-1189.578) [...23 remote chains...] -- 28:00:51
      3291000 -- [-1187.032] [...23 remote chains...] -- 28:02:51
      3292000 -- (-1193.611) [...23 remote chains...] -- 28:02:20
      3293000 -- (-1190.257) [...23 remote chains...] -- 28:01:50
      3294000 -- (-1188.735) [...23 remote chains...] -- 28:01:19
      3295000 -- (-1184.297) [...23 remote chains...] -- 28:00:48
      3296000 -- (-1191.116) [...23 remote chains...] -- 28:02:48
      3297000 -- [-1190.842] [...23 remote chains...] -- 28:02:17
      3298000 -- (-1187.661) [...23 remote chains...] -- 28:01:46
      3299000 -- (-1198.660) [...23 remote chains...] -- 28:01:15
      3300000 -- (-1192.941) [...23 remote chains...] -- 28:00:45
      3301000 -- (-1195.094) [...23 remote chains...] -- 28:02:44
      3302000 -- (-1195.548) [...23 remote chains...] -- 28:02:14
      3303000 -- (-1186.467) [...23 remote chains...] -- 28:01:43
      3304000 -- (-1205.936) [...23 remote chains...] -- 28:01:12
      3305000 -- [-1191.592] [...23 remote chains...] -- 28:00:41
      3306000 -- (-1203.807) [...23 remote chains...] -- 28:02:41
      3307000 -- (-1198.841) [...23 remote chains...] -- 28:02:10
      3308000 -- (-1198.871) [...23 remote chains...] -- 28:01:39
      3309000 -- (-1206.717) [...23 remote chains...] -- 28:01:09
      3310000 -- (-1195.389) [...23 remote chains...] -- 28:00:38
      3311000 -- (-1189.233) [...23 remote chains...] -- 28:02:37
      3312000 -- (-1193.595) [...23 remote chains...] -- 28:02:07
      3313000 -- (-1195.685) [...23 remote chains...] -- 28:01:36
      3314000 -- (-1194.298) [...23 remote chains...] -- 28:01:05
      3315000 -- (-1190.615) [...23 remote chains...] -- 28:00:35
      3316000 -- [-1203.982] [...23 remote chains...] -- 28:02:34
      3317000 -- (-1188.116) [...23 remote chains...] -- 28:02:03
      3318000 -- (-1192.682) [...23 remote chains...] -- 28:01:33
      3319000 -- (-1187.253) [...23 remote chains...] -- 28:01:02
      3320000 -- [-1188.155] [...23 remote chains...] -- 28:00:32
      3321000 -- (-1193.108) [...23 remote chains...] -- 28:02:31
      3322000 -- (-1193.792) [...23 remote chains...] -- 28:02:00
      3323000 -- (-1193.216) [...23 remote chains...] -- 28:01:29
      3324000 -- (-1192.584) [...23 remote chains...] -- 28:00:59
      3325000 -- (-1201.367) [...23 remote chains...] -- 28:00:28
      3326000 -- [-1183.905] [...23 remote chains...] -- 28:02:27
      3327000 -- (-1189.220) [...23 remote chains...] -- 28:01:57
      3328000 -- (-1189.475) [...23 remote chains...] -- 28:01:26
      3329000 -- [-1188.511] [...23 remote chains...] -- 28:00:55
      3330000 -- [-1179.772] [...23 remote chains...] -- 28:00:25
      3331000 -- (-1183.388) [...23 remote chains...] -- 28:02:24
      3332000 -- [-1187.966] [...23 remote chains...] -- 28:01:53
      3333000 -- (-1194.230) [...23 remote chains...] -- 28:01:23
      3334000 -- (-1192.875) [...23 remote chains...] -- 28:00:52
      3335000 -- (-1195.421) [...23 remote chains...] -- 28:00:22
      3336000 -- (-1194.233) [...23 remote chains...] -- 28:02:20
      3337000 -- [-1191.984] [...23 remote chains...] -- 28:01:50
      3338000 -- (-1194.632) [...23 remote chains...] -- 28:01:19
      3339000 -- (-1202.120) [...23 remote chains...] -- 28:00:49
      3340000 -- (-1206.070) [...23 remote chains...] -- 28:00:19
      3341000 -- [-1193.541] [...23 remote chains...] -- 28:02:17
      3342000 -- (-1189.869) [...23 remote chains...] -- 28:01:46
      3343000 -- (-1193.612) [...23 remote chains...] -- 28:01:16
      3344000 -- (-1198.455) [...23 remote chains...] -- 28:00:46
      3345000 -- (-1199.780) [...23 remote chains...] -- 28:00:15
      3346000 -- (-1192.832) [...23 remote chains...] -- 28:02:13
      3347000 -- (-1199.428) [...23 remote chains...] -- 28:01:43
      3348000 -- (-1203.413) [...23 remote chains...] -- 28:01:13
      3349000 -- (-1200.731) [...23 remote chains...] -- 28:00:42
      3350000 -- [-1202.626] [...23 remote chains...] -- 28:00:12
      3351000 -- (-1182.857) [...23 remote chains...] -- 28:02:10
      3352000 -- [-1184.606] [...23 remote chains...] -- 28:01:40
      3353000 -- [-1183.907] [...23 remote chains...] -- 28:01:09
      3354000 -- (-1195.045) [...23 remote chains...] -- 28:00:39
      3355000 -- [-1188.465] [...23 remote chains...] -- 28:00:09
      3356000 -- (-1190.232) [...23 remote chains...] -- 28:02:07
      3357000 -- (-1189.479) [...23 remote chains...] -- 28:01:36
      3358000 -- (-1185.500) [...23 remote chains...] -- 28:01:06
      3359000 -- (-1195.813) [...23 remote chains...] -- 28:00:36
      3360000 -- (-1190.388) [...23 remote chains...] -- 28:00:06
      3361000 -- (-1204.309) [...23 remote chains...] -- 28:02:03
      3362000 -- (-1201.306) [...23 remote chains...] -- 28:01:33
      3363000 -- (-1196.733) [...23 remote chains...] -- 28:01:03
      3364000 -- (-1206.027) [...23 remote chains...] -- 28:00:33
      3365000 -- (-1199.778) [...23 remote chains...] -- 28:00:02
      3366000 -- (-1189.441) [...23 remote chains...] -- 28:02:00
      3367000 -- (-1185.614) [...23 remote chains...] -- 28:01:30
      3368000 -- [-1179.418] [...23 remote chains...] -- 28:00:59
      3369000 -- (-1184.266) [...23 remote chains...] -- 28:00:29
      3370000 -- (-1184.764) [...23 remote chains...] -- 27:59:59
      3371000 -- (-1183.585) [...23 remote chains...] -- 28:01:56
      3372000 -- (-1186.421) [...23 remote chains...] -- 28:01:26
      3373000 -- (-1191.887) [...23 remote chains...] -- 28:00:56
      3374000 -- (-1183.988) [...23 remote chains...] -- 28:00:26
      3375000 -- (-1190.367) [...23 remote chains...] -- 27:59:56
      3376000 -- (-1190.560) [...23 remote chains...] -- 28:01:53
      3377000 -- (-1186.740) [...23 remote chains...] -- 28:01:23
      3378000 -- (-1195.960) [...23 remote chains...] -- 28:00:53
      3379000 -- (-1199.631) [...23 remote chains...] -- 28:00:23
      3380000 -- (-1190.249) [...23 remote chains...] -- 27:59:53
      3381000 -- (-1190.178) [...23 remote chains...] -- 28:01:50
      3382000 -- (-1182.636) [...23 remote chains...] -- 28:01:20
      3383000 -- (-1189.701) [...23 remote chains...] -- 28:00:50
      3384000 -- (-1186.560) [...23 remote chains...] -- 28:00:20
      3385000 -- [-1192.231] [...23 remote chains...] -- 27:59:50
      3386000 -- (-1186.378) [...23 remote chains...] -- 28:01:46
      3387000 -- (-1183.744) [...23 remote chains...] -- 28:01:16
      3388000 -- (-1180.505) [...23 remote chains...] -- 28:00:46
      3389000 -- (-1182.236) [...23 remote chains...] -- 28:00:16
      3390000 -- (-1185.822) [...23 remote chains...] -- 27:59:46
      3391000 -- [-1187.234] [...23 remote chains...] -- 28:01:43
      3392000 -- [-1192.894] [...23 remote chains...] -- 28:01:13
      3393000 -- (-1184.610) [...23 remote chains...] -- 28:00:43
      3394000 -- [-1185.661] [...23 remote chains...] -- 28:00:13
      3395000 -- (-1191.156) [...23 remote chains...] -- 27:59:43
      3396000 -- (-1194.251) [...23 remote chains...] -- 28:01:40
      3397000 -- (-1199.007) [...23 remote chains...] -- 28:01:10
      3398000 -- (-1189.131) [...23 remote chains...] -- 28:00:40
      3399000 -- (-1194.622) [...23 remote chains...] -- 28:00:10
      3400000 -- (-1191.551) [...23 remote chains...] -- 27:59:40
      3401000 -- (-1183.532) [...23 remote chains...] -- 28:01:36
      3402000 -- (-1184.878) [...23 remote chains...] -- 28:01:06
      3403000 -- (-1194.761) [...23 remote chains...] -- 28:00:37
      3404000 -- (-1190.281) [...23 remote chains...] -- 28:00:07
      3405000 -- (-1191.946) [...23 remote chains...] -- 27:59:37
      3406000 -- (-1190.182) [...23 remote chains...] -- 28:01:33
      3407000 -- (-1198.519) [...23 remote chains...] -- 28:01:03
      3408000 -- (-1184.024) [...23 remote chains...] -- 28:00:33
      3409000 -- (-1177.075) [...23 remote chains...] -- 28:00:04
      3410000 -- [-1177.245] [...23 remote chains...] -- 27:59:34
      3411000 -- (-1192.513) [...23 remote chains...] -- 28:01:30
      3412000 -- (-1185.400) [...23 remote chains...] -- 28:01:00
      3413000 -- (-1192.582) [...23 remote chains...] -- 28:00:30
      3414000 -- [-1179.328] [...23 remote chains...] -- 28:00:00
      3415000 -- [-1184.833] [...23 remote chains...] -- 27:59:31
      3416000 -- (-1181.363) [...23 remote chains...] -- 28:01:26
      3417000 -- [-1183.153] [...23 remote chains...] -- 28:00:57
      3418000 -- (-1186.748) [...23 remote chains...] -- 28:00:27
      3419000 -- (-1189.498) [...23 remote chains...] -- 27:59:57
      3420000 -- (-1189.406) [...23 remote chains...] -- 27:59:27
      3421000 -- [-1185.866] [...23 remote chains...] -- 28:01:23
      3422000 -- (-1188.173) [...23 remote chains...] -- 28:00:53
      3423000 -- (-1192.293) [...23 remote chains...] -- 28:00:24
      3424000 -- [-1188.424] [...23 remote chains...] -- 27:59:54
      3425000 -- (-1201.775) [...23 remote chains...] -- 27:59:24
      3426000 -- (-1190.605) [...23 remote chains...] -- 27:58:55
      3427000 -- (-1191.477) [...23 remote chains...] -- 28:00:50
      3428000 -- (-1187.759) [...23 remote chains...] -- 28:00:20
      3429000 -- (-1183.929) [...23 remote chains...] -- 27:59:51
      3430000 -- (-1186.028) [...23 remote chains...] -- 27:59:21
      3431000 -- (-1184.764) [...23 remote chains...] -- 27:58:52
      3432000 -- (-1189.440) [...23 remote chains...] -- 28:00:47
      3433000 -- (-1190.668) [...23 remote chains...] -- 28:00:17
      3434000 -- (-1195.080) [...23 remote chains...] -- 27:59:48
      3435000 -- (-1187.362) [...23 remote chains...] -- 27:59:18
      3436000 -- [-1195.111] [...23 remote chains...] -- 27:58:49
      3437000 -- (-1184.624) [...23 remote chains...] -- 28:00:44
      3438000 -- (-1189.603) [...23 remote chains...] -- 28:00:14
      3439000 -- (-1187.371) [...23 remote chains...] -- 27:59:44
      3440000 -- [-1180.283] [...23 remote chains...] -- 27:59:15
      3441000 -- (-1185.757) [...23 remote chains...] -- 28:01:10
      3442000 -- [-1191.032] [...23 remote chains...] -- 28:00:40
      3443000 -- [-1189.860] [...23 remote chains...] -- 28:00:11
      3444000 -- (-1194.270) [...23 remote chains...] -- 27:59:41
      3445000 -- (-1197.938) [...23 remote chains...] -- 27:59:12
      3446000 -- [-1187.159] [...23 remote chains...] -- 28:01:07
      3447000 -- (-1191.554) [...23 remote chains...] -- 28:00:37
      3448000 -- [-1189.907] [...23 remote chains...] -- 28:00:08
      3449000 -- (-1186.036) [...23 remote chains...] -- 27:59:38
      3450000 -- (-1193.333) [...23 remote chains...] -- 27:59:09
      3451000 -- (-1182.279) [...23 remote chains...] -- 28:01:03
      3452000 -- (-1175.450) [...23 remote chains...] -- 28:00:34
      3453000 -- (-1189.994) [...23 remote chains...] -- 28:00:04
      3454000 -- (-1186.989) [...23 remote chains...] -- 27:59:35
      3455000 -- (-1207.773) [...23 remote chains...] -- 27:59:06
      3456000 -- (-1189.515) [...23 remote chains...] -- 27:58:36
      3457000 -- (-1193.428) [...23 remote chains...] -- 28:00:31
      3458000 -- (-1195.500) [...23 remote chains...] -- 28:00:01
      3459000 -- (-1196.299) [...23 remote chains...] -- 27:59:32
      3460000 -- (-1194.122) [...23 remote chains...] -- 27:59:03
      3461000 -- (-1193.721) [...23 remote chains...] -- 28:00:57
      3462000 -- [-1191.458] [...23 remote chains...] -- 28:00:27
      3463000 -- (-1193.248) [...23 remote chains...] -- 27:59:58
      3464000 -- (-1181.830) [...23 remote chains...] -- 27:59:29
      3465000 -- (-1191.146) [...23 remote chains...] -- 27:59:00
      3466000 -- [-1191.376] [...23 remote chains...] -- 27:58:30
      3467000 -- (-1191.766) [...23 remote chains...] -- 28:00:24
      3468000 -- (-1191.938) [...23 remote chains...] -- 27:59:55
      3469000 -- (-1192.437) [...23 remote chains...] -- 27:59:26
      3470000 -- (-1195.685) [...23 remote chains...] -- 27:58:56
      3471000 -- (-1192.483) [...23 remote chains...] -- 27:58:27
      3472000 -- (-1192.398) [...23 remote chains...] -- 28:00:21
      3473000 -- (-1196.027) [...23 remote chains...] -- 27:59:52
      3474000 -- (-1192.402) [...23 remote chains...] -- 27:59:23
      3475000 -- [-1188.356] [...23 remote chains...] -- 27:58:53
      3476000 -- (-1187.312) [...23 remote chains...] -- 27:58:24
      3477000 -- (-1188.645) [...23 remote chains...] -- 28:00:18
      3478000 -- (-1178.867) [...23 remote chains...] -- 27:59:49
      3479000 -- (-1188.403) [...23 remote chains...] -- 27:59:19
      3480000 -- (-1194.723) [...23 remote chains...] -- 27:58:50
      3481000 -- (-1181.365) [...23 remote chains...] -- 28:00:44
      3482000 -- (-1184.982) [...23 remote chains...] -- 28:00:15
      3483000 -- (-1189.880) [...23 remote chains...] -- 27:59:45
      3484000 -- (-1194.436) [...23 remote chains...] -- 27:59:16
      3485000 -- (-1202.004) [...23 remote chains...] -- 27:58:47
      3486000 -- (-1199.202) [...23 remote chains...] -- 28:00:41
      3487000 -- (-1197.377) [...23 remote chains...] -- 28:00:11
      3488000 -- (-1190.713) [...23 remote chains...] -- 27:59:42
      3489000 -- (-1193.787) [...23 remote chains...] -- 27:59:13
      3490000 -- (-1193.510) [...23 remote chains...] -- 27:58:44
      3491000 -- (-1197.463) [...23 remote chains...] -- 28:00:37
      3492000 -- (-1197.729) [...23 remote chains...] -- 28:00:08
      3493000 -- (-1200.639) [...23 remote chains...] -- 27:59:39
      3494000 -- (-1202.257) [...23 remote chains...] -- 27:59:10
      3495000 -- (-1197.638) [...23 remote chains...] -- 27:58:41
      3496000 -- (-1191.853) [...23 remote chains...] -- 28:00:34
      3497000 -- (-1201.422) [...23 remote chains...] -- 28:00:05
      3498000 -- (-1198.425) [...23 remote chains...] -- 27:59:36
      3499000 -- (-1199.836) [...23 remote chains...] -- 27:59:07
      3500000 -- (-1199.633) [...23 remote chains...] -- 27:58:38
      3501000 -- (-1204.090) [...23 remote chains...] -- 28:00:31
      3502000 -- (-1204.885) [...23 remote chains...] -- 28:00:02
      3503000 -- (-1210.609) [...23 remote chains...] -- 27:59:33
      3504000 -- (-1187.824) [...23 remote chains...] -- 27:59:04
      3505000 -- (-1178.396) [...23 remote chains...] -- 27:58:35
      3506000 -- (-1182.592) [...23 remote chains...] -- 28:00:28
      3507000 -- (-1186.923) [...23 remote chains...] -- 27:59:59
      3508000 -- (-1178.793) [...23 remote chains...] -- 27:59:30
      3509000 -- (-1185.759) [...23 remote chains...] -- 27:59:01
      3510000 -- (-1191.035) [...23 remote chains...] -- 28:00:53
      3511000 -- (-1186.382) [...23 remote chains...] -- 28:00:25
      3512000 -- (-1183.719) [...23 remote chains...] -- 27:59:56
      3513000 -- (-1191.553) [...23 remote chains...] -- 27:59:27
      3514000 -- (-1191.845) [...23 remote chains...] -- 27:58:58
      3515000 -- (-1185.491) [...23 remote chains...] -- 28:00:50
      3516000 -- (-1196.126) [...23 remote chains...] -- 28:00:21
      3517000 -- (-1189.825) [...23 remote chains...] -- 27:59:52
      3518000 -- (-1184.978) [...23 remote chains...] -- 27:59:24
      3519000 -- (-1189.049) [...23 remote chains...] -- 27:58:55
      3520000 -- (-1190.864) [...23 remote chains...] -- 27:58:26
      3521000 -- (-1188.926) [...23 remote chains...] -- 28:00:18
      3522000 -- (-1188.285) [...23 remote chains...] -- 27:59:49
      3523000 -- (-1193.844) [...23 remote chains...] -- 27:59:21
      3524000 -- (-1203.741) [...23 remote chains...] -- 27:58:52
      3525000 -- [-1184.414] [...23 remote chains...] -- 27:58:23
      3526000 -- (-1184.348) [...23 remote chains...] -- 28:00:15
      3527000 -- (-1202.255) [...23 remote chains...] -- 27:59:46
      3528000 -- (-1185.833) [...23 remote chains...] -- 27:59:17
      3529000 -- (-1187.193) [...23 remote chains...] -- 27:58:49
      3530000 -- (-1190.248) [...23 remote chains...] -- 27:58:20
      3531000 -- (-1187.016) [...23 remote chains...] -- 28:00:12
      3532000 -- (-1188.822) [...23 remote chains...] -- 27:59:43
      3533000 -- (-1192.039) [...23 remote chains...] -- 27:59:14
      3534000 -- (-1192.813) [...23 remote chains...] -- 27:58:46
      3535000 -- (-1189.054) [...23 remote chains...] -- 28:00:37
      3536000 -- (-1190.340) [...23 remote chains...] -- 28:00:09
      3537000 -- (-1185.658) [...23 remote chains...] -- 27:59:40
      3538000 -- (-1195.848) [...23 remote chains...] -- 27:59:11
      3539000 -- (-1191.429) [...23 remote chains...] -- 27:58:43
      3540000 -- (-1194.130) [...23 remote chains...] -- 28:00:34
      3541000 -- (-1194.097) [...23 remote chains...] -- 28:00:05
      3542000 -- (-1205.481) [...23 remote chains...] -- 27:59:37
      3543000 -- (-1196.237) [...23 remote chains...] -- 27:59:08
      3544000 -- (-1187.660) [...23 remote chains...] -- 28:01:00
      3545000 -- (-1191.986) [...23 remote chains...] -- 28:00:31
      3546000 -- (-1199.062) [...23 remote chains...] -- 28:00:02
      3547000 -- (-1194.311) [...23 remote chains...] -- 27:59:34
      3548000 -- (-1190.078) [...23 remote chains...] -- 27:59:05
      3549000 -- (-1192.961) [...23 remote chains...] -- 27:58:37
      3550000 -- [-1191.921] [...23 remote chains...] -- 28:00:28
      3551000 -- (-1199.455) [...23 remote chains...] -- 27:59:59
      3552000 -- (-1207.401) [...23 remote chains...] -- 27:59:31
      3553000 -- (-1188.679) [...23 remote chains...] -- 27:59:02
      3554000 -- (-1203.855) [...23 remote chains...] -- 27:58:34
      3555000 -- (-1208.240) [...23 remote chains...] -- 28:00:25
      3556000 -- (-1194.794) [...23 remote chains...] -- 27:59:56
      3557000 -- (-1199.423) [...23 remote chains...] -- 27:59:28
      3558000 -- (-1187.764) [...23 remote chains...] -- 28:01:19
      3559000 -- (-1183.984) [...23 remote chains...] -- 28:00:50
      3560000 -- (-1197.931) [...23 remote chains...] -- 28:00:21
      3561000 -- (-1202.534) [...23 remote chains...] -- 27:59:53
      3562000 -- (-1192.914) [...23 remote chains...] -- 27:59:24
      3563000 -- (-1203.204) [...23 remote chains...] -- 28:01:15
      3564000 -- (-1208.109) [...23 remote chains...] -- 28:00:47
      3565000 -- (-1213.295) [...23 remote chains...] -- 28:00:18
      3566000 -- (-1212.363) [...23 remote chains...] -- 27:59:50
      3567000 -- (-1199.570) [...23 remote chains...] -- 27:59:21
      3568000 -- (-1201.628) [...23 remote chains...] -- 28:01:12
      3569000 -- (-1198.144) [...23 remote chains...] -- 28:00:44
      3570000 -- (-1194.990) [...23 remote chains...] -- 28:00:15
      3571000 -- (-1199.525) [...23 remote chains...] -- 27:59:47
      3572000 -- (-1192.622) [...23 remote chains...] -- 27:59:18
      3573000 -- (-1196.887) [...23 remote chains...] -- 28:01:09
      3574000 -- (-1197.142) [...23 remote chains...] -- 28:00:40
      3575000 -- (-1206.153) [...23 remote chains...] -- 28:00:12
      3576000 -- (-1198.024) [...23 remote chains...] -- 27:59:44
      3577000 -- (-1193.991) [...23 remote chains...] -- 27:59:15
      3578000 -- (-1182.103) [...23 remote chains...] -- 28:01:06
      3579000 -- (-1175.707) [...23 remote chains...] -- 28:00:37
      3580000 -- (-1178.007) [...23 remote chains...] -- 28:00:09
      3581000 -- (-1185.749) [...23 remote chains...] -- 27:59:40
      3582000 -- (-1183.361) [...23 remote chains...] -- 27:59:12
      3583000 -- (-1180.408) [...23 remote chains...] -- 28:01:02
      3584000 -- (-1187.141) [...23 remote chains...] -- 28:00:34
      3585000 -- (-1181.924) [...23 remote chains...] -- 28:00:06
      3586000 -- (-1186.845) [...23 remote chains...] -- 27:59:37
      3587000 -- (-1190.173) [...23 remote chains...] -- 27:59:09
      3588000 -- (-1179.822) [...23 remote chains...] -- 27:58:41
      3589000 -- (-1180.985) [...23 remote chains...] -- 28:00:31
      3590000 -- (-1190.929) [...23 remote chains...] -- 28:00:03
      3591000 -- (-1194.453) [...23 remote chains...] -- 27:59:34
      3592000 -- (-1184.699) [...23 remote chains...] -- 27:59:06
      3593000 -- (-1189.450) [...23 remote chains...] -- 27:58:38
      3594000 -- (-1187.453) [...23 remote chains...] -- 28:00:28
      3595000 -- (-1183.816) [...23 remote chains...] -- 27:59:59
      3596000 -- (-1191.657) [...23 remote chains...] -- 27:59:31
      3597000 -- (-1183.703) [...23 remote chains...] -- 27:59:03
      3598000 -- (-1186.187) [...23 remote chains...] -- 27:58:35
      3599000 -- (-1185.442) [...23 remote chains...] -- 28:00:24
      3600000 -- (-1185.140) [...23 remote chains...] -- 27:59:56
      3601000 -- (-1194.159) [...23 remote chains...] -- 27:59:28
      3602000 -- (-1195.064) [...23 remote chains...] -- 27:59:00
      3603000 -- (-1180.130) [...23 remote chains...] -- 28:00:50
      3604000 -- (-1182.405) [...23 remote chains...] -- 28:00:21
      3605000 -- (-1189.467) [...23 remote chains...] -- 27:59:53
      3606000 -- (-1186.929) [...23 remote chains...] -- 27:59:25
      3607000 -- (-1190.174) [...23 remote chains...] -- 27:58:57
      3608000 -- (-1181.947) [...23 remote chains...] -- 28:00:46
      3609000 -- (-1189.771) [...23 remote chains...] -- 28:00:18
      3610000 -- (-1192.113) [...23 remote chains...] -- 27:59:50
      3611000 -- (-1188.132) [...23 remote chains...] -- 27:59:22
      3612000 -- (-1186.586) [...23 remote chains...] -- 27:58:54
      3613000 -- (-1198.853) [...23 remote chains...] -- 28:00:43
      3614000 -- (-1195.463) [...23 remote chains...] -- 28:00:15
      3615000 -- (-1195.708) [...23 remote chains...] -- 27:59:47
      3616000 -- (-1191.082) [...23 remote chains...] -- 27:59:19
      3617000 -- (-1196.749) [...23 remote chains...] -- 27:58:51
      3618000 -- (-1186.243) [...23 remote chains...] -- 28:00:40
      3619000 -- (-1189.004) [...23 remote chains...] -- 28:00:12
      3620000 -- (-1188.846) [...23 remote chains...] -- 27:59:44
      3621000 -- (-1190.454) [...23 remote chains...] -- 27:59:16
      3622000 -- (-1185.324) [...23 remote chains...] -- 27:58:48
      3623000 -- (-1178.747) [...23 remote chains...] -- 28:00:37
      3624000 -- (-1196.038) [...23 remote chains...] -- 28:00:09
      3625000 -- (-1193.891) [...23 remote chains...] -- 27:59:41
      3626000 -- (-1187.602) [...23 remote chains...] -- 27:59:13
      3627000 -- (-1193.228) [...23 remote chains...] -- 27:58:45
      3628000 -- (-1186.928) [...23 remote chains...] -- 28:00:34
      3629000 -- (-1186.233) [...23 remote chains...] -- 28:00:06
      3630000 -- (-1175.961) [...23 remote chains...] -- 27:59:38
      3631000 -- (-1190.076) [...23 remote chains...] -- 27:59:10
      3632000 -- (-1192.873) [...23 remote chains...] -- 27:58:42
      3633000 -- (-1193.865) [...23 remote chains...] -- 28:00:30
      3634000 -- (-1179.624) [...23 remote chains...] -- 28:00:03
      3635000 -- (-1192.334) [...23 remote chains...] -- 27:59:35
      3636000 -- (-1197.198) [...23 remote chains...] -- 27:59:07
      3637000 -- (-1185.149) [...23 remote chains...] -- 27:58:39
      3638000 -- (-1191.136) [...23 remote chains...] -- 28:00:27
      3639000 -- (-1180.635) [...23 remote chains...] -- 27:59:59
      3640000 -- (-1176.491) [...23 remote chains...] -- 27:59:31
      3641000 -- (-1180.269) [...23 remote chains...] -- 27:59:04
      3642000 -- (-1178.805) [...23 remote chains...] -- 27:58:36
      3643000 -- (-1182.286) [...23 remote chains...] -- 28:00:24
      3644000 -- (-1186.245) [...23 remote chains...] -- 27:59:56
      3645000 -- (-1180.914) [...23 remote chains...] -- 27:59:28
      3646000 -- (-1185.744) [...23 remote chains...] -- 27:59:01
      3647000 -- (-1186.936) [...23 remote chains...] -- 27:58:33
      3648000 -- (-1185.261) [...23 remote chains...] -- 28:00:21
      3649000 -- (-1177.023) [...23 remote chains...] -- 27:59:53
      3650000 -- (-1182.270) [...23 remote chains...] -- 27:59:25
      3651000 -- (-1192.123) [...23 remote chains...] -- 27:58:58
      3652000 -- (-1179.507) [...23 remote chains...] -- 27:58:30
      3653000 -- (-1186.962) [...23 remote chains...] -- 28:00:18
      3654000 -- [-1200.346] [...23 remote chains...] -- 27:59:50
      3655000 -- (-1196.306) [...23 remote chains...] -- 27:59:22
      3656000 -- (-1198.619) [...23 remote chains...] -- 27:58:55
      3657000 -- (-1192.881) [...23 remote chains...] -- 27:58:27
      3658000 -- (-1196.452) [...23 remote chains...] -- 28:00:15
      3659000 -- (-1189.145) [...23 remote chains...] -- 27:59:47
      3660000 -- (-1190.917) [...23 remote chains...] -- 27:59:19
      3661000 -- (-1188.338) [...23 remote chains...] -- 27:58:52
      3662000 -- (-1184.080) [...23 remote chains...] -- 27:58:24
      3663000 -- (-1195.691) [...23 remote chains...] -- 28:00:12
      3664000 -- (-1192.815) [...23 remote chains...] -- 27:59:44
      3665000 -- [-1182.451] [...23 remote chains...] -- 27:59:16
      3666000 -- [-1182.760] [...23 remote chains...] -- 27:58:48
      3667000 -- (-1189.981) [...23 remote chains...] -- 28:00:36
      3668000 -- (-1185.366) [...23 remote chains...] -- 28:00:08
      3669000 -- (-1178.171) [...23 remote chains...] -- 27:59:41
      3670000 -- (-1186.510) [...23 remote chains...] -- 27:59:13
      3671000 -- [-1177.474] [...23 remote chains...] -- 28:01:01
      3672000 -- [-1186.447] [...23 remote chains...] -- 28:00:33
      3673000 -- [-1178.899] [...23 remote chains...] -- 28:00:05
      3674000 -- [-1186.811] [...23 remote chains...] -- 27:59:38
      3675000 -- (-1186.135) [...23 remote chains...] -- 27:59:10
      3676000 -- (-1187.803) [...23 remote chains...] -- 28:00:58
      3677000 -- (-1186.188) [...23 remote chains...] -- 28:00:30
      3678000 -- (-1185.207) [...23 remote chains...] -- 28:00:02
      3679000 -- (-1190.661) [...23 remote chains...] -- 27:59:35
      3680000 -- (-1178.926) [...23 remote chains...] -- 27:59:07
      3681000 -- (-1190.910) [...23 remote chains...] -- 28:00:54
      3682000 -- [-1182.068] [...23 remote chains...] -- 28:00:27
      3683000 -- (-1176.283) [...23 remote chains...] -- 27:59:59
      3684000 -- [-1183.769] [...23 remote chains...] -- 27:59:32
      3685000 -- (-1185.061) [...23 remote chains...] -- 27:59:04
      3686000 -- (-1179.695) [...23 remote chains...] -- 28:00:51
      3687000 -- (-1179.104) [...23 remote chains...] -- 28:00:24
      3688000 -- (-1186.309) [...23 remote chains...] -- 27:59:56
      3689000 -- (-1187.951) [...23 remote chains...] -- 27:59:29
      3690000 -- (-1173.746) [...23 remote chains...] -- 27:59:01
      3691000 -- [-1178.139] [...23 remote chains...] -- 28:00:48
      3692000 -- (-1190.785) [...23 remote chains...] -- 28:00:20
      3693000 -- (-1184.450) [...23 remote chains...] -- 27:59:53
      3694000 -- [-1201.316] [...23 remote chains...] -- 27:59:25
      3695000 -- (-1199.896) [...23 remote chains...] -- 27:58:58
      3696000 -- (-1201.623) [...23 remote chains...] -- 28:00:45
      3697000 -- (-1203.963) [...23 remote chains...] -- 28:00:17
      3698000 -- [-1192.548] [...23 remote chains...] -- 27:59:50
      3699000 -- (-1194.307) [...23 remote chains...] -- 27:59:22
      3700000 -- [-1189.824] [...23 remote chains...] -- 27:58:55
      3701000 -- (-1186.356) [...23 remote chains...] -- 28:00:42
      3702000 -- (-1195.237) [...23 remote chains...] -- 28:00:14
      3703000 -- (-1190.338) [...23 remote chains...] -- 27:59:47
      3704000 -- [-1195.613] [...23 remote chains...] -- 27:59:19
      3705000 -- (-1195.882) [...23 remote chains...] -- 27:58:52
      3706000 -- (-1202.786) [...23 remote chains...] -- 28:00:39
      3707000 -- (-1205.647) [...23 remote chains...] -- 28:00:11
      3708000 -- (-1198.990) [...23 remote chains...] -- 27:59:44
      3709000 -- (-1200.628) [...23 remote chains...] -- 27:59:16
      3710000 -- (-1196.337) [...23 remote chains...] -- 27:58:49
      3711000 -- (-1189.215) [...23 remote chains...] -- 28:00:35
      3712000 -- [-1198.926] [...23 remote chains...] -- 28:00:08
      3713000 -- (-1189.173) [...23 remote chains...] -- 27:59:41
      3714000 -- (-1197.798) [...23 remote chains...] -- 27:59:13
      3715000 -- (-1188.493) [...23 remote chains...] -- 27:58:46
      3716000 -- (-1190.963) [...23 remote chains...] -- 28:00:32
      3717000 -- [-1183.090] [...23 remote chains...] -- 28:00:05
      3718000 -- (-1186.156) [...23 remote chains...] -- 27:59:38
      3719000 -- (-1195.357) [...23 remote chains...] -- 27:59:10
      3720000 -- [-1176.563] [...23 remote chains...] -- 27:58:43
      3721000 -- (-1176.976) [...23 remote chains...] -- 28:00:29
      3722000 -- [-1180.143] [...23 remote chains...] -- 28:00:02
      3723000 -- (-1180.623) [...23 remote chains...] -- 27:59:35
      3724000 -- (-1186.874) [...23 remote chains...] -- 27:59:07
      3725000 -- (-1180.759) [...23 remote chains...] -- 28:00:53
      3726000 -- (-1181.143) [...23 remote chains...] -- 28:00:26
      3727000 -- [-1185.006] [...23 remote chains...] -- 27:59:59
      3728000 -- (-1184.938) [...23 remote chains...] -- 27:59:31
      3729000 -- (-1181.150) [...23 remote chains...] -- 27:59:04
      3730000 -- (-1179.139) [...23 remote chains...] -- 28:00:50
      3731000 -- (-1184.333) [...23 remote chains...] -- 28:00:23
      3732000 -- [-1182.741] [...23 remote chains...] -- 27:59:56
      3733000 -- (-1188.746) [...23 remote chains...] -- 27:59:28
      3734000 -- [-1191.214] [...23 remote chains...] -- 27:59:01
      3735000 -- [-1183.211] [...23 remote chains...] -- 28:00:47
      3736000 -- (-1191.426) [...23 remote chains...] -- 28:00:20
      3737000 -- (-1195.191) [...23 remote chains...] -- 27:59:53
      3738000 -- [-1187.546] [...23 remote chains...] -- 27:59:25
      3739000 -- (-1193.267) [...23 remote chains...] -- 27:58:58
      3740000 -- (-1190.320) [...23 remote chains...] -- 28:00:44
      3741000 -- (-1203.917) [...23 remote chains...] -- 28:00:17
      3742000 -- (-1197.076) [...23 remote chains...] -- 27:59:49
      3743000 -- [-1191.999] [...23 remote chains...] -- 27:59:22
      3744000 -- (-1187.081) [...23 remote chains...] -- 27:58:55
      3745000 -- (-1190.178) [...23 remote chains...] -- 28:00:41
      3746000 -- [-1189.688] [...23 remote chains...] -- 28:00:14
      3747000 -- (-1184.575) [...23 remote chains...] -- 27:59:46
      3748000 -- (-1185.752) [...23 remote chains...] -- 27:59:19
      3749000 -- (-1191.134) [...23 remote chains...] -- 27:58:52
      3750000 -- [-1188.430] [...23 remote chains...] -- 28:00:38
      3751000 -- (-1190.566) [...23 remote chains...] -- 28:00:10
      3752000 -- (-1189.138) [...23 remote chains...] -- 27:59:43
      3753000 -- (-1191.217) [...23 remote chains...] -- 27:59:16
      3754000 -- [-1188.192] [...23 remote chains...] -- 27:58:49
      3755000 -- [-1180.202] [...23 remote chains...] -- 28:00:34
      3756000 -- (-1193.479) [...23 remote chains...] -- 28:00:07
      3757000 -- (-1192.412) [...23 remote chains...] -- 27:59:40
      3758000 -- (-1193.635) [...23 remote chains...] -- 27:59:13
      3759000 -- (-1184.437) [...23 remote chains...] -- 28:00:58
      3760000 -- [-1180.011] [...23 remote chains...] -- 28:00:31
      3761000 -- [-1188.708] [...23 remote chains...] -- 28:00:04
      3762000 -- [-1177.027] [...23 remote chains...] -- 27:59:37
      3763000 -- [-1173.478] [...23 remote chains...] -- 27:59:10
      3764000 -- [-1181.071] [...23 remote chains...] -- 28:00:55
      3765000 -- [-1183.779] [...23 remote chains...] -- 28:00:28
      3766000 -- (-1184.132) [...23 remote chains...] -- 28:00:01
      3767000 -- (-1171.779) [...23 remote chains...] -- 27:59:34
      3768000 -- (-1173.807) [...23 remote chains...] -- 27:59:07
      3769000 -- (-1173.624) [...23 remote chains...] -- 28:00:52
      3770000 -- (-1172.809) [...23 remote chains...] -- 28:00:25
      3771000 -- [-1171.650] [...23 remote chains...] -- 27:59:58
      3772000 -- (-1177.479) [...23 remote chains...] -- 27:59:31
      3773000 -- [-1183.749] [...23 remote chains...] -- 27:59:04
      3774000 -- (-1183.390) [...23 remote chains...] -- 27:58:37
      3775000 -- [-1180.347] [...23 remote chains...] -- 28:00:22
      3776000 -- (-1184.585) [...23 remote chains...] -- 27:59:55
      3777000 -- (-1183.413) [...23 remote chains...] -- 27:59:28
      3778000 -- (-1182.233) [...23 remote chains...] -- 27:59:01
      3779000 -- [-1184.037] [...23 remote chains...] -- 28:00:46
      3780000 -- [-1191.066] [...23 remote chains...] -- 28:00:19
      3781000 -- (-1187.717) [...23 remote chains...] -- 27:59:52
      3782000 -- [-1190.967] [...23 remote chains...] -- 27:59:25
      3783000 -- (-1192.422) [...23 remote chains...] -- 27:58:58
      3784000 -- [-1191.133] [...23 remote chains...] -- 28:00:43
      3785000 -- [-1183.306] [...23 remote chains...] -- 28:00:16
      3786000 -- [-1193.726] [...23 remote chains...] -- 27:59:49
      3787000 -- (-1186.099) [...23 remote chains...] -- 27:59:22
      3788000 -- [-1177.884] [...23 remote chains...] -- 27:58:55
      3789000 -- (-1181.581) [...23 remote chains...] -- 28:00:39
      3790000 -- [-1178.644] [...23 remote chains...] -- 28:00:13
      3791000 -- (-1179.218) [...23 remote chains...] -- 27:59:46
      3792000 -- (-1177.301) [...23 remote chains...] -- 27:59:19
      3793000 -- (-1181.095) [...23 remote chains...] -- 27:58:52
      3794000 -- (-1186.032) [...23 remote chains...] -- 27:58:26
      3795000 -- (-1185.595) [...23 remote chains...] -- 28:00:10
      3796000 -- (-1197.057) [...23 remote chains...] -- 27:59:43
      3797000 -- (-1188.400) [...23 remote chains...] -- 27:59:16
      3798000 -- (-1199.398) [...23 remote chains...] -- 27:58:49
      3799000 -- (-1186.316) [...23 remote chains...] -- 28:00:33
      3800000 -- (-1191.164) [...23 remote chains...] -- 28:00:06
      3801000 -- (-1189.417) [...23 remote chains...] -- 27:59:40
      3802000 -- [-1189.369] [...23 remote chains...] -- 27:59:13
      3803000 -- (-1187.347) [...23 remote chains...] -- 27:58:46
      3804000 -- [-1175.514] [...23 remote chains...] -- 28:00:30
      3805000 -- (-1186.748) [...23 remote chains...] -- 28:00:03
      3806000 -- (-1181.843) [...23 remote chains...] -- 27:59:37
      3807000 -- (-1180.899) [...23 remote chains...] -- 27:59:10
      3808000 -- [-1179.501] [...23 remote chains...] -- 27:58:43
      3809000 -- (-1177.605) [...23 remote chains...] -- 28:00:27
      3810000 -- (-1185.124) [...23 remote chains...] -- 28:00:00
      3811000 -- (-1180.546) [...23 remote chains...] -- 27:59:34
      3812000 -- (-1186.365) [...23 remote chains...] -- 27:59:07
      3813000 -- (-1192.996) [...23 remote chains...] -- 27:58:40
      3814000 -- (-1186.755) [...23 remote chains...] -- 28:00:24
      3815000 -- (-1182.068) [...23 remote chains...] -- 27:59:57
      3816000 -- (-1183.192) [...23 remote chains...] -- 27:59:31
      3817000 -- (-1184.907) [...23 remote chains...] -- 27:59:04
      3818000 -- (-1185.161) [...23 remote chains...] -- 27:58:37
      3819000 -- (-1186.458) [...23 remote chains...] -- 28:00:21
      3820000 -- (-1195.053) [...23 remote chains...] -- 27:59:54
      3821000 -- [-1201.537] [...23 remote chains...] -- 27:59:28
      3822000 -- (-1192.994) [...23 remote chains...] -- 27:59:01
      3823000 -- (-1202.335) [...23 remote chains...] -- 27:58:34
      3824000 -- (-1201.765) [...23 remote chains...] -- 28:00:18
      3825000 -- (-1197.966) [...23 remote chains...] -- 27:59:51
      3826000 -- (-1198.439) [...23 remote chains...] -- 27:59:25
      3827000 -- [-1200.935] [...23 remote chains...] -- 27:58:58
      3828000 -- [-1191.951] [...23 remote chains...] -- 27:58:32
      3829000 -- (-1201.284) [...23 remote chains...] -- 28:00:15
      3830000 -- (-1195.883) [...23 remote chains...] -- 27:59:48
      3831000 -- (-1204.996) [...23 remote chains...] -- 27:59:22
      3832000 -- [-1206.529] [...23 remote chains...] -- 27:58:55
      3833000 -- (-1208.261) [...23 remote chains...] -- 27:58:29
      3834000 -- (-1195.120) [...23 remote chains...] -- 28:00:12
      3835000 -- (-1193.466) [...23 remote chains...] -- 27:59:45
      3836000 -- [-1191.643] [...23 remote chains...] -- 27:59:19
      3837000 -- (-1192.057) [...23 remote chains...] -- 27:58:52
      3838000 -- (-1188.850) [...23 remote chains...] -- 27:58:26
      3839000 -- (-1191.430) [...23 remote chains...] -- 28:00:08
      3840000 -- (-1192.226) [...23 remote chains...] -- 27:59:42
      3841000 -- [-1197.879] [...23 remote chains...] -- 27:59:16
      3842000 -- (-1203.975) [...23 remote chains...] -- 27:58:49
      3843000 -- (-1198.888) [...23 remote chains...] -- 27:58:23
      3844000 -- (-1181.090) [...23 remote chains...] -- 28:00:05
      3845000 -- (-1192.166) [...23 remote chains...] -- 27:59:39
      3846000 -- (-1194.565) [...23 remote chains...] -- 27:59:13
      3847000 -- (-1194.247) [...23 remote chains...] -- 27:58:46
      3848000 -- [-1206.867] [...23 remote chains...] -- 27:58:20
      3849000 -- (-1204.123) [...23 remote chains...] -- 28:00:02
      3850000 -- (-1186.963) [...23 remote chains...] -- 27:59:36
      3851000 -- (-1187.312) [...23 remote chains...] -- 27:59:10
      3852000 -- (-1185.598) [...23 remote chains...] -- 27:58:43
      3853000 -- [-1199.933] [...23 remote chains...] -- 27:58:17
      3854000 -- (-1184.019) [...23 remote chains...] -- 27:59:59
      3855000 -- (-1183.150) [...23 remote chains...] -- 27:59:33
      3856000 -- (-1184.567) [...23 remote chains...] -- 27:59:07
      3857000 -- [-1191.426] [...23 remote chains...] -- 27:58:40
      3858000 -- (-1202.022) [...23 remote chains...] -- 27:58:14
      3859000 -- (-1191.795) [...23 remote chains...] -- 27:59:56
      3860000 -- (-1194.697) [...23 remote chains...] -- 27:59:30
      3861000 -- (-1189.739) [...23 remote chains...] -- 27:59:04
      3862000 -- (-1186.018) [...23 remote chains...] -- 27:58:37
      3863000 -- (-1194.243) [...23 remote chains...] -- 27:58:11
      3864000 -- [-1190.026] [...23 remote chains...] -- 27:59:53
      3865000 -- (-1194.722) [...23 remote chains...] -- 27:59:27
      3866000 -- (-1199.557) [...23 remote chains...] -- 27:59:01
      3867000 -- [-1197.854] [...23 remote chains...] -- 27:58:34
      3868000 -- [-1196.123] [...23 remote chains...] -- 27:58:08
      3869000 -- (-1193.749) [...23 remote chains...] -- 27:59:50
      3870000 -- (-1198.689) [...23 remote chains...] -- 27:59:24
      3871000 -- [-1193.760] [...23 remote chains...] -- 27:58:58
      3872000 -- (-1205.679) [...23 remote chains...] -- 27:58:31
      3873000 -- (-1206.308) [...23 remote chains...] -- 27:58:05
      3874000 -- [-1207.984] [...23 remote chains...] -- 27:59:47
      3875000 -- [-1188.410] [...23 remote chains...] -- 27:59:21
      3876000 -- [-1191.363] [...23 remote chains...] -- 27:58:55
      3877000 -- (-1193.381) [...23 remote chains...] -- 27:58:29
      3878000 -- (-1190.526) [...23 remote chains...] -- 27:58:02
      3879000 -- (-1189.989) [...23 remote chains...] -- 27:59:44
      3880000 -- (-1194.392) [...23 remote chains...] -- 27:59:18
      3881000 -- (-1194.047) [...23 remote chains...] -- 27:58:52
      3882000 -- (-1201.347) [...23 remote chains...] -- 27:58:26
      3883000 -- (-1194.551) [...23 remote chains...] -- 27:57:59
      3884000 -- (-1201.118) [...23 remote chains...] -- 27:59:41
      3885000 -- [-1196.758] [...23 remote chains...] -- 27:59:15
      3886000 -- (-1190.989) [...23 remote chains...] -- 27:58:49
      3887000 -- (-1185.861) [...23 remote chains...] -- 27:58:23
      3888000 -- [-1183.675] [...23 remote chains...] -- 27:57:57
      3889000 -- (-1175.856) [...23 remote chains...] -- 27:59:38
      3890000 -- (-1179.632) [...23 remote chains...] -- 27:59:12
      3891000 -- (-1194.225) [...23 remote chains...] -- 27:58:46
      3892000 -- (-1182.249) [...23 remote chains...] -- 27:58:20
      3893000 -- (-1173.726) [...23 remote chains...] -- 27:57:54
      3894000 -- (-1180.333) [...23 remote chains...] -- 27:59:35
      3895000 -- (-1181.824) [...23 remote chains...] -- 27:59:09
      3896000 -- (-1185.643) [...23 remote chains...] -- 27:58:43
      3897000 -- [-1183.040] [...23 remote chains...] -- 27:58:17
      3898000 -- (-1167.318) [...23 remote chains...] -- 27:59:58
      3899000 -- (-1171.637) [...23 remote chains...] -- 27:59:32
      3900000 -- (-1176.909) [...23 remote chains...] -- 27:59:06
      3901000 -- [-1175.117] [...23 remote chains...] -- 27:58:40
      3902000 -- (-1178.980) [...23 remote chains...] -- 27:58:14
      3903000 -- (-1184.451) [...23 remote chains...] -- 27:59:55
      3904000 -- (-1178.226) [...23 remote chains...] -- 27:59:29
      3905000 -- (-1174.285) [...23 remote chains...] -- 27:59:03
      3906000 -- (-1175.553) [...23 remote chains...] -- 27:58:37
      3907000 -- (-1182.912) [...23 remote chains...] -- 27:58:11
      3908000 -- (-1185.872) [...23 remote chains...] -- 27:59:52
      3909000 -- (-1179.144) [...23 remote chains...] -- 27:59:26
      3910000 -- (-1191.427) [...23 remote chains...] -- 27:59:00
      3911000 -- (-1188.303) [...23 remote chains...] -- 27:58:34
      3912000 -- (-1194.390) [...23 remote chains...] -- 27:58:08
      3913000 -- (-1195.530) [...23 remote chains...] -- 27:59:49
      3914000 -- (-1206.562) [...23 remote chains...] -- 27:59:23
      3915000 -- [-1187.750] [...23 remote chains...] -- 27:58:57
      3916000 -- (-1196.735) [...23 remote chains...] -- 27:58:31
      3917000 -- (-1201.625) [...23 remote chains...] -- 27:58:05
      3918000 -- (-1196.997) [...23 remote chains...] -- 27:59:46
      3919000 -- (-1192.262) [...23 remote chains...] -- 27:59:20
      3920000 -- (-1190.154) [...23 remote chains...] -- 27:58:54
      3921000 -- (-1184.400) [...23 remote chains...] -- 27:58:28
      3922000 -- (-1182.505) [...23 remote chains...] -- 27:58:02
      3923000 -- (-1188.525) [...23 remote chains...] -- 27:59:43
      3924000 -- [-1179.644] [...23 remote chains...] -- 27:59:17
      3925000 -- [-1188.975] [...23 remote chains...] -- 27:58:51
      3926000 -- (-1186.660) [...23 remote chains...] -- 27:58:25
      3927000 -- [-1194.843] [...23 remote chains...] -- 27:57:59
      3928000 -- (-1193.043) [...23 remote chains...] -- 27:59:40
      3929000 -- [-1180.970] [...23 remote chains...] -- 27:59:14
      3930000 -- [-1186.364] [...23 remote chains...] -- 27:58:48
      3931000 -- (-1188.909) [...23 remote chains...] -- 27:58:22
      3932000 -- (-1184.151) [...23 remote chains...] -- 27:57:57
      3933000 -- (-1183.593) [...23 remote chains...] -- 27:59:37
      3934000 -- (-1185.796) [...23 remote chains...] -- 27:59:11
      3935000 -- (-1180.413) [...23 remote chains...] -- 27:58:45
      3936000 -- (-1182.421) [...23 remote chains...] -- 27:58:19
      3937000 -- (-1176.953) [...23 remote chains...] -- 27:57:54
      3938000 -- (-1182.613) [...23 remote chains...] -- 27:59:34
      3939000 -- [-1180.322] [...23 remote chains...] -- 27:59:08
      3940000 -- [-1177.852] [...23 remote chains...] -- 27:58:42
      3941000 -- (-1183.514) [...23 remote chains...] -- 27:58:17
      3942000 -- (-1183.381) [...23 remote chains...] -- 27:57:51
      3943000 -- (-1179.110) [...23 remote chains...] -- 27:59:31
      3944000 -- (-1186.944) [...23 remote chains...] -- 27:59:05
      3945000 -- (-1179.446) [...23 remote chains...] -- 27:58:39
      3946000 -- (-1178.741) [...23 remote chains...] -- 27:58:14
      3947000 -- (-1186.218) [...23 remote chains...] -- 27:57:48
      3948000 -- [-1182.729] [...23 remote chains...] -- 27:59:28
      3949000 -- [-1182.869] [...23 remote chains...] -- 27:59:02
      3950000 -- (-1172.833) [...23 remote chains...] -- 27:58:36
      3951000 -- [-1185.150] [...23 remote chains...] -- 27:58:11
      3952000 -- [-1185.641] [...23 remote chains...] -- 27:57:45
      3953000 -- (-1185.172) [...23 remote chains...] -- 27:59:25
      3954000 -- (-1187.679) [...23 remote chains...] -- 27:58:59
      3955000 -- (-1188.301) [...23 remote chains...] -- 27:58:34
      3956000 -- (-1181.072) [...23 remote chains...] -- 27:58:08
      3957000 -- (-1183.435) [...23 remote chains...] -- 27:57:42
      3958000 -- [-1176.425] [...23 remote chains...] -- 27:59:22
      3959000 -- (-1181.020) [...23 remote chains...] -- 27:58:56
      3960000 -- [-1184.911] [...23 remote chains...] -- 27:58:31
      3961000 -- [-1180.563] [...23 remote chains...] -- 27:58:05
      3962000 -- [-1184.635] [...23 remote chains...] -- 27:57:39
      3963000 -- [-1190.008] [...23 remote chains...] -- 27:59:19
      3964000 -- [-1194.070] [...23 remote chains...] -- 27:58:53
      3965000 -- (-1185.393) [...23 remote chains...] -- 27:58:28
      3966000 -- (-1189.804) [...23 remote chains...] -- 27:58:02
      3967000 -- (-1194.544) [...23 remote chains...] -- 27:57:37
      3968000 -- (-1190.095) [...23 remote chains...] -- 27:59:16
      3969000 -- [-1195.705] [...23 remote chains...] -- 27:58:50
      3970000 -- [-1195.936] [...23 remote chains...] -- 27:58:25
      3971000 -- (-1197.399) [...23 remote chains...] -- 27:57:59
      3972000 -- [-1206.136] [...23 remote chains...] -- 27:57:34
      3973000 -- [-1192.359] [...23 remote chains...] -- 27:59:13
      3974000 -- (-1187.189) [...23 remote chains...] -- 27:58:47
      3975000 -- (-1179.315) [...23 remote chains...] -- 27:58:22
      3976000 -- (-1180.638) [...23 remote chains...] -- 27:57:56
      3977000 -- (-1192.089) [...23 remote chains...] -- 27:57:31
      3978000 -- (-1190.900) [...23 remote chains...] -- 27:59:10
      3979000 -- (-1203.947) [...23 remote chains...] -- 27:58:45
      3980000 -- [-1194.135] [...23 remote chains...] -- 27:58:19
      3981000 -- (-1191.124) [...23 remote chains...] -- 27:57:54
      3982000 -- (-1187.810) [...23 remote chains...] -- 27:59:33
      3983000 -- (-1179.368) [...23 remote chains...] -- 27:59:07
      3984000 -- (-1187.481) [...23 remote chains...] -- 27:58:42
      3985000 -- (-1182.938) [...23 remote chains...] -- 27:58:16
      3986000 -- (-1184.527) [...23 remote chains...] -- 27:57:51
      3987000 -- (-1191.394) [...23 remote chains...] -- 27:59:30
      3988000 -- [-1181.141] [...23 remote chains...] -- 27:59:04
      3989000 -- (-1176.832) [...23 remote chains...] -- 27:58:39
      3990000 -- (-1177.152) [...23 remote chains...] -- 27:58:13
      3991000 -- (-1182.664) [...23 remote chains...] -- 27:57:48
      3992000 -- (-1178.954) [...23 remote chains...] -- 27:59:27
      3993000 -- (-1174.194) [...23 remote chains...] -- 27:59:01
      3994000 -- (-1186.172) [...23 remote chains...] -- 27:58:36
      3995000 -- (-1180.862) [...23 remote chains...] -- 27:58:10
      3996000 -- (-1177.087) [...23 remote chains...] -- 27:57:45
      3997000 -- (-1185.173) [...23 remote chains...] -- 27:59:24
      3998000 -- (-1188.177) [...23 remote chains...] -- 27:58:58
      3999000 -- (-1182.616) [...23 remote chains...] -- 27:58:33
      4000000 -- (-1188.050) [...23 remote chains...] -- 27:58:08
      4001000 -- (-1187.435) [...23 remote chains...] -- 27:57:42
      4002000 -- (-1186.821) [...23 remote chains...] -- 27:59:21
      4003000 -- (-1181.498) [...23 remote chains...] -- 27:58:55
      4004000 -- (-1186.435) [...23 remote chains...] -- 27:58:30
      4005000 -- (-1185.980) [...23 remote chains...] -- 27:58:05
      4006000 -- (-1180.685) [...23 remote chains...] -- 27:57:39
      4007000 -- (-1179.008) [...23 remote chains...] -- 27:59:18
      4008000 -- (-1182.761) [...23 remote chains...] -- 27:58:52
      4009000 -- (-1197.336) [...23 remote chains...] -- 27:58:27
      4010000 -- (-1189.556) [...23 remote chains...] -- 27:58:02
      4011000 -- (-1195.121) [...23 remote chains...] -- 27:57:36
      4012000 -- (-1184.984) [...23 remote chains...] -- 27:59:15
      4013000 -- (-1185.886) [...23 remote chains...] -- 27:58:49
      4014000 -- (-1185.915) [...23 remote chains...] -- 27:58:24
      4015000 -- (-1190.286) [...23 remote chains...] -- 27:57:59
      4016000 -- (-1185.266) [...23 remote chains...] -- 27:57:34
      4017000 -- (-1197.158) [...23 remote chains...] -- 27:59:12
      4018000 -- (-1185.013) [...23 remote chains...] -- 27:58:47
      4019000 -- (-1196.553) [...23 remote chains...] -- 27:58:21
      4020000 -- (-1202.041) [...23 remote chains...] -- 27:57:56
      4021000 -- (-1202.103) [...23 remote chains...] -- 27:57:31
      4022000 -- (-1186.954) [...23 remote chains...] -- 27:59:09
      4023000 -- (-1186.632) [...23 remote chains...] -- 27:58:44
      4024000 -- (-1184.245) [...23 remote chains...] -- 27:58:18
      4025000 -- (-1191.898) [...23 remote chains...] -- 27:57:53
      4026000 -- (-1185.252) [...23 remote chains...] -- 27:57:28
      4027000 -- (-1188.936) [...23 remote chains...] -- 27:59:06
      4028000 -- (-1186.092) [...23 remote chains...] -- 27:58:41
      4029000 -- (-1184.495) [...23 remote chains...] -- 27:58:16
      4030000 -- (-1181.071) [...23 remote chains...] -- 27:57:50
      4031000 -- (-1195.676) [...23 remote chains...] -- 27:57:25
      4032000 -- (-1183.978) [...23 remote chains...] -- 27:59:03
      4033000 -- (-1183.722) [...23 remote chains...] -- 27:58:38
      4034000 -- (-1175.456) [...23 remote chains...] -- 27:58:13
      4035000 -- (-1177.914) [...23 remote chains...] -- 27:57:47
      4036000 -- (-1187.579) [...23 remote chains...] -- 27:57:22
      4037000 -- (-1194.598) [...23 remote chains...] -- 27:59:00
      4038000 -- (-1194.079) [...23 remote chains...] -- 27:58:35
      4039000 -- (-1197.321) [...23 remote chains...] -- 27:58:10
      4040000 -- (-1189.060) [...23 remote chains...] -- 27:57:45
      4041000 -- (-1188.966) [...23 remote chains...] -- 27:57:20
      4042000 -- (-1184.879) [...23 remote chains...] -- 27:58:57
      4043000 -- (-1184.774) [...23 remote chains...] -- 27:58:32
      4044000 -- [-1184.287] [...23 remote chains...] -- 27:58:07
      4045000 -- (-1188.035) [...23 remote chains...] -- 27:57:42
      4046000 -- (-1184.933) [...23 remote chains...] -- 27:57:17
      4047000 -- (-1186.517) [...23 remote chains...] -- 27:58:54
      4048000 -- (-1187.518) [...23 remote chains...] -- 27:58:29
      4049000 -- (-1183.724) [...23 remote chains...] -- 27:58:04
      4050000 -- (-1182.415) [...23 remote chains...] -- 27:57:39
      4051000 -- (-1190.346) [...23 remote chains...] -- 27:59:16
      4052000 -- (-1184.763) [...23 remote chains...] -- 27:58:51
      4053000 -- (-1189.325) [...23 remote chains...] -- 27:58:26
      4054000 -- (-1189.199) [...23 remote chains...] -- 27:58:01
      4055000 -- (-1184.989) [...23 remote chains...] -- 27:57:36
      4056000 -- (-1186.050) [...23 remote chains...] -- 27:59:13
      4057000 -- (-1197.888) [...23 remote chains...] -- 27:58:48
      4058000 -- (-1189.658) [...23 remote chains...] -- 27:58:23
      4059000 -- (-1199.091) [...23 remote chains...] -- 27:57:58
      4060000 -- (-1191.102) [...23 remote chains...] -- 27:57:33
      4061000 -- (-1183.535) [...23 remote chains...] -- 27:59:10
      4062000 -- (-1196.083) [...23 remote chains...] -- 27:58:45
      4063000 -- (-1193.736) [...23 remote chains...] -- 27:58:20
      4064000 -- (-1190.924) [...23 remote chains...] -- 27:57:55
      4065000 -- (-1178.869) [...23 remote chains...] -- 27:57:31
      4066000 -- (-1182.738) [...23 remote chains...] -- 27:59:08
      4067000 -- [-1178.588] [...23 remote chains...] -- 27:58:43
      4068000 -- (-1178.817) [...23 remote chains...] -- 27:58:18
      4069000 -- (-1193.585) [...23 remote chains...] -- 27:57:53
      4070000 -- (-1186.549) [...23 remote chains...] -- 27:57:28
      4071000 -- [-1185.103] [...23 remote chains...] -- 27:59:05
      4072000 -- [-1182.839] [...23 remote chains...] -- 27:58:40
      4073000 -- (-1177.966) [...23 remote chains...] -- 27:58:15
      4074000 -- (-1183.024) [...23 remote chains...] -- 27:57:50
      4075000 -- (-1180.334) [...23 remote chains...] -- 27:57:25
      4076000 -- [-1183.610] [...23 remote chains...] -- 27:59:02
      4077000 -- (-1199.170) [...23 remote chains...] -- 27:58:37
      4078000 -- (-1201.943) [...23 remote chains...] -- 27:58:12
      4079000 -- (-1191.758) [...23 remote chains...] -- 27:57:47
      4080000 -- (-1203.288) [...23 remote chains...] -- 27:57:22
      4081000 -- (-1201.460) [...23 remote chains...] -- 27:58:59
      4082000 -- (-1201.008) [...23 remote chains...] -- 27:58:34
      4083000 -- (-1201.652) [...23 remote chains...] -- 27:58:09
      4084000 -- (-1191.303) [...23 remote chains...] -- 27:57:44
      4085000 -- [-1186.846] [...23 remote chains...] -- 27:59:21
      4086000 -- (-1188.703) [...23 remote chains...] -- 27:58:56
      4087000 -- (-1184.388) [...23 remote chains...] -- 27:58:31
      4088000 -- (-1180.607) [...23 remote chains...] -- 27:58:06
      4089000 -- (-1187.004) [...23 remote chains...] -- 27:57:41
      4090000 -- (-1193.723) [...23 remote chains...] -- 27:59:18
      4091000 -- (-1198.171) [...23 remote chains...] -- 27:58:53
      4092000 -- (-1199.732) [...23 remote chains...] -- 27:58:28
      4093000 -- (-1197.518) [...23 remote chains...] -- 27:58:03
      4094000 -- (-1209.919) [...23 remote chains...] -- 27:57:38
      4095000 -- (-1196.257) [...23 remote chains...] -- 27:59:15
      4096000 -- (-1192.729) [...23 remote chains...] -- 27:58:50
      4097000 -- (-1191.508) [...23 remote chains...] -- 27:58:25
      4098000 -- (-1198.559) [...23 remote chains...] -- 27:58:00
      4099000 -- (-1196.219) [...23 remote chains...] -- 27:57:36
      4100000 -- (-1196.169) [...23 remote chains...] -- 27:59:12
      4101000 -- (-1193.650) [...23 remote chains...] -- 27:58:47
      4102000 -- (-1196.822) [...23 remote chains...] -- 27:58:22
      4103000 -- (-1199.638) [...23 remote chains...] -- 27:57:58
      4104000 -- (-1202.970) [...23 remote chains...] -- 27:57:33
      4105000 -- (-1207.196) [...23 remote chains...] -- 27:59:09
      4106000 -- (-1195.921) [...23 remote chains...] -- 27:58:44
      4107000 -- (-1192.210) [...23 remote chains...] -- 27:58:19
      4108000 -- (-1195.891) [...23 remote chains...] -- 27:57:55
      4109000 -- (-1199.702) [...23 remote chains...] -- 27:57:30
      4110000 -- (-1191.042) [...23 remote chains...] -- 27:59:06
      4111000 -- (-1190.997) [...23 remote chains...] -- 27:58:41
      4112000 -- (-1188.402) [...23 remote chains...] -- 27:58:17
      4113000 -- (-1188.380) [...23 remote chains...] -- 27:57:52
      4114000 -- (-1187.861) [...23 remote chains...] -- 27:57:27
      4115000 -- (-1189.789) [...23 remote chains...] -- 27:59:03
      4116000 -- (-1198.073) [...23 remote chains...] -- 27:58:38
      4117000 -- (-1192.344) [...23 remote chains...] -- 27:58:14
      4118000 -- [-1195.352] [...23 remote chains...] -- 27:57:49
      4119000 -- (-1201.935) [...23 remote chains...] -- 27:59:25
      4120000 -- (-1195.813) [...23 remote chains...] -- 27:59:00
      4121000 -- (-1200.790) [...23 remote chains...] -- 27:58:36
      4122000 -- (-1194.213) [...23 remote chains...] -- 27:58:11
      4123000 -- (-1202.054) [...23 remote chains...] -- 27:57:46
      4124000 -- (-1192.419) [...23 remote chains...] -- 27:59:22
      4125000 -- (-1192.848) [...23 remote chains...] -- 27:58:57
      4126000 -- (-1193.387) [...23 remote chains...] -- 27:58:33
      4127000 -- (-1194.171) [...23 remote chains...] -- 27:58:08
      4128000 -- (-1197.148) [...23 remote chains...] -- 27:57:43
      4129000 -- (-1196.380) [...23 remote chains...] -- 27:59:19
      4130000 -- (-1193.631) [...23 remote chains...] -- 27:58:54
      4131000 -- (-1195.085) [...23 remote chains...] -- 27:58:30
      4132000 -- (-1199.699) [...23 remote chains...] -- 27:58:05
      4133000 -- (-1187.761) [...23 remote chains...] -- 27:57:41
      4134000 -- (-1182.848) [...23 remote chains...] -- 27:59:16
      4135000 -- (-1179.468) [...23 remote chains...] -- 27:58:51
      4136000 -- (-1183.750) [...23 remote chains...] -- 27:58:27
      4137000 -- (-1196.792) [...23 remote chains...] -- 27:58:02
      4138000 -- (-1195.874) [...23 remote chains...] -- 27:57:38
      4139000 -- (-1197.541) [...23 remote chains...] -- 27:59:13
      4140000 -- (-1186.126) [...23 remote chains...] -- 27:58:49
      4141000 -- (-1187.136) [...23 remote chains...] -- 27:58:24
      4142000 -- (-1187.985) [...23 remote chains...] -- 27:58:00
      4143000 -- [-1193.257] [...23 remote chains...] -- 27:57:35
      4144000 -- (-1191.081) [...23 remote chains...] -- 27:59:10
      4145000 -- (-1191.917) [...23 remote chains...] -- 27:58:46
      4146000 -- (-1183.022) [...23 remote chains...] -- 27:58:21
      4147000 -- (-1197.817) [...23 remote chains...] -- 27:57:57
      4148000 -- (-1195.301) [...23 remote chains...] -- 27:57:32
      4149000 -- (-1195.208) [...23 remote chains...] -- 27:59:07
      4150000 -- (-1191.315) [...23 remote chains...] -- 27:58:43
      4151000 -- (-1178.162) [...23 remote chains...] -- 27:58:18
      4152000 -- (-1192.196) [...23 remote chains...] -- 27:57:54
      4153000 -- (-1197.462) [...23 remote chains...] -- 27:57:29
      4154000 -- (-1205.664) [...23 remote chains...] -- 27:59:04
      4155000 -- (-1207.190) [...23 remote chains...] -- 27:58:40
      4156000 -- (-1202.455) [...23 remote chains...] -- 27:58:15
      4157000 -- [-1204.201] [...23 remote chains...] -- 27:57:51
      4158000 -- (-1196.347) [...23 remote chains...] -- 27:57:27
      4159000 -- (-1202.862) [...23 remote chains...] -- 27:59:01
      4160000 -- (-1205.739) [...23 remote chains...] -- 27:58:37
      4161000 -- (-1196.026) [...23 remote chains...] -- 27:58:13
      4162000 -- (-1191.535) [...23 remote chains...] -- 27:57:48
      4163000 -- (-1193.562) [...23 remote chains...] -- 27:57:24
      4164000 -- (-1196.557) [...23 remote chains...] -- 27:58:59
      4165000 -- (-1190.303) [...23 remote chains...] -- 27:58:34
      4166000 -- (-1200.373) [...23 remote chains...] -- 27:58:10
      4167000 -- (-1201.873) [...23 remote chains...] -- 27:57:45
      4168000 -- (-1186.896) [...23 remote chains...] -- 27:57:21
      4169000 -- (-1192.242) [...23 remote chains...] -- 27:58:56
      4170000 -- (-1197.608) [...23 remote chains...] -- 27:58:31
      4171000 -- (-1188.052) [...23 remote chains...] -- 27:58:07
      4172000 -- (-1193.504) [...23 remote chains...] -- 27:57:43
      4173000 -- (-1198.109) [...23 remote chains...] -- 27:57:18
      4174000 -- (-1203.878) [...23 remote chains...] -- 27:58:53
      4175000 -- (-1199.520) [...23 remote chains...] -- 27:58:28
      4176000 -- (-1193.558) [...23 remote chains...] -- 27:58:04
      4177000 -- (-1188.716) [...23 remote chains...] -- 27:57:40
      4178000 -- (-1193.549) [...23 remote chains...] -- 27:57:15
      4179000 -- (-1193.269) [...23 remote chains...] -- 27:58:50
      4180000 -- (-1187.368) [...23 remote chains...] -- 27:58:26
      4181000 -- (-1187.353) [...23 remote chains...] -- 27:58:01
      4182000 -- (-1187.347) [...23 remote chains...] -- 27:57:37
      4183000 -- (-1186.771) [...23 remote chains...] -- 27:57:13
      4184000 -- (-1194.120) [...23 remote chains...] -- 27:58:47
      4185000 -- (-1193.503) [...23 remote chains...] -- 27:58:23
      4186000 -- (-1190.677) [...23 remote chains...] -- 27:57:58
      4187000 -- (-1187.634) [...23 remote chains...] -- 27:57:34
      4188000 -- (-1192.371) [...23 remote chains...] -- 27:57:10
      4189000 -- (-1199.444) [...23 remote chains...] -- 27:58:44
      4190000 -- (-1184.325) [...23 remote chains...] -- 27:58:20
      4191000 -- (-1181.254) [...23 remote chains...] -- 27:57:56
      4192000 -- (-1181.174) [...23 remote chains...] -- 27:57:31
      4193000 -- (-1183.617) [...23 remote chains...] -- 27:57:07
      4194000 -- (-1201.008) [...23 remote chains...] -- 27:58:41
      4195000 -- (-1209.801) [...23 remote chains...] -- 27:58:17
      4196000 -- (-1200.809) [...23 remote chains...] -- 27:57:53
      4197000 -- (-1197.357) [...23 remote chains...] -- 27:57:29
      4198000 -- (-1200.786) [...23 remote chains...] -- 27:57:04
      4199000 -- (-1196.739) [...23 remote chains...] -- 27:58:38
      4200000 -- (-1196.282) [...23 remote chains...] -- 27:58:14
      4201000 -- (-1200.108) [...23 remote chains...] -- 27:57:50
      4202000 -- (-1192.498) [...23 remote chains...] -- 27:57:26
      4203000 -- (-1192.155) [...23 remote chains...] -- 27:57:02
      4204000 -- (-1198.776) [...23 remote chains...] -- 27:58:35
      4205000 -- [-1194.437] [...23 remote chains...] -- 27:58:11
      4206000 -- (-1201.141) [...23 remote chains...] -- 27:57:47
      4207000 -- (-1190.141) [...23 remote chains...] -- 27:57:23
      4208000 -- (-1186.467) [...23 remote chains...] -- 27:56:59
      4209000 -- (-1191.677) [...23 remote chains...] -- 27:58:33
      4210000 -- (-1191.440) [...23 remote chains...] -- 27:58:08
      4211000 -- (-1191.756) [...23 remote chains...] -- 27:57:44
      4212000 -- (-1198.212) [...23 remote chains...] -- 27:57:20
      4213000 -- (-1190.054) [...23 remote chains...] -- 27:56:56
      4214000 -- (-1202.242) [...23 remote chains...] -- 27:58:30
      4215000 -- (-1193.333) [...23 remote chains...] -- 27:58:06
      4216000 -- (-1191.927) [...23 remote chains...] -- 27:57:42
      4217000 -- (-1189.217) [...23 remote chains...] -- 27:57:17
      4218000 -- [-1191.046] [...23 remote chains...] -- 27:56:53
      4219000 -- [-1189.713] [...23 remote chains...] -- 27:58:27
      4220000 -- (-1195.093) [...23 remote chains...] -- 27:58:03
      4221000 -- (-1202.823) [...23 remote chains...] -- 27:57:39
      4222000 -- (-1195.321) [...23 remote chains...] -- 27:57:15
      4223000 -- (-1189.559) [...23 remote chains...] -- 27:56:51
      4224000 -- [-1191.315] [...23 remote chains...] -- 27:58:24
      4225000 -- (-1194.859) [...23 remote chains...] -- 27:58:00
      4226000 -- (-1194.705) [...23 remote chains...] -- 27:57:36
      4227000 -- (-1190.020) [...23 remote chains...] -- 27:57:12
      4228000 -- (-1195.055) [...23 remote chains...] -- 27:56:48
      4229000 -- (-1206.830) [...23 remote chains...] -- 27:58:21
      4230000 -- (-1196.593) [...23 remote chains...] -- 27:57:57
      4231000 -- (-1200.663) [...23 remote chains...] -- 27:57:33
      4232000 -- (-1201.210) [...23 remote chains...] -- 27:57:09
      4233000 -- (-1193.581) [...23 remote chains...] -- 27:56:45
      4234000 -- (-1195.514) [...23 remote chains...] -- 27:58:18
      4235000 -- (-1203.536) [...23 remote chains...] -- 27:57:54
      4236000 -- (-1190.242) [...23 remote chains...] -- 27:57:30
      4237000 -- (-1194.933) [...23 remote chains...] -- 27:57:06
      4238000 -- (-1201.436) [...23 remote chains...] -- 27:56:42
      4239000 -- (-1189.978) [...23 remote chains...] -- 27:58:15
      4240000 -- (-1200.424) [...23 remote chains...] -- 27:57:52
      4241000 -- (-1199.412) [...23 remote chains...] -- 27:57:28
      4242000 -- [-1198.372] [...23 remote chains...] -- 27:57:04
      4243000 -- (-1195.524) [...23 remote chains...] -- 27:56:40
      4244000 -- (-1193.994) [...23 remote chains...] -- 27:58:13
      4245000 -- (-1195.290) [...23 remote chains...] -- 27:57:49
      4246000 -- (-1195.223) [...23 remote chains...] -- 27:57:25
      4247000 -- (-1189.520) [...23 remote chains...] -- 27:57:01
      4248000 -- (-1186.483) [...23 remote chains...] -- 27:56:37
      4249000 -- (-1181.358) [...23 remote chains...] -- 27:58:10
      4250000 -- (-1185.786) [...23 remote chains...] -- 27:57:46
      4251000 -- (-1188.459) [...23 remote chains...] -- 27:57:22
      4252000 -- (-1186.431) [...23 remote chains...] -- 27:56:58
      4253000 -- (-1189.246) [...23 remote chains...] -- 27:56:34
      4254000 -- (-1187.230) [...23 remote chains...] -- 27:58:07
      4255000 -- (-1198.485) [...23 remote chains...] -- 27:57:43
      4256000 -- (-1193.837) [...23 remote chains...] -- 27:57:19
      4257000 -- (-1185.785) [...23 remote chains...] -- 27:56:55
      4258000 -- (-1191.438) [...23 remote chains...] -- 27:56:32
      4259000 -- (-1185.391) [...23 remote chains...] -- 27:58:04
      4260000 -- (-1186.605) [...23 remote chains...] -- 27:57:40
      4261000 -- (-1186.013) [...23 remote chains...] -- 27:57:16
      4262000 -- (-1185.630) [...23 remote chains...] -- 27:56:53
      4263000 -- (-1186.131) [...23 remote chains...] -- 27:56:29
      4264000 -- (-1188.223) [...23 remote chains...] -- 27:58:01
      4265000 -- (-1187.346) [...23 remote chains...] -- 27:57:38
      4266000 -- (-1184.355) [...23 remote chains...] -- 27:57:14
      4267000 -- (-1180.667) [...23 remote chains...] -- 27:56:50
      4268000 -- (-1181.619) [...23 remote chains...] -- 27:56:26
      4269000 -- (-1192.651) [...23 remote chains...] -- 27:57:59
      4270000 -- (-1195.734) [...23 remote chains...] -- 27:57:35
      4271000 -- (-1183.071) [...23 remote chains...] -- 27:57:11
      4272000 -- (-1178.478) [...23 remote chains...] -- 27:56:47
      4273000 -- (-1182.847) [...23 remote chains...] -- 27:56:23
      4274000 -- (-1187.090) [...23 remote chains...] -- 27:57:56
      4275000 -- (-1196.309) [...23 remote chains...] -- 27:57:32
      4276000 -- (-1184.433) [...23 remote chains...] -- 27:57:08
      4277000 -- [-1182.929] [...23 remote chains...] -- 27:56:44
      4278000 -- (-1187.962) [...23 remote chains...] -- 27:56:21
      4279000 -- (-1183.907) [...23 remote chains...] -- 27:57:53
      4280000 -- (-1185.321) [...23 remote chains...] -- 27:57:29
      4281000 -- (-1187.256) [...23 remote chains...] -- 27:57:05
      4282000 -- (-1186.874) [...23 remote chains...] -- 27:56:42
      4283000 -- (-1186.092) [...23 remote chains...] -- 27:56:18
      4284000 -- (-1183.979) [...23 remote chains...] -- 27:57:50
      4285000 -- (-1181.085) [...23 remote chains...] -- 27:57:26
      4286000 -- (-1192.274) [...23 remote chains...] -- 27:57:03
      4287000 -- (-1185.440) [...23 remote chains...] -- 27:56:39
      4288000 -- (-1187.284) [...23 remote chains...] -- 27:56:15
      4289000 -- (-1182.867) [...23 remote chains...] -- 27:57:47
      4290000 -- (-1185.242) [...23 remote chains...] -- 27:57:24
      4291000 -- (-1187.517) [...23 remote chains...] -- 27:57:00
      4292000 -- (-1186.404) [...23 remote chains...] -- 27:56:36
      4293000 -- (-1175.721) [...23 remote chains...] -- 27:56:13
      4294000 -- (-1172.317) [...23 remote chains...] -- 27:57:45
      4295000 -- (-1179.330) [...23 remote chains...] -- 27:57:21
      4296000 -- (-1197.689) [...23 remote chains...] -- 27:56:57
      4297000 -- (-1194.219) [...23 remote chains...] -- 27:56:34
      4298000 -- (-1184.360) [...23 remote chains...] -- 27:58:05
      4299000 -- (-1193.965) [...23 remote chains...] -- 27:57:42
      4300000 -- (-1183.937) [...23 remote chains...] -- 27:57:18
      4301000 -- (-1185.561) [...23 remote chains...] -- 27:56:55
      4302000 -- (-1183.056) [...23 remote chains...] -- 27:56:31
      4303000 -- (-1175.452) [...23 remote chains...] -- 27:58:03
      4304000 -- (-1190.714) [...23 remote chains...] -- 27:57:39
      4305000 -- (-1178.311) [...23 remote chains...] -- 27:57:15
      4306000 -- (-1178.633) [...23 remote chains...] -- 27:56:52
      4307000 -- (-1175.191) [...23 remote chains...] -- 27:56:28
      4308000 -- [-1175.612] [...23 remote chains...] -- 27:56:05
      4309000 -- (-1183.215) [...23 remote chains...] -- 27:57:36
      4310000 -- (-1184.352) [...23 remote chains...] -- 27:57:13
      4311000 -- (-1180.182) [...23 remote chains...] -- 27:56:49
      4312000 -- (-1186.291) [...23 remote chains...] -- 27:56:26
      4313000 -- (-1190.088) [...23 remote chains...] -- 27:57:57
      4314000 -- (-1189.225) [...23 remote chains...] -- 27:57:33
      4315000 -- (-1184.001) [...23 remote chains...] -- 27:57:10
      4316000 -- (-1179.644) [...23 remote chains...] -- 27:56:46
      4317000 -- (-1170.528) [...23 remote chains...] -- 27:56:23
      4318000 -- (-1171.618) [...23 remote chains...] -- 27:55:59
      4319000 -- (-1186.172) [...23 remote chains...] -- 27:57:31
      4320000 -- (-1186.532) [...23 remote chains...] -- 27:57:07
      4321000 -- (-1186.642) [...23 remote chains...] -- 27:56:44
      4322000 -- (-1193.147) [...23 remote chains...] -- 27:56:20
      4323000 -- (-1178.624) [...23 remote chains...] -- 27:55:57
      4324000 -- (-1182.549) [...23 remote chains...] -- 27:57:28
      4325000 -- (-1190.121) [...23 remote chains...] -- 27:57:04
      4326000 -- (-1184.933) [...23 remote chains...] -- 27:56:41
      4327000 -- (-1183.206) [...23 remote chains...] -- 27:56:17
      4328000 -- (-1188.701) [...23 remote chains...] -- 27:55:54
      4329000 -- (-1184.778) [...23 remote chains...] -- 27:57:25
      4330000 -- (-1193.261) [...23 remote chains...] -- 27:57:02
      4331000 -- (-1189.219) [...23 remote chains...] -- 27:56:38
      4332000 -- (-1184.582) [...23 remote chains...] -- 27:56:15
      4333000 -- (-1186.023) [...23 remote chains...] -- 27:57:46
      4334000 -- (-1194.659) [...23 remote chains...] -- 27:57:22
      4335000 -- (-1190.797) [...23 remote chains...] -- 27:56:59
      4336000 -- (-1189.372) [...23 remote chains...] -- 27:56:36
      4337000 -- (-1178.961) [...23 remote chains...] -- 27:56:12
      4338000 -- (-1180.571) [...23 remote chains...] -- 27:57:43
      4339000 -- (-1188.241) [...23 remote chains...] -- 27:57:20
      4340000 -- (-1188.763) [...23 remote chains...] -- 27:56:56
      4341000 -- (-1191.208) [...23 remote chains...] -- 27:56:33
      4342000 -- (-1188.586) [...23 remote chains...] -- 27:56:09
      4343000 -- (-1197.761) [...23 remote chains...] -- 27:57:40
      4344000 -- (-1199.338) [...23 remote chains...] -- 27:57:17
      4345000 -- (-1193.000) [...23 remote chains...] -- 27:56:53
      4346000 -- (-1190.152) [...23 remote chains...] -- 27:56:30
      4347000 -- (-1186.013) [...23 remote chains...] -- 27:58:01
      4348000 -- (-1183.221) [...23 remote chains...] -- 27:57:37
      4349000 -- (-1182.630) [...23 remote chains...] -- 27:57:14
      4350000 -- (-1186.152) [...23 remote chains...] -- 27:56:51
      4351000 -- (-1190.850) [...23 remote chains...] -- 27:56:27
      4352000 -- (-1187.065) [...23 remote chains...] -- 27:57:58
      4353000 -- (-1191.271) [...23 remote chains...] -- 27:57:35
      4354000 -- (-1178.864) [...23 remote chains...] -- 27:57:11
      4355000 -- (-1188.559) [...23 remote chains...] -- 27:56:48
      4356000 -- (-1198.081) [...23 remote chains...] -- 27:56:25
      4357000 -- (-1190.700) [...23 remote chains...] -- 27:57:55
      4358000 -- (-1190.338) [...23 remote chains...] -- 27:57:32
      4359000 -- (-1183.369) [...23 remote chains...] -- 27:57:09
      4360000 -- (-1185.827) [...23 remote chains...] -- 27:56:45
      4361000 -- (-1177.941) [...23 remote chains...] -- 27:56:22
      4362000 -- (-1185.708) [...23 remote chains...] -- 27:57:52
      4363000 -- (-1183.149) [...23 remote chains...] -- 27:57:29
      4364000 -- (-1181.067) [...23 remote chains...] -- 27:57:06
      4365000 -- (-1178.627) [...23 remote chains...] -- 27:56:43
      4366000 -- (-1186.447) [...23 remote chains...] -- 27:56:19
      4367000 -- (-1192.246) [...23 remote chains...] -- 27:57:50
      4368000 -- (-1194.871) [...23 remote chains...] -- 27:57:26
      4369000 -- (-1196.498) [...23 remote chains...] -- 27:57:03
      4370000 -- (-1190.998) [...23 remote chains...] -- 27:56:40
      4371000 -- (-1197.081) [...23 remote chains...] -- 27:56:17
      4372000 -- (-1197.279) [...23 remote chains...] -- 27:57:47
      4373000 -- (-1200.937) [...23 remote chains...] -- 27:57:24
      4374000 -- (-1192.969) [...23 remote chains...] -- 27:57:00
      4375000 -- (-1195.675) [...23 remote chains...] -- 27:56:37
      4376000 -- (-1187.805) [...23 remote chains...] -- 27:56:14
      4377000 -- (-1188.729) [...23 remote chains...] -- 27:57:44
      4378000 -- (-1185.734) [...23 remote chains...] -- 27:57:21
      4379000 -- (-1185.394) [...23 remote chains...] -- 27:56:58
      4380000 -- (-1188.094) [...23 remote chains...] -- 27:56:35
      4381000 -- (-1193.153) [...23 remote chains...] -- 27:56:11
      4382000 -- (-1186.482) [...23 remote chains...] -- 27:57:41
      4383000 -- (-1191.342) [...23 remote chains...] -- 27:57:18
      4384000 -- (-1191.040) [...23 remote chains...] -- 27:56:55
      4385000 -- (-1183.407) [...23 remote chains...] -- 27:56:32
      4386000 -- (-1194.744) [...23 remote chains...] -- 27:56:09
      4387000 -- (-1192.079) [...23 remote chains...] -- 27:57:39
      4388000 -- (-1182.120) [...23 remote chains...] -- 27:57:15
      4389000 -- (-1181.408) [...23 remote chains...] -- 27:56:52
      4390000 -- (-1176.737) [...23 remote chains...] -- 27:56:29
      4391000 -- (-1185.663) [...23 remote chains...] -- 27:56:06
      4392000 -- (-1185.062) [...23 remote chains...] -- 27:57:36
      4393000 -- (-1184.397) [...23 remote chains...] -- 27:57:13
      4394000 -- (-1183.694) [...23 remote chains...] -- 27:56:50
      4395000 -- (-1190.339) [...23 remote chains...] -- 27:56:26
      4396000 -- (-1190.656) [...23 remote chains...] -- 27:56:03
      4397000 -- (-1190.691) [...23 remote chains...] -- 27:57:33
      4398000 -- (-1178.148) [...23 remote chains...] -- 27:57:10
      4399000 -- (-1179.421) [...23 remote chains...] -- 27:56:47
      4400000 -- (-1178.341) [...23 remote chains...] -- 27:56:24
      4401000 -- (-1170.899) [...23 remote chains...] -- 27:56:01
      4402000 -- (-1186.460) [...23 remote chains...] -- 27:57:30
      4403000 -- (-1198.602) [...23 remote chains...] -- 27:57:07
      4404000 -- (-1182.805) [...23 remote chains...] -- 27:56:44
      4405000 -- (-1179.114) [...23 remote chains...] -- 27:56:21
      4406000 -- (-1180.314) [...23 remote chains...] -- 27:55:58
      4407000 -- (-1179.850) [...23 remote chains...] -- 27:57:27
      4408000 -- (-1174.519) [...23 remote chains...] -- 27:57:04
      4409000 -- (-1178.993) [...23 remote chains...] -- 27:56:41
      4410000 -- (-1191.560) [...23 remote chains...] -- 27:56:18
      4411000 -- (-1192.163) [...23 remote chains...] -- 27:55:55
      4412000 -- (-1198.438) [...23 remote chains...] -- 27:57:25
      4413000 -- (-1177.428) [...23 remote chains...] -- 27:57:02
      4414000 -- (-1187.760) [...23 remote chains...] -- 27:56:39
      4415000 -- (-1190.172) [...23 remote chains...] -- 27:56:16
      4416000 -- (-1191.057) [...23 remote chains...] -- 27:55:53
      4417000 -- (-1195.329) [...23 remote chains...] -- 27:57:22
      4418000 -- (-1184.766) [...23 remote chains...] -- 27:56:59
      4419000 -- (-1181.434) [...23 remote chains...] -- 27:56:36
      4420000 -- (-1189.286) [...23 remote chains...] -- 27:56:13
      4421000 -- (-1183.233) [...23 remote chains...] -- 27:55:50
      4422000 -- (-1184.340) [...23 remote chains...] -- 27:57:19
      4423000 -- (-1184.314) [...23 remote chains...] -- 27:56:56
      4424000 -- (-1186.770) [...23 remote chains...] -- 27:56:33
      4425000 -- (-1175.427) [...23 remote chains...] -- 27:56:10
      4426000 -- (-1174.287) [...23 remote chains...] -- 27:55:48
      4427000 -- (-1183.613) [...23 remote chains...] -- 27:57:17
      4428000 -- (-1182.212) [...23 remote chains...] -- 27:56:54
      4429000 -- (-1179.608) [...23 remote chains...] -- 27:56:31
      4430000 -- (-1180.136) [...23 remote chains...] -- 27:56:08
      4431000 -- (-1182.538) [...23 remote chains...] -- 27:55:45
      4432000 -- (-1188.480) [...23 remote chains...] -- 27:57:14
      4433000 -- (-1177.551) [...23 remote chains...] -- 27:56:51
      4434000 -- (-1180.220) [...23 remote chains...] -- 27:56:28
      4435000 -- (-1185.366) [...23 remote chains...] -- 27:56:05
      4436000 -- (-1189.256) [...23 remote chains...] -- 27:55:42
      4437000 -- (-1190.577) [...23 remote chains...] -- 27:57:11
      4438000 -- (-1181.491) [...23 remote chains...] -- 27:56:48
      4439000 -- (-1185.047) [...23 remote chains...] -- 27:56:25
      4440000 -- (-1194.869) [...23 remote chains...] -- 27:56:02
      4441000 -- (-1191.755) [...23 remote chains...] -- 27:55:40
      4442000 -- (-1192.953) [...23 remote chains...] -- 27:57:08
      4443000 -- (-1200.033) [...23 remote chains...] -- 27:56:45
      4444000 -- (-1193.753) [...23 remote chains...] -- 27:56:23
      4445000 -- (-1190.553) [...23 remote chains...] -- 27:56:00
      4446000 -- (-1184.776) [...23 remote chains...] -- 27:55:37
      4447000 -- (-1176.727) [...23 remote chains...] -- 27:57:06
      4448000 -- (-1182.537) [...23 remote chains...] -- 27:56:43
      4449000 -- (-1187.242) [...23 remote chains...] -- 27:56:20
      4450000 -- (-1188.635) [...23 remote chains...] -- 27:55:57
      4451000 -- (-1188.143) [...23 remote chains...] -- 27:57:26
      4452000 -- (-1184.921) [...23 remote chains...] -- 27:57:03
      4453000 -- (-1184.935) [...23 remote chains...] -- 27:56:40
      4454000 -- (-1192.032) [...23 remote chains...] -- 27:56:17
      4455000 -- (-1184.627) [...23 remote chains...] -- 27:55:55
      4456000 -- (-1174.725) [...23 remote chains...] -- 27:55:32
      4457000 -- (-1174.882) [...23 remote chains...] -- 27:57:00
      4458000 -- (-1185.637) [...23 remote chains...] -- 27:56:37
      4459000 -- (-1190.152) [...23 remote chains...] -- 27:56:15
      4460000 -- (-1189.445) [...23 remote chains...] -- 27:55:52
      4461000 -- (-1187.018) [...23 remote chains...] -- 27:55:29
      4462000 -- (-1179.598) [...23 remote chains...] -- 27:56:57
      4463000 -- (-1179.246) [...23 remote chains...] -- 27:56:35
      4464000 -- (-1180.808) [...23 remote chains...] -- 27:56:12
      4465000 -- (-1178.519) [...23 remote chains...] -- 27:55:49
      4466000 -- [-1185.202] [...23 remote chains...] -- 27:55:27
      4467000 -- (-1182.925) [...23 remote chains...] -- 27:56:55
      4468000 -- (-1180.293) [...23 remote chains...] -- 27:56:32
      4469000 -- (-1174.844) [...23 remote chains...] -- 27:56:09
      4470000 -- (-1185.902) [...23 remote chains...] -- 27:55:47
      4471000 -- (-1179.078) [...23 remote chains...] -- 27:57:15
      4472000 -- (-1193.324) [...23 remote chains...] -- 27:56:52
      4473000 -- (-1184.157) [...23 remote chains...] -- 27:56:29
      4474000 -- [-1179.112] [...23 remote chains...] -- 27:56:07
      4475000 -- (-1189.661) [...23 remote chains...] -- 27:55:44
      4476000 -- (-1180.115) [...23 remote chains...] -- 27:57:12
      4477000 -- (-1177.426) [...23 remote chains...] -- 27:56:49
      4478000 -- (-1177.649) [...23 remote chains...] -- 27:56:27
      4479000 -- (-1176.682) [...23 remote chains...] -- 27:56:04
      4480000 -- (-1172.606) [...23 remote chains...] -- 27:55:41
      4481000 -- [-1178.814] [...23 remote chains...] -- 27:57:09
      4482000 -- (-1175.962) [...23 remote chains...] -- 27:56:47
      4483000 -- (-1175.964) [...23 remote chains...] -- 27:56:24
      4484000 -- (-1181.614) [...23 remote chains...] -- 27:56:01
      4485000 -- (-1185.901) [...23 remote chains...] -- 27:55:39
      4486000 -- (-1176.561) [...23 remote chains...] -- 27:57:07
      4487000 -- (-1185.272) [...23 remote chains...] -- 27:56:44
      4488000 -- (-1181.186) [...23 remote chains...] -- 27:56:21
      4489000 -- (-1184.340) [...23 remote chains...] -- 27:55:59
      4490000 -- [-1174.097] [...23 remote chains...] -- 27:55:36
      4491000 -- (-1175.900) [...23 remote chains...] -- 27:57:04
      4492000 -- (-1173.867) [...23 remote chains...] -- 27:56:41
      4493000 -- (-1181.576) [...23 remote chains...] -- 27:56:19
      4494000 -- (-1178.209) [...23 remote chains...] -- 27:55:56
      4495000 -- (-1179.041) [...23 remote chains...] -- 27:57:24
      4496000 -- (-1181.739) [...23 remote chains...] -- 27:57:01
      4497000 -- (-1185.763) [...23 remote chains...] -- 27:56:39
      4498000 -- [-1187.383] [...23 remote chains...] -- 27:56:16
      4499000 -- (-1187.396) [...23 remote chains...] -- 27:55:53
      4500000 -- (-1182.633) [...23 remote chains...] -- 27:57:21
      4501000 -- (-1175.716) [...23 remote chains...] -- 27:56:58
      4502000 -- (-1181.898) [...23 remote chains...] -- 27:56:36
      4503000 -- (-1188.005) [...23 remote chains...] -- 27:56:13
      4504000 -- (-1192.120) [...23 remote chains...] -- 27:55:51
      4505000 -- [-1190.601] [...23 remote chains...] -- 27:57:18
      4506000 -- (-1188.549) [...23 remote chains...] -- 27:56:56
      4507000 -- [-1189.219] [...23 remote chains...] -- 27:56:33
      4508000 -- [-1185.935] [...23 remote chains...] -- 27:56:11
      4509000 -- (-1184.600) [...23 remote chains...] -- 27:55:48
      4510000 -- [-1189.432] [...23 remote chains...] -- 27:55:26
      4511000 -- (-1197.433) [...23 remote chains...] -- 27:56:53
      4512000 -- (-1180.064) [...23 remote chains...] -- 27:56:31
      4513000 -- (-1187.698) [...23 remote chains...] -- 27:56:08
      4514000 -- (-1183.269) [...23 remote chains...] -- 27:55:46
      4515000 -- (-1184.363) [...23 remote chains...] -- 27:57:13
      4516000 -- (-1183.907) [...23 remote chains...] -- 27:56:50
      4517000 -- (-1186.203) [...23 remote chains...] -- 27:56:28
      4518000 -- (-1178.181) [...23 remote chains...] -- 27:56:05
      4519000 -- (-1177.084) [...23 remote chains...] -- 27:55:43
      4520000 -- (-1190.946) [...23 remote chains...] -- 27:57:10
      4521000 -- (-1189.537) [...23 remote chains...] -- 27:56:48
      4522000 -- (-1196.406) [...23 remote chains...] -- 27:56:25
      4523000 -- (-1193.647) [...23 remote chains...] -- 27:56:03
      4524000 -- (-1189.605) [...23 remote chains...] -- 27:55:40
      4525000 -- (-1199.650) [...23 remote chains...] -- 27:57:07
      4526000 -- (-1196.471) [...23 remote chains...] -- 27:56:45
      4527000 -- (-1189.836) [...23 remote chains...] -- 27:56:23
      4528000 -- (-1183.522) [...23 remote chains...] -- 27:56:00
      4529000 -- (-1195.096) [...23 remote chains...] -- 27:55:38
      4530000 -- (-1187.214) [...23 remote chains...] -- 27:57:05
      4531000 -- (-1183.341) [...23 remote chains...] -- 27:56:42
      4532000 -- (-1184.557) [...23 remote chains...] -- 27:56:20
      4533000 -- (-1192.789) [...23 remote chains...] -- 27:55:58
      4534000 -- (-1183.448) [...23 remote chains...] -- 27:55:35
      4535000 -- (-1196.353) [...23 remote chains...] -- 27:57:02
      4536000 -- (-1200.257) [...23 remote chains...] -- 27:56:40
      4537000 -- (-1190.005) [...23 remote chains...] -- 27:56:17
      4538000 -- (-1193.956) [...23 remote chains...] -- 27:55:55
      4539000 -- (-1188.138) [...23 remote chains...] -- 27:55:33
      4540000 -- (-1199.754) [...23 remote chains...] -- 27:56:59
      4541000 -- (-1197.585) [...23 remote chains...] -- 27:56:37
      4542000 -- (-1188.636) [...23 remote chains...] -- 27:56:15
      4543000 -- (-1186.226) [...23 remote chains...] -- 27:55:52
      4544000 -- (-1186.168) [...23 remote chains...] -- 27:55:30
      4545000 -- (-1187.309) [...23 remote chains...] -- 27:56:57
      4546000 -- (-1181.210) [...23 remote chains...] -- 27:56:34
      4547000 -- [-1194.453] [...23 remote chains...] -- 27:56:12
      4548000 -- (-1194.197) [...23 remote chains...] -- 27:55:50
      4549000 -- (-1187.053) [...23 remote chains...] -- 27:55:27
      4550000 -- (-1187.811) [...23 remote chains...] -- 27:56:54
      4551000 -- (-1181.975) [...23 remote chains...] -- 27:56:32
      4552000 -- (-1182.697) [...23 remote chains...] -- 27:56:09
      4553000 -- (-1192.712) [...23 remote chains...] -- 27:55:47
      4554000 -- (-1192.973) [...23 remote chains...] -- 27:55:25
      4555000 -- (-1187.421) [...23 remote chains...] -- 27:56:51
      4556000 -- (-1179.875) [...23 remote chains...] -- 27:56:29
      4557000 -- [-1180.471] [...23 remote chains...] -- 27:56:07
      4558000 -- [-1178.324] [...23 remote chains...] -- 27:55:44
      4559000 -- (-1180.952) [...23 remote chains...] -- 27:55:22
      4560000 -- (-1179.083) [...23 remote chains...] -- 27:56:49
      4561000 -- (-1180.465) [...23 remote chains...] -- 27:56:26
      4562000 -- (-1185.508) [...23 remote chains...] -- 27:56:04
      4563000 -- (-1183.127) [...23 remote chains...] -- 27:55:42
      4564000 -- (-1196.718) [...23 remote chains...] -- 27:55:20
      4565000 -- (-1197.099) [...23 remote chains...] -- 27:56:46
      4566000 -- (-1198.348) [...23 remote chains...] -- 27:56:24
      4567000 -- (-1200.022) [...23 remote chains...] -- 27:56:01
      4568000 -- (-1194.423) [...23 remote chains...] -- 27:55:39
      4569000 -- (-1196.404) [...23 remote chains...] -- 27:55:17
      4570000 -- (-1191.685) [...23 remote chains...] -- 27:56:43
      4571000 -- [-1187.235] [...23 remote chains...] -- 27:56:21
      4572000 -- (-1186.173) [...23 remote chains...] -- 27:55:59
      4573000 -- (-1185.470) [...23 remote chains...] -- 27:55:37
      4574000 -- (-1193.587) [...23 remote chains...] -- 27:55:14
      4575000 -- (-1191.282) [...23 remote chains...] -- 27:56:41
      4576000 -- (-1194.339) [...23 remote chains...] -- 27:56:18
      4577000 -- (-1195.503) [...23 remote chains...] -- 27:55:56
      4578000 -- (-1190.003) [...23 remote chains...] -- 27:55:34
      4579000 -- (-1199.162) [...23 remote chains...] -- 27:55:12
      4580000 -- (-1194.184) [...23 remote chains...] -- 27:56:38
      4581000 -- [-1198.178] [...23 remote chains...] -- 27:56:16
      4582000 -- (-1195.638) [...23 remote chains...] -- 27:55:54
      4583000 -- (-1188.682) [...23 remote chains...] -- 27:55:31
      4584000 -- (-1183.492) [...23 remote chains...] -- 27:55:09
      4585000 -- [-1194.577] [...23 remote chains...] -- 27:56:35
      4586000 -- (-1183.710) [...23 remote chains...] -- 27:56:13
      4587000 -- (-1189.240) [...23 remote chains...] -- 27:55:51
      4588000 -- (-1176.694) [...23 remote chains...] -- 27:55:29
      4589000 -- (-1180.087) [...23 remote chains...] -- 27:55:07
      4590000 -- (-1186.992) [...23 remote chains...] -- 27:56:33
      4591000 -- (-1188.516) [...23 remote chains...] -- 27:56:10
      4592000 -- [-1179.023] [...23 remote chains...] -- 27:55:48
      4593000 -- (-1186.167) [...23 remote chains...] -- 27:55:26
      4594000 -- (-1184.060) [...23 remote chains...] -- 27:55:04
      4595000 -- [-1182.251] [...23 remote chains...] -- 27:56:30
      4596000 -- (-1183.045) [...23 remote chains...] -- 27:56:08
      4597000 -- (-1191.398) [...23 remote chains...] -- 27:55:46
      4598000 -- (-1192.639) [...23 remote chains...] -- 27:55:24
      4599000 -- (-1190.617) [...23 remote chains...] -- 27:55:02
      4600000 -- (-1190.618) [...23 remote chains...] -- 27:56:27
      4601000 -- (-1195.095) [...23 remote chains...] -- 27:56:05
      4602000 -- (-1203.383) [...23 remote chains...] -- 27:55:43
      4603000 -- (-1190.309) [...23 remote chains...] -- 27:55:21
      4604000 -- (-1189.326) [...23 remote chains...] -- 27:54:59
      4605000 -- (-1186.554) [...23 remote chains...] -- 27:56:25
      4606000 -- [-1189.358] [...23 remote chains...] -- 27:56:03
      4607000 -- (-1181.087) [...23 remote chains...] -- 27:55:41
      4608000 -- [-1183.329] [...23 remote chains...] -- 27:55:18
      4609000 -- (-1189.458) [...23 remote chains...] -- 27:54:56
      4610000 -- (-1186.378) [...23 remote chains...] -- 27:56:22
      4611000 -- (-1182.633) [...23 remote chains...] -- 27:56:00
      4612000 -- (-1190.742) [...23 remote chains...] -- 27:55:38
      4613000 -- [-1183.093] [...23 remote chains...] -- 27:55:16
      4614000 -- [-1178.153] [...23 remote chains...] -- 27:54:54
      4615000 -- (-1184.339) [...23 remote chains...] -- 27:56:19
      4616000 -- (-1189.563) [...23 remote chains...] -- 27:55:57
      4617000 -- (-1192.513) [...23 remote chains...] -- 27:55:35
      4618000 -- (-1198.938) [...23 remote chains...] -- 27:55:13
      4619000 -- (-1191.025) [...23 remote chains...] -- 27:54:51
      4620000 -- (-1189.620) [...23 remote chains...] -- 27:56:17
      4621000 -- (-1192.369) [...23 remote chains...] -- 27:55:55
      4622000 -- (-1195.434) [...23 remote chains...] -- 27:55:33
      4623000 -- (-1186.297) [...23 remote chains...] -- 27:55:11
      4624000 -- (-1190.710) [...23 remote chains...] -- 27:54:49
      4625000 -- (-1192.544) [...23 remote chains...] -- 27:56:14
      4626000 -- (-1188.634) [...23 remote chains...] -- 27:55:52
      4627000 -- (-1192.789) [...23 remote chains...] -- 27:55:30
      4628000 -- (-1192.120) [...23 remote chains...] -- 27:55:08
      4629000 -- (-1186.557) [...23 remote chains...] -- 27:54:46
      4630000 -- (-1193.808) [...23 remote chains...] -- 27:56:11
      4631000 -- (-1186.774) [...23 remote chains...] -- 27:55:49
      4632000 -- (-1187.080) [...23 remote chains...] -- 27:55:28
      4633000 -- (-1181.335) [...23 remote chains...] -- 27:55:06
      4634000 -- [-1173.783] [...23 remote chains...] -- 27:54:44
      4635000 -- (-1179.918) [...23 remote chains...] -- 27:56:09
      4636000 -- (-1189.700) [...23 remote chains...] -- 27:55:47
      4637000 -- (-1184.742) [...23 remote chains...] -- 27:55:25
      4638000 -- [-1186.242] [...23 remote chains...] -- 27:55:03
      4639000 -- (-1178.231) [...23 remote chains...] -- 27:54:41
      4640000 -- (-1186.814) [...23 remote chains...] -- 27:56:06
      4641000 -- (-1195.330) [...23 remote chains...] -- 27:55:44
      4642000 -- (-1182.011) [...23 remote chains...] -- 27:55:22
      4643000 -- (-1185.659) [...23 remote chains...] -- 27:55:01
      4644000 -- (-1185.694) [...23 remote chains...] -- 27:54:39
      4645000 -- (-1175.530) [...23 remote chains...] -- 27:56:03
      4646000 -- (-1176.390) [...23 remote chains...] -- 27:55:42
      4647000 -- (-1187.508) [...23 remote chains...] -- 27:55:20
      4648000 -- (-1181.129) [...23 remote chains...] -- 27:54:58
      4649000 -- (-1183.777) [...23 remote chains...] -- 27:54:36
      4650000 -- (-1181.674) [...23 remote chains...] -- 27:56:01
      4651000 -- (-1183.001) [...23 remote chains...] -- 27:55:39
      4652000 -- (-1184.039) [...23 remote chains...] -- 27:55:17
      4653000 -- (-1185.967) [...23 remote chains...] -- 27:54:55
      4654000 -- (-1188.336) [...23 remote chains...] -- 27:54:34
      4655000 -- (-1188.676) [...23 remote chains...] -- 27:55:58
      4656000 -- (-1183.188) [...23 remote chains...] -- 27:55:36
      4657000 -- (-1179.213) [...23 remote chains...] -- 27:55:15
      4658000 -- (-1190.327) [...23 remote chains...] -- 27:54:53
      4659000 -- (-1183.641) [...23 remote chains...] -- 27:56:17
      4660000 -- (-1187.071) [...23 remote chains...] -- 27:55:56
      4661000 -- (-1190.510) [...23 remote chains...] -- 27:55:34
      4662000 -- (-1191.991) [...23 remote chains...] -- 27:55:12
      4663000 -- (-1184.936) [...23 remote chains...] -- 27:54:50
      4664000 -- (-1192.577) [...23 remote chains...] -- 27:54:29
      4665000 -- (-1187.911) [...23 remote chains...] -- 27:55:53
      4666000 -- (-1195.202) [...23 remote chains...] -- 27:55:31
      4667000 -- (-1179.809) [...23 remote chains...] -- 27:55:10
      4668000 -- (-1187.236) [...23 remote chains...] -- 27:54:48
      4669000 -- (-1185.654) [...23 remote chains...] -- 27:54:26
      4670000 -- (-1177.811) [...23 remote chains...] -- 27:55:50
      4671000 -- (-1186.080) [...23 remote chains...] -- 27:55:29
      4672000 -- (-1179.765) [...23 remote chains...] -- 27:55:07
      4673000 -- (-1188.879) [...23 remote chains...] -- 27:54:45
      4674000 -- (-1187.274) [...23 remote chains...] -- 27:54:24
      4675000 -- (-1183.326) [...23 remote chains...] -- 27:55:48
      4676000 -- (-1179.159) [...23 remote chains...] -- 27:55:26
      4677000 -- (-1191.571) [...23 remote chains...] -- 27:55:04
      4678000 -- (-1181.077) [...23 remote chains...] -- 27:54:43
      4679000 -- (-1184.767) [...23 remote chains...] -- 27:56:07
      4680000 -- (-1192.503) [...23 remote chains...] -- 27:55:45
      4681000 -- (-1182.366) [...23 remote chains...] -- 27:55:24
      4682000 -- (-1181.750) [...23 remote chains...] -- 27:55:02
      4683000 -- (-1182.110) [...23 remote chains...] -- 27:54:40
      4684000 -- (-1183.058) [...23 remote chains...] -- 27:56:04
      4685000 -- (-1188.058) [...23 remote chains...] -- 27:55:43
      4686000 -- (-1186.165) [...23 remote chains...] -- 27:55:21
      4687000 -- (-1181.113) [...23 remote chains...] -- 27:54:59
      4688000 -- (-1181.377) [...23 remote chains...] -- 27:54:38
      4689000 -- (-1185.855) [...23 remote chains...] -- 27:56:02
      4690000 -- (-1192.578) [...23 remote chains...] -- 27:55:40
      4691000 -- (-1194.501) [...23 remote chains...] -- 27:55:18
      4692000 -- (-1176.691) [...23 remote chains...] -- 27:54:57
      4693000 -- (-1175.731) [...23 remote chains...] -- 27:54:35
      4694000 -- (-1177.689) [...23 remote chains...] -- 27:55:59
      4695000 -- (-1184.066) [...23 remote chains...] -- 27:55:37
      4696000 -- (-1174.107) [...23 remote chains...] -- 27:55:16
      4697000 -- (-1181.453) [...23 remote chains...] -- 27:54:54
      4698000 -- (-1175.707) [...23 remote chains...] -- 27:54:33
      4699000 -- (-1183.446) [...23 remote chains...] -- 27:55:56
      4700000 -- (-1188.447) [...23 remote chains...] -- 27:55:35
      4701000 -- (-1187.095) [...23 remote chains...] -- 27:55:13
      4702000 -- (-1199.502) [...23 remote chains...] -- 27:54:52
      4703000 -- (-1195.026) [...23 remote chains...] -- 27:54:30
      4704000 -- (-1194.890) [...23 remote chains...] -- 27:55:54
      4705000 -- (-1189.784) [...23 remote chains...] -- 27:55:32
      4706000 -- (-1198.751) [...23 remote chains...] -- 27:55:11
      4707000 -- (-1189.694) [...23 remote chains...] -- 27:54:49
      4708000 -- (-1182.764) [...23 remote chains...] -- 27:54:28
      4709000 -- (-1180.119) [...23 remote chains...] -- 27:55:51
      4710000 -- (-1186.512) [...23 remote chains...] -- 27:55:30
      4711000 -- (-1184.196) [...23 remote chains...] -- 27:55:08
      4712000 -- (-1187.189) [...23 remote chains...] -- 27:54:47
      4713000 -- (-1180.647) [...23 remote chains...] -- 27:56:10
      4714000 -- (-1185.820) [...23 remote chains...] -- 27:55:49
      4715000 -- (-1182.514) [...23 remote chains...] -- 27:55:27
      4716000 -- (-1182.973) [...23 remote chains...] -- 27:55:06
      4717000 -- (-1179.275) [...23 remote chains...] -- 27:54:44
      4718000 -- (-1183.594) [...23 remote chains...] -- 27:56:08
      4719000 -- (-1184.477) [...23 remote chains...] -- 27:55:46
      4720000 -- (-1181.540) [...23 remote chains...] -- 27:55:25
      4721000 -- (-1178.028) [...23 remote chains...] -- 27:55:03
      4722000 -- (-1175.938) [...23 remote chains...] -- 27:54:42
      4723000 -- (-1176.762) [...23 remote chains...] -- 27:56:05
      4724000 -- (-1183.307) [...23 remote chains...] -- 27:55:43
      4725000 -- (-1181.601) [...23 remote chains...] -- 27:55:22
      4726000 -- (-1187.585) [...23 remote chains...] -- 27:55:01
      4727000 -- (-1189.081) [...23 remote chains...] -- 27:54:39
      4728000 -- (-1183.100) [...23 remote chains...] -- 27:56:02
      4729000 -- (-1187.255) [...23 remote chains...] -- 27:55:41
      4730000 -- (-1182.137) [...23 remote chains...] -- 27:55:19
      4731000 -- (-1187.754) [...23 remote chains...] -- 27:54:58
      4732000 -- (-1187.124) [...23 remote chains...] -- 27:54:37
      4733000 -- (-1192.411) [...23 remote chains...] -- 27:56:00
      4734000 -- (-1177.573) [...23 remote chains...] -- 27:55:38
      4735000 -- (-1184.997) [...23 remote chains...] -- 27:55:17
      4736000 -- (-1180.734) [...23 remote chains...] -- 27:54:55
      4737000 -- (-1183.788) [...23 remote chains...] -- 27:56:19
      4738000 -- (-1188.846) [...23 remote chains...] -- 27:55:57
      4739000 -- (-1184.919) [...23 remote chains...] -- 27:55:36
      4740000 -- (-1181.345) [...23 remote chains...] -- 27:55:14
      4741000 -- (-1182.783) [...23 remote chains...] -- 27:54:53
      4742000 -- (-1191.025) [...23 remote chains...] -- 27:56:16
      4743000 -- (-1194.551) [...23 remote chains...] -- 27:55:55
      4744000 -- (-1201.956) [...23 remote chains...] -- 27:55:33
      4745000 -- (-1186.720) [...23 remote chains...] -- 27:55:12
      4746000 -- (-1190.488) [...23 remote chains...] -- 27:54:50
      4747000 -- (-1189.201) [...23 remote chains...] -- 27:56:13
      4748000 -- (-1194.678) [...23 remote chains...] -- 27:55:52
      4749000 -- (-1185.875) [...23 remote chains...] -- 27:55:31
      4750000 -- (-1185.791) [...23 remote chains...] -- 27:55:09
      4751000 -- (-1195.951) [...23 remote chains...] -- 27:54:48
      4752000 -- (-1199.879) [...23 remote chains...] -- 27:56:11
      4753000 -- (-1186.701) [...23 remote chains...] -- 27:55:49
      4754000 -- (-1180.688) [...23 remote chains...] -- 27:55:28
      4755000 -- (-1187.804) [...23 remote chains...] -- 27:55:07
      4756000 -- (-1187.065) [...23 remote chains...] -- 27:56:29
      4757000 -- (-1187.268) [...23 remote chains...] -- 27:56:08
      4758000 -- (-1181.593) [...23 remote chains...] -- 27:55:47
      4759000 -- (-1182.466) [...23 remote chains...] -- 27:55:25
      4760000 -- (-1189.508) [...23 remote chains...] -- 27:55:04
      4761000 -- (-1186.568) [...23 remote chains...] -- 27:56:27
      4762000 -- (-1185.999) [...23 remote chains...] -- 27:56:05
      4763000 -- (-1198.450) [...23 remote chains...] -- 27:55:44
      4764000 -- (-1187.346) [...23 remote chains...] -- 27:55:23
      4765000 -- (-1186.802) [...23 remote chains...] -- 27:55:02
      4766000 -- (-1185.747) [...23 remote chains...] -- 27:56:24
      4767000 -- (-1202.295) [...23 remote chains...] -- 27:56:03
      4768000 -- (-1203.228) [...23 remote chains...] -- 27:55:42
      4769000 -- (-1202.531) [...23 remote chains...] -- 27:55:20
      4770000 -- (-1200.465) [...23 remote chains...] -- 27:54:59
      4771000 -- (-1199.217) [...23 remote chains...] -- 27:56:22
      4772000 -- (-1196.517) [...23 remote chains...] -- 27:56:00
      4773000 -- (-1200.714) [...23 remote chains...] -- 27:55:39
      4774000 -- (-1196.208) [...23 remote chains...] -- 27:55:18
      4775000 -- (-1191.554) [...23 remote chains...] -- 27:54:56
      4776000 -- (-1201.501) [...23 remote chains...] -- 27:56:19
      4777000 -- (-1203.912) [...23 remote chains...] -- 27:55:58
      4778000 -- (-1194.601) [...23 remote chains...] -- 27:55:36
      4779000 -- (-1188.173) [...23 remote chains...] -- 27:55:15
      4780000 -- (-1187.558) [...23 remote chains...] -- 27:54:54
      4781000 -- (-1185.502) [...23 remote chains...] -- 27:56:16
      4782000 -- (-1188.567) [...23 remote chains...] -- 27:55:55
      4783000 -- (-1188.593) [...23 remote chains...] -- 27:55:34
      4784000 -- (-1186.105) [...23 remote chains...] -- 27:55:13
      4785000 -- (-1198.405) [...23 remote chains...] -- 27:54:51
      4786000 -- (-1185.574) [...23 remote chains...] -- 27:56:14
      4787000 -- (-1195.794) [...23 remote chains...] -- 27:55:52
      4788000 -- (-1182.466) [...23 remote chains...] -- 27:55:31
      4789000 -- (-1189.133) [...23 remote chains...] -- 27:55:10
      4790000 -- (-1191.262) [...23 remote chains...] -- 27:54:49
      4791000 -- (-1193.153) [...23 remote chains...] -- 27:56:11
      4792000 -- (-1191.367) [...23 remote chains...] -- 27:55:50
      4793000 -- (-1198.850) [...23 remote chains...] -- 27:55:29
      4794000 -- (-1189.473) [...23 remote chains...] -- 27:55:08
      4795000 -- (-1189.689) [...23 remote chains...] -- 27:54:46
      4796000 -- (-1188.302) [...23 remote chains...] -- 27:56:08
      4797000 -- (-1192.149) [...23 remote chains...] -- 27:55:47
      4798000 -- (-1185.854) [...23 remote chains...] -- 27:55:26
      4799000 -- (-1186.808) [...23 remote chains...] -- 27:55:05
      4800000 -- (-1184.824) [...23 remote chains...] -- 27:54:44
      4801000 -- (-1186.758) [...23 remote chains...] -- 27:56:06
      4802000 -- (-1195.973) [...23 remote chains...] -- 27:55:45
      4803000 -- (-1201.641) [...23 remote chains...] -- 27:55:24
      4804000 -- (-1190.777) [...23 remote chains...] -- 27:55:02
      4805000 -- (-1201.652) [...23 remote chains...] -- 27:54:41
      4806000 -- (-1190.928) [...23 remote chains...] -- 27:56:03
      4807000 -- (-1201.542) [...23 remote chains...] -- 27:55:42
      4808000 -- (-1202.627) [...23 remote chains...] -- 27:55:21
      4809000 -- (-1187.630) [...23 remote chains...] -- 27:55:00
      4810000 -- (-1191.383) [...23 remote chains...] -- 27:54:39
      4811000 -- (-1190.161) [...23 remote chains...] -- 27:56:01
      4812000 -- (-1196.819) [...23 remote chains...] -- 27:55:40
      4813000 -- (-1195.340) [...23 remote chains...] -- 27:55:18
      4814000 -- (-1189.413) [...23 remote chains...] -- 27:54:57
      4815000 -- (-1184.400) [...23 remote chains...] -- 27:54:36
      4816000 -- (-1194.082) [...23 remote chains...] -- 27:55:58
      4817000 -- (-1196.222) [...23 remote chains...] -- 27:55:37
      4818000 -- (-1188.940) [...23 remote chains...] -- 27:55:16
      4819000 -- (-1183.892) [...23 remote chains...] -- 27:54:55
      4820000 -- (-1196.917) [...23 remote chains...] -- 27:54:34
      4821000 -- (-1195.015) [...23 remote chains...] -- 27:55:55
      4822000 -- (-1192.011) [...23 remote chains...] -- 27:55:34
      4823000 -- (-1201.179) [...23 remote chains...] -- 27:55:13
      4824000 -- (-1191.992) [...23 remote chains...] -- 27:54:52
      4825000 -- (-1198.478) [...23 remote chains...] -- 27:54:31
      4826000 -- (-1183.438) [...23 remote chains...] -- 27:55:53
      4827000 -- (-1190.389) [...23 remote chains...] -- 27:55:32
      4828000 -- (-1195.068) [...23 remote chains...] -- 27:55:11
      4829000 -- (-1201.189) [...23 remote chains...] -- 27:54:50
      4830000 -- (-1185.378) [...23 remote chains...] -- 27:54:29
      4831000 -- (-1189.655) [...23 remote chains...] -- 27:55:50
      4832000 -- (-1190.351) [...23 remote chains...] -- 27:55:29
      4833000 -- (-1182.872) [...23 remote chains...] -- 27:55:08
      4834000 -- (-1186.824) [...23 remote chains...] -- 27:54:47
      4835000 -- (-1196.025) [...23 remote chains...] -- 27:54:26
      4836000 -- (-1196.184) [...23 remote chains...] -- 27:55:48
      4837000 -- (-1195.178) [...23 remote chains...] -- 27:55:27
      4838000 -- (-1199.761) [...23 remote chains...] -- 27:55:06
      4839000 -- (-1195.384) [...23 remote chains...] -- 27:54:45
      4840000 -- (-1199.020) [...23 remote chains...] -- 27:54:24
      4841000 -- (-1197.146) [...23 remote chains...] -- 27:55:45
      4842000 -- (-1194.558) [...23 remote chains...] -- 27:55:24
      4843000 -- (-1189.360) [...23 remote chains...] -- 27:55:03
      4844000 -- (-1208.677) [...23 remote chains...] -- 27:54:42
      4845000 -- (-1201.371) [...23 remote chains...] -- 27:54:21
      4846000 -- (-1195.277) [...23 remote chains...] -- 27:55:43
      4847000 -- (-1191.085) [...23 remote chains...] -- 27:55:22
      4848000 -- (-1188.838) [...23 remote chains...] -- 27:55:01
      4849000 -- (-1191.696) [...23 remote chains...] -- 27:54:40
      4850000 -- (-1181.620) [...23 remote chains...] -- 27:54:19
      4851000 -- (-1182.581) [...23 remote chains...] -- 27:55:40
      4852000 -- (-1185.503) [...23 remote chains...] -- 27:55:19
      4853000 -- (-1190.165) [...23 remote chains...] -- 27:54:58
      4854000 -- (-1190.633) [...23 remote chains...] -- 27:54:37
      4855000 -- (-1197.978) [...23 remote chains...] -- 27:54:16
      4856000 -- (-1192.119) [...23 remote chains...] -- 27:55:37
      4857000 -- (-1198.690) [...23 remote chains...] -- 27:55:16
      4858000 -- (-1187.767) [...23 remote chains...] -- 27:54:56
      4859000 -- (-1186.418) [...23 remote chains...] -- 27:54:35
      4860000 -- (-1185.707) [...23 remote chains...] -- 27:55:56
      4861000 -- (-1185.075) [...23 remote chains...] -- 27:55:35
      4862000 -- (-1194.859) [...23 remote chains...] -- 27:55:14
      4863000 -- (-1195.123) [...23 remote chains...] -- 27:54:53
      4864000 -- (-1190.624) [...23 remote chains...] -- 27:54:32
      4865000 -- (-1188.255) [...23 remote chains...] -- 27:55:53
      4866000 -- [-1190.009] [...23 remote chains...] -- 27:55:32
      4867000 -- (-1194.187) [...23 remote chains...] -- 27:55:11
      4868000 -- (-1186.352) [...23 remote chains...] -- 27:54:51
      4869000 -- (-1200.883) [...23 remote chains...] -- 27:54:30
      4870000 -- (-1191.273) [...23 remote chains...] -- 27:55:51
      4871000 -- (-1193.181) [...23 remote chains...] -- 27:55:30
      4872000 -- (-1190.021) [...23 remote chains...] -- 27:55:09
      4873000 -- (-1194.343) [...23 remote chains...] -- 27:54:48
      4874000 -- (-1185.618) [...23 remote chains...] -- 27:54:27
      4875000 -- (-1184.533) [...23 remote chains...] -- 27:55:48
      4876000 -- (-1186.599) [...23 remote chains...] -- 27:55:27
      4877000 -- (-1191.602) [...23 remote chains...] -- 27:55:06
      4878000 -- (-1178.501) [...23 remote chains...] -- 27:54:46
      4879000 -- (-1183.277) [...23 remote chains...] -- 27:54:25
      4880000 -- (-1189.815) [...23 remote chains...] -- 27:55:45
      4881000 -- (-1192.004) [...23 remote chains...] -- 27:55:25
      4882000 -- (-1195.323) [...23 remote chains...] -- 27:55:04
      4883000 -- (-1198.661) [...23 remote chains...] -- 27:54:43
      4884000 -- (-1193.184) [...23 remote chains...] -- 27:54:22
      4885000 -- (-1194.734) [...23 remote chains...] -- 27:55:43
      4886000 -- (-1191.735) [...23 remote chains...] -- 27:55:22
      4887000 -- (-1182.624) [...23 remote chains...] -- 27:55:01
      4888000 -- (-1183.031) [...23 remote chains...] -- 27:54:40
      4889000 -- (-1183.087) [...23 remote chains...] -- 27:54:20
      4890000 -- (-1183.592) [...23 remote chains...] -- 27:55:40
      4891000 -- (-1184.611) [...23 remote chains...] -- 27:55:19
      4892000 -- (-1178.246) [...23 remote chains...] -- 27:54:59
      4893000 -- (-1177.738) [...23 remote chains...] -- 27:54:38
      4894000 -- (-1175.459) [...23 remote chains...] -- 27:55:58
      4895000 -- (-1183.528) [...23 remote chains...] -- 27:55:38
      4896000 -- (-1182.488) [...23 remote chains...] -- 27:55:17
      4897000 -- (-1193.208) [...23 remote chains...] -- 27:54:56
      4898000 -- (-1176.145) [...23 remote chains...] -- 27:54:35
      4899000 -- (-1189.890) [...23 remote chains...] -- 27:55:56
      4900000 -- (-1191.450) [...23 remote chains...] -- 27:55:35
      4901000 -- (-1186.813) [...23 remote chains...] -- 27:55:14
      4902000 -- (-1182.388) [...23 remote chains...] -- 27:54:54
      4903000 -- (-1183.800) [...23 remote chains...] -- 27:54:33
      4904000 -- (-1177.477) [...23 remote chains...] -- 27:55:53
      4905000 -- (-1178.789) [...23 remote chains...] -- 27:55:33
      4906000 -- (-1181.551) [...23 remote chains...] -- 27:55:12
      4907000 -- (-1189.531) [...23 remote chains...] -- 27:54:51
      4908000 -- (-1186.217) [...23 remote chains...] -- 27:54:30
      4909000 -- (-1188.335) [...23 remote chains...] -- 27:55:51
      4910000 -- (-1189.613) [...23 remote chains...] -- 27:55:30
      4911000 -- (-1190.420) [...23 remote chains...] -- 27:55:09
      4912000 -- (-1190.429) [...23 remote chains...] -- 27:54:49
      4913000 -- (-1189.477) [...23 remote chains...] -- 27:54:28
      4914000 -- (-1184.270) [...23 remote chains...] -- 27:55:48
      4915000 -- (-1190.561) [...23 remote chains...] -- 27:55:27
      4916000 -- (-1187.904) [...23 remote chains...] -- 27:55:07
      4917000 -- (-1192.105) [...23 remote chains...] -- 27:54:46
      4918000 -- (-1198.935) [...23 remote chains...] -- 27:54:26
      4919000 -- (-1187.985) [...23 remote chains...] -- 27:55:46
      4920000 -- (-1198.121) [...23 remote chains...] -- 27:55:25
      4921000 -- (-1187.317) [...23 remote chains...] -- 27:55:04
      4922000 -- (-1187.421) [...23 remote chains...] -- 27:54:44
      4923000 -- (-1200.188) [...23 remote chains...] -- 27:54:23
      4924000 -- (-1185.170) [...23 remote chains...] -- 27:55:43
      4925000 -- (-1195.540) [...23 remote chains...] -- 27:55:22
      4926000 -- (-1182.563) [...23 remote chains...] -- 27:55:02
      4927000 -- [-1189.286] [...23 remote chains...] -- 27:54:41
      4928000 -- (-1192.429) [...23 remote chains...] -- 27:54:21
      4929000 -- (-1188.705) [...23 remote chains...] -- 27:55:40
      4930000 -- (-1185.639) [...23 remote chains...] -- 27:55:20
      4931000 -- (-1194.692) [...23 remote chains...] -- 27:54:59
      4932000 -- (-1186.129) [...23 remote chains...] -- 27:54:39
      4933000 -- (-1198.151) [...23 remote chains...] -- 27:54:18
      4934000 -- (-1188.185) [...23 remote chains...] -- 27:55:38
      4935000 -- (-1196.048) [...23 remote chains...] -- 27:55:17
      4936000 -- (-1184.256) [...23 remote chains...] -- 27:54:57
      4937000 -- (-1194.666) [...23 remote chains...] -- 27:54:36
      4938000 -- (-1191.948) [...23 remote chains...] -- 27:54:16
      4939000 -- (-1195.716) [...23 remote chains...] -- 27:55:35
      4940000 -- (-1194.051) [...23 remote chains...] -- 27:55:15
      4941000 -- (-1187.279) [...23 remote chains...] -- 27:54:54
      4942000 -- (-1192.307) [...23 remote chains...] -- 27:54:34
      4943000 -- (-1193.634) [...23 remote chains...] -- 27:54:13
      4944000 -- [-1192.971] [...23 remote chains...] -- 27:55:33
      4945000 -- (-1194.932) [...23 remote chains...] -- 27:55:12
      4946000 -- (-1196.927) [...23 remote chains...] -- 27:54:52
      4947000 -- (-1194.431) [...23 remote chains...] -- 27:54:31
      4948000 -- (-1196.755) [...23 remote chains...] -- 27:54:11
      4949000 -- [-1191.565] [...23 remote chains...] -- 27:55:30
      4950000 -- (-1200.877) [...23 remote chains...] -- 27:55:10
      4951000 -- (-1192.157) [...23 remote chains...] -- 27:54:49
      4952000 -- (-1190.569) [...23 remote chains...] -- 27:54:29
      4953000 -- (-1191.238) [...23 remote chains...] -- 27:54:08
      4954000 -- (-1197.325) [...23 remote chains...] -- 27:55:28
      4955000 -- (-1190.485) [...23 remote chains...] -- 27:55:07
      4956000 -- (-1195.756) [...23 remote chains...] -- 27:54:47
      4957000 -- (-1190.241) [...23 remote chains...] -- 27:54:26
      4958000 -- (-1190.034) [...23 remote chains...] -- 27:54:06
      4959000 -- (-1201.353) [...23 remote chains...] -- 27:55:25
      4960000 -- (-1191.258) [...23 remote chains...] -- 27:55:05
      4961000 -- (-1188.214) [...23 remote chains...] -- 27:54:44
      4962000 -- (-1196.003) [...23 remote chains...] -- 27:54:24
      4963000 -- (-1201.449) [...23 remote chains...] -- 27:55:43
      4964000 -- (-1187.819) [...23 remote chains...] -- 27:55:23
      4965000 -- (-1195.266) [...23 remote chains...] -- 27:55:02
      4966000 -- (-1194.332) [...23 remote chains...] -- 27:54:42
      4967000 -- (-1190.793) [...23 remote chains...] -- 27:54:21
      4968000 -- (-1187.078) [...23 remote chains...] -- 27:55:40
      4969000 -- (-1190.600) [...23 remote chains...] -- 27:55:20
      4970000 -- (-1190.523) [...23 remote chains...] -- 27:55:00
      4971000 -- (-1179.827) [...23 remote chains...] -- 27:54:39
      4972000 -- (-1185.134) [...23 remote chains...] -- 27:54:19
      4973000 -- (-1180.257) [...23 remote chains...] -- 27:55:38
      4974000 -- (-1187.916) [...23 remote chains...] -- 27:55:17
      4975000 -- (-1190.157) [...23 remote chains...] -- 27:54:57
      4976000 -- (-1189.470) [...23 remote chains...] -- 27:54:37
      4977000 -- (-1186.326) [...23 remote chains...] -- 27:55:56
      4978000 -- (-1189.361) [...23 remote chains...] -- 27:55:35
      4979000 -- (-1188.046) [...23 remote chains...] -- 27:55:15
      4980000 -- (-1184.299) [...23 remote chains...] -- 27:54:55
      4981000 -- (-1191.307) [...23 remote chains...] -- 27:54:34
      4982000 -- (-1188.375) [...23 remote chains...] -- 27:55:53
      4983000 -- (-1181.709) [...23 remote chains...] -- 27:55:33
      4984000 -- (-1179.740) [...23 remote chains...] -- 27:55:12
      4985000 -- (-1200.758) [...23 remote chains...] -- 27:54:52
      4986000 -- (-1201.470) [...23 remote chains...] -- 27:54:32
      4987000 -- (-1204.411) [...23 remote chains...] -- 27:55:51
      4988000 -- (-1207.309) [...23 remote chains...] -- 27:55:30
      4989000 -- (-1191.289) [...23 remote chains...] -- 27:55:10
      4990000 -- (-1189.294) [...23 remote chains...] -- 27:54:50
      4991000 -- (-1185.165) [...23 remote chains...] -- 27:54:29
      4992000 -- (-1192.616) [...23 remote chains...] -- 27:55:48
      4993000 -- (-1182.658) [...23 remote chains...] -- 27:55:28
      4994000 -- (-1184.389) [...23 remote chains...] -- 27:55:07
      4995000 -- (-1184.884) [...23 remote chains...] -- 27:54:47
      4996000 -- (-1191.136) [...23 remote chains...] -- 27:54:27
      4997000 -- (-1195.133) [...23 remote chains...] -- 27:55:45
      4998000 -- (-1191.142) [...23 remote chains...] -- 27:55:25
      4999000 -- (-1205.185) [...23 remote chains...] -- 27:55:05
      5000000 -- (-1185.751) [...23 remote chains...] -- 27:54:45
      5001000 -- (-1191.670) [...23 remote chains...] -- 27:54:24
      5002000 -- (-1187.671) [...23 remote chains...] -- 27:55:43
      5003000 -- (-1192.171) [...23 remote chains...] -- 27:55:23
      5004000 -- (-1184.169) [...23 remote chains...] -- 27:55:02
      5005000 -- (-1188.762) [...23 remote chains...] -- 27:54:42
      5006000 -- (-1183.955) [...23 remote chains...] -- 27:54:22
      5007000 -- (-1178.038) [...23 remote chains...] -- 27:55:40
      5008000 -- (-1177.691) [...23 remote chains...] -- 27:55:20
      5009000 -- (-1174.288) [...23 remote chains...] -- 27:55:00
      5010000 -- (-1174.964) [...23 remote chains...] -- 27:54:40
      5011000 -- (-1176.279) [...23 remote chains...] -- 27:55:58
      5012000 -- (-1179.375) [...23 remote chains...] -- 27:55:38
      5013000 -- (-1183.318) [...23 remote chains...] -- 27:55:18
      5014000 -- (-1184.968) [...23 remote chains...] -- 27:54:57
      5015000 -- (-1185.983) [...23 remote chains...] -- 27:54:37
      5016000 -- (-1183.392) [...23 remote chains...] -- 27:55:55
      5017000 -- (-1192.901) [...23 remote chains...] -- 27:55:35
      5018000 -- (-1175.750) [...23 remote chains...] -- 27:55:15
      5019000 -- (-1180.257) [...23 remote chains...] -- 27:54:55
      5020000 -- (-1191.012) [...23 remote chains...] -- 27:54:35
      5021000 -- (-1190.584) [...23 remote chains...] -- 27:55:53
      5022000 -- (-1181.906) [...23 remote chains...] -- 27:55:33
      5023000 -- (-1179.377) [...23 remote chains...] -- 27:55:12
      5024000 -- (-1176.711) [...23 remote chains...] -- 27:54:52
      5025000 -- (-1176.406) [...23 remote chains...] -- 27:54:32
      5026000 -- (-1173.375) [...23 remote chains...] -- 27:55:50
      5027000 -- (-1181.476) [...23 remote chains...] -- 27:55:30
      5028000 -- (-1186.069) [...23 remote chains...] -- 27:55:10
      5029000 -- (-1184.336) [...23 remote chains...] -- 27:54:50
      5030000 -- (-1185.909) [...23 remote chains...] -- 27:56:08
      5031000 -- (-1185.177) [...23 remote chains...] -- 27:55:48
      5032000 -- (-1182.834) [...23 remote chains...] -- 27:55:28
      5033000 -- (-1193.760) [...23 remote chains...] -- 27:55:07
      5034000 -- (-1192.060) [...23 remote chains...] -- 27:54:47
      5035000 -- (-1189.957) [...23 remote chains...] -- 27:56:05
      5036000 -- (-1189.631) [...23 remote chains...] -- 27:55:45
      5037000 -- (-1183.081) [...23 remote chains...] -- 27:55:25
      5038000 -- (-1186.850) [...23 remote chains...] -- 27:55:05
      5039000 -- (-1189.934) [...23 remote chains...] -- 27:54:45
      5040000 -- (-1193.167) [...23 remote chains...] -- 27:56:03
      5041000 -- (-1187.792) [...23 remote chains...] -- 27:55:43
      5042000 -- (-1178.694) [...23 remote chains...] -- 27:55:23
      5043000 -- (-1174.771) [...23 remote chains...] -- 27:55:02
      5044000 -- [-1180.327] [...23 remote chains...] -- 27:54:42
      5045000 -- (-1187.933) [...23 remote chains...] -- 27:56:00
      5046000 -- (-1187.276) [...23 remote chains...] -- 27:55:40
      5047000 -- (-1192.374) [...23 remote chains...] -- 27:55:20
      5048000 -- (-1188.452) [...23 remote chains...] -- 27:55:00
      5049000 -- (-1192.136) [...23 remote chains...] -- 27:54:40
      5050000 -- (-1196.335) [...23 remote chains...] -- 27:55:58
      5051000 -- (-1201.665) [...23 remote chains...] -- 27:55:38
      5052000 -- (-1208.276) [...23 remote chains...] -- 27:55:17
      5053000 -- (-1194.301) [...23 remote chains...] -- 27:54:57
      5054000 -- (-1188.718) [...23 remote chains...] -- 27:54:37
      5055000 -- (-1188.760) [...23 remote chains...] -- 27:55:55
      5056000 -- (-1196.423) [...23 remote chains...] -- 27:55:35
      5057000 -- (-1188.821) [...23 remote chains...] -- 27:55:15
      5058000 -- (-1181.866) [...23 remote chains...] -- 27:54:55
      5059000 -- (-1178.158) [...23 remote chains...] -- 27:54:35
      5060000 -- (-1186.388) [...23 remote chains...] -- 27:55:53
      5061000 -- (-1181.527) [...23 remote chains...] -- 27:55:32
      5062000 -- (-1193.498) [...23 remote chains...] -- 27:55:12
      5063000 -- (-1190.583) [...23 remote chains...] -- 27:54:52
      5064000 -- (-1198.193) [...23 remote chains...] -- 27:56:10
      5065000 -- (-1189.114) [...23 remote chains...] -- 27:55:50
      5066000 -- (-1205.736) [...23 remote chains...] -- 27:55:30
      5067000 -- (-1194.935) [...23 remote chains...] -- 27:55:10
      5068000 -- (-1182.986) [...23 remote chains...] -- 27:54:50
      5069000 -- (-1181.818) [...23 remote chains...] -- 27:56:07
      5070000 -- (-1183.130) [...23 remote chains...] -- 27:55:47
      5071000 -- (-1185.764) [...23 remote chains...] -- 27:55:27
      5072000 -- (-1189.728) [...23 remote chains...] -- 27:55:07
      5073000 -- (-1191.595) [...23 remote chains...] -- 27:54:47
      5074000 -- (-1193.092) [...23 remote chains...] -- 27:56:05
      5075000 -- (-1192.010) [...23 remote chains...] -- 27:55:45
      5076000 -- (-1188.112) [...23 remote chains...] -- 27:55:25
      5077000 -- (-1193.193) [...23 remote chains...] -- 27:55:05
      5078000 -- (-1190.931) [...23 remote chains...] -- 27:54:45
      5079000 -- (-1194.434) [...23 remote chains...] -- 27:56:02
      5080000 -- (-1189.528) [...23 remote chains...] -- 27:55:42
      5081000 -- (-1185.481) [...23 remote chains...] -- 27:55:22
      5082000 -- (-1185.651) [...23 remote chains...] -- 27:55:02
      5083000 -- (-1184.885) [...23 remote chains...] -- 27:54:42
      5084000 -- (-1196.237) [...23 remote chains...] -- 27:56:00
      5085000 -- (-1191.890) [...23 remote chains...] -- 27:55:40
      5086000 -- (-1199.574) [...23 remote chains...] -- 27:55:20
      5087000 -- (-1198.796) [...23 remote chains...] -- 27:55:00
      5088000 -- (-1195.411) [...23 remote chains...] -- 27:54:40
      5089000 -- (-1190.064) [...23 remote chains...] -- 27:55:57
      5090000 -- (-1193.222) [...23 remote chains...] -- 27:55:37
      5091000 -- (-1191.608) [...23 remote chains...] -- 27:55:17
      5092000 -- (-1202.110) [...23 remote chains...] -- 27:54:57
      5093000 -- (-1202.558) [...23 remote chains...] -- 27:54:37
      5094000 -- (-1196.070) [...23 remote chains...] -- 27:55:55
      5095000 -- (-1185.347) [...23 remote chains...] -- 27:55:35
      5096000 -- (-1186.673) [...23 remote chains...] -- 27:55:15
      5097000 -- (-1186.951) [...23 remote chains...] -- 27:54:55
      5098000 -- (-1194.153) [...23 remote chains...] -- 27:54:35
      5099000 -- (-1181.249) [...23 remote chains...] -- 27:55:52
      5100000 -- (-1191.395) [...23 remote chains...] -- 27:55:32
      5101000 -- (-1196.336) [...23 remote chains...] -- 27:55:12
      5102000 -- (-1189.563) [...23 remote chains...] -- 27:54:52
      5103000 -- (-1190.708) [...23 remote chains...] -- 27:56:09
      5104000 -- (-1186.389) [...23 remote chains...] -- 27:55:49
      5105000 -- (-1186.262) [...23 remote chains...] -- 27:55:30
      5106000 -- (-1184.370) [...23 remote chains...] -- 27:55:10
      5107000 -- (-1177.859) [...23 remote chains...] -- 27:54:50
      5108000 -- (-1190.620) [...23 remote chains...] -- 27:56:07
      5109000 -- (-1186.288) [...23 remote chains...] -- 27:55:47
      5110000 -- (-1188.233) [...23 remote chains...] -- 27:55:27
      5111000 -- (-1187.953) [...23 remote chains...] -- 27:55:07
      5112000 -- (-1182.442) [...23 remote chains...] -- 27:54:47
      5113000 -- (-1185.877) [...23 remote chains...] -- 27:56:04
      5114000 -- (-1192.688) [...23 remote chains...] -- 27:55:44
      5115000 -- (-1176.687) [...23 remote chains...] -- 27:55:25
      5116000 -- (-1188.385) [...23 remote chains...] -- 27:55:05
      5117000 -- (-1181.007) [...23 remote chains...] -- 27:56:22
      5118000 -- (-1184.211) [...23 remote chains...] -- 27:56:02
      5119000 -- (-1185.335) [...23 remote chains...] -- 27:55:42
      5120000 -- (-1183.000) [...23 remote chains...] -- 27:55:22
      5121000 -- (-1182.223) [...23 remote chains...] -- 27:56:39
      5122000 -- (-1190.011) [...23 remote chains...] -- 27:56:19
      5123000 -- (-1200.348) [...23 remote chains...] -- 27:55:59
      5124000 -- (-1189.536) [...23 remote chains...] -- 27:55:39
      5125000 -- (-1188.574) [...23 remote chains...] -- 27:55:19
      5126000 -- (-1183.377) [...23 remote chains...] -- 27:55:00
      5127000 -- (-1177.841) [...23 remote chains...] -- 27:56:16
      5128000 -- (-1178.223) [...23 remote chains...] -- 27:55:57
      5129000 -- (-1187.527) [...23 remote chains...] -- 27:55:37
      5130000 -- (-1181.323) [...23 remote chains...] -- 27:55:17
      5131000 -- (-1185.125) [...23 remote chains...] -- 27:54:57
      5132000 -- (-1181.548) [...23 remote chains...] -- 27:56:14
      5133000 -- (-1190.940) [...23 remote chains...] -- 27:55:54
      5134000 -- (-1193.041) [...23 remote chains...] -- 27:55:34
      5135000 -- (-1194.311) [...23 remote chains...] -- 27:55:14
      5136000 -- [-1191.759] [...23 remote chains...] -- 27:54:55
      5137000 -- (-1196.280) [...23 remote chains...] -- 27:56:11
      5138000 -- (-1182.224) [...23 remote chains...] -- 27:55:51
      5139000 -- (-1182.697) [...23 remote chains...] -- 27:55:32
      5140000 -- (-1177.524) [...23 remote chains...] -- 27:55:12
      5141000 -- (-1189.234) [...23 remote chains...] -- 27:56:28
      5142000 -- (-1178.914) [...23 remote chains...] -- 27:56:09
      5143000 -- (-1184.104) [...23 remote chains...] -- 27:55:49
      5144000 -- (-1183.688) [...23 remote chains...] -- 27:55:29
      5145000 -- (-1191.592) [...23 remote chains...] -- 27:55:09
      5146000 -- (-1190.859) [...23 remote chains...] -- 27:54:50
      5147000 -- (-1190.709) [...23 remote chains...] -- 27:56:06
      5148000 -- (-1188.736) [...23 remote chains...] -- 27:55:46
      5149000 -- (-1196.500) [...23 remote chains...] -- 27:55:27
      5150000 -- (-1177.600) [...23 remote chains...] -- 27:55:07
      5151000 -- (-1178.217) [...23 remote chains...] -- 27:54:47
      5152000 -- (-1179.555) [...23 remote chains...] -- 27:56:04
      5153000 -- (-1177.408) [...23 remote chains...] -- 27:55:44
      5154000 -- (-1178.609) [...23 remote chains...] -- 27:55:24
      5155000 -- (-1177.701) [...23 remote chains...] -- 27:55:04
      5156000 -- (-1172.631) [...23 remote chains...] -- 27:54:45
      5157000 -- (-1185.745) [...23 remote chains...] -- 27:56:01
      5158000 -- (-1189.097) [...23 remote chains...] -- 27:55:41
      5159000 -- (-1188.398) [...23 remote chains...] -- 27:55:22
      5160000 -- (-1183.925) [...23 remote chains...] -- 27:55:02
      5161000 -- (-1190.732) [...23 remote chains...] -- 27:56:18
      5162000 -- (-1187.077) [...23 remote chains...] -- 27:55:58
      5163000 -- (-1188.410) [...23 remote chains...] -- 27:55:39
      5164000 -- (-1186.156) [...23 remote chains...] -- 27:55:19
      5165000 -- (-1185.809) [...23 remote chains...] -- 27:54:59
      5166000 -- (-1186.256) [...23 remote chains...] -- 27:54:40
      5167000 -- (-1198.642) [...23 remote chains...] -- 27:55:56
      5168000 -- (-1187.917) [...23 remote chains...] -- 27:55:36
      5169000 -- (-1196.147) [...23 remote chains...] -- 27:55:17
      5170000 -- (-1184.819) [...23 remote chains...] -- 27:54:57
      5171000 -- (-1177.315) [...23 remote chains...] -- 27:54:37
      5172000 -- (-1184.062) [...23 remote chains...] -- 27:55:53
      5173000 -- (-1197.129) [...23 remote chains...] -- 27:55:34
      5174000 -- (-1179.309) [...23 remote chains...] -- 27:55:14
      5175000 -- (-1179.737) [...23 remote chains...] -- 27:54:54
      5176000 -- (-1179.207) [...23 remote chains...] -- 27:54:35
      5177000 -- (-1179.544) [...23 remote chains...] -- 27:55:51
      5178000 -- (-1180.741) [...23 remote chains...] -- 27:55:31
      5179000 -- (-1182.906) [...23 remote chains...] -- 27:55:12
      5180000 -- (-1178.984) [...23 remote chains...] -- 27:54:52
      5181000 -- (-1193.630) [...23 remote chains...] -- 27:54:32
      5182000 -- (-1186.206) [...23 remote chains...] -- 27:55:48
      5183000 -- (-1187.803) [...23 remote chains...] -- 27:55:29
      5184000 -- (-1185.047) [...23 remote chains...] -- 27:55:09
      5185000 -- (-1178.895) [...23 remote chains...] -- 27:54:49
      5186000 -- (-1183.568) [...23 remote chains...] -- 27:54:30
      5187000 -- (-1188.406) [...23 remote chains...] -- 27:55:46
      5188000 -- (-1185.894) [...23 remote chains...] -- 27:55:26
      5189000 -- (-1184.113) [...23 remote chains...] -- 27:55:06
      5190000 -- (-1192.332) [...23 remote chains...] -- 27:54:47
      5191000 -- (-1181.695) [...23 remote chains...] -- 27:54:27
      5192000 -- (-1184.317) [...23 remote chains...] -- 27:55:43
      5193000 -- (-1179.847) [...23 remote chains...] -- 27:55:24
      5194000 -- (-1181.831) [...23 remote chains...] -- 27:55:04
      5195000 -- (-1188.348) [...23 remote chains...] -- 27:54:44
      5196000 -- (-1187.126) [...23 remote chains...] -- 27:54:25
      5197000 -- (-1204.621) [...23 remote chains...] -- 27:55:41
      5198000 -- (-1190.835) [...23 remote chains...] -- 27:55:21
      5199000 -- (-1193.523) [...23 remote chains...] -- 27:55:01
      5200000 -- (-1191.743) [...23 remote chains...] -- 27:54:42
      5201000 -- (-1188.394) [...23 remote chains...] -- 27:54:22
      5202000 -- (-1192.802) [...23 remote chains...] -- 27:55:38
      5203000 -- (-1176.967) [...23 remote chains...] -- 27:55:19
      5204000 -- (-1174.512) [...23 remote chains...] -- 27:54:59
      5205000 -- (-1177.177) [...23 remote chains...] -- 27:54:39
      5206000 -- (-1181.019) [...23 remote chains...] -- 27:54:20
      5207000 -- [-1183.311] [...23 remote chains...] -- 27:55:36
      5208000 -- (-1187.433) [...23 remote chains...] -- 27:55:16
      5209000 -- (-1176.948) [...23 remote chains...] -- 27:54:57
      5210000 -- (-1186.257) [...23 remote chains...] -- 27:54:37
      5211000 -- (-1183.857) [...23 remote chains...] -- 27:54:18
      5212000 -- (-1182.496) [...23 remote chains...] -- 27:55:33
      5213000 -- (-1184.981) [...23 remote chains...] -- 27:55:13
      5214000 -- (-1190.431) [...23 remote chains...] -- 27:54:54
      5215000 -- (-1188.139) [...23 remote chains...] -- 27:54:35
      5216000 -- (-1190.126) [...23 remote chains...] -- 27:54:15
      5217000 -- (-1185.766) [...23 remote chains...] -- 27:55:30
      5218000 -- (-1179.641) [...23 remote chains...] -- 27:55:11
      5219000 -- (-1180.562) [...23 remote chains...] -- 27:54:52
      5220000 -- (-1185.761) [...23 remote chains...] -- 27:54:32
      5221000 -- (-1185.050) [...23 remote chains...] -- 27:54:13
      5222000 -- (-1182.927) [...23 remote chains...] -- 27:55:28
      5223000 -- (-1181.556) [...23 remote chains...] -- 27:55:08
      5224000 -- (-1190.781) [...23 remote chains...] -- 27:54:49
      5225000 -- (-1180.178) [...23 remote chains...] -- 27:54:30
      5226000 -- (-1174.847) [...23 remote chains...] -- 27:54:10
      5227000 -- (-1187.196) [...23 remote chains...] -- 27:55:25
      5228000 -- (-1181.568) [...23 remote chains...] -- 27:55:06
      5229000 -- (-1184.671) [...23 remote chains...] -- 27:54:47
      5230000 -- (-1182.767) [...23 remote chains...] -- 27:54:27
      5231000 -- (-1193.807) [...23 remote chains...] -- 27:55:42
      5232000 -- (-1171.362) [...23 remote chains...] -- 27:55:23
      5233000 -- (-1185.443) [...23 remote chains...] -- 27:55:03
      5234000 -- (-1191.861) [...23 remote chains...] -- 27:54:44
      5235000 -- (-1188.511) [...23 remote chains...] -- 27:54:25
      5236000 -- (-1186.418) [...23 remote chains...] -- 27:55:40
      5237000 -- (-1188.696) [...23 remote chains...] -- 27:55:20
      5238000 -- (-1173.061) [...23 remote chains...] -- 27:55:01
      5239000 -- (-1176.325) [...23 remote chains...] -- 27:54:42
      5240000 -- (-1176.406) [...23 remote chains...] -- 27:54:22
      5241000 -- (-1184.971) [...23 remote chains...] -- 27:55:37
      5242000 -- (-1186.185) [...23 remote chains...] -- 27:55:18
      5243000 -- (-1197.300) [...23 remote chains...] -- 27:54:58
      5244000 -- (-1193.782) [...23 remote chains...] -- 27:54:39
      5245000 -- (-1181.458) [...23 remote chains...] -- 27:54:20
      5246000 -- (-1188.225) [...23 remote chains...] -- 27:55:35
      5247000 -- (-1187.459) [...23 remote chains...] -- 27:55:15
      5248000 -- (-1193.054) [...23 remote chains...] -- 27:54:56
      5249000 -- (-1179.155) [...23 remote chains...] -- 27:54:37
      5250000 -- (-1183.013) [...23 remote chains...] -- 27:54:17
      5251000 -- (-1180.098) [...23 remote chains...] -- 27:55:32
      5252000 -- (-1189.482) [...23 remote chains...] -- 27:55:13
      5253000 -- (-1182.267) [...23 remote chains...] -- 27:54:54
      5254000 -- (-1188.556) [...23 remote chains...] -- 27:54:34
      5255000 -- (-1177.424) [...23 remote chains...] -- 27:54:15
      5256000 -- (-1186.035) [...23 remote chains...] -- 27:55:30
      5257000 -- (-1189.837) [...23 remote chains...] -- 27:55:10
      5258000 -- (-1190.531) [...23 remote chains...] -- 27:54:51
      5259000 -- (-1192.382) [...23 remote chains...] -- 27:54:32
      5260000 -- (-1186.566) [...23 remote chains...] -- 27:54:12
      5261000 -- (-1190.108) [...23 remote chains...] -- 27:55:27
      5262000 -- (-1191.074) [...23 remote chains...] -- 27:55:08
      5263000 -- (-1192.344) [...23 remote chains...] -- 27:54:49
      5264000 -- (-1185.012) [...23 remote chains...] -- 27:54:29
      5265000 -- (-1188.331) [...23 remote chains...] -- 27:54:10
      5266000 -- (-1188.262) [...23 remote chains...] -- 27:55:25
      5267000 -- (-1191.225) [...23 remote chains...] -- 27:55:05
      5268000 -- (-1198.052) [...23 remote chains...] -- 27:54:46
      5269000 -- (-1196.624) [...23 remote chains...] -- 27:54:27
      5270000 -- (-1194.753) [...23 remote chains...] -- 27:54:08
      5271000 -- (-1190.704) [...23 remote chains...] -- 27:55:22
      5272000 -- (-1197.784) [...23 remote chains...] -- 27:55:03
      5273000 -- (-1182.962) [...23 remote chains...] -- 27:54:44
      5274000 -- (-1189.008) [...23 remote chains...] -- 27:54:24
      5275000 -- (-1182.652) [...23 remote chains...] -- 27:54:05
      5276000 -- (-1184.106) [...23 remote chains...] -- 27:55:20
      5277000 -- (-1185.160) [...23 remote chains...] -- 27:55:00
      5278000 -- (-1191.563) [...23 remote chains...] -- 27:54:41
      5279000 -- (-1188.743) [...23 remote chains...] -- 27:54:22
      5280000 -- (-1191.715) [...23 remote chains...] -- 27:54:03
      5281000 -- (-1194.861) [...23 remote chains...] -- 27:55:17
      5282000 -- (-1190.150) [...23 remote chains...] -- 27:54:58
      5283000 -- (-1204.291) [...23 remote chains...] -- 27:54:39
      5284000 -- (-1190.920) [...23 remote chains...] -- 27:54:19
      5285000 -- (-1206.726) [...23 remote chains...] -- 27:54:00
      5286000 -- (-1199.144) [...23 remote chains...] -- 27:55:15
      5287000 -- (-1194.287) [...23 remote chains...] -- 27:54:55
      5288000 -- (-1202.615) [...23 remote chains...] -- 27:54:36
      5289000 -- (-1202.284) [...23 remote chains...] -- 27:54:17
      5290000 -- (-1205.690) [...23 remote chains...] -- 27:53:58
      5291000 -- (-1201.824) [...23 remote chains...] -- 27:55:12
      5292000 -- (-1199.067) [...23 remote chains...] -- 27:54:53
      5293000 -- (-1190.086) [...23 remote chains...] -- 27:54:34
      5294000 -- (-1190.652) [...23 remote chains...] -- 27:54:15
      5295000 -- (-1200.547) [...23 remote chains...] -- 27:53:55
      5296000 -- (-1193.960) [...23 remote chains...] -- 27:55:10
      5297000 -- (-1191.168) [...23 remote chains...] -- 27:54:50
      5298000 -- (-1201.097) [...23 remote chains...] -- 27:54:31
      5299000 -- (-1196.532) [...23 remote chains...] -- 27:54:12
      5300000 -- (-1189.409) [...23 remote chains...] -- 27:53:53
      5301000 -- (-1186.288) [...23 remote chains...] -- 27:55:07
      5302000 -- (-1182.038) [...23 remote chains...] -- 27:54:48
      5303000 -- (-1185.735) [...23 remote chains...] -- 27:54:29
      5304000 -- (-1196.307) [...23 remote chains...] -- 27:54:10
      5305000 -- (-1184.771) [...23 remote chains...] -- 27:53:51
      5306000 -- (-1183.932) [...23 remote chains...] -- 27:55:05
      5307000 -- (-1182.972) [...23 remote chains...] -- 27:54:45
      5308000 -- (-1180.060) [...23 remote chains...] -- 27:54:26
      5309000 -- (-1176.755) [...23 remote chains...] -- 27:54:07
      5310000 -- (-1189.243) [...23 remote chains...] -- 27:53:48
      5311000 -- (-1183.432) [...23 remote chains...] -- 27:55:02
      5312000 -- (-1180.377) [...23 remote chains...] -- 27:54:43
      5313000 -- (-1178.477) [...23 remote chains...] -- 27:54:24
      5314000 -- (-1188.350) [...23 remote chains...] -- 27:54:05
      5315000 -- (-1188.510) [...23 remote chains...] -- 27:53:46
      5316000 -- (-1187.526) [...23 remote chains...] -- 27:55:00
      5317000 -- (-1182.409) [...23 remote chains...] -- 27:54:41
      5318000 -- (-1174.653) [...23 remote chains...] -- 27:54:21
      5319000 -- (-1188.056) [...23 remote chains...] -- 27:54:02
      5320000 -- (-1187.154) [...23 remote chains...] -- 27:53:43
      5321000 -- (-1182.627) [...23 remote chains...] -- 27:54:57
      5322000 -- (-1187.927) [...23 remote chains...] -- 27:54:38
      5323000 -- (-1179.047) [...23 remote chains...] -- 27:54:19
      5324000 -- (-1172.295) [...23 remote chains...] -- 27:54:00
      5325000 -- (-1176.097) [...23 remote chains...] -- 27:55:14
      5326000 -- (-1185.480) [...23 remote chains...] -- 27:54:55
      5327000 -- (-1192.301) [...23 remote chains...] -- 27:54:36
      5328000 -- (-1188.896) [...23 remote chains...] -- 27:54:17
      5329000 -- (-1187.963) [...23 remote chains...] -- 27:53:57
      5330000 -- (-1194.332) [...23 remote chains...] -- 27:55:11
      5331000 -- (-1196.436) [...23 remote chains...] -- 27:54:52
      5332000 -- (-1187.679) [...23 remote chains...] -- 27:54:33
      5333000 -- (-1184.214) [...23 remote chains...] -- 27:54:14
      5334000 -- (-1187.638) [...23 remote chains...] -- 27:53:55
      5335000 -- (-1187.519) [...23 remote chains...] -- 27:55:09
      5336000 -- (-1182.908) [...23 remote chains...] -- 27:54:50
      5337000 -- (-1180.893) [...23 remote chains...] -- 27:54:31
      5338000 -- (-1183.876) [...23 remote chains...] -- 27:54:12
      5339000 -- (-1183.000) [...23 remote chains...] -- 27:53:53
      5340000 -- (-1188.440) [...23 remote chains...] -- 27:55:06
      5341000 -- (-1184.146) [...23 remote chains...] -- 27:54:47
      5342000 -- (-1186.534) [...23 remote chains...] -- 27:54:28
      5343000 -- (-1179.448) [...23 remote chains...] -- 27:54:09
      5344000 -- (-1182.902) [...23 remote chains...] -- 27:53:50
      5345000 -- (-1176.142) [...23 remote chains...] -- 27:55:04
      5346000 -- (-1182.388) [...23 remote chains...] -- 27:54:45
      5347000 -- (-1185.555) [...23 remote chains...] -- 27:54:26
      5348000 -- (-1190.322) [...23 remote chains...] -- 27:54:07
      5349000 -- (-1181.308) [...23 remote chains...] -- 27:53:48
      5350000 -- (-1183.116) [...23 remote chains...] -- 27:55:01
      5351000 -- (-1177.005) [...23 remote chains...] -- 27:54:42
      5352000 -- (-1184.824) [...23 remote chains...] -- 27:54:23
      5353000 -- (-1184.142) [...23 remote chains...] -- 27:54:04
      5354000 -- (-1187.757) [...23 remote chains...] -- 27:53:45
      5355000 -- (-1184.644) [...23 remote chains...] -- 27:54:59
      5356000 -- (-1190.108) [...23 remote chains...] -- 27:54:40
      5357000 -- (-1182.426) [...23 remote chains...] -- 27:54:21
      5358000 -- (-1197.155) [...23 remote chains...] -- 27:54:02
      5359000 -- (-1185.439) [...23 remote chains...] -- 27:53:43
      5360000 -- (-1193.172) [...23 remote chains...] -- 27:54:56
      5361000 -- (-1195.925) [...23 remote chains...] -- 27:54:37
      5362000 -- (-1192.918) [...23 remote chains...] -- 27:54:18
      5363000 -- (-1196.242) [...23 remote chains...] -- 27:53:59
      5364000 -- (-1192.741) [...23 remote chains...] -- 27:53:41
      5365000 -- (-1193.637) [...23 remote chains...] -- 27:54:54
      5366000 -- (-1185.485) [...23 remote chains...] -- 27:54:35
      5367000 -- (-1172.913) [...23 remote chains...] -- 27:54:16
      5368000 -- (-1178.615) [...23 remote chains...] -- 27:53:57
      5369000 -- (-1177.501) [...23 remote chains...] -- 27:55:10
      5370000 -- (-1186.438) [...23 remote chains...] -- 27:54:51
      5371000 -- (-1177.443) [...23 remote chains...] -- 27:54:32
      5372000 -- (-1187.763) [...23 remote chains...] -- 27:54:14
      5373000 -- (-1181.207) [...23 remote chains...] -- 27:53:55
      5374000 -- (-1183.884) [...23 remote chains...] -- 27:55:08
      5375000 -- (-1188.953) [...23 remote chains...] -- 27:54:49
      5376000 -- (-1181.700) [...23 remote chains...] -- 27:54:30
      5377000 -- (-1189.723) [...23 remote chains...] -- 27:54:11
      5378000 -- (-1188.741) [...23 remote chains...] -- 27:53:52
      5379000 -- (-1190.160) [...23 remote chains...] -- 27:55:05
      5380000 -- (-1188.758) [...23 remote chains...] -- 27:54:46
      5381000 -- (-1200.482) [...23 remote chains...] -- 27:54:28
      5382000 -- (-1201.405) [...23 remote chains...] -- 27:54:09
      5383000 -- (-1196.202) [...23 remote chains...] -- 27:53:50
      5384000 -- (-1189.027) [...23 remote chains...] -- 27:55:03
      5385000 -- (-1189.228) [...23 remote chains...] -- 27:54:44
      5386000 -- (-1184.042) [...23 remote chains...] -- 27:54:25
      5387000 -- (-1184.045) [...23 remote chains...] -- 27:54:06
      5388000 -- (-1188.217) [...23 remote chains...] -- 27:53:47
      5389000 -- (-1186.322) [...23 remote chains...] -- 27:55:00
      5390000 -- (-1184.179) [...23 remote chains...] -- 27:54:41
      5391000 -- (-1194.540) [...23 remote chains...] -- 27:54:23
      5392000 -- (-1189.268) [...23 remote chains...] -- 27:54:04
      5393000 -- (-1185.680) [...23 remote chains...] -- 27:53:45
      5394000 -- (-1197.437) [...23 remote chains...] -- 27:54:58
      5395000 -- (-1202.512) [...23 remote chains...] -- 27:54:39
      5396000 -- (-1197.699) [...23 remote chains...] -- 27:54:20
      5397000 -- (-1195.251) [...23 remote chains...] -- 27:54:01
      5398000 -- (-1183.785) [...23 remote chains...] -- 27:53:43
      5399000 -- (-1185.293) [...23 remote chains...] -- 27:54:55
      5400000 -- (-1193.256) [...23 remote chains...] -- 27:54:37
      5401000 -- (-1195.337) [...23 remote chains...] -- 27:54:18
      5402000 -- (-1188.697) [...23 remote chains...] -- 27:53:59
      5403000 -- (-1187.629) [...23 remote chains...] -- 27:53:40
      5404000 -- (-1181.952) [...23 remote chains...] -- 27:54:53
      5405000 -- (-1190.238) [...23 remote chains...] -- 27:54:34
      5406000 -- (-1189.499) [...23 remote chains...] -- 27:54:15
      5407000 -- (-1190.506) [...23 remote chains...] -- 27:53:57
      5408000 -- (-1183.812) [...23 remote chains...] -- 27:53:38
      5409000 -- (-1187.162) [...23 remote chains...] -- 27:54:50
      5410000 -- (-1184.384) [...23 remote chains...] -- 27:54:32
      5411000 -- (-1205.445) [...23 remote chains...] -- 27:54:13
      5412000 -- (-1197.990) [...23 remote chains...] -- 27:53:54
      5413000 -- (-1195.689) [...23 remote chains...] -- 27:53:35
      5414000 -- (-1209.394) [...23 remote chains...] -- 27:54:48
      5415000 -- (-1187.889) [...23 remote chains...] -- 27:54:29
      5416000 -- (-1194.073) [...23 remote chains...] -- 27:54:10
      5417000 -- (-1192.924) [...23 remote chains...] -- 27:53:52
      5418000 -- (-1193.393) [...23 remote chains...] -- 27:53:33
      5419000 -- (-1197.757) [...23 remote chains...] -- 27:54:46
      5420000 -- (-1196.105) [...23 remote chains...] -- 27:54:27
      5421000 -- (-1190.654) [...23 remote chains...] -- 27:54:08
      5422000 -- (-1188.125) [...23 remote chains...] -- 27:53:49
      5423000 -- (-1186.849) [...23 remote chains...] -- 27:53:31
      5424000 -- (-1188.482) [...23 remote chains...] -- 27:54:43
      5425000 -- (-1181.629) [...23 remote chains...] -- 27:54:24
      5426000 -- (-1186.370) [...23 remote chains...] -- 27:54:06
      5427000 -- (-1192.606) [...23 remote chains...] -- 27:53:47
      5428000 -- (-1183.410) [...23 remote chains...] -- 27:53:28
      5429000 -- (-1182.811) [...23 remote chains...] -- 27:54:41
      5430000 -- (-1186.290) [...23 remote chains...] -- 27:54:22
      5431000 -- (-1182.694) [...23 remote chains...] -- 27:54:03
      5432000 -- (-1181.345) [...23 remote chains...] -- 27:53:44
      5433000 -- (-1203.328) [...23 remote chains...] -- 27:53:26
      5434000 -- (-1194.333) [...23 remote chains...] -- 27:54:38
      5435000 -- (-1185.734) [...23 remote chains...] -- 27:54:19
      5436000 -- (-1191.462) [...23 remote chains...] -- 27:54:01
      5437000 -- (-1192.866) [...23 remote chains...] -- 27:53:42
      5438000 -- (-1183.271) [...23 remote chains...] -- 27:53:23
      5439000 -- (-1194.698) [...23 remote chains...] -- 27:54:36
      5440000 -- (-1192.086) [...23 remote chains...] -- 27:54:17
      5441000 -- (-1189.043) [...23 remote chains...] -- 27:53:58
      5442000 -- (-1196.874) [...23 remote chains...] -- 27:53:40
      5443000 -- (-1184.413) [...23 remote chains...] -- 27:54:52
      5444000 -- (-1183.526) [...23 remote chains...] -- 27:54:33
      5445000 -- (-1181.238) [...23 remote chains...] -- 27:54:15
      5446000 -- (-1178.587) [...23 remote chains...] -- 27:53:56
      5447000 -- (-1177.649) [...23 remote chains...] -- 27:53:37
      5448000 -- (-1178.484) [...23 remote chains...] -- 27:54:49
      5449000 -- (-1185.789) [...23 remote chains...] -- 27:54:31
      5450000 -- (-1180.598) [...23 remote chains...] -- 27:54:12
      5451000 -- (-1173.871) [...23 remote chains...] -- 27:53:54
      5452000 -- (-1184.772) [...23 remote chains...] -- 27:53:35
      5453000 -- (-1187.959) [...23 remote chains...] -- 27:54:47
      5454000 -- (-1181.918) [...23 remote chains...] -- 27:54:28
      5455000 -- [-1180.109] [...23 remote chains...] -- 27:54:10
      5456000 -- (-1182.874) [...23 remote chains...] -- 27:53:51
      5457000 -- (-1193.731) [...23 remote chains...] -- 27:53:32
      5458000 -- (-1188.250) [...23 remote chains...] -- 27:54:44
      5459000 -- (-1189.818) [...23 remote chains...] -- 27:54:26
      5460000 -- (-1202.141) [...23 remote chains...] -- 27:54:07
      5461000 -- (-1206.427) [...23 remote chains...] -- 27:53:49
      5462000 -- (-1197.192) [...23 remote chains...] -- 27:53:30
      5463000 -- (-1201.626) [...23 remote chains...] -- 27:54:42
      5464000 -- (-1210.357) [...23 remote chains...] -- 27:54:23
      5465000 -- (-1190.741) [...23 remote chains...] -- 27:54:05
      5466000 -- (-1194.656) [...23 remote chains...] -- 27:53:46
      5467000 -- (-1190.034) [...23 remote chains...] -- 27:53:28
      5468000 -- (-1184.892) [...23 remote chains...] -- 27:54:40
      5469000 -- (-1191.388) [...23 remote chains...] -- 27:54:21
      5470000 -- (-1195.570) [...23 remote chains...] -- 27:54:02
      5471000 -- (-1193.853) [...23 remote chains...] -- 27:53:44
      5472000 -- (-1187.697) [...23 remote chains...] -- 27:53:25
      5473000 -- (-1193.896) [...23 remote chains...] -- 27:54:37
      5474000 -- (-1194.718) [...23 remote chains...] -- 27:54:19
      5475000 -- (-1187.844) [...23 remote chains...] -- 27:54:00
      5476000 -- (-1192.684) [...23 remote chains...] -- 27:53:41
      5477000 -- (-1188.481) [...23 remote chains...] -- 27:54:53
      5478000 -- (-1194.133) [...23 remote chains...] -- 27:54:35
      5479000 -- (-1188.016) [...23 remote chains...] -- 27:54:16
      5480000 -- (-1188.921) [...23 remote chains...] -- 27:53:58
      5481000 -- (-1190.579) [...23 remote chains...] -- 27:53:39
      5482000 -- (-1182.740) [...23 remote chains...] -- 27:54:51
      5483000 -- (-1185.047) [...23 remote chains...] -- 27:54:32
      5484000 -- (-1189.022) [...23 remote chains...] -- 27:54:14
      5485000 -- (-1177.195) [...23 remote chains...] -- 27:53:55
      5486000 -- (-1192.090) [...23 remote chains...] -- 27:53:37
      5487000 -- (-1188.879) [...23 remote chains...] -- 27:54:48
      5488000 -- [-1180.463] [...23 remote chains...] -- 27:54:30
      5489000 -- (-1188.763) [...23 remote chains...] -- 27:54:11
      5490000 -- (-1200.494) [...23 remote chains...] -- 27:53:53
      5491000 -- (-1210.980) [...23 remote chains...] -- 27:53:34
      5492000 -- [-1201.316] [...23 remote chains...] -- 27:54:46
      5493000 -- (-1191.785) [...23 remote chains...] -- 27:54:27
      5494000 -- (-1181.524) [...23 remote chains...] -- 27:54:09
      5495000 -- (-1182.516) [...23 remote chains...] -- 27:53:50
      5496000 -- (-1188.453) [...23 remote chains...] -- 27:53:32
      5497000 -- (-1181.667) [...23 remote chains...] -- 27:54:43
      5498000 -- (-1194.952) [...23 remote chains...] -- 27:54:25
      5499000 -- [-1178.473] [...23 remote chains...] -- 27:54:06
      5500000 -- (-1200.844) [...23 remote chains...] -- 27:53:48
      5501000 -- (-1186.144) [...23 remote chains...] -- 27:54:59
      5502000 -- (-1188.266) [...23 remote chains...] -- 27:54:41
      5503000 -- (-1197.927) [...23 remote chains...] -- 27:54:22
      5504000 -- (-1197.235) [...23 remote chains...] -- 27:54:04
      5505000 -- (-1189.637) [...23 remote chains...] -- 27:53:46
      5506000 -- (-1190.896) [...23 remote chains...] -- 27:54:57
      5507000 -- (-1187.925) [...23 remote chains...] -- 27:54:38
      5508000 -- (-1190.022) [...23 remote chains...] -- 27:54:20
      5509000 -- (-1187.938) [...23 remote chains...] -- 27:54:02
      5510000 -- (-1190.206) [...23 remote chains...] -- 27:53:43
      5511000 -- (-1194.843) [...23 remote chains...] -- 27:54:54
      5512000 -- (-1190.613) [...23 remote chains...] -- 27:54:36
      5513000 -- (-1194.577) [...23 remote chains...] -- 27:54:18
      5514000 -- (-1187.550) [...23 remote chains...] -- 27:53:59
      5515000 -- (-1187.383) [...23 remote chains...] -- 27:53:41
      5516000 -- (-1192.059) [...23 remote chains...] -- 27:54:52
      5517000 -- (-1195.959) [...23 remote chains...] -- 27:54:34
      5518000 -- (-1197.780) [...23 remote chains...] -- 27:54:15
      5519000 -- (-1200.617) [...23 remote chains...] -- 27:53:57
      5520000 -- (-1207.668) [...23 remote chains...] -- 27:53:38
      5521000 -- (-1193.282) [...23 remote chains...] -- 27:54:50
      5522000 -- (-1195.133) [...23 remote chains...] -- 27:54:31
      5523000 -- (-1192.983) [...23 remote chains...] -- 27:54:13
      5524000 -- (-1194.428) [...23 remote chains...] -- 27:53:54
      5525000 -- (-1197.689) [...23 remote chains...] -- 27:53:36
      5526000 -- (-1197.227) [...23 remote chains...] -- 27:54:47
      5527000 -- (-1189.407) [...23 remote chains...] -- 27:54:29
      5528000 -- (-1195.466) [...23 remote chains...] -- 27:54:10
      5529000 -- (-1190.056) [...23 remote chains...] -- 27:53:52
      5530000 -- (-1188.501) [...23 remote chains...] -- 27:53:34
      5531000 -- (-1193.708) [...23 remote chains...] -- 27:54:45
      5532000 -- (-1196.810) [...23 remote chains...] -- 27:54:26
      5533000 -- (-1200.652) [...23 remote chains...] -- 27:54:08
      5534000 -- (-1191.952) [...23 remote chains...] -- 27:53:50
      5535000 -- (-1196.885) [...23 remote chains...] -- 27:53:31
      5536000 -- (-1188.403) [...23 remote chains...] -- 27:54:42
      5537000 -- (-1184.723) [...23 remote chains...] -- 27:54:24
      5538000 -- (-1189.206) [...23 remote chains...] -- 27:54:05
      5539000 -- (-1186.153) [...23 remote chains...] -- 27:53:47
      5540000 -- (-1189.743) [...23 remote chains...] -- 27:53:29
      5541000 -- (-1193.104) [...23 remote chains...] -- 27:54:40
      5542000 -- (-1187.143) [...23 remote chains...] -- 27:54:21
      5543000 -- (-1187.692) [...23 remote chains...] -- 27:54:03
      5544000 -- (-1190.826) [...23 remote chains...] -- 27:53:45
      5545000 -- (-1182.528) [...23 remote chains...] -- 27:53:26
      5546000 -- (-1178.259) [...23 remote chains...] -- 27:54:37
      5547000 -- (-1187.834) [...23 remote chains...] -- 27:54:19
      5548000 -- (-1184.599) [...23 remote chains...] -- 27:54:01
      5549000 -- (-1192.537) [...23 remote chains...] -- 27:53:42
      5550000 -- (-1190.077) [...23 remote chains...] -- 27:53:24
      5551000 -- (-1201.669) [...23 remote chains...] -- 27:54:35
      5552000 -- (-1194.976) [...23 remote chains...] -- 27:54:17
      5553000 -- [-1184.250] [...23 remote chains...] -- 27:53:58
      5554000 -- (-1198.054) [...23 remote chains...] -- 27:53:40
      5555000 -- (-1189.227) [...23 remote chains...] -- 27:53:22
      5556000 -- (-1190.936) [...23 remote chains...] -- 27:54:32
      5557000 -- (-1194.444) [...23 remote chains...] -- 27:54:14
      5558000 -- (-1190.835) [...23 remote chains...] -- 27:53:56
      5559000 -- (-1189.878) [...23 remote chains...] -- 27:53:38
      5560000 -- (-1193.359) [...23 remote chains...] -- 27:54:48
      5561000 -- (-1182.063) [...23 remote chains...] -- 27:54:30
      5562000 -- (-1192.391) [...23 remote chains...] -- 27:54:12
      5563000 -- (-1193.664) [...23 remote chains...] -- 27:53:53
      5564000 -- (-1183.229) [...23 remote chains...] -- 27:53:35
      5565000 -- (-1191.601) [...23 remote chains...] -- 27:54:46
      5566000 -- (-1182.680) [...23 remote chains...] -- 27:54:27
      5567000 -- (-1198.707) [...23 remote chains...] -- 27:54:09
      5568000 -- (-1190.746) [...23 remote chains...] -- 27:53:51
      5569000 -- (-1188.190) [...23 remote chains...] -- 27:55:02
      5570000 -- (-1186.199) [...23 remote chains...] -- 27:54:43
      5571000 -- (-1187.300) [...23 remote chains...] -- 27:54:25
      5572000 -- (-1193.180) [...23 remote chains...] -- 27:54:07
      5573000 -- (-1203.343) [...23 remote chains...] -- 27:53:49
      5574000 -- (-1192.336) [...23 remote chains...] -- 27:54:59
      5575000 -- (-1184.135) [...23 remote chains...] -- 27:54:41
      5576000 -- (-1178.757) [...23 remote chains...] -- 27:54:23
      5577000 -- [-1178.804] [...23 remote chains...] -- 27:54:04
      5578000 -- (-1175.191) [...23 remote chains...] -- 27:53:46
      5579000 -- (-1182.766) [...23 remote chains...] -- 27:54:57
      5580000 -- (-1197.497) [...23 remote chains...] -- 27:54:38
      5581000 -- (-1184.233) [...23 remote chains...] -- 27:54:20
      5582000 -- (-1172.808) [...23 remote chains...] -- 27:54:02
      5583000 -- (-1172.059) [...23 remote chains...] -- 27:53:44
      5584000 -- [-1176.539] [...23 remote chains...] -- 27:54:54
      5585000 -- (-1177.969) [...23 remote chains...] -- 27:54:36
      5586000 -- (-1191.925) [...23 remote chains...] -- 27:54:18
      5587000 -- (-1190.920) [...23 remote chains...] -- 27:54:00
      5588000 -- (-1185.183) [...23 remote chains...] -- 27:53:41
      5589000 -- (-1182.600) [...23 remote chains...] -- 27:54:52
      5590000 -- [-1186.043] [...23 remote chains...] -- 27:54:34
      5591000 -- (-1189.061) [...23 remote chains...] -- 27:54:15
      5592000 -- (-1195.123) [...23 remote chains...] -- 27:53:57
      5593000 -- (-1195.008) [...23 remote chains...] -- 27:53:39
      5594000 -- (-1192.296) [...23 remote chains...] -- 27:54:49
      5595000 -- (-1183.687) [...23 remote chains...] -- 27:54:31
      5596000 -- (-1191.470) [...23 remote chains...] -- 27:54:13
      5597000 -- (-1194.913) [...23 remote chains...] -- 27:53:55
      5598000 -- (-1192.826) [...23 remote chains...] -- 27:53:37
      5599000 -- (-1187.054) [...23 remote chains...] -- 27:54:47
      5600000 -- (-1191.519) [...23 remote chains...] -- 27:54:29
      5601000 -- (-1194.571) [...23 remote chains...] -- 27:54:11
      5602000 -- (-1191.263) [...23 remote chains...] -- 27:53:52
      5603000 -- (-1182.245) [...23 remote chains...] -- 27:53:34
      5604000 -- (-1189.210) [...23 remote chains...] -- 27:54:44
      5605000 -- (-1192.845) [...23 remote chains...] -- 27:54:26
      5606000 -- (-1188.634) [...23 remote chains...] -- 27:54:08
      5607000 -- (-1187.601) [...23 remote chains...] -- 27:53:50
      5608000 -- (-1189.710) [...23 remote chains...] -- 27:53:32
      5609000 -- (-1193.261) [...23 remote chains...] -- 27:54:42
      5610000 -- (-1197.094) [...23 remote chains...] -- 27:54:24
      5611000 -- [-1191.838] [...23 remote chains...] -- 27:54:06
      5612000 -- (-1191.276) [...23 remote chains...] -- 27:53:48
      5613000 -- (-1206.070) [...23 remote chains...] -- 27:53:29
      5614000 -- (-1199.248) [...23 remote chains...] -- 27:54:39
      5615000 -- (-1196.487) [...23 remote chains...] -- 27:54:21
      5616000 -- (-1177.716) [...23 remote chains...] -- 27:54:03
      5617000 -- (-1180.961) [...23 remote chains...] -- 27:53:45
      5618000 -- (-1177.893) [...23 remote chains...] -- 27:53:27
      5619000 -- (-1177.984) [...23 remote chains...] -- 27:54:37
      5620000 -- (-1178.739) [...23 remote chains...] -- 27:54:19
      5621000 -- (-1182.407) [...23 remote chains...] -- 27:54:01
      5622000 -- (-1179.067) [...23 remote chains...] -- 27:53:43
      5623000 -- (-1188.910) [...23 remote chains...] -- 27:53:25
      5624000 -- (-1188.163) [...23 remote chains...] -- 27:54:35
      5625000 -- (-1191.743) [...23 remote chains...] -- 27:54:17
      5626000 -- (-1196.389) [...23 remote chains...] -- 27:53:58
      5627000 -- (-1194.284) [...23 remote chains...] -- 27:53:40
      5628000 -- [-1193.106] [...23 remote chains...] -- 27:53:22
      5629000 -- (-1192.270) [...23 remote chains...] -- 27:54:32
      5630000 -- (-1187.106) [...23 remote chains...] -- 27:54:14
      5631000 -- (-1183.532) [...23 remote chains...] -- 27:53:56
      5632000 -- (-1189.758) [...23 remote chains...] -- 27:53:38
      5633000 -- (-1178.647) [...23 remote chains...] -- 27:53:20
      5634000 -- (-1198.945) [...23 remote chains...] -- 27:54:30
      5635000 -- (-1183.873) [...23 remote chains...] -- 27:54:12
      5636000 -- (-1194.311) [...23 remote chains...] -- 27:53:54
      5637000 -- (-1189.402) [...23 remote chains...] -- 27:53:36
      5638000 -- (-1183.774) [...23 remote chains...] -- 27:53:18
      5639000 -- (-1177.713) [...23 remote chains...] -- 27:54:27
      5640000 -- (-1182.095) [...23 remote chains...] -- 27:54:09
      5641000 -- (-1189.670) [...23 remote chains...] -- 27:53:51
      5642000 -- (-1193.909) [...23 remote chains...] -- 27:53:33
      5643000 -- (-1188.429) [...23 remote chains...] -- 27:53:15
      5644000 -- (-1188.979) [...23 remote chains...] -- 27:54:25
      5645000 -- (-1193.021) [...23 remote chains...] -- 27:54:07
      5646000 -- (-1189.768) [...23 remote chains...] -- 27:53:49
      5647000 -- (-1199.211) [...23 remote chains...] -- 27:53:31
      5648000 -- (-1203.235) [...23 remote chains...] -- 27:53:13
      5649000 -- (-1193.240) [...23 remote chains...] -- 27:54:22
      5650000 -- [-1195.818] [...23 remote chains...] -- 27:54:04
      5651000 -- (-1190.188) [...23 remote chains...] -- 27:53:46
      5652000 -- (-1195.605) [...23 remote chains...] -- 27:53:28
      5653000 -- (-1189.719) [...23 remote chains...] -- 27:53:11
      5654000 -- (-1190.519) [...23 remote chains...] -- 27:54:20
      5655000 -- (-1191.297) [...23 remote chains...] -- 27:54:02
      5656000 -- (-1186.181) [...23 remote chains...] -- 27:53:44
      5657000 -- (-1182.421) [...23 remote chains...] -- 27:53:26
      5658000 -- (-1191.782) [...23 remote chains...] -- 27:53:08
      5659000 -- (-1189.622) [...23 remote chains...] -- 27:54:18
      5660000 -- (-1197.197) [...23 remote chains...] -- 27:54:00
      5661000 -- (-1199.530) [...23 remote chains...] -- 27:53:42
      5662000 -- (-1196.873) [...23 remote chains...] -- 27:53:24
      5663000 -- (-1193.755) [...23 remote chains...] -- 27:53:06
      5664000 -- (-1198.453) [...23 remote chains...] -- 27:54:15
      5665000 -- (-1192.685) [...23 remote chains...] -- 27:53:57
      5666000 -- (-1194.230) [...23 remote chains...] -- 27:53:39
      5667000 -- (-1199.387) [...23 remote chains...] -- 27:53:21
      5668000 -- [-1188.398] [...23 remote chains...] -- 27:53:03
      5669000 -- (-1187.868) [...23 remote chains...] -- 27:54:13
      5670000 -- (-1178.739) [...23 remote chains...] -- 27:53:55
      5671000 -- (-1192.793) [...23 remote chains...] -- 27:53:37
      5672000 -- (-1184.874) [...23 remote chains...] -- 27:53:19
      5673000 -- (-1184.676) [...23 remote chains...] -- 27:54:28
      5674000 -- (-1186.803) [...23 remote chains...] -- 27:54:10
      5675000 -- [-1178.293] [...23 remote chains...] -- 27:53:52
      5676000 -- (-1177.232) [...23 remote chains...] -- 27:53:35
      5677000 -- (-1175.089) [...23 remote chains...] -- 27:53:17
      5678000 -- (-1180.468) [...23 remote chains...] -- 27:54:26
      5679000 -- (-1178.151) [...23 remote chains...] -- 27:54:08
      5680000 -- (-1174.166) [...23 remote chains...] -- 27:53:50
      5681000 -- (-1179.071) [...23 remote chains...] -- 27:53:32
      5682000 -- (-1178.304) [...23 remote chains...] -- 27:53:14
      5683000 -- (-1185.708) [...23 remote chains...] -- 27:54:23
      5684000 -- (-1192.551) [...23 remote chains...] -- 27:54:05
      5685000 -- (-1187.899) [...23 remote chains...] -- 27:53:48
      5686000 -- (-1199.287) [...23 remote chains...] -- 27:53:30
      5687000 -- (-1180.564) [...23 remote chains...] -- 27:53:12
      5688000 -- (-1192.859) [...23 remote chains...] -- 27:54:21
      5689000 -- (-1191.925) [...23 remote chains...] -- 27:54:03
      5690000 -- (-1174.375) [...23 remote chains...] -- 27:53:45
      5691000 -- (-1186.934) [...23 remote chains...] -- 27:53:27
      5692000 -- (-1193.123) [...23 remote chains...] -- 27:53:10
      5693000 -- (-1194.101) [...23 remote chains...] -- 27:54:19
      5694000 -- (-1189.004) [...23 remote chains...] -- 27:54:01
      5695000 -- (-1180.514) [...23 remote chains...] -- 27:53:43
      5696000 -- (-1185.145) [...23 remote chains...] -- 27:53:25
      5697000 -- (-1188.233) [...23 remote chains...] -- 27:53:07
      5698000 -- (-1177.526) [...23 remote chains...] -- 27:54:16
      5699000 -- (-1181.767) [...23 remote chains...] -- 27:53:58
      5700000 -- (-1174.196) [...23 remote chains...] -- 27:53:40
      5701000 -- (-1180.816) [...23 remote chains...] -- 27:53:23
      5702000 -- (-1178.821) [...23 remote chains...] -- 27:53:05
      5703000 -- (-1183.824) [...23 remote chains...] -- 27:54:14
      5704000 -- (-1184.920) [...23 remote chains...] -- 27:53:56
      5705000 -- (-1178.915) [...23 remote chains...] -- 27:53:38
      5706000 -- (-1170.488) [...23 remote chains...] -- 27:53:20
      5707000 -- (-1177.832) [...23 remote chains...] -- 27:53:02
      5708000 -- (-1178.731) [...23 remote chains...] -- 27:54:11
      5709000 -- (-1180.027) [...23 remote chains...] -- 27:53:53
      5710000 -- (-1177.225) [...23 remote chains...] -- 27:53:36
      5711000 -- (-1176.578) [...23 remote chains...] -- 27:53:18
      5712000 -- (-1177.294) [...23 remote chains...] -- 27:53:00
      5713000 -- (-1184.149) [...23 remote chains...] -- 27:54:09
      5714000 -- (-1190.487) [...23 remote chains...] -- 27:53:51
      5715000 -- (-1181.589) [...23 remote chains...] -- 27:53:33
      5716000 -- (-1184.893) [...23 remote chains...] -- 27:53:16
      5717000 -- (-1186.162) [...23 remote chains...] -- 27:52:58
      5718000 -- (-1195.406) [...23 remote chains...] -- 27:54:06
      5719000 -- (-1196.253) [...23 remote chains...] -- 27:53:49
      5720000 -- (-1196.096) [...23 remote chains...] -- 27:53:31
      5721000 -- (-1184.670) [...23 remote chains...] -- 27:53:13
      5722000 -- (-1189.460) [...23 remote chains...] -- 27:52:55
      5723000 -- (-1186.137) [...23 remote chains...] -- 27:54:04
      5724000 -- (-1192.620) [...23 remote chains...] -- 27:53:46
      5725000 -- (-1189.707) [...23 remote chains...] -- 27:53:29
      5726000 -- (-1191.878) [...23 remote chains...] -- 27:53:11
      5727000 -- (-1206.381) [...23 remote chains...] -- 27:52:53
      5728000 -- (-1196.545) [...23 remote chains...] -- 27:54:02
      5729000 -- (-1203.766) [...23 remote chains...] -- 27:53:44
      5730000 -- (-1203.578) [...23 remote chains...] -- 27:53:26
      5731000 -- (-1195.031) [...23 remote chains...] -- 27:53:08
      5732000 -- (-1191.044) [...23 remote chains...] -- 27:54:17
      5733000 -- (-1195.955) [...23 remote chains...] -- 27:53:59
      5734000 -- (-1197.638) [...23 remote chains...] -- 27:53:42
      5735000 -- (-1194.675) [...23 remote chains...] -- 27:53:24
      5736000 -- (-1186.091) [...23 remote chains...] -- 27:53:06
      5737000 -- (-1194.430) [...23 remote chains...] -- 27:54:15
      5738000 -- [-1189.434] [...23 remote chains...] -- 27:53:57
      5739000 -- (-1183.502) [...23 remote chains...] -- 27:53:39
      5740000 -- (-1180.214) [...23 remote chains...] -- 27:53:21
      5741000 -- (-1184.038) [...23 remote chains...] -- 27:53:04
      5742000 -- (-1186.323) [...23 remote chains...] -- 27:52:46
      5743000 -- (-1189.020) [...23 remote chains...] -- 27:53:54
      5744000 -- (-1192.524) [...23 remote chains...] -- 27:53:37
      5745000 -- (-1187.968) [...23 remote chains...] -- 27:53:19
      5746000 -- (-1198.140) [...23 remote chains...] -- 27:53:01
      5747000 -- (-1197.874) [...23 remote chains...] -- 27:52:44
      5748000 -- (-1184.944) [...23 remote chains...] -- 27:53:52
      5749000 -- (-1188.909) [...23 remote chains...] -- 27:53:34
      5750000 -- (-1189.013) [...23 remote chains...] -- 27:53:17
      5751000 -- (-1195.874) [...23 remote chains...] -- 27:52:59
      5752000 -- (-1187.126) [...23 remote chains...] -- 27:54:07
      5753000 -- (-1193.590) [...23 remote chains...] -- 27:53:50
      5754000 -- (-1189.720) [...23 remote chains...] -- 27:53:32
      5755000 -- (-1186.173) [...23 remote chains...] -- 27:53:14
      5756000 -- (-1183.267) [...23 remote chains...] -- 27:54:23
      5757000 -- (-1189.737) [...23 remote chains...] -- 27:54:05
      5758000 -- (-1197.011) [...23 remote chains...] -- 27:53:47
      5759000 -- (-1189.197) [...23 remote chains...] -- 27:53:30
      5760000 -- (-1187.312) [...23 remote chains...] -- 27:53:12
      5761000 -- (-1187.325) [...23 remote chains...] -- 27:54:20
      5762000 -- (-1195.652) [...23 remote chains...] -- 27:54:03
      5763000 -- (-1191.922) [...23 remote chains...] -- 27:53:45
      5764000 -- (-1187.387) [...23 remote chains...] -- 27:53:27
      5765000 -- (-1189.684) [...23 remote chains...] -- 27:53:10
[truncated: 37,922,337 more chars]
