# Supplementary material for: Phylogenetic relationships of Neogene hamsters (Mammalia, Rodentia, Cricetinae) revealed under Bayesian inference and maximum parsimony
Source: PeerJ. 2024 Nov 15;12:e18440. doi: 10.7717/peerj.18440 (PMC11572387; doi:10.7717/peerj.18440)
Supplement: Supplemental Information 3 [file peerj-12-18440-s003.zip › S3-SteppingStoneSampling+TreeReconstructions/TreeReconstructions/BayesianInference/IGR_fossiltip/CricetinaeMB_110224_IGR_fossiltip_fossiltree.t.con.tre]

#NEXUS
[ID: 6747280401]
begin taxa;
	dimensions ntax=42;
	taxlabels
		Eucricetodon_wangae
		Apocricetus_plinii
		Apocricetus_alberti
		Apocricetus_angustidens
		Apocricetus_barrierei
		Apocricetus_darderi
		Pseudocricetus_polgardiensis
		Pseudocricetus_orienteuropaeus
		Pseudocricetus_kormosi
		Hattomys_beetsi
		Hattomys_nazarii
		Hattomys_gargantua
		Neocricetodon_ambarrensis
		Neocricetodon_fahlbuschi
		Neocricetodon_moldavicus
		Neocricetodon_nestori
		Neocricetodon_browni
		Neocricetodon_progressus
		Neocricetodon_occidentalis
		Neocricetodon_hanae
		Neocricetodon_grangeri
		Neocricetodon_intermedius
		Neocricetodon_polonicus
		Neocricetodon_magnus
		Neocricetodon_similis
		Neocricetodon_skofleki
		Collimys_transversus
		Collimys_gudrunae
		Collimys_hiri
		Collimys_longidens
		Collimys_dobosi
		Cricetulodon_complicidens
		Cricetulodon_hartenbergeri
		Cricetulodon_sabadellensis
		Cricetulodon_bugesiensis
		Cricetulodon_lucentensis
		Cricetulodon_meini
		Rotundomys_freiriensis
		Rotundomys_intimus
		Rotundomys_sabatieri
		Rotundomys_montisrotundi
		Rotundomys_bressanus
		;
end;
begin trees;
	translate
		1	Eucricetodon_wangae,
		2	Apocricetus_plinii,
		3	Apocricetus_alberti,
		4	Apocricetus_angustidens,
		5	Apocricetus_barrierei,
		6	Apocricetus_darderi,
		7	Pseudocricetus_polgardiensis,
		8	Pseudocricetus_orienteuropaeus,
		9	Pseudocricetus_kormosi,
		10	Hattomys_beetsi,
		11	Hattomys_nazarii,
		12	Hattomys_gargantua,
		13	Neocricetodon_ambarrensis,
		14	Neocricetodon_fahlbuschi,
		15	Neocricetodon_moldavicus,
		16	Neocricetodon_nestori,
		17	Neocricetodon_browni,
		18	Neocricetodon_progressus,
		19	Neocricetodon_occidentalis,
		20	Neocricetodon_hanae,
		21	Neocricetodon_grangeri,
		22	Neocricetodon_intermedius,
		23	Neocricetodon_polonicus,
		24	Neocricetodon_magnus,
		25	Neocricetodon_similis,
		26	Neocricetodon_skofleki,
		27	Collimys_transversus,
		28	Collimys_gudrunae,
		29	Collimys_hiri,
		30	Collimys_longidens,
		31	Collimys_dobosi,
		32	Cricetulodon_complicidens,
		33	Cricetulodon_hartenbergeri,
		34	Cricetulodon_sabadellensis,
		35	Cricetulodon_bugesiensis,
		36	Cricetulodon_lucentensis,
		37	Cricetulodon_meini,
		38	Rotundomys_freiriensis,
		39	Rotundomys_intimus,
		40	Rotundomys_sabatieri,
		41	Rotundomys_montisrotundi,
		42	Rotundomys_bressanus
		;
   tree con_all_compat = [&R] (1[&prob=1.00000000e+00,prob_stddev=0.00000000e+00,prob_range={1.00000000e+00,1.00000000e+00},prob(percent)="100",prob+-sd="100+-0",height_mean=1.17715314e+00,height_median=1.14733518e+00,height_95%HPD={6.72478677e-01,1.72495687e+00},age_mean=3.03692702e+01,age_median=3.03010351e+01,age_95%HPD={2.93182374e+01,3.15839684e+01}]:9.218687e-01[&length_mean=3.88501898e-02,length_median=2.74422700e-02,length_95%HPD={5.32468400e-05,1.12844800e-01},effectivebrlenIgrBrlens_mean=0.045896,effectivebrlenIgrBrlens_median=0.026365,effectivebrlenIgrBrlens_95%HPD={0.000000,0.157486},rateIgrBrlens_mean=1.244596,rateIgrBrlens_median=0.872771,rateIgrBrlens_95%HPD={0.000001,3.536432}],((((((2[&prob=1.00000000e+00,prob_stddev=0.00000000e+00,prob_range={1.00000000e+00,1.00000000e+00},prob(percent)="100",prob+-sd="100+-0",height_mean=1.39753661e-01,height_median=1.35443630e-01,height_95%HPD={7.36296560e-02,2.14359650e-01},age_mean=3.60848844e+00,age_median=3.63378717e+00,age_95%HPD={2.73981928e+00,4.44577374e+00}]:1.149711e+00[&length_mean=4.22260532e-02,length_median=3.80507700e-02,length_95%HPD={6.61267400e-04,9.15245000e-02},effectivebrlenIgrBrlens_mean=0.029977,effectivebrlenIgrBrlens_median=0.025285,effectivebrlenIgrBrlens_95%HPD={0.000000,0.073820},rateIgrBrlens_mean=0.847117,rateIgrBrlens_median=0.658186,rateIgrBrlens_95%HPD={0.000001,2.049112}],((3[&prob=1.00000000e+00,prob_stddev=0.00000000e+00,prob_range={1.00000000e+00,1.00000000e+00},prob(percent)="100",prob+-sd="100+-0",height_mean=7.37809215e-02,height_median=7.04682200e-02,height_95%HPD={2.20562308e-02,1.32516207e-01},age_mean=1.91239070e+00,age_median=1.89900321e+00,age_95%HPD={7.87441322e-01,3.13036267e+00}]:4.921386e-01[&length_mean=1.63067169e-02,length_median=1.20627500e-02,length_95%HPD={6.19695900e-05,4.52888710e-02},effectivebrlenIgrBrlens_mean=0.005801,effectivebrlenIgrBrlens_median=0.002383,effectivebrlenIgrBrlens_95%HPD={0.000000,0.022900},rateIgrBrlens_mean=0.400037,rateIgrBrlens_median=0.182410,rateIgrBrlens_95%HPD={0.000001,1.395795}],((4[&prob=1.00000000e+00,prob_stddev=0.00000000e+00,prob_range={1.00000000e+00,1.00000000e+00},prob(percent)="100",prob+-sd="100+-0",height_mean=1.29841545e-02,height_median=1.08904100e-02,height_95%HPD={0.00000000e+00,3.58377850e-02},age_mean=3.35526845e-01,age_median=2.95676562e-01,age_95%HPD={0.00000000e+00,8.80528522e-01}]:5.592378e-01[&length_mean=2.26903335e-02,length_median=1.81799900e-02,length_95%HPD={1.16411400e-04,5.80992200e-02},effectivebrlenIgrBrlens_mean=0.008889,effectivebrlenIgrBrlens_median=0.004808,effectivebrlenIgrBrlens_95%HPD={0.000000,0.031586},rateIgrBrlens_mean=0.423623,rateIgrBrlens_median=0.251411,rateIgrBrlens_95%HPD={0.000001,1.324153}],5[&prob=1.00000000e+00,prob_stddev=0.00000000e+00,prob_range={1.00000000e+00,1.00000000e+00},prob(percent)="100",prob+-sd="100+-0",height_mean=1.41623021e-02,height_median=8.05333000e-03,height_95%HPD={0.00000000e+00,4.92110430e-02},age_mean=3.66966671e-01,age_median=2.18239672e-01,age_95%HPD={0.00000000e+00,1.25169676e+00}]:6.366747e-01[&length_mean=2.18894425e-02,length_median=1.88641300e-02,length_95%HPD={5.15244900e-04,5.04256600e-02},effectivebrlenIgrBrlens_mean=0.013737,effectivebrlenIgrBrlens_median=0.010827,effectivebrlenIgrBrlens_95%HPD={0.000000,0.036351},rateIgrBrlens_mean=0.864457,rateIgrBrlens_median=0.572429,rateIgrBrlens_95%HPD={0.000001,2.426535}])[&prob=9.50022856e-01,prob_stddev=1.99740731e-03,prob_range={9.47801491e-01,9.52629925e-01},prob(percent)="95",prob+-sd="95+-0",height_mean=3.50446404e-02,height_median=3.18986500e-02,height_95%HPD={4.74225300e-03,7.15358820e-02},age_mean=9.12911098e-01,age_median=8.54914408e-01,age_95%HPD={1.45501592e-01,1.78516164e+00}]:8.515115e-01[&length_mean=4.31721089e-02,length_median=3.84870600e-02,length_95%HPD={1.11870700e-03,9.40089100e-02},effectivebrlenIgrBrlens_mean=0.029531,effectivebrlenIgrBrlens_median=0.025818,effectivebrlenIgrBrlens_95%HPD={0.000000,0.068343},rateIgrBrlens_mean=0.825299,rateIgrBrlens_median=0.652314,rateIgrBrlens_95%HPD={0.000001,1.937212}],6[&prob=1.00000000e+00,prob_stddev=0.00000000e+00,prob_range={1.00000000e+00,1.00000000e+00},prob(percent)="100",prob+-sd="100+-0",height_mean=3.22416716e-02,height_median=2.84520420e-02,height_95%HPD={0.00000000e+00,7.41445740e-02},age_mean=8.35124476e-01,age_median=7.61160893e-01,age_95%HPD={0.00000000e+00,1.80584800e+00}]:9.452650e-01[&length_mean=5.44828960e-02,length_median=4.99886300e-02,length_95%HPD={6.74364200e-03,1.11476200e-01},effectivebrlenIgrBrlens_mean=0.082229,effectivebrlenIgrBrlens_median=0.077058,effectivebrlenIgrBrlens_95%HPD={0.020960,0.153092},rateIgrBrlens_mean=2.061593,rateIgrBrlens_median=1.539349,rateIgrBrlens_95%HPD={0.223652,5.026727}])[&prob=5.24406446e-01,prob_stddev=1.54863327e-02,prob_range={5.08014057e-01,5.42813062e-01},prob(percent)="52",prob+-sd="52+-2",height_mean=6.76217071e-02,height_median=6.43210500e-02,height_95%HPD={2.33738750e-02,1.17415267e-01},age_mean=1.74397533e+00,age_median=1.70642589e+00,age_95%HPD={7.14167597e-01,2.80260944e+00}]:6.847159e-01[&length_mean=2.55301653e-02,length_median=2.15723700e-02,length_95%HPD={3.86882200e-04,6.07985600e-02},effectivebrlenIgrBrlens_mean=0.021432,effectivebrlenIgrBrlens_median=0.017605,effectivebrlenIgrBrlens_95%HPD={0.000000,0.054663},rateIgrBrlens_mean=1.138643,rateIgrBrlens_median=0.764604,rateIgrBrlens_95%HPD={0.000001,3.164003}])[&prob=6.65395274e-01,prob_stddev=2.22400089e-02,prob_range={6.43695894e-01,6.93094483e-01},prob(percent)="67",prob+-sd="67+-2",height_mean=9.37916089e-02,height_median=9.00619620e-02,height_95%HPD={3.89053190e-02,1.53550520e-01},age_mean=2.41538978e+00,age_median=2.39114183e+00,age_95%HPD={1.24503833e+00,3.57486011e+00}]:1.521444e+00[&length_mean=7.38596410e-02,length_median=7.02509000e-02,length_95%HPD={1.30837200e-02,1.38666757e-01},effectivebrlenIgrBrlens_mean=0.062667,effectivebrlenIgrBrlens_median=0.058374,effectivebrlenIgrBrlens_95%HPD={0.007107,0.124893},rateIgrBrlens_mean=0.940506,rateIgrBrlens_median=0.834684,rateIgrBrlens_95%HPD={0.156916,1.883918}],(10[&prob=1.00000000e+00,prob_stddev=0.00000000e+00,prob_range={1.00000000e+00,1.00000000e+00},prob(percent)="100",prob+-sd="100+-0",height_mean=8.18200632e-02,height_median=7.63240050e-02,height_95%HPD={1.55628420e-02,1.60412684e-01},age_mean=2.11196417e+00,age_median=2.06565906e+00,age_95%HPD={6.81960499e-01,3.71433671e+00}]:1.193292e+00[&length_mean=4.55260264e-02,length_median=4.14091300e-02,length_95%HPD={6.43311700e-04,9.60592200e-02},effectivebrlenIgrBrlens_mean=0.049693,effectivebrlenIgrBrlens_median=0.044665,effectivebrlenIgrBrlens_95%HPD={0.000000,0.114940},rateIgrBrlens_mean=1.345075,rateIgrBrlens_median=1.009216,rateIgrBrlens_95%HPD={0.000001,3.407985}],(11[&prob=1.00000000e+00,prob_stddev=0.00000000e+00,prob_range={1.00000000e+00,1.00000000e+00},prob(percent)="100",prob+-sd="100+-0",height_mean=6.06398049e-02,height_median=5.53180760e-02,height_95%HPD={1.24621510e-02,1.20232099e-01},age_mean=1.56771984e+00,age_median=1.47123589e+00,age_95%HPD={4.35300254e-01,2.93110593e+00}]:5.567180e-01[&length_mean=2.02180359e-02,length_median=1.67928500e-02,length_95%HPD={2.25748300e-04,4.94990600e-02},effectivebrlenIgrBrlens_mean=0.014256,effectivebrlenIgrBrlens_median=0.010388,effectivebrlenIgrBrlens_95%HPD={0.000000,0.042369},rateIgrBrlens_mean=0.893493,rateIgrBrlens_median=0.563478,rateIgrBrlens_95%HPD={0.000001,2.670133}],12[&prob=1.00000000e+00,prob_stddev=0.00000000e+00,prob_range={1.00000000e+00,1.00000000e+00},prob(percent)="100",prob+-sd="100+-0",height_mean=5.57550113e-02,height_median=5.06889030e-02,height_95%HPD={1.12469400e-02,1.10702908e-01},age_mean=1.44254228e+00,age_median=1.34589604e+00,age_95%HPD={3.93020911e-01,2.72866984e+00}]:6.820578e-01[&length_mean=2.51028678e-02,length_median=2.15444900e-02,length_95%HPD={6.50175800e-04,5.79150300e-02},effectivebrlenIgrBrlens_mean=0.023927,effectivebrlenIgrBrlens_median=0.020369,effectivebrlenIgrBrlens_95%HPD={0.000000,0.057162},rateIgrBrlens_mean=1.320573,rateIgrBrlens_median=0.906141,rateIgrBrlens_95%HPD={0.000001,3.560232}])[&prob=9.99900003e-01,prob_stddev=6.80116609e-05,prob_range={9.99828576e-01,9.99971429e-01},prob(percent)="100",prob+-sd="100+-0",height_mean=8.08561460e-02,height_median=7.60490850e-02,height_95%HPD={2.78919700e-02,1.44177950e-01},age_mean=2.09768101e+00,age_median=2.02795386e+00,age_95%HPD={9.06575939e-01,3.47231738e+00}]:1.230997e+00[&length_mean=4.59668661e-02,length_median=4.05328900e-02,length_95%HPD={1.94930000e-03,1.00509400e-01},effectivebrlenIgrBrlens_mean=0.091800,effectivebrlenIgrBrlens_median=0.084716,effectivebrlenIgrBrlens_95%HPD={0.017314,0.180197},rateIgrBrlens_mean=2.777703,rateIgrBrlens_median=2.021805,rateIgrBrlens_95%HPD={0.433885,6.896278}])[&prob=9.56808377e-01,prob_stddev=3.36053034e-03,prob_range={9.53829891e-01,9.60743979e-01},prob(percent)="96",prob+-sd="96+-0",height_mean=1.27617264e-01,height_median=1.21558140e-01,height_95%HPD={5.05903840e-02,2.16799770e-01},age_mean=3.31107840e+00,age_median=3.25895102e+00,age_95%HPD={1.55953944e+00,5.10094073e+00}]:6.536346e-01[&length_mean=6.73320738e-02,length_median=5.30314000e-02,length_95%HPD={7.03033000e-04,1.69222600e-01},effectivebrlenIgrBrlens_mean=0.108221,effectivebrlenIgrBrlens_median=0.100871,effectivebrlenIgrBrlens_95%HPD={0.000000,0.227539},rateIgrBrlens_mean=2.468716,rateIgrBrlens_median=1.681552,rateIgrBrlens_95%HPD={0.000001,6.402081}])[&prob=5.38448901e-01,prob_stddev=2.34031670e-02,prob_range={5.08899746e-01,5.65840976e-01},prob(percent)="54",prob+-sd="54+-2",height_mean=1.51777056e-01,height_median=1.47106732e-01,height_95%HPD={7.97394260e-02,2.31017380e-01},age_mean=3.94927123e+00,age_median=3.91258566e+00,age_95%HPD={2.56698531e+00,5.39226767e+00}]:8.709124e-01[&length_mean=4.04011762e-02,length_median=3.64405000e-02,length_95%HPD={2.39965100e-03,8.62036500e-02},effectivebrlenIgrBrlens_mean=0.044005,effectivebrlenIgrBrlens_median=0.039564,effectivebrlenIgrBrlens_95%HPD={0.000000,0.093385},rateIgrBrlens_mean=1.419016,rateIgrBrlens_median=1.066220,rateIgrBrlens_95%HPD={0.000001,3.421846}])[&prob=3.86310391e-01,prob_stddev=1.81462809e-02,prob_range={3.64132453e-01,4.07588355e-01},prob(percent)="39",prob+-sd="39+-2",height_mean=1.86711195e-01,height_median=1.81656233e-01,height_95%HPD={1.07583980e-01,2.77762590e-01},age_mean=4.82685137e+00,age_median=4.78349808e+00,age_95%HPD={3.49862763e+00,6.20377145e+00}]:8.885646e-01[&length_mean=3.10466041e-02,length_median=2.63410400e-02,length_95%HPD={2.27255800e-04,7.44711800e-02},effectivebrlenIgrBrlens_mean=0.025642,effectivebrlenIgrBrlens_median=0.018758,effectivebrlenIgrBrlens_95%HPD={0.000000,0.075671},rateIgrBrlens_mean=0.915561,rateIgrBrlens_median=0.665170,rateIgrBrlens_95%HPD={0.000001,2.553746}],(36[&prob=1.00000000e+00,prob_stddev=0.00000000e+00,prob_range={1.00000000e+00,1.00000000e+00},prob(percent)="100",prob+-sd="100+-0",height_mean=1.38343084e-01,height_median=1.34529840e-01,height_95%HPD={7.90084140e-02,2.07411687e-01},age_mean=3.57099375e+00,age_median=3.60543270e+00,age_95%HPD={3.04353580e+00,4.02729358e+00}]:1.046058e+00[&length_mean=4.57905705e-02,length_median=4.12976700e-02,length_95%HPD={1.46523300e-02,8.70019300e-02},effectivebrlenIgrBrlens_mean=0.139333,effectivebrlenIgrBrlens_median=0.130606,effectivebrlenIgrBrlens_95%HPD={0.049509,0.248121},rateIgrBrlens_mean=3.469676,rateIgrBrlens_median=3.088803,rateIgrBrlens_95%HPD={0.970348,6.792791}],37[&prob=1.00000000e+00,prob_stddev=0.00000000e+00,prob_range={1.00000000e+00,1.00000000e+00},prob(percent)="100",prob+-sd="100+-0",height_mean=1.59181546e-01,height_median=1.54842499e-01,height_95%HPD={8.95978480e-02,2.35256440e-01},age_mean=4.10846309e+00,age_median=4.14842753e+00,age_95%HPD={3.63067535e+00,4.52262471e+00}]:5.030629e-01[&length_mean=2.47002355e-02,length_median=2.06535900e-02,length_95%HPD={2.26374300e-04,6.00656700e-02},effectivebrlenIgrBrlens_mean=0.018447,effectivebrlenIgrBrlens_median=0.011617,effectivebrlenIgrBrlens_95%HPD={0.000000,0.060621},rateIgrBrlens_mean=0.801130,rateIgrBrlens_median=0.534646,rateIgrBrlens_95%HPD={0.000001,2.343317}])[&prob=9.09438302e-01,prob_stddev=1.23425376e-03,prob_range={9.08002628e-01,9.10773978e-01},prob(percent)="91",prob+-sd="91+-0",height_mean=1.81735982e-01,height_median=1.76856710e-01,height_95%HPD={1.03750161e-01,2.69878200e-01},age_mean=4.71543878e+00,age_median=4.65149046e+00,age_95%HPD={3.77287008e+00,5.76809597e+00}]:1.020572e+00[&length_mean=3.22116686e-02,length_median=2.80160000e-02,length_95%HPD={1.00637400e-03,7.22966600e-02},effectivebrlenIgrBrlens_mean=0.059478,effectivebrlenIgrBrlens_median=0.053493,effectivebrlenIgrBrlens_95%HPD={0.000000,0.126553},rateIgrBrlens_mean=2.636224,rateIgrBrlens_median=1.810451,rateIgrBrlens_95%HPD={0.000001,6.963841}])[&prob=6.39946002e-01,prob_stddev=2.12217586e-02,prob_range={6.11611097e-01,6.61923945e-01},prob(percent)="64",prob+-sd="64+-2",height_mean=2.21957919e-01,height_median=2.15833251e-01,height_95%HPD={1.29396481e-01,3.29455379e-01},age_mean=5.79034687e+00,age_median=5.67206267e+00,age_95%HPD={4.33392672e+00,7.44725399e+00}]:2.131340e+00[&length_mean=4.55606493e-02,length_median=3.87382600e-02,length_95%HPD={7.60624900e-04,1.05751800e-01},effectivebrlenIgrBrlens_mean=0.079011,effectivebrlenIgrBrlens_median=0.072893,effectivebrlenIgrBrlens_95%HPD={0.000000,0.162388},rateIgrBrlens_mean=2.372484,rateIgrBrlens_median=1.728153,rateIgrBrlens_95%HPD={0.000001,5.896048}],((7[&prob=1.00000000e+00,prob_stddev=0.00000000e+00,prob_range={1.00000000e+00,1.00000000e+00},prob(percent)="100",prob+-sd="100+-0",height_mean=1.13490175e-01,height_median=1.09667774e-01,height_95%HPD={5.51373360e-02,1.78142370e-01},age_mean=2.92791184e+00,age_median=2.94777006e+00,age_95%HPD={2.06157919e+00,3.79565449e+00}]:1.720785e+00[&length_mean=6.44623680e-02,length_median=6.03541800e-02,length_95%HPD={9.07595700e-03,1.27085700e-01},effectivebrlenIgrBrlens_mean=0.061568,effectivebrlenIgrBrlens_median=0.057198,effectivebrlenIgrBrlens_95%HPD={0.006419,0.124935},rateIgrBrlens_mean=1.131556,rateIgrBrlens_median=0.942832,rateIgrBrlens_95%HPD={0.083886,2.477249}],(8[&prob=1.00000000e+00,prob_stddev=0.00000000e+00,prob_range={1.00000000e+00,1.00000000e+00},prob(percent)="100",prob+-sd="100+-0",height_mean=1.31858030e-01,height_median=1.27254594e-01,height_95%HPD={6.71587690e-02,2.06876973e-01},age_mean=3.40307158e+00,age_median=3.40040236e+00,age_95%HPD={2.45469251e+00,4.38503839e+00}]:9.760405e-01[&length_mean=4.22449565e-02,length_median=3.78502900e-02,length_95%HPD={2.13833100e-03,9.11028100e-02},effectivebrlenIgrBrlens_mean=0.039856,effectivebrlenIgrBrlens_median=0.035637,effectivebrlenIgrBrlens_95%HPD={0.000000,0.086013},rateIgrBrlens_mean=1.217666,rateIgrBrlens_median=0.917597,rateIgrBrlens_95%HPD={0.000001,2.961997}],9[&prob=1.00000000e+00,prob_stddev=0.00000000e+00,prob_range={1.00000000e+00,1.00000000e+00},prob(percent)="100",prob+-sd="100+-0",height_mean=1.16511847e-01,height_median=1.12840310e-01,height_95%HPD={5.81515710e-02,1.82958059e-01},age_mean=3.00526857e+00,age_median=3.04209261e+00,age_95%HPD={2.14328343e+00,3.82593792e+00}]:1.334350e+00[&length_mean=5.22785410e-02,length_median=4.77580900e-02,length_95%HPD={3.25976400e-03,1.09291400e-01},effectivebrlenIgrBrlens_mean=0.038262,effectivebrlenIgrBrlens_median=0.032863,effectivebrlenIgrBrlens_95%HPD={0.000000,0.089380},rateIgrBrlens_mean=0.829634,rateIgrBrlens_median=0.686506,rateIgrBrlens_95%HPD={0.000001,1.852402}])[&prob=7.32614782e-01,prob_stddev=3.87946239e-03,prob_range={7.29664867e-01,7.37978915e-01},prob(percent)="73",prob+-sd="73+-0",height_mean=1.69862827e-01,height_median=1.64201855e-01,height_95%HPD={9.05939382e-02,2.63171790e-01},age_mean=4.41668972e+00,age_median=4.37644289e+00,age_95%HPD={3.06873888e+00,5.84609375e+00}]:2.921118e-01[&length_mean=6.72114842e-02,length_median=6.34741000e-02,length_95%HPD={3.85738900e-04,1.39940800e-01},effectivebrlenIgrBrlens_mean=0.055672,effectivebrlenIgrBrlens_median=0.050110,effectivebrlenIgrBrlens_95%HPD={0.000000,0.129213},rateIgrBrlens_mean=0.920398,rateIgrBrlens_median=0.772358,rateIgrBrlens_95%HPD={0.000001,1.989345}])[&prob=3.64875289e-01,prob_stddev=5.87365280e-03,prob_range={3.59904003e-01,3.73046484e-01},prob(percent)="36",prob+-sd="36+-1",height_mean=1.83303943e-01,height_median=1.78168140e-01,height_95%HPD={1.01780021e-01,2.77134840e-01},age_mean=4.70604808e+00,age_median=4.66855470e+00,age_95%HPD={3.37458852e+00,6.05249933e+00}]:2.871144e+00[&length_mean=7.82583321e-02,length_median=7.47423300e-02,length_95%HPD={8.37480000e-03,1.49459600e-01},effectivebrlenIgrBrlens_mean=0.067419,effectivebrlenIgrBrlens_median=0.062906,effectivebrlenIgrBrlens_95%HPD={0.000000,0.132615},rateIgrBrlens_mean=0.967819,rateIgrBrlens_median=0.845864,rateIgrBrlens_95%HPD={0.107421,1.998106}],(33[&prob=1.00000000e+00,prob_stddev=0.00000000e+00,prob_range={1.00000000e+00,1.00000000e+00},prob(percent)="100",prob+-sd="100+-0",height_mean=2.55697207e-01,height_median=2.48969204e-01,height_95%HPD={1.45809055e-01,3.80026571e-01},age_mean=6.59845907e+00,age_median=6.60097312e+00,age_95%HPD={5.84744507e+00,7.36884993e+00}]:7.681871e-01[&length_mean=3.21073731e-02,length_median=2.77276300e-02,length_95%HPD={5.58412400e-04,7.41133700e-02},effectivebrlenIgrBrlens_mean=0.026041,effectivebrlenIgrBrlens_median=0.022168,effectivebrlenIgrBrlens_95%HPD={0.000000,0.065367},rateIgrBrlens_mean=1.051812,rateIgrBrlens_median=0.736726,rateIgrBrlens_95%HPD={0.000001,2.900981}],(34[&prob=1.00000000e+00,prob_stddev=0.00000000e+00,prob_range={1.00000000e+00,1.00000000e+00},prob(percent)="100",prob+-sd="100+-0",height_mean=2.35982485e-01,height_median=2.29673160e-01,height_95%HPD={1.34898471e-01,3.50035130e-01},age_mean=6.09078041e+00,age_median=6.09833472e+00,age_95%HPD={5.41798218e+00,6.74794618e+00}]:5.536342e-01[&length_mean=2.70399022e-02,length_median=2.28051300e-02,length_95%HPD={3.90443400e-04,6.40907400e-02},effectivebrlenIgrBrlens_mean=0.019412,effectivebrlenIgrBrlens_median=0.016023,effectivebrlenIgrBrlens_95%HPD={0.000000,0.049119},rateIgrBrlens_mean=0.961943,rateIgrBrlens_median=0.668961,rateIgrBrlens_95%HPD={0.000001,2.619965}],35[&prob=1.00000000e+00,prob_stddev=0.00000000e+00,prob_range={1.00000000e+00,1.00000000e+00},prob(percent)="100",prob+-sd="100+-0",height_mean=2.30489407e-01,height_median=2.24051618e-01,height_95%HPD={1.31459540e-01,3.43560466e-01},age_mean=5.94819121e+00,age_median=5.96738251e+00,age_95%HPD={5.18435711e+00,6.68878475e+00}]:6.845864e-01[&length_mean=3.01147840e-02,length_median=2.64783800e-02,length_95%HPD={4.38482400e-04,6.68380000e-02},effectivebrlenIgrBrlens_mean=0.017844,effectivebrlenIgrBrlens_median=0.014435,effectivebrlenIgrBrlens_95%HPD={0.000000,0.046084},rateIgrBrlens_mean=0.735509,rateIgrBrlens_median=0.536323,rateIgrBrlens_95%HPD={0.000001,1.931195}])[&prob=6.74316448e-01,prob_stddev=2.11671733e-03,prob_range={6.71723665e-01,6.76352104e-01},prob(percent)="67",prob+-sd="67+-0",height_mean=2.56507233e-01,height_median=2.49822410e-01,height_95%HPD={1.47166222e-01,3.76603713e-01},age_mean=6.67957512e+00,age_median=6.65196893e+00,age_95%HPD={5.71543136e+00,7.68941265e+00}]:7.171913e-01[&length_mean=3.24192815e-02,length_median=2.66132100e-02,length_95%HPD={2.11981000e-04,8.06473900e-02},effectivebrlenIgrBrlens_mean=0.024711,effectivebrlenIgrBrlens_median=0.019924,effectivebrlenIgrBrlens_95%HPD={0.000000,0.066943},rateIgrBrlens_mean=0.990194,rateIgrBrlens_median=0.661221,rateIgrBrlens_95%HPD={0.000001,2.791983}])[&prob=2.02737065e-01,prob_stddev=8.44002516e-04,prob_range={2.01994229e-01,2.03937030e-01},prob(percent)="20",prob+-sd="20+-0",height_mean=2.81205728e-01,height_median=2.74342609e-01,height_95%HPD={1.64242055e-01,4.12338014e-01},age_mean=7.42323750e+00,age_median=7.36916022e+00,age_95%HPD={6.31756331e+00,8.66123695e+00}]:1.705385e-01[&length_mean=2.72857705e-02,length_median=2.08761800e-02,length_95%HPD={1.29311500e-04,7.35316700e-02},effectivebrlenIgrBrlens_mean=0.021396,effectivebrlenIgrBrlens_median=0.013415,effectivebrlenIgrBrlens_95%HPD={0.000000,0.069161},rateIgrBrlens_mean=0.892614,rateIgrBrlens_median=0.576468,rateIgrBrlens_95%HPD={0.000001,2.755998}])[&prob=1.20439416e-01,prob_stddev=2.75401536e-03,prob_range={1.16539527e-01,1.22596497e-01},prob(percent)="12",prob+-sd="12+-0",height_mean=2.86505607e-01,height_median=2.79240086e-01,height_95%HPD={1.68685675e-01,4.17357170e-01},age_mean=7.59860219e+00,age_median=7.53969877e+00,age_95%HPD={6.39689524e+00,8.88048813e+00}]:2.637041e-01[&length_mean=3.99024907e-02,length_median=3.49518100e-02,length_95%HPD={7.62573200e-04,9.01900100e-02},effectivebrlenIgrBrlens_mean=0.037606,effectivebrlenIgrBrlens_median=0.033203,effectivebrlenIgrBrlens_95%HPD={0.000000,0.088201},rateIgrBrlens_mean=1.272612,rateIgrBrlens_median=0.881792,rateIgrBrlens_95%HPD={0.000001,3.320199}])[&prob=1.28096340e-01,prob_stddev=6.84918484e-03,prob_range={1.20625125e-01,1.36281821e-01},prob(percent)="13",prob+-sd="13+-1",height_mean=3.03010154e-01,height_median=2.96162150e-01,height_95%HPD={1.87018222e-01,4.35296307e-01},age_mean=7.89570424e+00,age_median=7.80340288e+00,age_95%HPD={6.50284865e+00,9.46980344e+00}]:1.149574e+00[&length_mean=3.80650009e-02,length_median=3.28805600e-02,length_95%HPD={2.26578000e-04,8.85516400e-02},effectivebrlenIgrBrlens_mean=0.038886,effectivebrlenIgrBrlens_median=0.034480,effectivebrlenIgrBrlens_95%HPD={0.000000,0.092048},rateIgrBrlens_mean=1.392688,rateIgrBrlens_median=0.940472,rateIgrBrlens_95%HPD={0.000001,3.991795}],(13[&prob=1.00000000e+00,prob_stddev=0.00000000e+00,prob_range={1.00000000e+00,1.00000000e+00},prob(percent)="100",prob+-sd="100+-0",height_mean=2.28298630e-01,height_median=2.22179445e-01,height_95%HPD={1.29835681e-01,3.40640328e-01},age_mean=5.89282765e+00,age_median=5.89931505e+00,age_95%HPD={5.12273812e+00,6.66846738e+00}]:2.005066e+00[&length_mean=4.33548824e-02,length_median=3.85904000e-02,length_95%HPD={7.85844200e-04,9.58411600e-02},effectivebrlenIgrBrlens_mean=0.037994,effectivebrlenIgrBrlens_median=0.034165,effectivebrlenIgrBrlens_95%HPD={0.000000,0.085539},rateIgrBrlens_mean=1.111101,rateIgrBrlens_median=0.835069,rateIgrBrlens_95%HPD={0.000001,2.732684}],(((14[&prob=1.00000000e+00,prob_stddev=0.00000000e+00,prob_range={1.00000000e+00,1.00000000e+00},prob(percent)="100",prob+-sd="100+-0",height_mean=1.92032213e-01,height_median=1.86369547e-01,height_95%HPD={1.05392639e-01,2.89826436e-01},age_mean=4.95717285e+00,age_median=4.97438901e+00,age_95%HPD={4.04940797e+00,5.86506928e+00}]:9.946276e-01[&length_mean=5.77712630e-02,length_median=5.30749400e-02,length_95%HPD={3.26234400e-03,1.20486900e-01},effectivebrlenIgrBrlens_mean=0.051490,effectivebrlenIgrBrlens_median=0.046906,effectivebrlenIgrBrlens_95%HPD={0.004630,0.110158},rateIgrBrlens_mean=1.118168,rateIgrBrlens_median=0.886284,rateIgrBrlens_95%HPD={0.072937,2.574208}],(16[&prob=1.00000000e+00,prob_stddev=0.00000000e+00,prob_range={1.00000000e+00,1.00000000e+00},prob(percent)="100",prob+-sd="100+-0",height_mean=1.20066081e-01,height_median=1.16694764e-01,height_95%HPD={6.70050000e-02,1.80046000e-01},age_mean=3.09955379e+00,age_median=3.13389497e+00,age_95%HPD={2.57025792e+00,3.56473546e+00}]:1.090285e+00[&length_mean=4.87655680e-02,length_median=4.41348000e-02,length_95%HPD={4.73464200e-03,9.98295300e-02},effectivebrlenIgrBrlens_mean=0.064681,effectivebrlenIgrBrlens_median=0.059001,effectivebrlenIgrBrlens_95%HPD={0.013928,0.126987},rateIgrBrlens_mean=1.686111,rateIgrBrlens_median=1.321668,rateIgrBrlens_95%HPD={0.275884,3.799967}],17[&prob=1.00000000e+00,prob_stddev=0.00000000e+00,prob_range={1.00000000e+00,1.00000000e+00},prob(percent)="100",prob+-sd="100+-0",height_mean=1.32652701e-01,height_median=1.29000110e-01,height_95%HPD={5.94613060e-02,2.09360795e-01},age_mean=3.42504371e+00,age_median=3.51224413e+00,age_95%HPD={2.17370812e+00,4.44943167e+00}]:7.119356e-01[&length_mean=3.04312339e-02,length_median=2.49588100e-02,length_95%HPD={1.22437300e-04,7.59329900e-02},effectivebrlenIgrBrlens_mean=0.018310,effectivebrlenIgrBrlens_median=0.012180,effectivebrlenIgrBrlens_95%HPD={0.000000,0.057977},rateIgrBrlens_mean=0.656459,rateIgrBrlens_median=0.456786,rateIgrBrlens_95%HPD={0.000001,1.855767}])[&prob=7.29622011e-01,prob_stddev=5.40080303e-03,prob_range={7.25350704e-01,7.37493214e-01},prob(percent)="73",prob+-sd="73+-1",height_mean=1.62616385e-01,height_median=1.57814865e-01,height_95%HPD={8.93395290e-02,2.45875915e-01},age_mean=4.26302150e+00,age_median=4.22417972e+00,age_95%HPD={3.13015727e+00,5.48506016e+00}]:1.744837e+00[&length_mean=5.54846197e-02,length_median=5.05470600e-02,length_95%HPD={4.60817300e-04,1.20218600e-01},effectivebrlenIgrBrlens_mean=0.051938,effectivebrlenIgrBrlens_median=0.048163,effectivebrlenIgrBrlens_95%HPD={0.000000,0.113427},rateIgrBrlens_mean=1.108579,rateIgrBrlens_median=0.896484,rateIgrBrlens_95%HPD={0.000001,2.501194}])[&prob=2.46850090e-01,prob_stddev=5.97282982e-03,prob_range={2.39593154e-01,2.54164167e-01},prob(percent)="25",prob+-sd="25+-1",height_mean=2.25164072e-01,height_median=2.18904095e-01,height_95%HPD={1.24123636e-01,3.32665440e-01},age_mean=6.00185786e+00,age_median=5.96901661e+00,age_95%HPD={4.61372333e+00,7.46751980e+00}]:1.250193e+00[&length_mean=3.76675014e-02,length_median=3.27532700e-02,length_95%HPD={2.38237900e-04,8.79881500e-02},effectivebrlenIgrBrlens_mean=0.028052,effectivebrlenIgrBrlens_median=0.022989,effectivebrlenIgrBrlens_95%HPD={0.000000,0.073679},rateIgrBrlens_mean=0.873346,rateIgrBrlens_median=0.661228,rateIgrBrlens_95%HPD={0.000001,2.266577}],15[&prob=1.00000000e+00,prob_stddev=0.00000000e+00,prob_range={1.00000000e+00,1.00000000e+00},prob(percent)="100",prob+-sd="100+-0",height_mean=2.48535201e-01,height_median=2.41929371e-01,height_95%HPD={1.41574262e-01,3.65398504e-01},age_mean=6.41321739e+00,age_median=6.45152622e+00,age_95%HPD={5.92228020e+00,6.85485792e+00}]:7.676834e-01[&length_mean=4.17887518e-02,length_median=3.73137700e-02,length_95%HPD={2.28365000e-03,9.06947700e-02},effectivebrlenIgrBrlens_mean=0.041099,effectivebrlenIgrBrlens_median=0.036957,effectivebrlenIgrBrlens_95%HPD={0.000000,0.086623},rateIgrBrlens_mean=1.312611,rateIgrBrlens_median=0.972179,rateIgrBrlens_95%HPD={0.000001,3.231508}])[&prob=7.09051170e-02,prob_stddev=1.81708121e-03,prob_range={6.88837462e-02,7.24550727e-02},prob(percent)="7",prob+-sd="7+-0",height_mean=2.63276569e-01,height_median=2.56754066e-01,height_95%HPD={1.51540751e-01,3.84885986e-01},age_mean=7.27676895e+00,age_median=7.21920960e+00,age_95%HPD={6.23845236e+00,8.45892824e+00}]:4.356515e-01[&length_mean=2.24683900e-02,length_median=1.81215800e-02,length_95%HPD={2.45260000e-04,5.72578100e-02},effectivebrlenIgrBrlens_mean=0.015713,effectivebrlenIgrBrlens_median=0.010997,effectivebrlenIgrBrlens_95%HPD={0.000000,0.048162},rateIgrBrlens_mean=0.872613,rateIgrBrlens_median=0.548738,rateIgrBrlens_95%HPD={0.000001,2.703919}],(((18[&prob=1.00000000e+00,prob_stddev=0.00000000e+00,prob_range={1.00000000e+00,1.00000000e+00},prob(percent)="100",prob+-sd="100+-0",height_mean=1.78760710e-01,height_median=1.73856650e-01,height_95%HPD={1.01589987e-01,2.68175092e-01},age_mean=4.61374949e+00,age_median=4.62088359e+00,age_95%HPD={3.95087408e+00,5.28524528e+00}]:7.747880e-01[&length_mean=3.67457171e-02,length_median=3.09413500e-02,length_95%HPD={5.94158100e-04,8.74080500e-02},effectivebrlenIgrBrlens_mean=0.030884,effectivebrlenIgrBrlens_median=0.026247,effectivebrlenIgrBrlens_95%HPD={0.000000,0.074850},rateIgrBrlens_mean=1.116298,rateIgrBrlens_median=0.801953,rateIgrBrlens_95%HPD={0.000001,2.875556}],(20[&prob=1.00000000e+00,prob_stddev=0.00000000e+00,prob_range={1.00000000e+00,1.00000000e+00},prob(percent)="100",prob+-sd="100+-0",height_mean=1.29609947e-01,height_median=1.25838693e-01,height_95%HPD={7.02964220e-02,1.96983807e-01},age_mean=3.34513144e+00,age_median=3.37140778e+00,age_95%HPD={2.64251717e+00,3.97574636e+00}]:6.514750e-01[&length_mean=4.91349389e-02,length_median=4.47432100e-02,length_95%HPD={3.34037600e-04,1.08422900e-01},effectivebrlenIgrBrlens_mean=0.020966,effectivebrlenIgrBrlens_median=0.016549,effectivebrlenIgrBrlens_95%HPD={0.000000,0.057144},rateIgrBrlens_mean=0.499660,rateIgrBrlens_median=0.368116,rateIgrBrlens_95%HPD={0.000001,1.298069}],21[&prob=1.00000000e+00,prob_stddev=0.00000000e+00,prob_range={1.00000000e+00,1.00000000e+00},prob(percent)="100",prob+-sd="100+-0",height_mean=8.94647562e-02,height_median=8.68663540e-02,height_95%HPD={3.65095830e-02,1.46610542e-01},age_mean=2.30554714e+00,age_median=2.36896128e+00,age_95%HPD={1.36818167e+00,3.13727287e+00}]:1.653921e+00[&length_mean=1.10941787e-01,length_median=1.06548200e-01,length_95%HPD={2.78041400e-02,2.00193900e-01},effectivebrlenIgrBrlens_mean=0.072698,effectivebrlenIgrBrlens_median=0.067576,effectivebrlenIgrBrlens_95%HPD={0.017293,0.137842},rateIgrBrlens_mean=0.719710,rateIgrBrlens_median=0.657535,rateIgrBrlens_95%HPD={0.178669,1.376272}])[&prob=2.76877803e-01,prob_stddev=5.83955172e-03,prob_range={2.68878032e-01,2.82906203e-01},prob(percent)="28",prob+-sd="28+-1",height_mean=1.61254976e-01,height_median=1.55913858e-01,height_95%HPD={8.43990710e-02,2.47782321e-01},age_mean=4.09602341e+00,age_median=4.02288274e+00,age_95%HPD={2.89571515e+00,5.44863191e+00}]:1.372789e+00[&length_mean=5.62097209e-02,length_median=5.24210400e-02,length_95%HPD={5.13851200e-04,1.15699700e-01},effectivebrlenIgrBrlens_mean=0.024728,effectivebrlenIgrBrlens_median=0.020125,effectivebrlenIgrBrlens_95%HPD={0.000000,0.064481},rateIgrBrlens_mean=0.464336,rateIgrBrlens_median=0.386476,rateIgrBrlens_95%HPD={0.000001,1.096671}])[&prob=8.58546899e-02,prob_stddev=2.88822372e-03,prob_range={8.17119511e-02,8.83689037e-02},prob(percent)="9",prob+-sd="9+-0",height_mean=2.13256687e-01,height_median=2.07034267e-01,height_95%HPD={1.17612885e-01,3.12742229e-01},age_mean=5.43001376e+00,age_median=5.39567159e+00,age_95%HPD={4.36545167e+00,6.54050866e+00}]:6.710178e-01[&length_mean=2.90720661e-02,length_median=2.45675600e-02,length_95%HPD={1.21116000e-04,7.03820800e-02},effectivebrlenIgrBrlens_mean=0.012308,effectivebrlenIgrBrlens_median=0.007480,effectivebrlenIgrBrlens_95%HPD={0.000000,0.041296},rateIgrBrlens_mean=0.443058,rateIgrBrlens_median=0.299452,rateIgrBrlens_95%HPD={0.000001,1.291110}],(19[&prob=1.00000000e+00,prob_stddev=0.00000000e+00,prob_range={1.00000000e+00,1.00000000e+00},prob(percent)="100",prob+-sd="100+-0",height_mean=1.78318373e-01,height_median=1.73400518e-01,height_95%HPD={9.93472920e-02,2.65663932e-01},age_mean=4.60237106e+00,age_median=4.60750387e+00,age_95%HPD={3.92311945e+00,5.28710230e+00}]:7.884008e-01[&length_mean=4.84354471e-02,length_median=4.17407100e-02,length_95%HPD={2.00403000e-03,1.09495800e-01},effectivebrlenIgrBrlens_mean=0.048676,effectivebrlenIgrBrlens_median=0.043834,effectivebrlenIgrBrlens_95%HPD={0.000000,0.102075},rateIgrBrlens_mean=1.395424,rateIgrBrlens_median=1.004249,rateIgrBrlens_95%HPD={0.000001,3.525974}],(((22[&prob=1.00000000e+00,prob_stddev=0.00000000e+00,prob_range={1.00000000e+00,1.00000000e+00},prob(percent)="100",prob+-sd="100+-0",height_mean=1.95806371e-02,height_median=1.50988160e-02,height_95%HPD={0.00000000e+00,5.65402550e-02},age_mean=5.04594411e-01,age_median=4.10594939e-01,age_95%HPD={0.00000000e+00,1.39168040e+00}]:1.415750e+00[&length_mean=5.99529129e-02,length_median=5.63330200e-02,length_95%HPD={1.06134600e-02,1.15616800e-01},effectivebrlenIgrBrlens_mean=0.080631,effectivebrlenIgrBrlens_median=0.075642,effectivebrlenIgrBrlens_95%HPD={0.023474,0.146953},rateIgrBrlens_mean=1.639478,rateIgrBrlens_median=1.339886,rateIgrBrlens_95%HPD={0.352511,3.502407}],24[&prob=1.00000000e+00,prob_stddev=0.00000000e+00,prob_range={1.00000000e+00,1.00000000e+00},prob(percent)="100",prob+-sd="100+-0",height_mean=3.66364170e-02,height_median=3.45792630e-02,height_95%HPD={0.00000000e+00,8.28327910e-02},age_mean=9.43657018e-01,age_median=9.40027482e-01,age_95%HPD={0.00000000e+00,1.96483167e+00}]:8.863174e-01[&length_mean=4.24270086e-02,length_median=3.83000500e-02,length_95%HPD={1.45987500e-03,9.03690700e-02},effectivebrlenIgrBrlens_mean=0.037065,effectivebrlenIgrBrlens_median=0.033129,effectivebrlenIgrBrlens_95%HPD={0.000000,0.081685},rateIgrBrlens_mean=1.097280,rateIgrBrlens_median=0.845680,rateIgrBrlens_95%HPD={0.000001,2.630037}])[&prob=3.65260993e-01,prob_stddev=2.58512735e-03,prob_range={3.63618182e-01,3.69103740e-01},prob(percent)="37",prob+-sd="37+-0",height_mean=7.11890115e-02,height_median=6.82028100e-02,height_95%HPD={2.24234500e-02,1.24474993e-01},age_mean=1.84901982e+00,age_median=1.82634492e+00,age_95%HPD={7.10588164e-01,2.99362039e+00}]:5.935294e-01[&length_mean=2.22313518e-02,length_median=1.77373700e-02,length_95%HPD={1.33692000e-04,5.72231600e-02},effectivebrlenIgrBrlens_mean=0.017833,effectivebrlenIgrBrlens_median=0.011640,effectivebrlenIgrBrlens_95%HPD={0.000000,0.056786},rateIgrBrlens_mean=0.938241,rateIgrBrlens_median=0.590628,rateIgrBrlens_95%HPD={0.000001,2.877700}],23[&prob=1.00000000e+00,prob_stddev=0.00000000e+00,prob_range={1.00000000e+00,1.00000000e+00},prob(percent)="100",prob+-sd="100+-0",height_mean=3.84546717e-02,height_median=3.68193710e-02,height_95%HPD={0.00000000e+00,8.45397540e-02},age_mean=9.89348502e-01,age_median=1.00062983e+00,age_95%HPD={0.00000000e+00,1.98796145e+00}]:1.419244e+00[&length_mean=4.20737165e-02,length_median=3.79532700e-02,length_95%HPD={2.19088400e-03,8.97113400e-02},effectivebrlenIgrBrlens_mean=0.034799,effectivebrlenIgrBrlens_median=0.030723,effectivebrlenIgrBrlens_95%HPD={0.000000,0.077256},rateIgrBrlens_mean=1.042359,rateIgrBrlens_median=0.801301,rateIgrBrlens_95%HPD={0.000001,2.512698}])[&prob=9.99878575e-01,prob_stddev=1.42853061e-05,prob_range={9.99857147e-01,9.99885718e-01},prob(percent)="100",prob+-sd="100+-0",height_mean=9.42965376e-02,height_median=9.05896613e-02,height_95%HPD={3.90258070e-02,1.55506868e-01},age_mean=2.45444114e+00,age_median=2.41987432e+00,age_95%HPD={1.23827892e+00,3.70511769e+00}]:2.108472e+00[&length_mean=7.51405017e-02,length_median=7.02839200e-02,length_95%HPD={1.37567100e-02,1.43975700e-01},effectivebrlenIgrBrlens_mean=0.090176,effectivebrlenIgrBrlens_median=0.084278,effectivebrlenIgrBrlens_95%HPD={0.025542,0.168957},rateIgrBrlens_mean=1.405023,rateIgrBrlens_median=1.192806,rateIgrBrlens_95%HPD={0.351126,2.852721}],(25[&prob=1.00000000e+00,prob_stddev=0.00000000e+00,prob_range={1.00000000e+00,1.00000000e+00},prob(percent)="100",prob+-sd="100+-0",height_mean=1.04047566e-01,height_median=1.00868381e-01,height_95%HPD={5.21605610e-02,1.62697330e-01},age_mean=2.68299343e+00,age_median=2.72678295e+00,age_95%HPD={1.92330417e+00,3.35659567e+00}]:1.523272e+00[&length_mean=5.89347131e-02,length_median=5.58311000e-02,length_95%HPD={1.05786600e-02,1.12513200e-01},effectivebrlenIgrBrlens_mean=0.025170,effectivebrlenIgrBrlens_median=0.021220,effectivebrlenIgrBrlens_95%HPD={0.000000,0.061100},rateIgrBrlens_mean=0.451251,rateIgrBrlens_median=0.382414,rateIgrBrlens_95%HPD={0.000001,1.039736}],26[&prob=1.00000000e+00,prob_stddev=0.00000000e+00,prob_range={1.00000000e+00,1.00000000e+00},prob(percent)="100",prob+-sd="100+-0",height_mean=1.48147567e-01,height_median=1.43593130e-01,height_95%HPD={8.11595700e-02,2.22917245e-01},age_mean=3.82905269e+00,age_median=3.78828136e+00,age_95%HPD={3.01837461e+00,4.73986464e+00}]:4.617733e-01[&length_mean=2.17736756e-02,length_median=1.81897400e-02,length_95%HPD={4.37965400e-04,5.18378500e-02},effectivebrlenIgrBrlens_mean=0.033980,effectivebrlenIgrBrlens_median=0.029593,effectivebrlenIgrBrlens_95%HPD={0.000000,0.076129},rateIgrBrlens_mean=2.412768,rateIgrBrlens_median=1.549701,rateIgrBrlens_95%HPD={0.000001,6.786529}])[&prob=5.44820148e-01,prob_stddev=4.24446712e-03,prob_range={5.38613182e-01,5.47870061e-01},prob(percent)="54",prob+-sd="54+-0",height_mean=1.65599729e-01,height_median=1.60645150e-01,height_95%HPD={9.07535300e-02,2.48337090e-01},age_mean=4.29635396e+00,age_median=4.25005464e+00,age_95%HPD={3.32342505e+00,5.33823468e+00}]:2.782914e-01[&length_mean=3.13084620e-02,length_median=2.67485200e-02,length_95%HPD={2.34906800e-04,7.34558700e-02},effectivebrlenIgrBrlens_mean=0.030707,effectivebrlenIgrBrlens_median=0.026227,effectivebrlenIgrBrlens_95%HPD={0.000000,0.076047},rateIgrBrlens_mean=1.266926,rateIgrBrlens_median=0.902122,rateIgrBrlens_95%HPD={0.000001,3.397268}])[&prob=3.30633410e-01,prob_stddev=3.11978353e-03,prob_range={3.26819234e-01,3.33561898e-01},prob(percent)="33",prob+-sd="33+-0",height_mean=1.74260262e-01,height_median=1.69393837e-01,height_95%HPD={9.87830530e-02,2.60370640e-01},age_mean=4.57471050e+00,age_median=4.52834600e+00,age_95%HPD={3.50329877e+00,5.71383970e+00}]:8.675586e-01[&length_mean=3.17850614e-02,length_median=2.74753900e-02,length_95%HPD={2.42745300e-04,7.27608200e-02},effectivebrlenIgrBrlens_mean=0.033511,effectivebrlenIgrBrlens_median=0.029269,effectivebrlenIgrBrlens_95%HPD={0.000000,0.078882},rateIgrBrlens_mean=1.395160,rateIgrBrlens_median=0.997196,rateIgrBrlens_95%HPD={0.000001,3.657814}])[&prob=1.27903488e-01,prob_stddev=2.88411097e-03,prob_range={1.25082141e-01,1.31767664e-01},prob(percent)="13",prob+-sd="13+-0",height_mean=2.06601200e-01,height_median=2.00747410e-01,height_95%HPD={1.18655342e-01,3.08550602e-01},age_mean=5.43353774e+00,age_median=5.39590464e+00,age_95%HPD={4.38789679e+00,6.61015969e+00}]:6.707847e-01[&length_mean=2.68494474e-02,length_median=2.23093100e-02,length_95%HPD={8.11462900e-04,6.54973900e-02},effectivebrlenIgrBrlens_mean=0.025843,effectivebrlenIgrBrlens_median=0.021704,effectivebrlenIgrBrlens_95%HPD={0.000000,0.062827},rateIgrBrlens_mean=1.339394,rateIgrBrlens_median=0.925198,rateIgrBrlens_95%HPD={0.000001,3.675839}])[&prob=5.72483643e-02,prob_stddev=2.56874804e-03,prob_range={5.48555756e-02,6.00268564e-02},prob(percent)="6",prob+-sd="6+-0",height_mean=2.40499884e-01,height_median=2.34219010e-01,height_95%HPD={1.43940861e-01,3.54623350e-01},age_mean=6.07420707e+00,age_median=6.06668935e+00,age_95%HPD={4.99516935e+00,7.06583327e+00}]:7.986154e-01[&length_mean=2.74845272e-02,length_median=2.34752600e-02,length_95%HPD={5.63893600e-05,6.53470400e-02},effectivebrlenIgrBrlens_mean=0.016278,effectivebrlenIgrBrlens_median=0.010964,effectivebrlenIgrBrlens_95%HPD={0.000000,0.050830},rateIgrBrlens_mean=0.659432,rateIgrBrlens_median=0.452366,rateIgrBrlens_95%HPD={0.000001,1.919360}],32[&prob=1.00000000e+00,prob_stddev=0.00000000e+00,prob_range={1.00000000e+00,1.00000000e+00},prob(percent)="100",prob+-sd="100+-0",height_mean=2.41700842e-01,height_median=2.35255740e-01,height_95%HPD={1.38612325e-01,3.56633800e-01},age_mean=6.23690520e+00,age_median=6.27534465e+00,age_95%HPD={5.73572017e+00,6.67660129e+00}]:5.899601e-01[&length_mean=2.10678358e-02,length_median=1.65018200e-02,length_95%HPD={2.25173800e-04,5.44343800e-02},effectivebrlenIgrBrlens_mean=0.026471,effectivebrlenIgrBrlens_median=0.021683,effectivebrlenIgrBrlens_95%HPD={0.000000,0.065584},rateIgrBrlens_mean=1.957470,rateIgrBrlens_median=1.244196,rateIgrBrlens_95%HPD={0.000001,5.647046}])[&prob=7.78334905e-02,prob_stddev=3.18545244e-03,prob_range={7.43407331e-02,8.09691152e-02},prob(percent)="8",prob+-sd="8+-0",height_mean=2.62849951e-01,height_median=2.56330050e-01,height_95%HPD={1.51619588e-01,3.87519090e-01},age_mean=6.92053565e+00,age_median=6.86530480e+00,age_95%HPD={5.93899279e+00,7.94385800e+00}]:7.895563e-01[&length_mean=3.35251777e-02,length_median=2.76117000e-02,length_95%HPD={3.33647600e-04,8.23808400e-02},effectivebrlenIgrBrlens_mean=0.038070,effectivebrlenIgrBrlens_median=0.033834,effectivebrlenIgrBrlens_95%HPD={0.000000,0.087288},rateIgrBrlens_mean=1.642069,rateIgrBrlens_median=1.113731,rateIgrBrlens_95%HPD={0.000001,4.552990}])[&prob=4.67272364e-02,prob_stddev=2.64711515e-03,prob_range={4.29416302e-02,4.90271707e-02},prob(percent)="5",prob+-sd="5+-0",height_mean=2.93128638e-01,height_median=2.87185017e-01,height_95%HPD={1.74176139e-01,4.24940480e-01},age_mean=7.72187720e+00,age_median=7.65486111e+00,age_95%HPD={6.51316988e+00,9.01878370e+00}]:2.495194e-01[&length_mean=2.34156777e-02,length_median=1.85798200e-02,length_95%HPD={1.87023200e-04,6.14181700e-02},effectivebrlenIgrBrlens_mean=0.020043,effectivebrlenIgrBrlens_median=0.015532,effectivebrlenIgrBrlens_95%HPD={0.000000,0.056854},rateIgrBrlens_mean=1.155746,rateIgrBrlens_median=0.727038,rateIgrBrlens_95%HPD={0.000001,3.530276}])[&prob=1.42338790e-01,prob_stddev=3.24625528e-03,prob_range={1.38281763e-01,1.46167252e-01},prob(percent)="14",prob+-sd="14+-0",height_mean=3.02037253e-01,height_median=2.95572615e-01,height_95%HPD={1.81306349e-01,4.33759984e-01},age_mean=7.96993219e+00,age_median=7.90438055e+00,age_95%HPD={6.66556262e+00,9.42573464e+00}]:1.048596e+00[&length_mean=3.45325840e-02,length_median=2.95342600e-02,length_95%HPD={5.36191800e-04,8.07715700e-02},effectivebrlenIgrBrlens_mean=0.036508,effectivebrlenIgrBrlens_median=0.032021,effectivebrlenIgrBrlens_95%HPD={0.000000,0.087482},rateIgrBrlens_mean=1.529767,rateIgrBrlens_median=0.981890,rateIgrBrlens_95%HPD={0.000001,4.500938}])[&prob=9.98528613e-01,prob_stddev=2.44107418e-04,prob_range={9.98257193e-01,9.98828605e-01},prob(percent)="100",prob+-sd="100+-0",height_mean=3.48335750e-01,height_median=3.40540622e-01,height_95%HPD={2.12991387e-01,5.01237928e-01},age_mean=9.06770675e+00,age_median=8.95297640e+00,age_95%HPD={7.39103471e+00,1.09798604e+01}]:2.077315e+00[&length_mean=1.23587371e-01,length_median=1.16829500e-01,length_95%HPD={1.85611800e-02,2.39210700e-01},effectivebrlenIgrBrlens_mean=0.127833,effectivebrlenIgrBrlens_median=0.118684,effectivebrlenIgrBrlens_95%HPD={0.024276,0.250971},rateIgrBrlens_mean=1.198893,rateIgrBrlens_median=1.027717,rateIgrBrlens_95%HPD={0.243725,2.461646}],(38[&prob=1.00000000e+00,prob_stddev=0.00000000e+00,prob_range={1.00000000e+00,1.00000000e+00},prob(percent)="100",prob+-sd="100+-0",height_mean=2.43980725e-01,height_median=2.37553600e-01,height_95%HPD={1.39945379e-01,3.59739132e-01},age_mean=6.29584533e+00,age_median=6.33222310e+00,age_95%HPD={5.77799887e+00,6.74799138e+00}]:1.151834e+00[&length_mean=4.48595816e-02,length_median=4.10926800e-02,length_95%HPD={3.78741600e-03,9.26245800e-02},effectivebrlenIgrBrlens_mean=0.055877,effectivebrlenIgrBrlens_median=0.051324,effectivebrlenIgrBrlens_95%HPD={0.009984,0.111109},rateIgrBrlens_mean=1.772439,rateIgrBrlens_median=1.229239,rateIgrBrlens_95%HPD={0.159887,4.653717}],((39[&prob=1.00000000e+00,prob_stddev=0.00000000e+00,prob_range={1.00000000e+00,1.00000000e+00},prob(percent)="100",prob+-sd="100+-0",height_mean=2.25187422e-01,height_median=2.19003701e-01,height_95%HPD={1.29127402e-01,3.36655713e-01},age_mean=5.81040549e+00,age_median=5.82241935e+00,age_95%HPD={5.11820833e+00,6.48296898e+00}]:3.671500e-01[&length_mean=1.59657113e-02,length_median=1.28622900e-02,length_95%HPD={9.89235400e-05,4.05808500e-02},effectivebrlenIgrBrlens_mean=0.006460,effectivebrlenIgrBrlens_median=0.003076,effectivebrlenIgrBrlens_95%HPD={0.000000,0.024129},rateIgrBrlens_mean=0.462318,rateIgrBrlens_median=0.225747,rateIgrBrlens_95%HPD={0.000001,1.572863}],41[&prob=1.00000000e+00,prob_stddev=0.00000000e+00,prob_range={1.00000000e+00,1.00000000e+00},prob(percent)="100",prob+-sd="100+-0",height_mean=2.24910314e-01,height_median=2.18724561e-01,height_95%HPD={1.28165844e-01,3.35892440e-01},age_mean=5.80469232e+00,age_median=5.79294854e+00,age_95%HPD={5.06698268e+00,6.60721917e+00}]:3.966208e-01[&length_mean=1.98104026e-02,length_median=1.67634900e-02,length_95%HPD={2.58666100e-04,4.68250200e-02},effectivebrlenIgrBrlens_mean=0.012434,effectivebrlenIgrBrlens_median=0.009469,effectivebrlenIgrBrlens_95%HPD={0.000000,0.034571},rateIgrBrlens_mean=0.863503,rateIgrBrlens_median=0.549023,rateIgrBrlens_95%HPD={0.000001,2.527058}])[&prob=7.66120968e-01,prob_stddev=2.75436113e-03,prob_range={7.63863890e-01,7.69892289e-01},prob(percent)="77",prob+-sd="77+-0",height_mean=2.40602269e-01,height_median=2.34237879e-01,height_95%HPD={1.36644413e-01,3.55469980e-01},age_mean=6.18887175e+00,age_median=6.18956936e+00,age_95%HPD={5.34791125e+00,6.95443947e+00}]:5.461982e-01[&length_mean=2.00727169e-02,length_median=1.69967100e-02,length_95%HPD={2.96904400e-04,4.71707800e-02},effectivebrlenIgrBrlens_mean=0.013150,effectivebrlenIgrBrlens_median=0.010230,effectivebrlenIgrBrlens_95%HPD={0.000000,0.035410},rateIgrBrlens_mean=0.926295,rateIgrBrlens_median=0.594299,rateIgrBrlens_95%HPD={0.000001,2.651538}],(40[&prob=1.00000000e+00,prob_stddev=0.00000000e+00,prob_range={1.00000000e+00,1.00000000e+00},prob(percent)="100",prob+-sd="100+-0",height_mean=2.30784075e-01,height_median=2.24476502e-01,height_95%HPD={1.28436645e-01,3.42654001e-01},age_mean=5.95366541e+00,age_median=5.97470369e+00,age_95%HPD={5.18690056e+00,6.69149843e+00}]:2.807807e-01[&length_mean=1.64761442e-02,length_median=1.27997000e-02,length_95%HPD={6.95291900e-05,4.35627700e-02},effectivebrlenIgrBrlens_mean=0.005471,effectivebrlenIgrBrlens_median=0.002413,effectivebrlenIgrBrlens_95%HPD={0.000000,0.021137},rateIgrBrlens_mean=0.375240,rateIgrBrlens_median=0.176932,rateIgrBrlens_95%HPD={0.000001,1.296590}],42[&prob=1.00000000e+00,prob_stddev=0.00000000e+00,prob_range={1.00000000e+00,1.00000000e+00},prob(percent)="100",prob+-sd="100+-0",height_mean=2.19865863e-01,height_median=2.13559585e-01,height_95%HPD={1.17478333e-01,3.31136867e-01},age_mean=5.66793404e+00,age_median=5.70860733e+00,age_95%HPD={4.66963741e+00,6.64550283e+00}]:5.468770e-01[&length_mean=2.83229371e-02,length_median=2.46641100e-02,length_95%HPD={8.15521600e-04,6.40090100e-02},effectivebrlenIgrBrlens_mean=0.016074,effectivebrlenIgrBrlens_median=0.012987,effectivebrlenIgrBrlens_95%HPD={0.000000,0.040727},rateIgrBrlens_mean=0.755284,rateIgrBrlens_median=0.529458,rateIgrBrlens_95%HPD={0.000001,1.993789}])[&prob=5.69790863e-01,prob_stddev=3.10499818e-03,prob_range={5.65355276e-01,5.72297934e-01},prob(percent)="57",prob+-sd="57+-0",height_mean=2.41313859e-01,height_median=2.34922652e-01,height_95%HPD={1.34328487e-01,3.56949330e-01},age_mean=6.24841162e+00,age_median=6.25548436e+00,age_95%HPD={5.33135800e+00,7.11350326e+00}]:4.802832e-01[&length_mean=1.77991014e-02,length_median=1.43314700e-02,length_95%HPD={1.31842000e-04,4.51656500e-02},effectivebrlenIgrBrlens_mean=0.008294,effectivebrlenIgrBrlens_median=0.004833,effectivebrlenIgrBrlens_95%HPD={0.000000,0.028340},rateIgrBrlens_mean=0.575309,rateIgrBrlens_median=0.308739,rateIgrBrlens_95%HPD={0.000001,1.895542}])[&prob=7.96091540e-01,prob_stddev=3.95287611e-03,prob_range={7.91605954e-01,8.00434273e-01},prob(percent)="80",prob+-sd="80+-0",height_mean=2.60394270e-01,height_median=2.53577751e-01,height_95%HPD={1.49657542e-01,3.81029840e-01},age_mean=6.75369568e+00,age_median=6.73576753e+00,age_95%HPD={5.85829072e+00,7.68805592e+00}]:7.482893e-01[&length_mean=3.30494021e-02,length_median=2.89276100e-02,length_95%HPD={4.19761100e-04,7.51128700e-02},effectivebrlenIgrBrlens_mean=0.026300,effectivebrlenIgrBrlens_median=0.021715,effectivebrlenIgrBrlens_95%HPD={0.000000,0.068427},rateIgrBrlens_mean=0.947487,rateIgrBrlens_median=0.700548,rateIgrBrlens_95%HPD={0.000001,2.481897}])[&prob=1.00000000e+00,prob_stddev=0.00000000e+00,prob_range={1.00000000e+00,1.00000000e+00},prob(percent)="100",prob+-sd="100+-0",height_mean=2.91805519e-01,height_median=2.84477774e-01,height_95%HPD={1.69338292e-01,4.27698780e-01},age_mean=7.55917647e+00,age_median=7.48405678e+00,age_95%HPD={6.32509191e+00,8.87574345e+00}]:3.546235e+00[&length_mean=1.48517063e-01,length_median=1.43955300e-01,length_95%HPD={3.73682400e-02,2.61887400e-01},effectivebrlenIgrBrlens_mean=0.181256,effectivebrlenIgrBrlens_median=0.172255,effectivebrlenIgrBrlens_95%HPD={0.059423,0.319995},rateIgrBrlens_mean=1.384483,rateIgrBrlens_median=1.173350,rateIgrBrlens_95%HPD={0.417369,2.894568}])[&prob=4.69779435e-01,prob_stddev=4.14929334e-03,prob_range={4.66386675e-01,4.74929288e-01},prob(percent)="47",prob+-sd="47+-0",height_mean=4.40453812e-01,height_median=4.30730150e-01,height_95%HPD={2.67456440e-01,6.36387505e-01},age_mean=1.10899589e+01,age_median=1.10302918e+01,age_95%HPD={8.66918284e+00,1.36259356e+01}]:2.070684e+00[&length_mean=6.80743299e-02,length_median=6.11285500e-02,length_95%HPD={3.64127300e-04,1.50919500e-01},effectivebrlenIgrBrlens_mean=0.067146,effectivebrlenIgrBrlens_median=0.058217,effectivebrlenIgrBrlens_95%HPD={0.000000,0.161908},rateIgrBrlens_mean=1.108007,rateIgrBrlens_median=0.899160,rateIgrBrlens_95%HPD={0.000001,2.548196}],(27[&prob=1.00000000e+00,prob_stddev=0.00000000e+00,prob_range={1.00000000e+00,1.00000000e+00},prob(percent)="100",prob+-sd="100+-0",height_mean=4.03244069e-01,height_median=3.92706839e-01,height_95%HPD={2.31944143e-01,5.92994380e-01},age_mean=1.04035085e+01,age_median=1.04429029e+01,age_95%HPD={9.91849964e+00,1.08284918e+01}]:9.525397e-01[&length_mean=3.85428530e-02,length_median=3.49523000e-02,length_95%HPD={3.88853500e-03,8.00903400e-02},effectivebrlenIgrBrlens_mean=0.036175,effectivebrlenIgrBrlens_median=0.032010,effectivebrlenIgrBrlens_95%HPD={0.000000,0.079926},rateIgrBrlens_mean=1.223055,rateIgrBrlens_median=0.892324,rateIgrBrlens_95%HPD={0.000001,3.098556}],(28[&prob=1.00000000e+00,prob_stddev=0.00000000e+00,prob_range={1.00000000e+00,1.00000000e+00},prob(percent)="100",prob+-sd="100+-0",height_mean=4.03172301e-01,height_median=3.92583569e-01,height_95%HPD={2.32089160e-01,5.93140239e-01},age_mean=1.04016884e+01,age_median=1.04413183e+01,age_95%HPD={9.91587115e+00,1.08251972e+01}]:3.595447e-01[&length_mean=1.75247130e-02,length_median=1.44500500e-02,length_95%HPD={2.46451800e-04,4.29903900e-02},effectivebrlenIgrBrlens_mean=0.017289,effectivebrlenIgrBrlens_median=0.014139,effectivebrlenIgrBrlens_95%HPD={0.000000,0.044548},rateIgrBrlens_mean=1.468457,rateIgrBrlens_median=0.909252,rateIgrBrlens_95%HPD={0.000001,4.345551}],((29[&prob=1.00000000e+00,prob_stddev=0.00000000e+00,prob_range={1.00000000e+00,1.00000000e+00},prob(percent)="100",prob+-sd="100+-0",height_mean=3.10073636e-01,height_median=3.01943994e-01,height_95%HPD={1.80488142e-01,4.59398043e-01},age_mean=8.00026652e+00,age_median=8.03502248e+00,age_95%HPD={7.47502803e+00,8.46956706e+00}]:8.039358e-01[&length_mean=3.54041910e-02,length_median=3.20558200e-02,length_95%HPD={5.73506600e-03,7.24949800e-02},effectivebrlenIgrBrlens_mean=0.041830,effectivebrlenIgrBrlens_median=0.037978,effectivebrlenIgrBrlens_95%HPD={0.007697,0.084212},rateIgrBrlens_mean=1.450790,rateIgrBrlens_median=1.168708,rateIgrBrlens_95%HPD={0.215963,3.311940}],30[&prob=1.00000000e+00,prob_stddev=0.00000000e+00,prob_range={1.00000000e+00,1.00000000e+00},prob(percent)="100",prob+-sd="100+-0",height_mean=3.15753878e-01,height_median=3.07335960e-01,height_95%HPD={1.81487243e-01,4.66028130e-01},age_mean=8.14665461e+00,age_median=8.16619017e+00,age_95%HPD={7.55987519e+00,8.71294104e+00}]:6.727681e-01[&length_mean=2.90919828e-02,length_median=2.59396800e-02,length_95%HPD={1.94321200e-03,6.25647500e-02},effectivebrlenIgrBrlens_mean=0.026133,effectivebrlenIgrBrlens_median=0.022360,effectivebrlenIgrBrlens_95%HPD={0.000000,0.060798},rateIgrBrlens_mean=1.129279,rateIgrBrlens_median=0.851414,rateIgrBrlens_95%HPD={0.000001,2.783621}])[&prob=8.60732550e-01,prob_stddev=4.18839719e-03,prob_range={8.56746950e-01,8.65546699e-01},prob(percent)="86",prob+-sd="86+-0",height_mean=3.41914906e-01,height_median=3.33168351e-01,height_95%HPD={1.95602750e-01,4.99914070e-01},age_mean=8.86691084e+00,age_median=8.83895825e+00,age_95%HPD={7.97022626e+00,9.80955914e+00}]:6.552263e-01[&length_mean=2.59469962e-02,length_median=2.21311300e-02,length_95%HPD={4.25599500e-04,5.99727700e-02},effectivebrlenIgrBrlens_mean=0.023097,effectivebrlenIgrBrlens_median=0.019643,effectivebrlenIgrBrlens_95%HPD={0.000000,0.055227},rateIgrBrlens_mean=1.236383,rateIgrBrlens_median=0.859795,rateIgrBrlens_95%HPD={0.000001,3.327424}],31[&prob=1.00000000e+00,prob_stddev=0.00000000e+00,prob_range={1.00000000e+00,1.00000000e+00},prob(percent)="100",prob+-sd="100+-0",height_mean=3.27734320e-01,height_median=3.18926043e-01,height_95%HPD={1.85583676e-01,4.82547487e-01},age_mean=8.45390064e+00,age_median=8.48210627e+00,age_95%HPD={7.80374936e+00,9.06293291e+00}]:1.012078e+00[&length_mean=4.13760674e-02,length_median=3.78568100e-02,length_95%HPD={1.17321900e-03,8.71630300e-02},effectivebrlenIgrBrlens_mean=0.014707,effectivebrlenIgrBrlens_median=0.010905,effectivebrlenIgrBrlens_95%HPD={0.000000,0.042346},rateIgrBrlens_mean=0.372488,rateIgrBrlens_median=0.288959,rateIgrBrlens_95%HPD={0.000001,0.971945}])[&prob=8.67175224e-01,prob_stddev=7.49959071e-03,prob_range={8.57032656e-01,8.74460730e-01},prob(percent)="87",prob+-sd="87+-1",height_mean=3.65958718e-01,height_median=3.56734643e-01,height_95%HPD={2.10878114e-01,5.35699735e-01},age_mean=9.52606050e+00,age_median=9.49418458e+00,age_95%HPD={8.46882953e+00,1.06568047e+01}]:1.306678e+00[&length_mean=5.03321551e-02,length_median=4.81598200e-02,length_95%HPD={4.66149600e-03,9.69002500e-02},effectivebrlenIgrBrlens_mean=0.026226,effectivebrlenIgrBrlens_median=0.022778,effectivebrlenIgrBrlens_95%HPD={0.000000,0.061263},rateIgrBrlens_mean=0.566754,rateIgrBrlens_median=0.481175,rateIgrBrlens_95%HPD={0.000001,1.256226}])[&prob=7.46157253e-01,prob_stddev=7.31029518e-03,prob_range={7.36036113e-01,7.52178509e-01},prob(percent)="75",prob+-sd="75+-1",height_mean=4.14683386e-01,height_median=4.04527730e-01,height_95%HPD={2.39626453e-01,6.03061829e-01},age_mean=1.08177325e+01,age_median=1.08008629e+01,age_95%HPD={1.00441995e+01,1.15909161e+01}]:5.945797e-01[&length_mean=2.56507662e-02,length_median=2.17455700e-02,length_95%HPD={5.26282000e-04,6.01476600e-02},effectivebrlenIgrBrlens_mean=0.027024,effectivebrlenIgrBrlens_median=0.022543,effectivebrlenIgrBrlens_95%HPD={0.000000,0.067902},rateIgrBrlens_mean=1.434221,rateIgrBrlens_median=0.965075,rateIgrBrlens_95%HPD={0.000001,4.021255}])[&prob=7.62078226e-01,prob_stddev=9.31870716e-03,prob_range={7.49464301e-01,7.69263735e-01},prob(percent)="76",prob+-sd="76+-1",height_mean=4.31864837e-01,height_median=4.21855364e-01,height_95%HPD={2.52092358e-01,6.26475870e-01},age_mean=1.14480555e+01,age_median=1.13954427e+01,age_95%HPD={1.04288119e+01,1.25810011e+01}]:1.705533e+00[&length_mean=5.20815653e-02,length_median=4.59346600e-02,length_95%HPD={1.13382300e-03,1.15301100e-01},effectivebrlenIgrBrlens_mean=0.070079,effectivebrlenIgrBrlens_median=0.063057,effectivebrlenIgrBrlens_95%HPD={0.000000,0.153783},rateIgrBrlens_mean=1.733914,rateIgrBrlens_median=1.291251,rateIgrBrlens_95%HPD={0.000001,4.292265}])[&prob=1.00000000e+00,prob_stddev=0.00000000e+00,prob_range={1.00000000e+00,1.00000000e+00},prob(percent)="100",prob+-sd="100+-0",height_mean=5.09190231e-01,height_median=4.97623071e-01,height_95%HPD={3.04859828e-01,7.30144950e-01},age_mean=1.32411775e+01,age_median=1.31009756e+01,age_95%HPD={1.09539025e+01,1.57390671e+01}]:1.812193e+01[&length_mean=7.06813096e-01,length_median=6.85079900e-01,length_95%HPD={3.68722500e-01,1.08389900e+00},effectivebrlenIgrBrlens_mean=0.843966,effectivebrlenIgrBrlens_median=0.807909,effectivebrlenIgrBrlens_95%HPD={0.397182,1.352068},rateIgrBrlens_mean=1.201004,rateIgrBrlens_median=1.174699,rateIgrBrlens_95%HPD={0.814630,1.626761}])[&prob=1.00000000e+00,prob_stddev=0.00000000e+00,prob_range={1.00000000e+00,1.00000000e+00},prob(percent)="100",prob+-sd="100+-0",height_mean=1.21600333e+00,height_median=1.18513970e+00,height_95%HPD={7.08808578e-01,1.78979968e+00},age_mean=3.13978205e+01,age_median=3.12229038e+01,age_95%HPD={2.94913863e+01,3.37150799e+01}][&length_mean=0.00000000e+00,length_median=0.00000000e+00,length_95%HPD={0.00000000e+00,0.00000000e+00},effectivebrlenIgrBrlens_mean=1.000000,effectivebrlenIgrBrlens_median=1.000000,effectivebrlenIgrBrlens_95%HPD={1.000000,1.000000},rateIgrBrlens_mean=1.000000,rateIgrBrlens_median=1.000000,rateIgrBrlens_95%HPD={1.000000,1.000000}];
end;
