# Supplementary material for: Phylogenetic relationships of Neogene hamsters (Mammalia, Rodentia, Cricetinae) revealed under Bayesian inference and maximum parsimony
Source: PeerJ. 2024 Nov 15;12:e18440. doi: 10.7717/peerj.18440 (PMC11572387; doi:10.7717/peerj.18440)
Supplement: Supplemental Information 3 [file peerj-12-18440-s003.zip › S3-SteppingStoneSampling+TreeReconstructions/TreeReconstructions/BayesianInference/IGR_fossiltip/CricetinaeMB_110224_IGR_fossiltip_tree.t.con.tre]

#NEXUS
[ID: 6747280401]
begin taxa;
	dimensions ntax=44;
	taxlabels
		Eucricetodon_wangae
		Apocricetus_plinii
		Apocricetus_alberti
		Apocricetus_angustidens
		Apocricetus_barrierei
		Apocricetus_darderi
		Pseudocricetus_polgardiensis
		Pseudocricetus_orienteuropaeus
		Pseudocricetus_kormosi
		Hattomys_beetsi
		Hattomys_nazarii
		Hattomys_gargantua
		Neocricetodon_ambarrensis
		Neocricetodon_fahlbuschi
		Neocricetodon_moldavicus
		Neocricetodon_nestori
		Neocricetodon_browni
		Neocricetodon_progressus
		Neocricetodon_occidentalis
		Neocricetodon_hanae
		Neocricetodon_grangeri
		Neocricetodon_intermedius
		Neocricetodon_polonicus
		Neocricetodon_magnus
		Neocricetodon_similis
		Neocricetodon_skofleki
		Collimys_transversus
		Collimys_gudrunae
		Collimys_hiri
		Collimys_longidens
		Collimys_dobosi
		Cricetulodon_complicidens
		Cricetulodon_hartenbergeri
		Cricetulodon_sabadellensis
		Cricetulodon_bugesiensis
		Cricetulodon_lucentensis
		Cricetulodon_meini
		Rotundomys_freiriensis
		Rotundomys_intimus
		Rotundomys_sabatieri
		Rotundomys_montisrotundi
		Rotundomys_bressanus
		Cricetus_cricetus
		Nothocricetulus_migratorius
		;
end;
begin trees;
	translate
		1	Eucricetodon_wangae,
		2	Apocricetus_plinii,
		3	Apocricetus_alberti,
		4	Apocricetus_angustidens,
		5	Apocricetus_barrierei,
		6	Apocricetus_darderi,
		7	Pseudocricetus_polgardiensis,
		8	Pseudocricetus_orienteuropaeus,
		9	Pseudocricetus_kormosi,
		10	Hattomys_beetsi,
		11	Hattomys_nazarii,
		12	Hattomys_gargantua,
		13	Neocricetodon_ambarrensis,
		14	Neocricetodon_fahlbuschi,
		15	Neocricetodon_moldavicus,
		16	Neocricetodon_nestori,
		17	Neocricetodon_browni,
		18	Neocricetodon_progressus,
		19	Neocricetodon_occidentalis,
		20	Neocricetodon_hanae,
		21	Neocricetodon_grangeri,
		22	Neocricetodon_intermedius,
		23	Neocricetodon_polonicus,
		24	Neocricetodon_magnus,
		25	Neocricetodon_similis,
		26	Neocricetodon_skofleki,
		27	Collimys_transversus,
		28	Collimys_gudrunae,
		29	Collimys_hiri,
		30	Collimys_longidens,
		31	Collimys_dobosi,
		32	Cricetulodon_complicidens,
		33	Cricetulodon_hartenbergeri,
		34	Cricetulodon_sabadellensis,
		35	Cricetulodon_bugesiensis,
		36	Cricetulodon_lucentensis,
		37	Cricetulodon_meini,
		38	Rotundomys_freiriensis,
		39	Rotundomys_intimus,
		40	Rotundomys_sabatieri,
		41	Rotundomys_montisrotundi,
		42	Rotundomys_bressanus,
		43	Cricetus_cricetus,
		44	Nothocricetulus_migratorius
		;
tree con_all_compat = [&R] (1[&prob=1.00000000e+00,prob_stddev=0.00000000e+00,prob_range={1.00000000e+00,1.00000000e+00},prob(percent)="100",prob+-sd="100+-0",height_mean=1.31088639e+00,height_median=1.27717846e+00,height_95%HPD={7.60941210e-01,1.93363432e+00},age_mean=3.38158738e+01,age_median=3.37294613e+01,age_95%HPD={3.30000030e+01,3.48226140e+01}]:9.353551e-01[&length_mean=3.88501898e-02,len…
end;
