# Supplementary material for: Phylogenetic relationships of Neogene hamsters (Mammalia, Rodentia, Cricetinae) revealed under Bayesian inference and maximum parsimony
Source: PeerJ. 2024 Nov 15;12:e18440. doi: 10.7717/peerj.18440 (PMC11572387; doi:10.7717/peerj.18440)
Supplement: Supplemental Information 3 [file peerj-12-18440-s003.zip › S3-SteppingStoneSampling+TreeReconstructions/TreeReconstructions/BayesianInference/IGR_fossiltip/infile.nex]

#NEXUS
BEGIN DATA;
	DIMENSIONS NTAX=44 NCHAR=116;
	FORMAT DATATYPE = STANDARD GAP = - MISSING = ? SYMBOLS = " 0 1 2 3 4 5 6 7 8";
	MATRIX
	Eucricetodon_wangae 10001(0 4)000010(0 1)00000010000000000000000100000000000200000000000000021000000110000000000000000110(0 1)000(0 1)1000000002????????
	Apocricetus_plinii 101021100011100000010000?00100-001001(0 1 4)1100-000001220011(0 1)211220000000001?2301000?00?000000010011033500010000220100?00
	Apocricetus_alberti 101021100011100000010000400100-00100141100-000001223011041012000000000102(2 3)010000000000000010011033500010100220111000
	Apocricetus_angustidens 2010210000111000(0 1)0010000400100-0?200141100-000001223011041012000000000102(1 2 3)01000000?000000010011033500010100220111000
	Apocricetus_barrierei 2010210000111000(0 1)0010000400100-00(1 2)0014?100-000(0 3)01223011041012000000000102(1 3)010000000000000010011033500010100220111100
	Apocricetus_darderi 30102110001-100010010000400100-002001(2 4)1002-000(0 3)11223011041012000010000101(1 3)010000200000000010011033500010100250111000
	Pseudocricetus_polgardiensis 10102110001-(0 1)00000000000(1 3)10000-0110001?101-00000122001112102200002000?0?0100000?00?000000010011033500020000220000?00
	Pseudocricetus_orienteuropaeus 10102110001-100000010000(1 4)(0 1)0(0 1)00-02100141001-0000012200111211220000000000?(1 2)100000?000000000010011033500000(0 1)00220(0 1)(0 1)(0 1)?00
	Pseudocricetus_kormosi 10102110001-100000010000110(0 1)00-01100111101-0000012200111410220000000000?1(1 3)00000?000000000010011033500000000220(0 1)(0 1)0?00
	Hattomys_beetsi 301021(0 1)00011100000000000110?00-00100121001-0000012230110210000010100001?1(0 3)00000?00?100000010011033500010000250111?00
	Hattomys_nazarii 301021100011101000000000400?00-011010(2 4)1001-0000102230110(2 4)10000010100001?1001000?00(0 1)00000(0 1)010011033500010100250111?01
	Hattomys_gargantua 301021100011101000000000400101-00(1 2)0104100(0 2)-000(0 3)102230110210000010100001?1(0 3)01000?00(0 1)000000010011033500010100250111001
	Neocricetodon_ambarrensis 101021100011000000010000110000-00100111101-0000012200110210020000100010?0000000?00?000000010011033500010000220110?00
	Neocricetodon_fahlbuschi 101021100011000000010000110(0 1)00-01101111001-0000012200110210020000200001000000000000000000010011033500010000220100010
	Neocricetodon_moldavicus 101021(0 1)00011000000010000110000-00100(0 1)1110(0 2)-0000012201110210020000(0 1)00001?(0 1)001000?00?000000010011033500010000220000?10
	Neocricetodon_nestori 101021100011000000000000110100-001001(0 1 4)1101-00000(1 2)22(0 3)1111210120000200001200000001000000000010111033510010000220000100
	Neocricetodon_browni 101021100011000000(0 1)00000110(0 1)00-01100(0 1)(1 2)1101-00000122(0 4)111121012000020000100(0 1)0000000000000000100110335100(1 2)000022010(0 1)0(0 1)0
	Neocricetodon_progressus 101021100011000000010000110(0 1)00-01100021101-00000122011102100200002000100(0 1)1000000000000000010(0 1)110335(0 1)00(1 2)0000220(0 1)(0 1)00(0 1)0
	Neocricetodon_occidentalis 101021(0 1)00011000000010000310(0 1)00-00100111101-000001220(1 2)111210020000200010?0(0 1)01000?00?000000010111033500010000220100?(0 1)0
	Neocricetodon_hanae 1010211000110000000(0 1)0000110(0 1)00-00100(0 1)(1 2)1101-00000(0 1)22011102100?0000200010?0000000?00?000000010111033500020000220000?(0 1)0
	Neocricetodon_grangeri 00102110001?000000010000110100-01100111101-0000012201110210020000200010?0000000?10?0000000100110335000(1 2)0000220000?10
	Neocricetodon_intermedius 101021100011000000(0 1)00000400100-00100001001-0000022200110(2 4)10000000200011?0001001?00?000000010011033510010000220110?00
	Neocricetodon_polonicus 001021100011000000000000400(0 1)00-01100001101-0000012201111(2 4)100000002000110(0 1)0000000000000000010011033510020000220100000
	Neocricetodon_magnus 101021100011000000000000400(0 1)00-001000(0 1)1001-00000?2201111410000000200001000000000000000000010011033500020000220000000
	Neocricetodon_similis 101021100011(0 1)00000000000310(0 1)00-00100011101-000001220111021002000020(0 1)01(0 1)?0000000?00?0000000101110335(0 1)0020000220100?10
	Neocricetodon_skofleki 101021100011100000000000310(0 1)00-00100011101-000001220111041002010020001000(0 1)00000000000000001011103351002000022010(0 1)000
	Collimys_transversus 00106100000-000000010000110?00-0020012?100-000(0 3)0022401102100200102010?1?0????????0?(0 1)000??01001103351002000022?000?10
	Collimys_gudrunae 10106100000-000000000000110001-00200020000-0003002240110210020010201011000010000000000000010011033500020000220000010
	Collimys_hiri 10106100000-000000010000110001-01200020002-000310221011021002001020101100001000020?100000010011033500020000220000010
	Collimys_longidens 10106100000-000000010000110?0(1 2)-01200(0 1)2?102-000300221111021002001020(0 1)011?0001000?00?000000010011033510020000220000?10
	Collimys_dobosi 10106100000-000000010000110001-00200020102-0003002240110210020010201011000010000000000000010011033500020000220000010
	Cricetulodon_complicidens 001021100011(0 1)00000010000110000-0?100010??1-0000012201(0 1)102100200002000?000(0 1)000000?00000000010(0 1)11033500020000220000010
	Cricetulodon_hartenbergeri 101021100011000000010000110000-0010012?101-00000122011102100200001000000(1 3)100000?00?000000010011033500000000220000000
	Cricetulodon_sabadellensis 101021000011000000010000110000-0010012(0 1)101-0000012200110210020000000011021000000000000000010011033500000000220000000
	Cricetulodon_bugesiensis 101021(0 1)00011000000010000(1 4)(0 1)0?00-0010012?10(0 1)-0000012200110210020000000001?2200000?00?000000010011033500000000220000?00
	Cricetulodon_lucentensis 101021(0 1)00012100000010000400103-0010011?112100100(1 2)22(0 3)2000211220000(0 2)00020?(1 2)200111?00?000000010011033500010000221111?00
	Cricetulodon_meini 101021100011(0 1)00000010000400?00-001001(2 4)?102100100122011102102200001000?0?(1 2)????????0?0000??01001103350001000022?110?00
	Rotundomys_freiriensis ?0?06100000-00?000020000?3??00-0020022??01-000302221011041000000?000010?2201000?00?0000100100010335?0000?00220000?00
	Rotundomys_intimus 10106100000-000000020000130001-01200221001-00030122101104100200050000110220100000000000100100110335000(0 1)0000221000000
	Rotundomys_sabatieri 10106100000-000000020000130(0 1)00-01200(1 2)2(0 1)001-0003012210110410020005000011022010000000000010010011033500000000221000000
	Rotundomys_montisrotundi 10106100000-000000020000130001-0020022(0 1)001-0003012210110410020005000011?2201000?00?0000100100110335000(0 1)0000221000?00
	Rotundomys_bressanus 10106100000-000000020000130000-0120022(0 1)001-00030122101104101200050000110220100000000000100100110335000(0 1)0000221000000
	Cricetus_cricetus 20102110000-100000010000100?00-0010012?001-0000010230110210120000000001?1(0 3)00000?00?0000000100(0 1)1033500010000220111?00
	Nothocricetulus_migratorius 00102110001-100000010000400101-0010014(0 1)102-000001223111021022000000001102?00000000(0 2)0000000100110335000100002211110(0 1)0
;
END;
begin mrbayes;
	set autoclose=yes nowarn=yes;
	outgroup Eucricetodon_wangae;
	constraint ingroup = 2-.;
	prset topologypr=constraints(ingroup);
	lset coding = variable rates = gamma;
calibrate
Eucricetodon_wangae=Uniform(33,35)
Apocricetus_alberti=Uniform(4.2,6.56)
Apocricetus_angustidens=Uniform(3.03,4.27)
Apocricetus_barrierei=Uniform(3.04,5.47)
Apocricetus_darderi=Uniform(3.6,5.333)
Apocricetus_plinii=Uniform(6.27,7.67)
Collimys_dobosi=Uniform(11.3,12.2)
Collimys_gudrunae=Uniform(13.8,13.9)
Collimys_hiri=Uniform(11.3,11.6)
Collimys_longidens=Uniform(11.3,11.9)
Collimys_transversus=Uniform(13.8,13.9)
Cricetulodon_bugesiensis=Uniform(8.75,9.9)
Cricetulodon_complicidens=Uniform(9.6,9.78)
Cricetulodon_hartenbergeri=Uniform(9.49,10.6)
Cricetulodon_lucentensis=Uniform(6.89,7.17)
Cricetulodon_meini=Uniform(7.53,7.58)
Cricetulodon_sabadellensis=Uniform(9.12,9.98)
Hattomys_beetsi=Uniform(4.19,7.02)
Hattomys_gargantua=Uniform(4.19,7.02)
Hattomys_nazarii=Uniform(4.19,7.02)
Neocricetodon_ambarrensis=Uniform(8.75,9.9)
Neocricetodon_browni=Uniform(5.3,7.68)
Neocricetodon_fahlbuschi=Uniform(7.6,9.105)
Neocricetodon_grangeri=Uniform(4.7,6.3)
Neocricetodon_hanae=Uniform(6.2,7.15)
Neocricetodon_intermedius=Uniform(3.18,4.95)
Neocricetodon_magnus=Uniform(3.18,5.47)
Neocricetodon_moldavicus=Uniform(9.78,9.94)
Neocricetodon_nestori=Uniform(6.4,6.7)
Neocricetodon_occidentalis=Uniform(7.62,8.51)
Neocricetodon_polonicus=Uniform(3.18,5.47)
Neocricetodon_progressus=Uniform(7.65,8.5)
Neocricetodon_similis=Uniform(5.3,6.5)
Neocricetodon_skofleki=Uniform(6.9,8.75)
Pseudocricetus_kormosi=Uniform(5.6,7.02)
Pseudocricetus_orienteuropaeus=Uniform(6.04,7.68)
Pseudocricetus_polgardiensis=Uniform(5.6,7.02)
Rotundomys_bressanus=Uniform(8,9.9)
Rotundomys_freiriensis=Uniform(9.62,9.87)
Rotundomys_intimus=Uniform(8.75,9.71)
Rotundomys_montisrotundi=Uniform(8.75,9.9)
Rotundomys_sabatieri=Uniform(8.75,9.9);
	prset brlenspr = clock:fossilization;
	prset sampleprob = 0.111; [included extant taxa/total taxa: 2/18]
	prset samplestrat = fossiltip;
	prset treeagepr = offsetexp(33,41.2);
	prset clockvarpr=IGR;
	prset clockratepr=lognorm(-2.45367,1.08978); [median TL/mean root Age: 3.189768/37.1, e^(medianTL/meanrootAge)]
	prset nodeagepr=calibrated;
	mcmcp ngen= 50000000 relburnin = yes burninfrac = 0.3 printfreq = 1000 samplefreq = 1000 nruns = 4 nchains = 6 temp = 0.02 nswaps = 3 savebrlens=yes;
	mcmc;
	sump;
	sumt contype = allcompat Outputname = CricetinaeMB_110224_IGR_fossiltip_tree.t;
	sumt contype = halfcompat Outputname = CricetinaeMB_110224_IGR_fossiltip_tree2.t;
	delete Cricetus_cricetus Nothocricetulus_migratorius;
	sumt contype = allcompat Outputname = CricetinaeMB_110224_IGR_fossiltip_fossiltree.t;
	sumt contype = halfcompat Outputname = CricetinaeMB_110224_IGR_fossiltip_fossiltree2.t;
end;
