# Supplementary material for: Phylogenetic relationships of Neogene hamsters (Mammalia, Rodentia, Cricetinae) revealed under Bayesian inference and maximum parsimony
Source: PeerJ. 2024 Nov 15;12:e18440. doi: 10.7717/peerj.18440 (PMC11572387; doi:10.7717/peerj.18440)
Supplement: Supplemental Information 3 [file peerj-12-18440-s003.zip › S3-SteppingStoneSampling+TreeReconstructions/TreeReconstructions/BayesianInference/IGR_fossiltip/stdout.txt]

running: /mnt/home/cipres/opt/popeye/mrbayes/3.2.7a/mb < paramfile.txt
running: /mnt/home/cipres/opt/popeye/mrbayes/3.2.7a/mb < paramfile.txt
running: /mnt/home/cipres/opt/popeye/mrbayes/3.2.7a/mb < paramfile.txt
running: /mnt/home/cipres/opt/popeye/mrbayes/3.2.7a/mb < paramfile.txt
running: /mnt/home/cipres/opt/popeye/mrbayes/3.2.7a/mb < paramfile.txt
running: /mnt/home/cipres/opt/popeye/mrbayes/3.2.7a/mb < paramfile.txt
running: /mnt/home/cipres/opt/popeye/mrbayes/3.2.7a/mb < paramfile.txt
running: /mnt/home/cipres/opt/popeye/mrbayes/3.2.7a/mb < paramfile.txt
running: /mnt/home/cipres/opt/popeye/mrbayes/3.2.7a/mb < paramfile.txt
running: /mnt/home/cipres/opt/popeye/mrbayes/3.2.7a/mb < paramfile.txt
running: /mnt/home/cipres/opt/popeye/mrbayes/3.2.7a/mb < paramfile.txt
running: /mnt/home/cipres/opt/popeye/mrbayes/3.2.7a/mb < paramfile.txt
running: /mnt/home/cipres/opt/popeye/mrbayes/3.2.7a/mb < paramfile.txt
running: /mnt/home/cipres/opt/popeye/mrbayes/3.2.7a/mb < paramfile.txt
running: /mnt/home/cipres/opt/popeye/mrbayes/3.2.7a/mb < paramfile.txt
running: /mnt/home/cipres/opt/popeye/mrbayes/3.2.7a/mb < paramfile.txt
running: /mnt/home/cipres/opt/popeye/mrbayes/3.2.7a/mb < paramfile.txt
running: /mnt/home/cipres/opt/popeye/mrbayes/3.2.7a/mb < paramfile.txt
running: /mnt/home/cipres/opt/popeye/mrbayes/3.2.7a/mb < paramfile.txt
running: /mnt/home/cipres/opt/popeye/mrbayes/3.2.7a/mb < paramfile.txt
running: /mnt/home/cipres/opt/popeye/mrbayes/3.2.7a/mb < paramfile.txt
running: /mnt/home/cipres/opt/popeye/mrbayes/3.2.7a/mb < paramfile.txt
running: /mnt/home/cipres/opt/popeye/mrbayes/3.2.7a/mb < paramfile.txt
running: /mnt/home/cipres/opt/popeye/mrbayes/3.2.7a/mb < paramfile.txt


                            MrBayes 3.2.7a x86_64

                      (Bayesian Analysis of Phylogeny)

                             (Parallel version)
                         (24 processors available)

              Distributed under the GNU General Public License


               Type "help" or "help <command>" for information
                     on the commands that are available.

                   Type "about" for authorship and general
                       information about the program.


MrBayes > 
   Setting autoclose to yes

MrBayes > 
   Setting nowarnings to yes

MrBayes > 
   Setting usebeagle to yes
   Setting beagleprecision to double
   Setting beaglesse to Yes
   Setting beaglescaling to Dynamic
   Setting beaglethreads to No

MrBayes > 
   Executing file "infile.nex"
   UNIX line termination
   Longest line length = 186
   Parsing file
   Expecting NEXUS formatted file
   Reading data block
      Allocated taxon set
      Allocated matrix
      Defining new matrix with 44 taxa and 116 characters
      Data is Standard
      Gaps coded as -
      Missing data coded as ?
      WARNING: MrBayes does not support 'symbols' specification; default symbols assumed
      Taxon  1 -> Eucricetodon_wangae
      Taxon  2 -> Apocricetus_plinii
      Taxon  3 -> Apocricetus_alberti
      Taxon  4 -> Apocricetus_angustidens
      Taxon  5 -> Apocricetus_barrierei
      Taxon  6 -> Apocricetus_darderi
      Taxon  7 -> Pseudocricetus_polgardiensis
      Taxon  8 -> Pseudocricetus_orienteuropaeus
      Taxon  9 -> Pseudocricetus_kormosi
      Taxon 10 -> Hattomys_beetsi
      Taxon 11 -> Hattomys_nazarii
      Taxon 12 -> Hattomys_gargantua
      Taxon 13 -> Neocricetodon_ambarrensis
      Taxon 14 -> Neocricetodon_fahlbuschi
      Taxon 15 -> Neocricetodon_moldavicus
      Taxon 16 -> Neocricetodon_nestori
      Taxon 17 -> Neocricetodon_browni
      Taxon 18 -> Neocricetodon_progressus
      Taxon 19 -> Neocricetodon_occidentalis
      Taxon 20 -> Neocricetodon_hanae
      Taxon 21 -> Neocricetodon_grangeri
      Taxon 22 -> Neocricetodon_intermedius
      Taxon 23 -> Neocricetodon_polonicus
      Taxon 24 -> Neocricetodon_magnus
      Taxon 25 -> Neocricetodon_similis
      Taxon 26 -> Neocricetodon_skofleki
      Taxon 27 -> Collimys_transversus
      Taxon 28 -> Collimys_gudrunae
      Taxon 29 -> Collimys_hiri
      Taxon 30 -> Collimys_longidens
      Taxon 31 -> Collimys_dobosi
      Taxon 32 -> Cricetulodon_complicidens
      Taxon 33 -> Cricetulodon_hartenbergeri
      Taxon 34 -> Cricetulodon_sabadellensis
      Taxon 35 -> Cricetulodon_bugesiensis
      Taxon 36 -> Cricetulodon_lucentensis
      Taxon 37 -> Cricetulodon_meini
      Taxon 38 -> Rotundomys_freiriensis
      Taxon 39 -> Rotundomys_intimus
      Taxon 40 -> Rotundomys_sabatieri
      Taxon 41 -> Rotundomys_montisrotundi
      Taxon 42 -> Rotundomys_bressanus
      Taxon 43 -> Cricetus_cricetus
      Taxon 44 -> Nothocricetulus_migratorius
      Successfully read matrix
      Setting default partition (does not divide up characters)
      Setting model defaults
      Seed (for generating default start values) = 1709044298
      WARNING: There are 39 characters incompatible with the specified
               coding bias. These characters will be excluded.
      Setting output file names to "infile.nex.run<i>.<p|t>"
   Exiting data block
   Reading mrbayes block
      Setting autoclose to yes
      Setting nowarnings to yes
      Setting outgroup to taxon "Eucricetodon_wangae"
      Defining constraint called 'ingroup'
      Setting Topologypr to Constraints
      Successfully set prior model parameters
      WARNING: There are 39 characters incompatible with the specified
               coding bias. These characters will be excluded.
      Enabling Coding Variable
      Setting Rates to Gamma
      Successfully set likelihood model parameters
      WARNING: There are 39 characters incompatible with the specified
               coding bias. These characters will be excluded.
      Setting age of taxon 'Eucricetodon_wangae' to Uniform(33.00,35.00)
      Setting age of taxon 'Apocricetus_alberti' to Uniform(4.20,6.56)
      Setting age of taxon 'Apocricetus_angustidens' to Uniform(3.03,4.27)
      Setting age of taxon 'Apocricetus_barrierei' to Uniform(3.04,5.47)
      Setting age of taxon 'Apocricetus_darderi' to Uniform(3.60,5.33)
      Setting age of taxon 'Apocricetus_plinii' to Uniform(6.27,7.67)
      Setting age of taxon 'Collimys_dobosi' to Uniform(11.30,12.20)
      Setting age of taxon 'Collimys_gudrunae' to Uniform(13.80,13.90)
      Setting age of taxon 'Collimys_hiri' to Uniform(11.30,11.60)
      Setting age of taxon 'Collimys_longidens' to Uniform(11.30,11.90)
      Setting age of taxon 'Collimys_transversus' to Uniform(13.80,13.90)
      Setting age of taxon 'Cricetulodon_bugesiensis' to Uniform(8.75,9.90)
      Setting age of taxon 'Cricetulodon_complicidens' to Uniform(9.60,9.78)
      Setting age of taxon 'Cricetulodon_hartenbergeri' to Uniform(9.49,10.60)
      Setting age of taxon 'Cricetulodon_lucentensis' to Uniform(6.89,7.17)
      Setting age of taxon 'Cricetulodon_meini' to Uniform(7.53,7.58)
      Setting age of taxon 'Cricetulodon_sabadellensis' to Uniform(9.12,9.98)
      Setting age of taxon 'Hattomys_beetsi' to Uniform(4.19,7.02)
      Setting age of taxon 'Hattomys_gargantua' to Uniform(4.19,7.02)
      Setting age of taxon 'Hattomys_nazarii' to Uniform(4.19,7.02)
      Setting age of taxon 'Neocricetodon_ambarrensis' to Uniform(8.75,9.90)
      Setting age of taxon 'Neocricetodon_browni' to Uniform(5.30,7.68)
      Setting age of taxon 'Neocricetodon_fahlbuschi' to Uniform(7.60,9.11)
      Setting age of taxon 'Neocricetodon_grangeri' to Uniform(4.70,6.30)
      Setting age of taxon 'Neocricetodon_hanae' to Uniform(6.20,7.15)
      Setting age of taxon 'Neocricetodon_intermedius' to Uniform(3.18,4.95)
      Setting age of taxon 'Neocricetodon_magnus' to Uniform(3.18,5.47)
      Setting age of taxon 'Neocricetodon_moldavicus' to Uniform(9.78,9.94)
      Setting age of taxon 'Neocricetodon_nestori' to Uniform(6.40,6.70)
      Setting age of taxon 'Neocricetodon_occidentalis' to Uniform(7.62,8.51)
      Setting age of taxon 'Neocricetodon_polonicus' to Uniform(3.18,5.47)
      Setting age of taxon 'Neocricetodon_progressus' to Uniform(7.65,8.50)
      Setting age of taxon 'Neocricetodon_similis' to Uniform(5.30,6.50)
      Setting age of taxon 'Neocricetodon_skofleki' to Uniform(6.90,8.75)
      Setting age of taxon 'Pseudocricetus_kormosi' to Uniform(5.60,7.02)
      Setting age of taxon 'Pseudocricetus_orienteuropaeus' to Uniform(6.04,7.68)
      Setting age of taxon 'Pseudocricetus_polgardiensis' to Uniform(5.60,7.02)
      Setting age of taxon 'Rotundomys_bressanus' to Uniform(8.00,9.90)
      Setting age of taxon 'Rotundomys_freiriensis' to Uniform(9.62,9.87)
      Setting age of taxon 'Rotundomys_intimus' to Uniform(8.75,9.71)
      Setting age of taxon 'Rotundomys_montisrotundi' to Uniform(8.75,9.90)
      Setting age of taxon 'Rotundomys_sabatieri' to Uniform(8.75,9.90)
      Setting Brlenspr to Clock:Fossilization
      Successfully set prior model parameters
      WARNING: There are 39 characters incompatible with the specified
               coding bias. These characters will be excluded.
      Setting Sampleprob to 0.11100000
      Successfully set prior model parameters
      WARNING: There are 39 characters incompatible with the specified
               coding bias. These characters will be excluded.
      Setting SampleStrat to FossilTip
      Successfully set prior model parameters
      WARNING: There are 39 characters incompatible with the specified
               coding bias. These characters will be excluded.
      Setting Treeagepr to Offsetexponential(33.00,41.20)
      Successfully set prior model parameters
      WARNING: There are 39 characters incompatible with the specified
               coding bias. These characters will be excluded.
      Setting Clockvarpr to Igr
      Successfully set prior model parameters
      WARNING: There are 39 characters incompatible with the specified
               coding bias. These characters will be excluded.
      Setting Clockratepr to Lognormal(-2.45,1.09)
      Successfully set prior model parameters
      WARNING: There are 39 characters incompatible with the specified
               coding bias. These characters will be excluded.
      Setting Nodeagepr to Calibrated
      Successfully set prior model parameters
      WARNING: There are 39 characters incompatible with the specified
               coding bias. These characters will be excluded.
      Setting number of generations to 50000000
      Using relative burnin (a fraction of samples discarded).
      Setting burnin fraction to 0.30
      Setting print frequency to 1000
      Setting sample frequency to 1000
      WARNING: Reallocation of zero size attempted. This is probably a bug. Problems may follow.
      WARNING: Reallocation of zero size attempted. This is probably a bug. Problems may follow.
      Setting number of runs to 4
      WARNING: Allocation of zero size attempted. This is probably a bug; problems may follow.
      Setting number of chains to 6
      Setting heating parameter to 0.020000
      Setting number of swaps per swapping cycle to 3
      Setting chain output file names to "infile.nex.run<i>.<p/t>"
      Successfully set chain parameters
      Running Markov chain
      MCMC stamp = 6747280401
      Seed = 974790279
      Swapseed = 1709044298
      Model settings:

         Data not partitioned --
            Datatype  = Standard
            Coding    = Variable
            # States  = Variable, up to 10
                        State frequencies are fixed to be equal
            Rates     = Gamma
                        The distribution is approximated using 4 categories.
                        Shape parameter is exponentially
                        distributed with parameter (1.00).

      Active parameters: 

         Parameters
         ---------------------
         Statefreq           1
         Shape               2
         Ratemultiplier      3
         Topology            4
         Brlens              5
         Speciationrate      6
         Extinctionrate      7
         Fossilizationrate   8
         Igrvar              9
         Igrbranchrates     10
         Clockrate          11
         ---------------------

         1 --  Parameter  = Alpha_symdir
               Type       = Symmetric diricihlet/beta distribution alpha_i parameter
               Prior      = Symmetric dirichlet with all parameters equal to infinity

         2 --  Parameter  = Alpha
               Type       = Shape of scaled gamma distribution of site rates
               Prior      = Exponential(1.00)

         3 --  Parameter  = Ratemultiplier
               Type       = Partition-specific rate multiplier
               Prior      = Fixed(1.0)

         4 --  Parameter  = Tau
               Type       = Topology
               Prior      = Prior on topology obeys the following constraints:
                            -- Hard constraint "ingroup"
               Subparam.  = V

         5 --  Parameter  = V
               Type       = Branch lengths
               Prior      = Clock:Fossilization
                            Node depths are constrained by the following age constraints:
                            -- The age of terminal "Eucricetodon_wangae" is Uniform(33.00,35.00)
                            -- The age of terminal "Apocricetus_plinii" is Uniform(6.27,7.67)
                            -- The age of terminal "Apocricetus_alberti" is Uniform(4.20,6.56)
                            -- The age of terminal "Apocricetus_angustidens" is Uniform(3.03,4.27)
                            -- The age of terminal "Apocricetus_barrierei" is Uniform(3.04,5.47)
                            -- The age of terminal "Apocricetus_darderi" is Uniform(3.60,5.33)
                            -- The age of terminal "Pseudocricetus_polgardiensis" is Uniform(5.60,7.02)
                            -- The age of terminal "Pseudocricetus_orienteuropaeus" is Uniform(6.04,7.68)
                            -- The age of terminal "Pseudocricetus_kormosi" is Uniform(5.60,7.02)
                            -- The age of terminal "Hattomys_beetsi" is Uniform(4.19,7.02)
                            -- The age of terminal "Hattomys_nazarii" is Uniform(4.19,7.02)
                            -- The age of terminal "Hattomys_gargantua" is Uniform(4.19,7.02)
                            -- The age of terminal "Neocricetodon_ambarrensis" is Uniform(8.75,9.90)
                            -- The age of terminal "Neocricetodon_fahlbuschi" is Uniform(7.60,9.11)
                            -- The age of terminal "Neocricetodon_moldavicus" is Uniform(9.78,9.94)
                            -- The age of terminal "Neocricetodon_nestori" is Uniform(6.40,6.70)
                            -- The age of terminal "Neocricetodon_browni" is Uniform(5.30,7.68)
                            -- The age of terminal "Neocricetodon_progressus" is Uniform(7.65,8.50)
                            -- The age of terminal "Neocricetodon_occidentalis" is Uniform(7.62,8.51)
                            -- The age of terminal "Neocricetodon_hanae" is Uniform(6.20,7.15)
                            -- The age of terminal "Neocricetodon_grangeri" is Uniform(4.70,6.30)
                            -- The age of terminal "Neocricetodon_intermedius" is Uniform(3.18,4.95)
                            -- The age of terminal "Neocricetodon_polonicus" is Uniform(3.18,5.47)
                            -- The age of terminal "Neocricetodon_magnus" is Uniform(3.18,5.47)
                            -- The age of terminal "Neocricetodon_similis" is Uniform(5.30,6.50)
                            -- The age of terminal "Neocricetodon_skofleki" is Uniform(6.90,8.75)
                            -- The age of terminal "Collimys_transversus" is Uniform(13.80,13.90)
                            -- The age of terminal "Collimys_gudrunae" is Uniform(13.80,13.90)
                            -- The age of terminal "Collimys_hiri" is Uniform(11.30,11.60)
                            -- The age of terminal "Collimys_longidens" is Uniform(11.30,11.90)
                            -- The age of terminal "Collimys_dobosi" is Uniform(11.30,12.20)
                            -- The age of terminal "Cricetulodon_complicidens" is Uniform(9.60,9.78)
                            -- The age of terminal "Cricetulodon_hartenbergeri" is Uniform(9.49,10.60)
                            -- The age of terminal "Cricetulodon_sabadellensis" is Uniform(9.12,9.98)
                            -- The age of terminal "Cricetulodon_bugesiensis" is Uniform(8.75,9.90)
                            -- The age of terminal "Cricetulodon_lucentensis" is Uniform(6.89,7.17)
                            -- The age of terminal "Cricetulodon_meini" is Uniform(7.53,7.58)
                            -- The age of terminal "Rotundomys_freiriensis" is Uniform(9.62,9.87)
                            -- The age of terminal "Rotundomys_intimus" is Uniform(8.75,9.71)
                            -- The age of terminal "Rotundomys_sabatieri" is Uniform(8.75,9.90)
                            -- The age of terminal "Rotundomys_montisrotundi" is Uniform(8.75,9.90)
                            -- The age of terminal "Rotundomys_bressanus" is Uniform(8.00,9.90)
                            -- Tree age has a Offsetexponential(33.00,41.20) distribution
               Subparam.  = IgrBrlens

         6 --  Parameter  = Net_speciation
               Type       = Speciation rate
               Prior      = Exponential(10.00)

         7 --  Parameter  = Relative_extinction
               Type       = Extinction rate
               Prior      = Beta(1.00,1.00)

         8 --  Parameter  = Relative_fossilization
               Type       = Fossilization rate
               Prior      = Beta(1.00,1.00)

         9 --  Parameter  = Igrvar
               Type       = Variance increase of igr model branch lenths
               Prior      = Exponential(10.00)
               Subparam.  = IgrBrlens

        10 --  Parameter  = IgrBrlens
               Type       = Branch lengths of IGR relaxed clock
               Prior      = Gamma (expectation = v, variance = Igrvar * v) 
                               [where v is branch length]

        11 --  Parameter  = Clockrate
               Type       = Base rate of clock
               Prior      = Lognormal(-2.45,1.09)
                            The clock rate varies according to an independent gamma (white noise) model


      Number of chains per MPI processor = 1

      The MCMC sampler will use the following moves:
         With prob.  Chain will use move
            1.20 %   Multiplier(Alpha)
           12.05 %   ExtSprClock(Tau,V)
           14.46 %   NNIClock(Tau,V)
            9.64 %   ParsSPRClock(Tau,V)
           24.10 %   NodesliderClock(V)
            3.61 %   TreeStretch(V)
            3.61 %   Multiplier(Net_speciation)
            3.61 %   Slider(Relative_extinction)
            3.61 %   Slider(Relative_fossilization)
            2.41 %   Multiplier(Igrvar)
           18.07 %   Multiplier(IgrBrlens)
            3.61 %   Multiplier(Clockrate)

      Division 1 has 77 unique site patterns
      Initializing conditional likelihoods
      Using standard non-SSE likelihood calculator for division 1 (single-precision)

      Initial log likelihoods and log prior probs for run 1:
         Chain 1 -- -2019.944050 -- -533.472623

      There are 23 more chains on other processor(s)


      Using a relative burnin of 30.0 % for diagnostics

      Chain results (50000000 generations requested):

         0 -- [-2019.944] [...23 remote chains...] 
      1000 -- (-1542.941) [...23 remote chains...] -- 0:00:00
      2000 -- (-1392.464) [...23 remote chains...] -- 0:00:00
      3000 -- (-1347.214) [...23 remote chains...] -- 0:00:00
      4000 -- (-1315.139) [...23 remote chains...] -- 3:28:19
      5000 -- (-1281.568) [...23 remote chains...] -- 2:46:39

      Average standard deviation of split frequencies: 0.114960

      6000 -- (-1283.272) [...23 remote chains...] -- 2:18:52
      7000 -- [-1243.012] [...23 remote chains...] -- 3:58:03
      8000 -- (-1245.743) [...23 remote chains...] -- 3:28:18
      9000 -- (-1222.183) [...23 remote chains...] -- 3:05:09
      10000 -- (-1200.842) [...23 remote chains...] -- 4:09:56

      Average standard deviation of split frequencies: 0.083986

      11000 -- (-1198.043) [...23 remote chains...] -- 6:18:42
      12000 -- (-1193.394) [...23 remote chains...] -- 5:47:08
      13000 -- (-1192.651) [...23 remote chains...] -- 5:20:25
      14000 -- (-1197.878) [...23 remote chains...] -- 4:57:32
      15000 -- (-1203.516) [...23 remote chains...] -- 5:33:14

      Average standard deviation of split frequencies: 0.118745

      16000 -- (-1190.143) [...23 remote chains...] -- 5:12:24
      17000 -- (-1191.425) [...23 remote chains...] -- 5:43:01
      18000 -- (-1178.182) [...23 remote chains...] -- 5:23:57
      19000 -- (-1182.255) [...23 remote chains...] -- 5:06:54
      20000 -- (-1178.764) [...23 remote chains...] -- 4:51:33

      Average standard deviation of split frequencies: 0.106374

      21000 -- (-1174.676) [...23 remote chains...] -- 5:17:19
      22000 -- (-1182.001) [...23 remote chains...] -- 5:02:53
      23000 -- (-1185.785) [...23 remote chains...] -- 4:49:43
      24000 -- (-1174.815) [...23 remote chains...] -- 4:37:38
      25000 -- [-1171.766] [...23 remote chains...] -- 4:59:51

      Average standard deviation of split frequencies: 0.084622

      26000 -- (-1183.741) [...23 remote chains...] -- 4:48:18
      27000 -- (-1175.534) [...23 remote chains...] -- 4:37:37
      28000 -- (-1182.987) [...23 remote chains...] -- 4:27:42
      29000 -- (-1176.034) [...23 remote chains...] -- 4:47:11
      30000 -- (-1181.333) [...23 remote chains...] -- 4:37:36

      Average standard deviation of split frequencies: 0.085745

      31000 -- (-1179.904) [...23 remote chains...] -- 4:28:39
      32000 -- (-1176.364) [...23 remote chains...] -- 4:20:15
      33000 -- (-1172.593) [...23 remote chains...] -- 4:37:35
      34000 -- (-1176.955) [...23 remote chains...] -- 4:29:25
      35000 -- (-1170.237) [...23 remote chains...] -- 4:21:43

      Average standard deviation of split frequencies: 0.076852

      36000 -- (-1163.030) [...23 remote chains...] -- 4:14:26
      37000 -- (-1176.366) [...23 remote chains...] -- 4:30:04
      38000 -- (-1172.397) [...23 remote chains...] -- 4:22:57
      39000 -- (-1179.195) [...23 remote chains...] -- 4:16:12
      40000 -- (-1180.037) [...23 remote chains...] -- 4:09:47

      Average standard deviation of split frequencies: 0.075774

      41000 -- (-1189.323) [...23 remote chains...] -- 4:24:00
      42000 -- (-1194.110) [...23 remote chains...] -- 4:17:43
      43000 -- (-1193.148) [...23 remote chains...] -- 4:31:05
      44000 -- [-1181.555] [...23 remote chains...] -- 4:24:55
      45000 -- (-1182.697) [...23 remote chains...] -- 4:19:01

      Average standard deviation of split frequencies: 0.076362

      46000 -- (-1180.499) [...23 remote chains...] -- 4:13:23
      47000 -- (-1182.430) [...23 remote chains...] -- 4:07:59
      48000 -- [-1184.638] [...23 remote chains...] -- 4:20:10
      49000 -- (-1178.806) [...23 remote chains...] -- 4:14:51
      50000 -- (-1176.437) [...23 remote chains...] -- 4:09:44

      Average standard deviation of split frequencies: 0.071995

      51000 -- [-1173.831] [...23 remote chains...] -- 4:21:10
      52000 -- (-1178.960) [...23 remote chains...] -- 4:16:08
      53000 -- (-1182.565) [...23 remote chains...] -- 4:11:18
      54000 -- (-1187.786) [...23 remote chains...] -- 4:06:38
      55000 -- (-1188.743) [...23 remote chains...] -- 4:17:17

      Average standard deviation of split frequencies: 0.069865

      56000 -- (-1186.901) [...23 remote chains...] -- 4:12:41
      57000 -- (-1200.042) [...23 remote chains...] -- 4:08:15
      58000 -- (-1187.475) [...23 remote chains...] -- 4:03:58
      59000 -- (-1192.568) [...23 remote chains...] -- 4:13:56
      60000 -- (-1189.293) [...23 remote chains...] -- 4:09:41

      Average standard deviation of split frequencies: 0.069819

      61000 -- (-1179.169) [...23 remote chains...] -- 4:05:36
      62000 -- [-1176.680] [...23 remote chains...] -- 4:01:38
      63000 -- (-1174.688) [...23 remote chains...] -- 4:11:00
      64000 -- (-1178.942) [...23 remote chains...] -- 4:07:04
      65000 -- [-1186.807] [...23 remote chains...] -- 4:03:16

      Average standard deviation of split frequencies: 0.064553

      66000 -- (-1183.537) [...23 remote chains...] -- 3:59:34
      67000 -- (-1184.564) [...23 remote chains...] -- 4:08:25
      68000 -- (-1175.298) [...23 remote chains...] -- 4:04:45
      69000 -- (-1176.934) [...23 remote chains...] -- 4:01:12
      70000 -- (-1181.199) [...23 remote chains...] -- 3:57:45

      Average standard deviation of split frequencies: 0.065118

      71000 -- [-1181.049] [...23 remote chains...] -- 4:06:07
      72000 -- (-1184.478) [...23 remote chains...] -- 4:02:42
      73000 -- [-1182.016] [...23 remote chains...] -- 3:59:22
      74000 -- [-1172.383] [...23 remote chains...] -- 3:56:08
      75000 -- (-1187.569) [...23 remote chains...] -- 4:04:04

      Average standard deviation of split frequencies: 0.065323

      76000 -- [-1167.146] [...23 remote chains...] -- 4:00:51
      77000 -- [-1171.218] [...23 remote chains...] -- 3:57:43
      78000 -- [-1178.964] [...23 remote chains...] -- 3:54:40
      79000 -- (-1175.295) [...23 remote chains...] -- 4:02:13
      80000 -- [-1179.304] [...23 remote chains...] -- 3:59:12

      Average standard deviation of split frequencies: 0.065653

      81000 -- (-1190.606) [...23 remote chains...] -- 3:56:14
      82000 -- [-1183.156] [...23 remote chains...] -- 3:53:21
      83000 -- [-1181.199] [...23 remote chains...] -- 4:00:33
      84000 -- [-1187.164] [...23 remote chains...] -- 3:57:41
      85000 -- (-1185.428) [...23 remote chains...] -- 3:54:53

      Average standard deviation of split frequencies: 0.064692

      86000 -- (-1188.497) [...23 remote chains...] -- 4:01:49
      87000 -- (-1187.180) [...23 remote chains...] -- 3:59:02
      88000 -- (-1182.415) [...23 remote chains...] -- 3:56:19
      89000 -- (-1191.459) [...23 remote chains...] -- 3:53:39
      90000 -- [-1174.503] [...23 remote chains...] -- 4:00:18

      Average standard deviation of split frequencies: 0.061222

      91000 -- [-1178.587] [...23 remote chains...] -- 3:57:39
      92000 -- [-1182.294] [...23 remote chains...] -- 3:55:04
      93000 -- (-1192.120) [...23 remote chains...] -- 3:52:32
      94000 -- [-1171.061] [...23 remote chains...] -- 3:58:54
      95000 -- [-1186.491] [...23 remote chains...] -- 3:56:23

      Average standard deviation of split frequencies: 0.059903

      96000 -- (-1190.788) [...23 remote chains...] -- 3:53:55
      97000 -- [-1193.075] [...23 remote chains...] -- 3:51:30
      98000 -- [-1187.410] [...23 remote chains...] -- 3:57:37
      99000 -- (-1191.770) [...23 remote chains...] -- 3:55:13
      100000 -- [-1194.347] [...23 remote chains...] -- 3:52:51

      Average standard deviation of split frequencies: 0.060409

      101000 -- [-1194.441] [...23 remote chains...] -- 3:50:33
      102000 -- (-1188.111) [...23 remote chains...] -- 3:56:26
      103000 -- (-1187.661) [...23 remote chains...] -- 3:54:08
      104000 -- [-1198.318] [...23 remote chains...] -- 3:51:53
      105000 -- (-1195.052) [...23 remote chains...] -- 3:49:40

      Average standard deviation of split frequencies: 0.058583

      106000 -- (-1189.857) [...23 remote chains...] -- 3:55:20
      107000 -- (-1188.147) [...23 remote chains...] -- 3:53:08
      108000 -- (-1175.344) [...23 remote chains...] -- 3:50:58
      109000 -- [-1187.519] [...23 remote chains...] -- 3:48:51
      110000 -- [-1191.584] [...23 remote chains...] -- 3:54:19

      Average standard deviation of split frequencies: 0.058104

      111000 -- [-1178.743] [...23 remote chains...] -- 3:52:12
      112000 -- (-1192.720) [...23 remote chains...] -- 3:50:08
      113000 -- [-1186.036] [...23 remote chains...] -- 3:48:05
      114000 -- [-1189.199] [...23 remote chains...] -- 3:53:23
      115000 -- [-1179.436] [...23 remote chains...] -- 3:51:21

      Average standard deviation of split frequencies: 0.059430

      116000 -- (-1187.129) [...23 remote chains...] -- 3:49:21
      117000 -- [-1183.553] [...23 remote chains...] -- 3:47:23
      118000 -- [-1183.155] [...23 remote chains...] -- 3:52:30
      119000 -- (-1190.101) [...23 remote chains...] -- 3:50:32
      120000 -- (-1189.444) [...23 remote chains...] -- 3:48:37

      Average standard deviation of split frequencies: 0.057831

      121000 -- [-1191.887] [...23 remote chains...] -- 3:46:43
      122000 -- [-1185.556] [...23 remote chains...] -- 3:51:40
      123000 -- [-1188.991] [...23 remote chains...] -- 3:49:47
      124000 -- [-1202.034] [...23 remote chains...] -- 3:47:55
      125000 -- [-1187.102] [...23 remote chains...] -- 3:46:06

      Average standard deviation of split frequencies: 0.057794

      126000 -- [-1186.632] [...23 remote chains...] -- 3:50:53
      127000 -- [-1193.855] [...23 remote chains...] -- 3:49:04
      128000 -- [-1186.041] [...23 remote chains...] -- 3:47:16
      129000 -- (-1188.658) [...23 remote chains...] -- 3:51:57
      130000 -- [-1189.486] [...23 remote chains...] -- 3:50:10

      Average standard deviation of split frequencies: 0.059822

      131000 -- [-1191.673] [...23 remote chains...] -- 3:48:24
      132000 -- [-1178.006] [...23 remote chains...] -- 3:52:58
      133000 -- [-1186.060] [...23 remote chains...] -- 3:51:12
      134000 -- [-1188.214] [...23 remote chains...] -- 3:49:28
      135000 -- [-1178.059] [...23 remote chains...] -- 3:47:46

      Average standard deviation of split frequencies: 0.059289

      136000 -- [-1180.440] [...23 remote chains...] -- 3:52:12
      137000 -- (-1197.051) [...23 remote chains...] -- 3:50:30
      138000 -- (-1194.536) [...23 remote chains...] -- 3:48:50
      139000 -- (-1183.419) [...23 remote chains...] -- 3:47:11
      140000 -- [-1185.722] [...23 remote chains...] -- 3:51:29

      Average standard deviation of split frequencies: 0.058682

      141000 -- [-1192.182] [...23 remote chains...] -- 3:49:50
      142000 -- [-1184.375] [...23 remote chains...] -- 3:48:13
      143000 -- [-1189.484] [...23 remote chains...] -- 3:46:37
      144000 -- (-1182.681) [...23 remote chains...] -- 3:50:48
      145000 -- [-1177.698] [...23 remote chains...] -- 3:49:13

      Average standard deviation of split frequencies: 0.062067

      146000 -- [-1179.209] [...23 remote chains...] -- 3:47:38
      147000 -- [-1175.204] [...23 remote chains...] -- 3:46:05
      148000 -- (-1178.170) [...23 remote chains...] -- 3:50:10
      149000 -- [-1177.035] [...23 remote chains...] -- 3:48:37
      150000 -- [-1170.817] [...23 remote chains...] -- 3:47:05

      Average standard deviation of split frequencies: 0.061510

      151000 -- (-1174.101) [...23 remote chains...] -- 3:45:35
      152000 -- (-1189.302) [...23 remote chains...] -- 3:49:33
      153000 -- (-1174.351) [...23 remote chains...] -- 3:48:03
      154000 -- (-1174.328) [...23 remote chains...] -- 3:46:34
      155000 -- (-1167.893) [...23 remote chains...] -- 3:45:06

      Average standard deviation of split frequencies: 0.061416

      156000 -- [-1173.015] [...23 remote chains...] -- 3:48:59
      157000 -- (-1173.026) [...23 remote chains...] -- 3:47:31
      158000 -- (-1188.252) [...23 remote chains...] -- 3:46:04
      159000 -- (-1188.960) [...23 remote chains...] -- 3:44:39
      160000 -- (-1185.305) [...23 remote chains...] -- 3:48:26

      Average standard deviation of split frequencies: 0.064925

      161000 -- (-1180.031) [...23 remote chains...] -- 3:47:00
      162000 -- (-1176.556) [...23 remote chains...] -- 3:45:36
      163000 -- (-1170.311) [...23 remote chains...] -- 3:44:12
      164000 -- (-1165.953) [...23 remote chains...] -- 3:47:54
      165000 -- (-1177.785) [...23 remote chains...] -- 3:46:31

      Average standard deviation of split frequencies: 0.064775

      166000 -- (-1175.512) [...23 remote chains...] -- 3:45:09
      167000 -- [-1172.850] [...23 remote chains...] -- 3:43:48
      168000 -- (-1168.055) [...23 remote chains...] -- 3:47:24
      169000 -- (-1173.544) [...23 remote chains...] -- 3:46:03
      170000 -- (-1177.649) [...23 remote chains...] -- 3:44:43

      Average standard deviation of split frequencies: 0.063367

      171000 -- (-1189.962) [...23 remote chains...] -- 3:48:15
      172000 -- (-1196.482) [...23 remote chains...] -- 3:46:55
      173000 -- (-1180.530) [...23 remote chains...] -- 3:45:36
      174000 -- (-1184.777) [...23 remote chains...] -- 3:44:18
      175000 -- (-1178.175) [...23 remote chains...] -- 3:47:46

      Average standard deviation of split frequencies: 0.061122

      176000 -- [-1160.840] [...23 remote chains...] -- 3:46:28
      177000 -- [-1165.904] [...23 remote chains...] -- 3:45:11
      178000 -- (-1176.246) [...23 remote chains...] -- 3:43:55
      179000 -- (-1176.897) [...23 remote chains...] -- 3:47:18
      180000 -- (-1167.459) [...23 remote chains...] -- 3:46:02

      Average standard deviation of split frequencies: 0.060391

      181000 -- (-1153.718) [...23 remote chains...] -- 3:44:46
      182000 -- (-1161.855) [...23 remote chains...] -- 3:43:32
      183000 -- (-1156.849) [...23 remote chains...] -- 3:46:51
      184000 -- (-1167.011) [...23 remote chains...] -- 3:45:36
      185000 -- (-1170.331) [...23 remote chains...] -- 3:44:23

      Average standard deviation of split frequencies: 0.058529

      186000 -- [-1163.070] [...23 remote chains...] -- 3:43:10
      187000 -- (-1163.602) [...23 remote chains...] -- 3:46:25
      188000 -- [-1162.668] [...23 remote chains...] -- 3:45:12
      189000 -- (-1176.336) [...23 remote chains...] -- 3:44:01
      190000 -- (-1171.254) [...23 remote chains...] -- 3:42:50

      Average standard deviation of split frequencies: 0.058565

      191000 -- (-1183.437) [...23 remote chains...] -- 3:46:00
      192000 -- (-1169.292) [...23 remote chains...] -- 3:44:49
      193000 -- (-1179.298) [...23 remote chains...] -- 3:43:39
      194000 -- (-1182.768) [...23 remote chains...] -- 3:46:46
      195000 -- (-1177.307) [...23 remote chains...] -- 3:45:36

      Average standard deviation of split frequencies: 0.057324

      196000 -- [-1169.876] [...23 remote chains...] -- 3:44:27
      197000 -- (-1175.957) [...23 remote chains...] -- 3:43:18
      198000 -- (-1173.527) [...23 remote chains...] -- 3:46:22
      199000 -- (-1178.692) [...23 remote chains...] -- 3:45:13
      200000 -- [-1172.729] [...23 remote chains...] -- 3:44:06

      Average standard deviation of split frequencies: 0.058758

      201000 -- [-1166.092] [...23 remote chains...] -- 3:42:58
      202000 -- (-1171.532) [...23 remote chains...] -- 3:45:58
      203000 -- (-1184.487) [...23 remote chains...] -- 3:44:51
      204000 -- (-1179.582) [...23 remote chains...] -- 3:43:45
      205000 -- [-1178.043] [...23 remote chains...] -- 3:46:42

      Average standard deviation of split frequencies: 0.057827

      206000 -- (-1178.238) [...23 remote chains...] -- 3:45:36
      207000 -- (-1186.731) [...23 remote chains...] -- 3:44:30
      208000 -- (-1180.025) [...23 remote chains...] -- 3:43:25
      209000 -- [-1165.104] [...23 remote chains...] -- 3:46:19
      210000 -- (-1171.758) [...23 remote chains...] -- 3:45:14

      Average standard deviation of split frequencies: 0.057650

      211000 -- (-1167.462) [...23 remote chains...] -- 3:44:10
      212000 -- [-1175.037] [...23 remote chains...] -- 3:43:06
      213000 -- (-1169.136) [...23 remote chains...] -- 3:45:57
      214000 -- (-1166.035) [...23 remote chains...] -- 3:44:53
      215000 -- (-1173.530) [...23 remote chains...] -- 3:43:50

      Average standard deviation of split frequencies: 0.059068

      216000 -- [-1172.836] [...23 remote chains...] -- 3:42:47
      217000 -- (-1175.943) [...23 remote chains...] -- 3:45:35
      218000 -- [-1161.635] [...23 remote chains...] -- 3:44:33
      219000 -- (-1165.656) [...23 remote chains...] -- 3:43:31
      220000 -- (-1161.767) [...23 remote chains...] -- 3:42:30

      Average standard deviation of split frequencies: 0.059567

      221000 -- (-1155.835) [...23 remote chains...] -- 3:45:14
      222000 -- (-1162.825) [...23 remote chains...] -- 3:44:13
      223000 -- (-1158.917) [...23 remote chains...] -- 3:43:12
      224000 -- (-1155.280) [...23 remote chains...] -- 3:45:55
      225000 -- (-1160.966) [...23 remote chains...] -- 3:44:54

      Average standard deviation of split frequencies: 0.060117

      226000 -- (-1152.988) [...23 remote chains...] -- 3:43:54
      227000 -- (-1163.427) [...23 remote chains...] -- 3:42:55
      228000 -- (-1165.413) [...23 remote chains...] -- 3:45:34
      229000 -- (-1159.584) [...23 remote chains...] -- 3:44:35
      230000 -- (-1158.360) [...23 remote chains...] -- 3:43:36

      Average standard deviation of split frequencies: 0.061513

      231000 -- (-1165.346) [...23 remote chains...] -- 3:42:37
      232000 -- (-1160.551) [...23 remote chains...] -- 3:45:14
      233000 -- (-1161.379) [...23 remote chains...] -- 3:44:16
      234000 -- (-1157.040) [...23 remote chains...] -- 3:43:18
      235000 -- (-1158.388) [...23 remote chains...] -- 3:42:21

      Average standard deviation of split frequencies: 0.061058

      236000 -- (-1152.445) [...23 remote chains...] -- 3:44:55
      237000 -- (-1163.786) [...23 remote chains...] -- 3:43:58
      238000 -- [-1164.473] [...23 remote chains...] -- 3:43:01
      239000 -- (-1169.185) [...23 remote chains...] -- 3:42:05
      240000 -- (-1158.142) [...23 remote chains...] -- 3:44:36

      Average standard deviation of split frequencies: 0.059917

      241000 -- (-1157.389) [...23 remote chains...] -- 3:43:40
      242000 -- (-1154.147) [...23 remote chains...] -- 3:42:44
      243000 -- (-1158.652) [...23 remote chains...] -- 3:45:14
      244000 -- (-1159.410) [...23 remote chains...] -- 3:44:18
      245000 -- (-1150.257) [...23 remote chains...] -- 3:43:23

      Average standard deviation of split frequencies: 0.059407

      246000 -- (-1153.933) [...23 remote chains...] -- 3:42:28
      247000 -- (-1150.807) [...23 remote chains...] -- 3:44:55
      248000 -- (-1154.425) [...23 remote chains...] -- 3:44:01
      249000 -- (-1156.469) [...23 remote chains...] -- 3:43:06
      250000 -- (-1144.456) [...23 remote chains...] -- 3:42:13

      Average standard deviation of split frequencies: 0.058375

      251000 -- (-1152.847) [...23 remote chains...] -- 3:44:37
      252000 -- (-1150.098) [...23 remote chains...] -- 3:43:44
      253000 -- [-1161.007] [...23 remote chains...] -- 3:42:50
      254000 -- (-1162.078) [...23 remote chains...] -- 3:45:13
      255000 -- (-1156.353) [...23 remote chains...] -- 3:44:20

      Average standard deviation of split frequencies: 0.057198

      256000 -- (-1155.326) [...23 remote chains...] -- 3:43:27
      257000 -- (-1164.288) [...23 remote chains...] -- 3:42:35
      258000 -- (-1151.549) [...23 remote chains...] -- 3:44:55
      259000 -- (-1151.097) [...23 remote chains...] -- 3:44:03
      260000 -- (-1153.851) [...23 remote chains...] -- 3:43:11

      Average standard deviation of split frequencies: 0.057186

      261000 -- (-1159.602) [...23 remote chains...] -- 3:42:19
      262000 -- (-1168.892) [...23 remote chains...] -- 3:44:38
      263000 -- (-1182.931) [...23 remote chains...] -- 3:43:47
      264000 -- [-1154.957] [...23 remote chains...] -- 3:42:55
      265000 -- (-1160.737) [...23 remote chains...] -- 3:42:05

      Average standard deviation of split frequencies: 0.055493

      266000 -- (-1153.207) [...23 remote chains...] -- 3:44:21
      267000 -- (-1166.614) [...23 remote chains...] -- 3:43:31
      268000 -- (-1162.453) [...23 remote chains...] -- 3:42:40
      269000 -- (-1157.980) [...23 remote chains...] -- 3:44:55
      270000 -- (-1165.804) [...23 remote chains...] -- 3:44:05

      Average standard deviation of split frequencies: 0.054076

      271000 -- (-1157.719) [...23 remote chains...] -- 3:43:15
      272000 -- (-1166.300) [...23 remote chains...] -- 3:42:26
      273000 -- (-1168.676) [...23 remote chains...] -- 3:44:39
      274000 -- (-1164.092) [...23 remote chains...] -- 3:43:49
      275000 -- (-1164.419) [...23 remote chains...] -- 3:43:00

      Average standard deviation of split frequencies: 0.054175

      276000 -- (-1164.635) [...23 remote chains...] -- 3:42:11
      277000 -- (-1167.447) [...23 remote chains...] -- 3:44:22
      278000 -- (-1170.308) [...23 remote chains...] -- 3:43:34
      279000 -- (-1166.254) [...23 remote chains...] -- 3:42:45
      280000 -- (-1165.939) [...23 remote chains...] -- 3:41:57

      Average standard deviation of split frequencies: 0.053535

      281000 -- (-1159.528) [...23 remote chains...] -- 3:44:07
      282000 -- (-1165.570) [...23 remote chains...] -- 3:43:19
      283000 -- (-1163.398) [...23 remote chains...] -- 3:42:31
      284000 -- (-1167.882) [...23 remote chains...] -- 3:44:39
      285000 -- (-1153.569) [...23 remote chains...] -- 3:43:51

      Average standard deviation of split frequencies: 0.052377

      286000 -- (-1154.876) [...23 remote chains...] -- 3:43:04
      287000 -- (-1162.662) [...23 remote chains...] -- 3:42:17
      288000 -- (-1159.943) [...23 remote chains...] -- 3:44:23
      289000 -- (-1162.688) [...23 remote chains...] -- 3:43:36
      290000 -- (-1162.322) [...23 remote chains...] -- 3:42:50

      Average standard deviation of split frequencies: 0.051587

      291000 -- (-1158.022) [...23 remote chains...] -- 3:42:04
      292000 -- [-1164.148] [...23 remote chains...] -- 3:44:08
      293000 -- (-1164.201) [...23 remote chains...] -- 3:43:22
      294000 -- (-1165.202) [...23 remote chains...] -- 3:42:36
      295000 -- (-1174.406) [...23 remote chains...] -- 3:41:50

      Average standard deviation of split frequencies: 0.050897

      296000 -- [-1162.784] [...23 remote chains...] -- 3:43:53
      297000 -- (-1169.233) [...23 remote chains...] -- 3:43:08
      298000 -- (-1174.243) [...23 remote chains...] -- 3:42:22
      299000 -- (-1167.518) [...23 remote chains...] -- 3:41:37
      300000 -- [-1173.517] [...23 remote chains...] -- 3:43:39

      Average standard deviation of split frequencies: 0.051989

      301000 -- (-1180.139) [...23 remote chains...] -- 3:42:54
      302000 -- (-1173.109) [...23 remote chains...] -- 3:42:09
      303000 -- (-1160.184) [...23 remote chains...] -- 3:44:09
      304000 -- (-1163.807) [...23 remote chains...] -- 3:43:24
      305000 -- (-1161.885) [...23 remote chains...] -- 3:42:40

      Average standard deviation of split frequencies: 0.050458

      306000 -- [-1168.852] [...23 remote chains...] -- 3:41:56
      307000 -- (-1162.831) [...23 remote chains...] -- 3:43:54
      308000 -- (-1166.045) [...23 remote chains...] -- 3:43:11
      309000 -- (-1156.877) [...23 remote chains...] -- 3:42:27
      310000 -- (-1158.861) [...23 remote chains...] -- 3:41:44

      Average standard deviation of split frequencies: 0.049475

      311000 -- (-1165.485) [...23 remote chains...] -- 3:43:40
      312000 -- (-1180.627) [...23 remote chains...] -- 3:42:57
      313000 -- (-1171.601) [...23 remote chains...] -- 3:42:14
      314000 -- [-1165.069] [...23 remote chains...] -- 3:41:31
      315000 -- (-1171.533) [...23 remote chains...] -- 3:43:27

      Average standard deviation of split frequencies: 0.050172

      316000 -- (-1169.654) [...23 remote chains...] -- 3:42:44
      317000 -- [-1169.368] [...23 remote chains...] -- 3:42:01
      318000 -- (-1166.660) [...23 remote chains...] -- 3:43:56
      319000 -- [-1169.240] [...23 remote chains...] -- 3:43:13
      320000 -- (-1153.588) [...23 remote chains...] -- 3:42:31

      Average standard deviation of split frequencies: 0.048499

      321000 -- [-1166.985] [...23 remote chains...] -- 3:41:49
      322000 -- [-1154.366] [...23 remote chains...] -- 3:43:42
      323000 -- (-1160.957) [...23 remote chains...] -- 3:43:00
      324000 -- (-1156.853) [...23 remote chains...] -- 3:42:18
      325000 -- (-1172.311) [...23 remote chains...] -- 3:44:10

      Average standard deviation of split frequencies: 0.048661

      326000 -- (-1160.602) [...23 remote chains...] -- 3:43:28
      327000 -- (-1161.825) [...23 remote chains...] -- 3:42:47
      328000 -- (-1166.959) [...23 remote chains...] -- 3:42:06
      329000 -- (-1165.439) [...23 remote chains...] -- 3:43:56
      330000 -- (-1178.881) [...23 remote chains...] -- 3:43:15

      Average standard deviation of split frequencies: 0.049478

      331000 -- (-1191.302) [...23 remote chains...] -- 3:42:35
      332000 -- (-1177.081) [...23 remote chains...] -- 3:41:54
      333000 -- (-1182.057) [...23 remote chains...] -- 3:43:43
      334000 -- (-1168.998) [...23 remote chains...] -- 3:43:03
      335000 -- (-1171.494) [...23 remote chains...] -- 3:42:22

      Average standard deviation of split frequencies: 0.049696

      336000 -- (-1168.288) [...23 remote chains...] -- 3:44:10
      337000 -- (-1166.989) [...23 remote chains...] -- 3:43:30
      338000 -- (-1162.354) [...23 remote chains...] -- 3:42:50
      339000 -- (-1166.674) [...23 remote chains...] -- 3:42:10
      340000 -- (-1160.105) [...23 remote chains...] -- 3:43:57

      Average standard deviation of split frequencies: 0.049179

      341000 -- (-1179.912) [...23 remote chains...] -- 3:43:17
      342000 -- (-1170.519) [...23 remote chains...] -- 3:42:38
      343000 -- (-1164.384) [...23 remote chains...] -- 3:41:59
      344000 -- (-1168.902) [...23 remote chains...] -- 3:43:44
      345000 -- (-1162.723) [...23 remote chains...] -- 3:43:05

      Average standard deviation of split frequencies: 0.049333

      346000 -- (-1178.460) [...23 remote chains...] -- 3:42:26
      347000 -- (-1179.217) [...23 remote chains...] -- 3:44:10
      348000 -- (-1187.789) [...23 remote chains...] -- 3:43:31
      349000 -- (-1179.404) [...23 remote chains...] -- 3:42:53
      350000 -- (-1176.859) [...23 remote chains...] -- 3:42:14

      Average standard deviation of split frequencies: 0.048857

      351000 -- (-1170.334) [...23 remote chains...] -- 3:43:57
      352000 -- (-1173.224) [...23 remote chains...] -- 3:43:19
      353000 -- (-1179.285) [...23 remote chains...] -- 3:42:41
      354000 -- (-1173.576) [...23 remote chains...] -- 3:42:03
      355000 -- (-1170.110) [...23 remote chains...] -- 3:43:45

      Average standard deviation of split frequencies: 0.048920

      356000 -- (-1165.429) [...23 remote chains...] -- 3:43:07
      357000 -- (-1161.325) [...23 remote chains...] -- 3:42:29
      358000 -- (-1172.113) [...23 remote chains...] -- 3:41:51
      359000 -- (-1173.527) [...23 remote chains...] -- 3:43:32
      360000 -- (-1184.639) [...23 remote chains...] -- 3:42:55

      Average standard deviation of split frequencies: 0.049933

      361000 -- (-1165.997) [...23 remote chains...] -- 3:42:17
      362000 -- [-1164.495] [...23 remote chains...] -- 3:41:40
      363000 -- (-1165.192) [...23 remote chains...] -- 3:43:20
      364000 -- (-1168.005) [...23 remote chains...] -- 3:42:43
      365000 -- (-1164.864) [...23 remote chains...] -- 3:42:06

      Average standard deviation of split frequencies: 0.049418

      366000 -- [-1159.903] [...23 remote chains...] -- 3:43:45
      367000 -- (-1168.508) [...23 remote chains...] -- 3:43:08
      368000 -- (-1155.321) [...23 remote chains...] -- 3:42:32
      369000 -- (-1153.727) [...23 remote chains...] -- 3:41:55
      370000 -- (-1157.186) [...23 remote chains...] -- 3:43:33

      Average standard deviation of split frequencies: 0.048344

      371000 -- (-1162.322) [...23 remote chains...] -- 3:42:57
      372000 -- (-1158.345) [...23 remote chains...] -- 3:42:20
      373000 -- (-1161.396) [...23 remote chains...] -- 3:41:44
      374000 -- (-1154.661) [...23 remote chains...] -- 3:43:21
      375000 -- (-1158.442) [...23 remote chains...] -- 3:42:45

      Average standard deviation of split frequencies: 0.048654

      376000 -- (-1152.409) [...23 remote chains...] -- 3:42:09
      377000 -- [-1163.394] [...23 remote chains...] -- 3:41:34
      378000 -- [-1152.948] [...23 remote chains...] -- 3:43:10
      379000 -- (-1154.209) [...23 remote chains...] -- 3:42:34
      380000 -- (-1146.631) [...23 remote chains...] -- 3:41:59

      Average standard deviation of split frequencies: 0.048592

      381000 -- (-1162.114) [...23 remote chains...] -- 3:41:23
      382000 -- [-1147.815] [...23 remote chains...] -- 3:42:58
      383000 -- [-1151.637] [...23 remote chains...] -- 3:42:23
      384000 -- (-1157.367) [...23 remote chains...] -- 3:41:48
      385000 -- (-1171.640) [...23 remote chains...] -- 3:43:22

      Average standard deviation of split frequencies: 0.048604

      386000 -- [-1170.103] [...23 remote chains...] -- 3:42:47
      387000 -- (-1165.288) [...23 remote chains...] -- 3:42:12
      388000 -- (-1159.838) [...23 remote chains...] -- 3:43:45
      389000 -- (-1164.178) [...23 remote chains...] -- 3:43:11
      390000 -- (-1166.748) [...23 remote chains...] -- 3:42:36

      Average standard deviation of split frequencies: 0.047540

      391000 -- (-1151.645) [...23 remote chains...] -- 3:42:02
      392000 -- [-1155.098] [...23 remote chains...] -- 3:43:34
      393000 -- (-1154.301) [...23 remote chains...] -- 3:43:00
      394000 -- [-1148.258] [...23 remote chains...] -- 3:42:25
      395000 -- (-1159.422) [...23 remote chains...] -- 3:41:51

      Average standard deviation of split frequencies: 0.047503

      396000 -- (-1146.983) [...23 remote chains...] -- 3:43:23
      397000 -- (-1162.041) [...23 remote chains...] -- 3:42:49
      398000 -- (-1155.979) [...23 remote chains...] -- 3:42:15
      399000 -- (-1152.530) [...23 remote chains...] -- 3:41:41
      400000 -- (-1147.087) [...23 remote chains...] -- 3:43:12

      Average standard deviation of split frequencies: 0.048222

      401000 -- (-1144.912) [...23 remote chains...] -- 3:42:38
      402000 -- (-1153.814) [...23 remote chains...] -- 3:42:04
      403000 -- (-1153.587) [...23 remote chains...] -- 3:43:34
      404000 -- (-1171.361) [...23 remote chains...] -- 3:43:01
      405000 -- (-1161.111) [...23 remote chains...] -- 3:42:27

      Average standard deviation of split frequencies: 0.047565

      406000 -- (-1182.759) [...23 remote chains...] -- 3:41:54
      407000 -- (-1179.458) [...23 remote chains...] -- 3:43:23
      408000 -- (-1176.191) [...23 remote chains...] -- 3:42:50
      409000 -- (-1172.074) [...23 remote chains...] -- 3:42:17
      410000 -- (-1165.758) [...23 remote chains...] -- 3:41:44

      Average standard deviation of split frequencies: 0.046973

      411000 -- (-1171.990) [...23 remote chains...] -- 3:43:12
      412000 -- (-1171.255) [...23 remote chains...] -- 3:42:39
      413000 -- (-1171.180) [...23 remote chains...] -- 3:42:07
      414000 -- (-1161.551) [...23 remote chains...] -- 3:41:34
      415000 -- (-1167.979) [...23 remote chains...] -- 3:43:01

      Average standard deviation of split frequencies: 0.047356

      416000 -- (-1168.792) [...23 remote chains...] -- 3:42:29
      417000 -- (-1170.781) [...23 remote chains...] -- 3:41:57
      418000 -- (-1164.129) [...23 remote chains...] -- 3:41:25
      419000 -- [-1166.783] [...23 remote chains...] -- 3:42:51
      420000 -- (-1167.396) [...23 remote chains...] -- 3:42:19

      Average standard deviation of split frequencies: 0.047392

      421000 -- (-1162.039) [...23 remote chains...] -- 3:41:47
      422000 -- (-1145.075) [...23 remote chains...] -- 3:41:15
      423000 -- [-1152.861] [...23 remote chains...] -- 3:42:41
      424000 -- [-1157.471] [...23 remote chains...] -- 3:42:09
      425000 -- (-1177.103) [...23 remote chains...] -- 3:41:37

      Average standard deviation of split frequencies: 0.046870

      426000 -- (-1168.507) [...23 remote chains...] -- 3:43:02
      427000 -- (-1176.301) [...23 remote chains...] -- 3:42:31
      428000 -- [-1172.532] [...23 remote chains...] -- 3:41:59
      429000 -- (-1162.079) [...23 remote chains...] -- 3:41:28
      430000 -- (-1168.879) [...23 remote chains...] -- 3:42:52

      Average standard deviation of split frequencies: 0.047221

      431000 -- (-1186.346) [...23 remote chains...] -- 3:42:21
      432000 -- (-1171.319) [...23 remote chains...] -- 3:41:49
      433000 -- (-1170.584) [...23 remote chains...] -- 3:41:18
      434000 -- (-1173.449) [...23 remote chains...] -- 3:42:42
      435000 -- (-1172.252) [...23 remote chains...] -- 3:42:11

      Average standard deviation of split frequencies: 0.046654

      436000 -- (-1170.215) [...23 remote chains...] -- 3:41:40
      437000 -- (-1164.583) [...23 remote chains...] -- 3:43:03
      438000 -- (-1167.252) [...23 remote chains...] -- 3:42:32
      439000 -- (-1169.608) [...23 remote chains...] -- 3:42:01
      440000 -- (-1166.495) [...23 remote chains...] -- 3:41:31

      Average standard deviation of split frequencies: 0.046534

      441000 -- (-1164.104) [...23 remote chains...] -- 3:42:53
      442000 -- (-1158.890) [...23 remote chains...] -- 3:42:22
      443000 -- (-1176.229) [...23 remote chains...] -- 3:41:52
      444000 -- (-1170.797) [...23 remote chains...] -- 3:41:21
      445000 -- [-1153.396] [...23 remote chains...] -- 3:42:43

      Average standard deviation of split frequencies: 0.047511

      446000 -- (-1155.823) [...23 remote chains...] -- 3:42:12
      447000 -- (-1153.004) [...23 remote chains...] -- 3:41:42
      448000 -- (-1149.274) [...23 remote chains...] -- 3:41:12
      449000 -- (-1150.396) [...23 remote chains...] -- 3:42:33
      450000 -- [-1143.401] [...23 remote chains...] -- 3:42:03

      Average standard deviation of split frequencies: 0.047008

      451000 -- (-1134.259) [...23 remote chains...] -- 3:41:33
      452000 -- [-1139.635] [...23 remote chains...] -- 3:41:03
      453000 -- (-1145.435) [...23 remote chains...] -- 3:42:23
      454000 -- [-1149.322] [...23 remote chains...] -- 3:41:54
      455000 -- (-1150.104) [...23 remote chains...] -- 3:41:24

      Average standard deviation of split frequencies: 0.046016

      456000 -- (-1149.681) [...23 remote chains...] -- 3:42:43
      457000 -- (-1149.782) [...23 remote chains...] -- 3:42:14
      458000 -- (-1156.816) [...23 remote chains...] -- 3:41:44
      459000 -- (-1153.022) [...23 remote chains...] -- 3:43:03
      460000 -- (-1149.792) [...23 remote chains...] -- 3:42:34

      Average standard deviation of split frequencies: 0.047067

      461000 -- (-1154.602) [...23 remote chains...] -- 3:42:05
      462000 -- (-1158.159) [...23 remote chains...] -- 3:41:35
      463000 -- (-1158.414) [...23 remote chains...] -- 3:42:53
      464000 -- (-1161.618) [...23 remote chains...] -- 3:42:24
      465000 -- (-1174.873) [...23 remote chains...] -- 3:41:55

      Average standard deviation of split frequencies: 0.046760

      466000 -- (-1174.409) [...23 remote chains...] -- 3:41:27
      467000 -- (-1176.525) [...23 remote chains...] -- 3:42:44
      468000 -- (-1172.202) [...23 remote chains...] -- 3:42:15
      469000 -- (-1163.894) [...23 remote chains...] -- 3:41:46
      470000 -- (-1166.299) [...23 remote chains...] -- 3:41:18

      Average standard deviation of split frequencies: 0.046849

      471000 -- (-1161.532) [...23 remote chains...] -- 3:42:34
      472000 -- (-1149.146) [...23 remote chains...] -- 3:42:06
      473000 -- (-1157.384) [...23 remote chains...] -- 3:41:37
      474000 -- (-1149.238) [...23 remote chains...] -- 3:41:09
      475000 -- (-1149.039) [...23 remote chains...] -- 3:42:25

      Average standard deviation of split frequencies: 0.046834

      476000 -- (-1148.904) [...23 remote chains...] -- 3:41:57
      477000 -- (-1153.528) [...23 remote chains...] -- 3:41:29
      478000 -- (-1162.018) [...23 remote chains...] -- 3:42:44
      479000 -- (-1167.885) [...23 remote chains...] -- 3:42:16
      480000 -- (-1168.592) [...23 remote chains...] -- 3:41:48

      Average standard deviation of split frequencies: 0.047610

      481000 -- [-1172.032] [...23 remote chains...] -- 3:41:20
      482000 -- (-1161.627) [...23 remote chains...] -- 3:42:35
      483000 -- (-1159.225) [...23 remote chains...] -- 3:42:07
      484000 -- (-1163.443) [...23 remote chains...] -- 3:41:39
      485000 -- (-1162.571) [...23 remote chains...] -- 3:41:12

      Average standard deviation of split frequencies: 0.048047

      486000 -- (-1173.211) [...23 remote chains...] -- 3:42:26
      487000 -- (-1166.979) [...23 remote chains...] -- 3:41:58
      488000 -- (-1157.258) [...23 remote chains...] -- 3:41:31
      489000 -- (-1172.357) [...23 remote chains...] -- 3:41:03
      490000 -- (-1166.019) [...23 remote chains...] -- 3:42:17

      Average standard deviation of split frequencies: 0.047943

      491000 -- (-1158.392) [...23 remote chains...] -- 3:41:49
      492000 -- [-1154.938] [...23 remote chains...] -- 3:41:22
      493000 -- (-1164.239) [...23 remote chains...] -- 3:42:35
      494000 -- [-1152.395] [...23 remote chains...] -- 3:42:08
      495000 -- [-1166.520] [...23 remote chains...] -- 3:41:41

      Average standard deviation of split frequencies: 0.047641

      496000 -- (-1161.833) [...23 remote chains...] -- 3:41:14
      497000 -- (-1155.996) [...23 remote chains...] -- 3:42:26
      498000 -- (-1171.921) [...23 remote chains...] -- 3:41:59
      499000 -- (-1159.207) [...23 remote chains...] -- 3:41:32
      500000 -- (-1156.942) [...23 remote chains...] -- 3:41:06

      Average standard deviation of split frequencies: 0.047639

      501000 -- [-1157.284] [...23 remote chains...] -- 3:42:18
      502000 -- (-1153.042) [...23 remote chains...] -- 3:41:51
      503000 -- (-1152.570) [...23 remote chains...] -- 3:41:24
      504000 -- (-1161.749) [...23 remote chains...] -- 3:40:57
      505000 -- (-1161.667) [...23 remote chains...] -- 3:42:09

      Average standard deviation of split frequencies: 0.047104

      506000 -- (-1145.831) [...23 remote chains...] -- 3:41:42
      507000 -- (-1156.774) [...23 remote chains...] -- 3:41:16
      508000 -- (-1143.418) [...23 remote chains...] -- 3:40:49
      509000 -- (-1139.675) [...23 remote chains...] -- 3:42:00
      510000 -- (-1148.525) [...23 remote chains...] -- 3:41:34

      Average standard deviation of split frequencies: 0.046489

      511000 -- (-1149.470) [...23 remote chains...] -- 3:41:08
      512000 -- (-1149.515) [...23 remote chains...] -- 3:40:41
      513000 -- (-1173.635) [...23 remote chains...] -- 3:41:52
      514000 -- (-1179.411) [...23 remote chains...] -- 3:41:26
      515000 -- (-1165.744) [...23 remote chains...] -- 3:41:00

      Average standard deviation of split frequencies: 0.046954

      516000 -- (-1152.316) [...23 remote chains...] -- 3:42:09
      517000 -- (-1155.047) [...23 remote chains...] -- 3:41:43
      518000 -- (-1168.692) [...23 remote chains...] -- 3:41:17
      519000 -- (-1162.341) [...23 remote chains...] -- 3:40:52
      520000 -- (-1161.680) [...23 remote chains...] -- 3:42:01

      Average standard deviation of split frequencies: 0.046455

      521000 -- (-1160.595) [...23 remote chains...] -- 3:41:35
      522000 -- (-1155.409) [...23 remote chains...] -- 3:41:09
      523000 -- (-1148.826) [...23 remote chains...] -- 3:42:18
      524000 -- (-1147.426) [...23 remote chains...] -- 3:41:53
      525000 -- (-1153.587) [...23 remote chains...] -- 3:41:27

      Average standard deviation of split frequencies: 0.045498

      526000 -- (-1150.990) [...23 remote chains...] -- 3:41:02
      527000 -- (-1147.804) [...23 remote chains...] -- 3:42:10
      528000 -- (-1143.716) [...23 remote chains...] -- 3:41:44
      529000 -- (-1157.283) [...23 remote chains...] -- 3:41:19
      530000 -- (-1153.945) [...23 remote chains...] -- 3:40:54

      Average standard deviation of split frequencies: 0.046392

      531000 -- (-1161.526) [...23 remote chains...] -- 3:42:02
      532000 -- (-1160.175) [...23 remote chains...] -- 3:41:36
      533000 -- (-1162.345) [...23 remote chains...] -- 3:41:11
      534000 -- (-1158.830) [...23 remote chains...] -- 3:40:46
      535000 -- (-1157.596) [...23 remote chains...] -- 3:41:53

      Average standard deviation of split frequencies: 0.045915

      536000 -- (-1154.355) [...23 remote chains...] -- 3:41:28
      537000 -- (-1144.971) [...23 remote chains...] -- 3:41:03
      538000 -- (-1148.966) [...23 remote chains...] -- 3:42:10
      539000 -- (-1147.156) [...23 remote chains...] -- 3:41:45
      540000 -- (-1144.371) [...23 remote chains...] -- 3:41:20

      Average standard deviation of split frequencies: 0.046043

      541000 -- (-1150.996) [...23 remote chains...] -- 3:42:27
      542000 -- (-1144.222) [...23 remote chains...] -- 3:42:02
      543000 -- (-1153.204) [...23 remote chains...] -- 3:41:37
      544000 -- (-1148.689) [...23 remote chains...] -- 3:41:13
      545000 -- (-1150.997) [...23 remote chains...] -- 3:42:19

      Average standard deviation of split frequencies: 0.045908

      546000 -- [-1144.830] [...23 remote chains...] -- 3:41:54
      547000 -- (-1152.776) [...23 remote chains...] -- 3:41:29
      548000 -- (-1167.911) [...23 remote chains...] -- 3:41:05
      549000 -- (-1153.736) [...23 remote chains...] -- 3:42:11
      550000 -- (-1169.150) [...23 remote chains...] -- 3:41:46

      Average standard deviation of split frequencies: 0.045435

      551000 -- (-1157.181) [...23 remote chains...] -- 3:41:22
      552000 -- (-1151.832) [...23 remote chains...] -- 3:42:27
      553000 -- (-1160.249) [...23 remote chains...] -- 3:42:02
      554000 -- (-1164.399) [...23 remote chains...] -- 3:41:38
      555000 -- (-1167.004) [...23 remote chains...] -- 3:41:14

      Average standard deviation of split frequencies: 0.045405

      556000 -- (-1154.954) [...23 remote chains...] -- 3:42:19
      557000 -- (-1154.023) [...23 remote chains...] -- 3:41:54
      558000 -- [-1150.984] [...23 remote chains...] -- 3:41:30
      559000 -- (-1168.666) [...23 remote chains...] -- 3:42:35
      560000 -- (-1164.137) [...23 remote chains...] -- 3:42:11

      Average standard deviation of split frequencies: 0.045112

      561000 -- (-1158.878) [...23 remote chains...] -- 3:41:47
      562000 -- (-1172.995) [...23 remote chains...] -- 3:41:23
      563000 -- (-1165.670) [...23 remote chains...] -- 3:42:27
      564000 -- (-1164.927) [...23 remote chains...] -- 3:42:03
      565000 -- [-1159.390] [...23 remote chains...] -- 3:41:39

      Average standard deviation of split frequencies: 0.044793

      566000 -- [-1158.582] [...23 remote chains...] -- 3:42:42
      567000 -- [-1146.370] [...23 remote chains...] -- 3:42:19
      568000 -- [-1148.336] [...23 remote chains...] -- 3:41:55
      569000 -- (-1149.474) [...23 remote chains...] -- 3:41:31
      570000 -- (-1156.817) [...23 remote chains...] -- 3:42:34

      Average standard deviation of split frequencies: 0.044456

      571000 -- (-1140.972) [...23 remote chains...] -- 3:42:11
      572000 -- (-1142.249) [...23 remote chains...] -- 3:41:47
      573000 -- [-1160.903] [...23 remote chains...] -- 3:41:24
      574000 -- (-1143.635) [...23 remote chains...] -- 3:42:26
      575000 -- (-1144.812) [...23 remote chains...] -- 3:42:03

      Average standard deviation of split frequencies: 0.044052

      576000 -- (-1165.543) [...23 remote chains...] -- 3:41:39
      577000 -- (-1159.492) [...23 remote chains...] -- 3:41:16
      578000 -- (-1152.068) [...23 remote chains...] -- 3:42:18
      579000 -- [-1149.658] [...23 remote chains...] -- 3:41:55
      580000 -- (-1153.720) [...23 remote chains...] -- 3:41:32

      Average standard deviation of split frequencies: 0.043733

      581000 -- (-1161.941) [...23 remote chains...] -- 3:41:09
      582000 -- (-1156.468) [...23 remote chains...] -- 3:42:10
      583000 -- [-1157.195] [...23 remote chains...] -- 3:41:47
      584000 -- [-1157.338] [...23 remote chains...] -- 3:41:24
      585000 -- (-1155.901) [...23 remote chains...] -- 3:41:01

      Average standard deviation of split frequencies: 0.044153

      586000 -- (-1155.878) [...23 remote chains...] -- 3:42:03
      587000 -- (-1162.597) [...23 remote chains...] -- 3:41:40
      588000 -- (-1166.705) [...23 remote chains...] -- 3:41:17
      589000 -- (-1163.419) [...23 remote chains...] -- 3:42:18
      590000 -- (-1159.763) [...23 remote chains...] -- 3:41:55

      Average standard deviation of split frequencies: 0.043665

      591000 -- (-1164.309) [...23 remote chains...] -- 3:41:32
      592000 -- (-1166.720) [...23 remote chains...] -- 3:41:10
      593000 -- [-1166.871] [...23 remote chains...] -- 3:42:10
      594000 -- (-1169.100) [...23 remote chains...] -- 3:41:48
      595000 -- [-1153.206] [...23 remote chains...] -- 3:41:25

      Average standard deviation of split frequencies: 0.042858

      596000 -- [-1146.113] [...23 remote chains...] -- 3:41:02
      597000 -- (-1150.007) [...23 remote chains...] -- 3:42:03
      598000 -- (-1146.344) [...23 remote chains...] -- 3:41:40
      599000 -- (-1152.204) [...23 remote chains...] -- 3:41:18
      600000 -- [-1146.473] [...23 remote chains...] -- 3:40:55

      Average standard deviation of split frequencies: 0.042156

      601000 -- [-1148.534] [...23 remote chains...] -- 3:41:55
      602000 -- [-1150.308] [...23 remote chains...] -- 3:41:33
      603000 -- [-1147.416] [...23 remote chains...] -- 3:41:10
      604000 -- (-1146.225) [...23 remote chains...] -- 3:40:48
      605000 -- [-1152.547] [...23 remote chains...] -- 3:41:48

      Average standard deviation of split frequencies: 0.041611

      606000 -- (-1144.518) [...23 remote chains...] -- 3:41:25
      607000 -- (-1147.479) [...23 remote chains...] -- 3:41:03
      608000 -- (-1151.713) [...23 remote chains...] -- 3:42:02
      609000 -- [-1144.809] [...23 remote chains...] -- 3:41:40
      610000 -- (-1153.017) [...23 remote chains...] -- 3:41:18

      Average standard deviation of split frequencies: 0.041260

      611000 -- (-1155.892) [...23 remote chains...] -- 3:40:56
      612000 -- (-1155.755) [...23 remote chains...] -- 3:41:55
      613000 -- [-1152.079] [...23 remote chains...] -- 3:41:33
      614000 -- (-1152.582) [...23 remote chains...] -- 3:41:11
      615000 -- [-1147.888] [...23 remote chains...] -- 3:40:49

      Average standard deviation of split frequencies: 0.040995

      616000 -- (-1149.353) [...23 remote chains...] -- 3:41:48
      617000 -- (-1151.044) [...23 remote chains...] -- 3:41:26
      618000 -- [-1145.569] [...23 remote chains...] -- 3:41:04
      619000 -- (-1139.406) [...23 remote chains...] -- 3:42:02
      620000 -- (-1149.071) [...23 remote chains...] -- 3:41:40

      Average standard deviation of split frequencies: 0.040349

      621000 -- (-1158.680) [...23 remote chains...] -- 3:41:19
      622000 -- (-1161.850) [...23 remote chains...] -- 3:40:57
      623000 -- (-1158.609) [...23 remote chains...] -- 3:41:55
      624000 -- (-1147.944) [...23 remote chains...] -- 3:41:33
      625000 -- (-1166.575) [...23 remote chains...] -- 3:41:11

      Average standard deviation of split frequencies: 0.039290

      626000 -- [-1166.083] [...23 remote chains...] -- 3:40:50
      627000 -- (-1160.364) [...23 remote chains...] -- 3:41:47
      628000 -- (-1147.428) [...23 remote chains...] -- 3:41:26
      629000 -- (-1148.882) [...23 remote chains...] -- 3:41:05
      630000 -- (-1162.751) [...23 remote chains...] -- 3:40:43

      Average standard deviation of split frequencies: 0.039027

      631000 -- (-1146.791) [...23 remote chains...] -- 3:41:40
      632000 -- (-1148.873) [...23 remote chains...] -- 3:41:19
      633000 -- (-1147.218) [...23 remote chains...] -- 3:40:58
      634000 -- [-1150.139] [...23 remote chains...] -- 3:41:54
      635000 -- (-1160.123) [...23 remote chains...] -- 3:41:33

      Average standard deviation of split frequencies: 0.038213

      636000 -- (-1160.832) [...23 remote chains...] -- 3:41:12
      637000 -- [-1142.220] [...23 remote chains...] -- 3:40:51
      638000 -- (-1162.657) [...23 remote chains...] -- 3:41:47
      639000 -- [-1155.340] [...23 remote chains...] -- 3:41:26
      640000 -- (-1155.217) [...23 remote chains...] -- 3:41:05

      Average standard deviation of split frequencies: 0.037548

      641000 -- (-1148.289) [...23 remote chains...] -- 3:40:44
      642000 -- (-1144.727) [...23 remote chains...] -- 3:41:40
      643000 -- (-1143.958) [...23 remote chains...] -- 3:41:19
      644000 -- (-1147.540) [...23 remote chains...] -- 3:40:58
      645000 -- (-1153.804) [...23 remote chains...] -- 3:40:37

      Average standard deviation of split frequencies: 0.036888

      646000 -- (-1159.688) [...23 remote chains...] -- 3:41:33
      647000 -- (-1147.576) [...23 remote chains...] -- 3:41:12
      648000 -- (-1153.885) [...23 remote chains...] -- 3:40:51
      649000 -- (-1149.616) [...23 remote chains...] -- 3:41:47
      650000 -- (-1157.038) [...23 remote chains...] -- 3:41:26

      Average standard deviation of split frequencies: 0.036202

      651000 -- (-1161.280) [...23 remote chains...] -- 3:41:05
      652000 -- (-1151.814) [...23 remote chains...] -- 3:40:45
      653000 -- (-1149.000) [...23 remote chains...] -- 3:41:40
      654000 -- (-1141.243) [...23 remote chains...] -- 3:41:19
      655000 -- (-1148.261) [...23 remote chains...] -- 3:40:59

      Average standard deviation of split frequencies: 0.035713

      656000 -- (-1152.993) [...23 remote chains...] -- 3:40:38
      657000 -- (-1155.403) [...23 remote chains...] -- 3:41:33
      658000 -- (-1167.618) [...23 remote chains...] -- 3:41:12
      659000 -- (-1152.346) [...23 remote chains...] -- 3:40:52
      660000 -- (-1154.674) [...23 remote chains...] -- 3:40:32

      Average standard deviation of split frequencies: 0.035745

      661000 -- (-1151.737) [...23 remote chains...] -- 3:41:26
      662000 -- (-1160.608) [...23 remote chains...] -- 3:41:06
      663000 -- (-1154.045) [...23 remote chains...] -- 3:40:45
      664000 -- (-1160.077) [...23 remote chains...] -- 3:40:25
      665000 -- (-1157.698) [...23 remote chains...] -- 3:41:19

      Average standard deviation of split frequencies: 0.034884

      666000 -- (-1169.721) [...23 remote chains...] -- 3:40:59
      667000 -- (-1158.411) [...23 remote chains...] -- 3:40:39
      668000 -- (-1168.965) [...23 remote chains...] -- 3:41:33
      669000 -- (-1166.826) [...23 remote chains...] -- 3:41:12
      670000 -- [-1162.439] [...23 remote chains...] -- 3:40:52

      Average standard deviation of split frequencies: 0.034154

      671000 -- (-1161.008) [...23 remote chains...] -- 3:40:32
      672000 -- (-1166.598) [...23 remote chains...] -- 3:41:26
      673000 -- [-1148.438] [...23 remote chains...] -- 3:41:06
      674000 -- (-1154.947) [...23 remote chains...] -- 3:40:46
      675000 -- [-1152.781] [...23 remote chains...] -- 3:40:26

      Average standard deviation of split frequencies: 0.033493

      676000 -- (-1150.017) [...23 remote chains...] -- 3:41:19
      677000 -- (-1151.226) [...23 remote chains...] -- 3:40:59
      678000 -- [-1152.788] [...23 remote chains...] -- 3:40:39
      679000 -- [-1162.698] [...23 remote chains...] -- 3:41:32
      680000 -- (-1159.565) [...23 remote chains...] -- 3:41:12

      Average standard deviation of split frequencies: 0.032882

      681000 -- [-1152.935] [...23 remote chains...] -- 3:40:53
      682000 -- (-1158.064) [...23 remote chains...] -- 3:40:33
      683000 -- (-1149.544) [...23 remote chains...] -- 3:41:25
      684000 -- [-1152.419] [...23 remote chains...] -- 3:41:06
      685000 -- (-1166.171) [...23 remote chains...] -- 3:40:46

      Average standard deviation of split frequencies: 0.032534

      686000 -- (-1160.117) [...23 remote chains...] -- 3:40:27
      687000 -- (-1152.689) [...23 remote chains...] -- 3:41:19
      688000 -- (-1146.069) [...23 remote chains...] -- 3:40:59
      689000 -- (-1158.680) [...23 remote chains...] -- 3:40:40
      690000 -- (-1173.764) [...23 remote chains...] -- 3:41:32

      Average standard deviation of split frequencies: 0.031400

      691000 -- (-1170.860) [...23 remote chains...] -- 3:41:12
      692000 -- [-1163.430] [...23 remote chains...] -- 3:40:53
      693000 -- (-1160.516) [...23 remote chains...] -- 3:40:33
      694000 -- (-1167.953) [...23 remote chains...] -- 3:41:25
      695000 -- [-1159.737] [...23 remote chains...] -- 3:41:06

      Average standard deviation of split frequencies: 0.030262

      696000 -- [-1158.402] [...23 remote chains...] -- 3:40:46
      697000 -- [-1159.511] [...23 remote chains...] -- 3:41:38
      698000 -- (-1159.700) [...23 remote chains...] -- 3:41:19
      699000 -- (-1174.481) [...23 remote chains...] -- 3:40:59
      700000 -- (-1165.568) [...23 remote chains...] -- 3:40:40

      Average standard deviation of split frequencies: 0.029859

      701000 -- [-1168.858] [...23 remote chains...] -- 3:41:31
      702000 -- [-1161.867] [...23 remote chains...] -- 3:41:12
      703000 -- (-1159.877) [...23 remote chains...] -- 3:40:53
      704000 -- [-1159.876] [...23 remote chains...] -- 3:40:34
      705000 -- [-1167.639] [...23 remote chains...] -- 3:41:25

      Average standard deviation of split frequencies: 0.029765

      706000 -- (-1163.145) [...23 remote chains...] -- 3:41:06
      707000 -- [-1168.890] [...23 remote chains...] -- 3:40:47
      708000 -- [-1166.146] [...23 remote chains...] -- 3:40:28
      709000 -- [-1165.741] [...23 remote chains...] -- 3:41:18
      710000 -- (-1159.966) [...23 remote chains...] -- 3:40:59

      Average standard deviation of split frequencies: 0.029803

      711000 -- (-1158.812) [...23 remote chains...] -- 3:40:40
      712000 -- (-1159.662) [...23 remote chains...] -- 3:41:31
      713000 -- [-1158.044] [...23 remote chains...] -- 3:41:12
      714000 -- [-1155.773] [...23 remote chains...] -- 3:40:53
      715000 -- (-1158.299) [...23 remote chains...] -- 3:40:34

      Average standard deviation of split frequencies: 0.029546

      716000 -- (-1159.749) [...23 remote chains...] -- 3:41:24
      717000 -- (-1162.295) [...23 remote chains...] -- 3:41:05
      718000 -- (-1169.692) [...23 remote chains...] -- 3:40:47
      719000 -- (-1158.172) [...23 remote chains...] -- 3:40:28
      720000 -- (-1166.330) [...23 remote chains...] -- 3:41:18

      Average standard deviation of split frequencies: 0.028535

      721000 -- (-1161.621) [...23 remote chains...] -- 3:40:59
      722000 -- (-1155.301) [...23 remote chains...] -- 3:40:40
      723000 -- (-1165.161) [...23 remote chains...] -- 3:40:22
      724000 -- (-1164.033) [...23 remote chains...] -- 3:41:11
      725000 -- (-1163.265) [...23 remote chains...] -- 3:40:53

      Average standard deviation of split frequencies: 0.027968

      726000 -- (-1157.666) [...23 remote chains...] -- 3:40:34
      727000 -- (-1159.502) [...23 remote chains...] -- 3:40:16
      728000 -- (-1165.505) [...23 remote chains...] -- 3:41:05
      729000 -- [-1159.718] [...23 remote chains...] -- 3:40:47
      730000 -- [-1157.122] [...23 remote chains...] -- 3:40:28

      Average standard deviation of split frequencies: 0.027489

      731000 -- (-1164.852) [...23 remote chains...] -- 3:41:17
      732000 -- (-1162.354) [...23 remote chains...] -- 3:40:59
      733000 -- (-1162.322) [...23 remote chains...] -- 3:40:40
      734000 -- (-1159.067) [...23 remote chains...] -- 3:40:22
      735000 -- [-1154.894] [...23 remote chains...] -- 3:41:11

      Average standard deviation of split frequencies: 0.027392

      736000 -- (-1157.503) [...23 remote chains...] -- 3:40:53
      737000 -- (-1154.526) [...23 remote chains...] -- 3:40:34
      738000 -- (-1159.426) [...23 remote chains...] -- 3:40:16
      739000 -- (-1150.101) [...23 remote chains...] -- 3:41:05
      740000 -- (-1160.119) [...23 remote chains...] -- 3:40:46

      Average standard deviation of split frequencies: 0.027064

      741000 -- (-1158.736) [...23 remote chains...] -- 3:40:28
      742000 -- (-1155.983) [...23 remote chains...] -- 3:40:10
      743000 -- (-1161.151) [...23 remote chains...] -- 3:40:58
      744000 -- (-1151.362) [...23 remote chains...] -- 3:40:40
      745000 -- (-1147.643) [...23 remote chains...] -- 3:40:22

      Average standard deviation of split frequencies: 0.026828

      746000 -- (-1143.193) [...23 remote chains...] -- 3:41:10
      747000 -- (-1151.786) [...23 remote chains...] -- 3:40:52
      748000 -- [-1152.401] [...23 remote chains...] -- 3:40:34
      749000 -- (-1146.752) [...23 remote chains...] -- 3:40:16
      750000 -- (-1160.088) [...23 remote chains...] -- 3:41:04

      Average standard deviation of split frequencies: 0.026821

      751000 -- (-1152.920) [...23 remote chains...] -- 3:40:46
      752000 -- (-1156.554) [...23 remote chains...] -- 3:40:28
      753000 -- (-1153.308) [...23 remote chains...] -- 3:40:11
      754000 -- (-1162.040) [...23 remote chains...] -- 3:40:58
      755000 -- (-1152.438) [...23 remote chains...] -- 3:40:40

      Average standard deviation of split frequencies: 0.026591

      756000 -- (-1159.404) [...23 remote chains...] -- 3:40:22
      757000 -- (-1159.913) [...23 remote chains...] -- 3:40:05
      758000 -- (-1158.438) [...23 remote chains...] -- 3:40:52
      759000 -- (-1175.101) [...23 remote chains...] -- 3:40:34
      760000 -- (-1168.200) [...23 remote chains...] -- 3:40:17

      Average standard deviation of split frequencies: 0.026754

      761000 -- (-1177.493) [...23 remote chains...] -- 3:41:04
      762000 -- (-1170.242) [...23 remote chains...] -- 3:40:46
      763000 -- (-1171.351) [...23 remote chains...] -- 3:40:28
      764000 -- (-1169.738) [...23 remote chains...] -- 3:40:11
      765000 -- (-1159.430) [...23 remote chains...] -- 3:40:58

      Average standard deviation of split frequencies: 0.026627

      766000 -- (-1168.118) [...23 remote chains...] -- 3:40:40
      767000 -- [-1165.212] [...23 remote chains...] -- 3:40:22
      768000 -- (-1164.064) [...23 remote chains...] -- 3:40:05
      769000 -- (-1149.966) [...23 remote chains...] -- 3:40:52
      770000 -- (-1170.370) [...23 remote chains...] -- 3:40:34

      Average standard deviation of split frequencies: 0.026743

      771000 -- (-1153.856) [...23 remote chains...] -- 3:40:17
      772000 -- [-1155.752] [...23 remote chains...] -- 3:41:03
      773000 -- [-1162.429] [...23 remote chains...] -- 3:40:46
      774000 -- (-1168.456) [...23 remote chains...] -- 3:40:28
      775000 -- [-1162.614] [...23 remote chains...] -- 3:40:11

      Average standard deviation of split frequencies: 0.026742

      776000 -- (-1167.491) [...23 remote chains...] -- 3:40:57
      777000 -- (-1167.660) [...23 remote chains...] -- 3:40:40
      778000 -- (-1172.257) [...23 remote chains...] -- 3:40:22
      779000 -- (-1163.048) [...23 remote chains...] -- 3:41:08
      780000 -- [-1169.382] [...23 remote chains...] -- 3:40:51

      Average standard deviation of split frequencies: 0.026808

      781000 -- (-1171.239) [...23 remote chains...] -- 3:40:34
      782000 -- (-1156.625) [...23 remote chains...] -- 3:40:17
      783000 -- (-1156.216) [...23 remote chains...] -- 3:41:02
      784000 -- (-1155.666) [...23 remote chains...] -- 3:40:45
      785000 -- [-1151.344] [...23 remote chains...] -- 3:40:28

      Average standard deviation of split frequencies: 0.026834

      786000 -- (-1155.085) [...23 remote chains...] -- 3:40:11
      787000 -- (-1156.640) [...23 remote chains...] -- 3:40:56
      788000 -- (-1157.078) [...23 remote chains...] -- 3:40:39
      789000 -- (-1166.044) [...23 remote chains...] -- 3:40:22
      790000 -- [-1167.867] [...23 remote chains...] -- 3:40:05

      Average standard deviation of split frequencies: 0.026883

      791000 -- (-1169.435) [...23 remote chains...] -- 3:40:50
      792000 -- [-1168.486] [...23 remote chains...] -- 3:40:33
      793000 -- (-1166.350) [...23 remote chains...] -- 3:40:17
      794000 -- (-1169.653) [...23 remote chains...] -- 3:41:02
      795000 -- (-1177.136) [...23 remote chains...] -- 3:40:45

      Average standard deviation of split frequencies: 0.026894

      796000 -- (-1173.258) [...23 remote chains...] -- 3:40:28
      797000 -- (-1164.386) [...23 remote chains...] -- 3:41:13
      798000 -- (-1163.375) [...23 remote chains...] -- 3:40:56
      799000 -- (-1150.547) [...23 remote chains...] -- 3:40:39
      800000 -- (-1159.575) [...23 remote chains...] -- 3:40:22

      Average standard deviation of split frequencies: 0.027199

      801000 -- [-1163.937] [...23 remote chains...] -- 3:41:07
      802000 -- (-1164.866) [...23 remote chains...] -- 3:40:50
      803000 -- [-1156.325] [...23 remote chains...] -- 3:40:33
      804000 -- (-1159.443) [...23 remote chains...] -- 3:40:16
      805000 -- [-1167.367] [...23 remote chains...] -- 3:41:01

      Average standard deviation of split frequencies: 0.027352

      806000 -- (-1156.847) [...23 remote chains...] -- 3:40:44
      807000 -- (-1158.062) [...23 remote chains...] -- 3:40:27
      808000 -- [-1156.634] [...23 remote chains...] -- 3:41:12
      809000 -- (-1164.585) [...23 remote chains...] -- 3:40:55
      810000 -- (-1176.824) [...23 remote chains...] -- 3:40:38

      Average standard deviation of split frequencies: 0.027763

      811000 -- [-1160.943] [...23 remote chains...] -- 3:40:22
      812000 -- (-1169.354) [...23 remote chains...] -- 3:41:06
      813000 -- (-1169.739) [...23 remote chains...] -- 3:40:49
      814000 -- (-1170.876) [...23 remote chains...] -- 3:40:33
      815000 -- (-1177.402) [...23 remote chains...] -- 3:41:16

      Average standard deviation of split frequencies: 0.027936

      816000 -- (-1172.217) [...23 remote chains...] -- 3:41:00
      817000 -- (-1178.153) [...23 remote chains...] -- 3:40:43
      818000 -- (-1182.852) [...23 remote chains...] -- 3:40:27
      819000 -- [-1166.601] [...23 remote chains...] -- 3:41:11
      820000 -- (-1161.855) [...23 remote chains...] -- 3:40:54

      Average standard deviation of split frequencies: 0.027930

      821000 -- [-1168.997] [...23 remote chains...] -- 3:40:38
      822000 -- (-1164.514) [...23 remote chains...] -- 3:40:21
      823000 -- [-1161.306] [...23 remote chains...] -- 3:41:05
      824000 -- (-1153.599) [...23 remote chains...] -- 3:40:48
      825000 -- [-1146.008] [...23 remote chains...] -- 3:40:32

      Average standard deviation of split frequencies: 0.028190

      826000 -- [-1154.071] [...23 remote chains...] -- 3:41:15
      827000 -- [-1165.834] [...23 remote chains...] -- 3:40:59
      828000 -- (-1149.689) [...23 remote chains...] -- 3:40:43
      829000 -- (-1160.324) [...23 remote chains...] -- 3:40:26
      830000 -- [-1161.819] [...23 remote chains...] -- 3:41:09

      Average standard deviation of split frequencies: 0.028458

      831000 -- (-1159.407) [...23 remote chains...] -- 3:40:53
      832000 -- (-1161.823) [...23 remote chains...] -- 3:40:37
      833000 -- (-1157.796) [...23 remote chains...] -- 3:41:20
      834000 -- (-1158.636) [...23 remote chains...] -- 3:41:04
      835000 -- (-1159.662) [...23 remote chains...] -- 3:40:48

      Average standard deviation of split frequencies: 0.028372

      836000 -- [-1151.453] [...23 remote chains...] -- 3:40:31
      837000 -- (-1157.764) [...23 remote chains...] -- 3:41:14
      838000 -- (-1167.147) [...23 remote chains...] -- 3:40:58
      839000 -- (-1158.560) [...23 remote chains...] -- 3:40:42
      840000 -- [-1141.069] [...23 remote chains...] -- 3:40:26

      Average standard deviation of split frequencies: 0.028511

      841000 -- (-1147.391) [...23 remote chains...] -- 3:41:08
      842000 -- (-1146.994) [...23 remote chains...] -- 3:40:52
      843000 -- (-1152.139) [...23 remote chains...] -- 3:40:36
      844000 -- (-1154.852) [...23 remote chains...] -- 3:41:19
      845000 -- (-1153.074) [...23 remote chains...] -- 3:41:03

      Average standard deviation of split frequencies: 0.029038

      846000 -- (-1166.819) [...23 remote chains...] -- 3:40:47
      847000 -- (-1159.362) [...23 remote chains...] -- 3:40:31
      848000 -- (-1157.853) [...23 remote chains...] -- 3:41:13
      849000 -- (-1161.201) [...23 remote chains...] -- 3:40:57
      850000 -- (-1168.435) [...23 remote chains...] -- 3:40:41

      Average standard deviation of split frequencies: 0.028786

      851000 -- [-1163.699] [...23 remote chains...] -- 3:40:25
      852000 -- (-1168.251) [...23 remote chains...] -- 3:41:07
      853000 -- (-1166.295) [...23 remote chains...] -- 3:40:51
      854000 -- (-1172.856) [...23 remote chains...] -- 3:40:36
      855000 -- (-1169.135) [...23 remote chains...] -- 3:41:17

      Average standard deviation of split frequencies: 0.028900

      856000 -- (-1154.349) [...23 remote chains...] -- 3:41:01
      857000 -- (-1163.647) [...23 remote chains...] -- 3:40:46
      858000 -- (-1176.792) [...23 remote chains...] -- 3:40:30
      859000 -- (-1158.838) [...23 remote chains...] -- 3:41:12
      860000 -- (-1168.616) [...23 remote chains...] -- 3:40:56

      Average standard deviation of split frequencies: 0.029295

      861000 -- (-1162.658) [...23 remote chains...] -- 3:40:40
      862000 -- (-1162.250) [...23 remote chains...] -- 3:40:25
      863000 -- (-1174.165) [...23 remote chains...] -- 3:41:06
      864000 -- (-1158.727) [...23 remote chains...] -- 3:40:50
      865000 -- [-1152.215] [...23 remote chains...] -- 3:40:35

      Average standard deviation of split frequencies: 0.028975

      866000 -- [-1176.998] [...23 remote chains...] -- 3:41:16
      867000 -- (-1166.285) [...23 remote chains...] -- 3:41:00
      868000 -- [-1158.275] [...23 remote chains...] -- 3:40:45
      869000 -- [-1167.719] [...23 remote chains...] -- 3:40:29
      870000 -- (-1168.636) [...23 remote chains...] -- 3:41:10

      Average standard deviation of split frequencies: 0.029156

      871000 -- [-1152.207] [...23 remote chains...] -- 3:40:55
      872000 -- [-1153.656] [...23 remote chains...] -- 3:40:39
      873000 -- [-1150.445] [...23 remote chains...] -- 3:41:20
      874000 -- [-1151.041] [...23 remote chains...] -- 3:41:05
      875000 -- (-1151.873) [...23 remote chains...] -- 3:40:49

      Average standard deviation of split frequencies: 0.028991

      876000 -- [-1155.928] [...23 remote chains...] -- 3:40:34
      877000 -- [-1165.137] [...23 remote chains...] -- 3:41:14
      878000 -- (-1160.319) [...23 remote chains...] -- 3:40:59
      879000 -- [-1157.159] [...23 remote chains...] -- 3:40:44
      880000 -- [-1159.845] [...23 remote chains...] -- 3:40:28

      Average standard deviation of split frequencies: 0.029019

      881000 -- (-1164.470) [...23 remote chains...] -- 3:41:09
      882000 -- (-1161.109) [...23 remote chains...] -- 3:40:54
      883000 -- [-1158.827] [...23 remote chains...] -- 3:41:34
      884000 -- (-1152.715) [...23 remote chains...] -- 3:41:19
      885000 -- (-1158.369) [...23 remote chains...] -- 3:41:03

      Average standard deviation of split frequencies: 0.029811

      886000 -- (-1151.144) [...23 remote chains...] -- 3:41:44
      887000 -- [-1145.126] [...23 remote chains...] -- 3:41:28
      888000 -- (-1152.200) [...23 remote chains...] -- 3:41:13
      889000 -- (-1152.988) [...23 remote chains...] -- 3:40:58
      890000 -- [-1158.703] [...23 remote chains...] -- 3:41:38

      Average standard deviation of split frequencies: 0.029217

      891000 -- (-1156.138) [...23 remote chains...] -- 3:41:23
      892000 -- (-1156.108) [...23 remote chains...] -- 3:41:07
      893000 -- (-1165.586) [...23 remote chains...] -- 3:40:52
      894000 -- (-1162.441) [...23 remote chains...] -- 3:41:32
      895000 -- (-1155.276) [...23 remote chains...] -- 3:41:17

      Average standard deviation of split frequencies: 0.029043

      896000 -- (-1161.317) [...23 remote chains...] -- 3:41:02
      897000 -- [-1162.915] [...23 remote chains...] -- 3:40:47
      898000 -- [-1160.186] [...23 remote chains...] -- 3:41:27
      899000 -- (-1170.464) [...23 remote chains...] -- 3:41:12
      900000 -- (-1168.900) [...23 remote chains...] -- 3:40:57

      Average standard deviation of split frequencies: 0.029869

      901000 -- (-1173.293) [...23 remote chains...] -- 3:41:36
      902000 -- (-1168.963) [...23 remote chains...] -- 3:41:21
      903000 -- (-1162.575) [...23 remote chains...] -- 3:41:06
      904000 -- (-1161.309) [...23 remote chains...] -- 3:40:51
      905000 -- (-1161.167) [...23 remote chains...] -- 3:41:30

      Average standard deviation of split frequencies: 0.029615

      906000 -- (-1167.943) [...23 remote chains...] -- 3:41:15
      907000 -- (-1159.817) [...23 remote chains...] -- 3:41:01
      908000 -- (-1148.692) [...23 remote chains...] -- 3:40:46
      909000 -- (-1160.039) [...23 remote chains...] -- 3:41:25
      910000 -- (-1155.714) [...23 remote chains...] -- 3:41:10

      Average standard deviation of split frequencies: 0.029381

      911000 -- (-1156.300) [...23 remote chains...] -- 3:40:55
      912000 -- (-1156.162) [...23 remote chains...] -- 3:40:40
      913000 -- (-1154.096) [...23 remote chains...] -- 3:41:19
      914000 -- [-1159.978] [...23 remote chains...] -- 3:41:05
      915000 -- (-1163.279) [...23 remote chains...] -- 3:40:50

      Average standard deviation of split frequencies: 0.029695

      916000 -- (-1155.731) [...23 remote chains...] -- 3:40:35
      917000 -- (-1166.789) [...23 remote chains...] -- 3:41:14
      918000 -- (-1157.204) [...23 remote chains...] -- 3:40:59
      919000 -- (-1151.412) [...23 remote chains...] -- 3:40:44
      920000 -- (-1147.985) [...23 remote chains...] -- 3:41:23

      Average standard deviation of split frequencies: 0.029643

      921000 -- [-1143.921] [...23 remote chains...] -- 3:41:08
      922000 -- (-1152.034) [...23 remote chains...] -- 3:40:54
      923000 -- (-1156.590) [...23 remote chains...] -- 3:40:39
      924000 -- (-1150.355) [...23 remote chains...] -- 3:41:18
      925000 -- (-1168.692) [...23 remote chains...] -- 3:41:03

      Average standard deviation of split frequencies: 0.029506

      926000 -- (-1171.489) [...23 remote chains...] -- 3:40:48
      927000 -- (-1159.227) [...23 remote chains...] -- 3:40:34
      928000 -- (-1151.045) [...23 remote chains...] -- 3:41:12
      929000 -- (-1159.751) [...23 remote chains...] -- 3:40:58
      930000 -- (-1161.689) [...23 remote chains...] -- 3:40:43

      Average standard deviation of split frequencies: 0.029633

      931000 -- (-1174.715) [...23 remote chains...] -- 3:41:21
      932000 -- (-1160.859) [...23 remote chains...] -- 3:41:07
      933000 -- (-1159.578) [...23 remote chains...] -- 3:40:52
      934000 -- (-1162.556) [...23 remote chains...] -- 3:40:38
      935000 -- (-1166.571) [...23 remote chains...] -- 3:41:16

      Average standard deviation of split frequencies: 0.029587

      936000 -- (-1156.618) [...23 remote chains...] -- 3:41:01
      937000 -- (-1160.607) [...23 remote chains...] -- 3:40:47
      938000 -- (-1171.054) [...23 remote chains...] -- 3:40:33
      939000 -- (-1181.693) [...23 remote chains...] -- 3:41:11
      940000 -- (-1163.199) [...23 remote chains...] -- 3:40:56

      Average standard deviation of split frequencies: 0.029695

      941000 -- (-1164.648) [...23 remote chains...] -- 3:40:42
      942000 -- (-1173.269) [...23 remote chains...] -- 3:40:27
      943000 -- (-1175.000) [...23 remote chains...] -- 3:41:05
      944000 -- (-1179.921) [...23 remote chains...] -- 3:40:51
      945000 -- (-1164.063) [...23 remote chains...] -- 3:40:37

      Average standard deviation of split frequencies: 0.029662

      946000 -- (-1165.272) [...23 remote chains...] -- 3:41:14
      947000 -- (-1178.608) [...23 remote chains...] -- 3:41:00
      948000 -- (-1175.726) [...23 remote chains...] -- 3:40:46
      949000 -- (-1186.785) [...23 remote chains...] -- 3:40:31
      950000 -- (-1187.006) [...23 remote chains...] -- 3:41:09

      Average standard deviation of split frequencies: 0.029687

      951000 -- (-1179.438) [...23 remote chains...] -- 3:40:55
      952000 -- (-1186.780) [...23 remote chains...] -- 3:40:40
      953000 -- [-1173.279] [...23 remote chains...] -- 3:41:18
      954000 -- (-1170.901) [...23 remote chains...] -- 3:41:04
      955000 -- (-1162.686) [...23 remote chains...] -- 3:40:49

      Average standard deviation of split frequencies: 0.029938

      956000 -- (-1173.728) [...23 remote chains...] -- 3:40:35
      957000 -- (-1176.213) [...23 remote chains...] -- 3:41:12
      958000 -- (-1174.680) [...23 remote chains...] -- 3:40:58
      959000 -- [-1173.153] [...23 remote chains...] -- 3:40:44
      960000 -- (-1156.905) [...23 remote chains...] -- 3:41:21

      Average standard deviation of split frequencies: 0.030106

      961000 -- [-1161.130] [...23 remote chains...] -- 3:41:07
      962000 -- (-1159.522) [...23 remote chains...] -- 3:40:53
      963000 -- (-1167.597) [...23 remote chains...] -- 3:40:39
      964000 -- [-1159.346] [...23 remote chains...] -- 3:41:16
      965000 -- (-1167.135) [...23 remote chains...] -- 3:41:02

      Average standard deviation of split frequencies: 0.029790

      966000 -- (-1159.765) [...23 remote chains...] -- 3:40:48
      967000 -- [-1176.120] [...23 remote chains...] -- 3:41:25
      968000 -- (-1161.549) [...23 remote chains...] -- 3:41:11
      969000 -- [-1172.858] [...23 remote chains...] -- 3:40:57
      970000 -- (-1172.733) [...23 remote chains...] -- 3:40:43

      Average standard deviation of split frequencies: 0.029455

      971000 -- (-1167.595) [...23 remote chains...] -- 3:41:19
      972000 -- (-1161.417) [...23 remote chains...] -- 3:41:05
      973000 -- (-1158.216) [...23 remote chains...] -- 3:40:51
      974000 -- (-1148.427) [...23 remote chains...] -- 3:40:38
      975000 -- (-1160.341) [...23 remote chains...] -- 3:41:14

      Average standard deviation of split frequencies: 0.029776

      976000 -- (-1160.639) [...23 remote chains...] -- 3:41:00
      977000 -- (-1159.891) [...23 remote chains...] -- 3:40:46
      978000 -- (-1161.439) [...23 remote chains...] -- 3:41:23
      979000 -- (-1175.217) [...23 remote chains...] -- 3:41:09
      980000 -- [-1159.703] [...23 remote chains...] -- 3:40:55

      Average standard deviation of split frequencies: 0.029427

      981000 -- (-1177.088) [...23 remote chains...] -- 3:40:41
      982000 -- (-1162.378) [...23 remote chains...] -- 3:41:17
      983000 -- (-1168.728) [...23 remote chains...] -- 3:41:04
      984000 -- (-1177.684) [...23 remote chains...] -- 3:40:50
      985000 -- (-1173.955) [...23 remote chains...] -- 3:40:36

      Average standard deviation of split frequencies: 0.029039

      986000 -- (-1189.371) [...23 remote chains...] -- 3:41:12
      987000 -- (-1181.734) [...23 remote chains...] -- 3:40:58
      988000 -- (-1176.258) [...23 remote chains...] -- 3:40:45
      989000 -- (-1181.256) [...23 remote chains...] -- 3:40:31
      990000 -- (-1169.477) [...23 remote chains...] -- 3:41:07

      Average standard deviation of split frequencies: 0.028324

      991000 -- (-1171.932) [...23 remote chains...] -- 3:40:53
      992000 -- (-1165.863) [...23 remote chains...] -- 3:40:40
      993000 -- (-1178.413) [...23 remote chains...] -- 3:41:15
      994000 -- (-1168.790) [...23 remote chains...] -- 3:41:02
      995000 -- (-1153.876) [...23 remote chains...] -- 3:40:48

      Average standard deviation of split frequencies: 0.028133

      996000 -- (-1152.743) [...23 remote chains...] -- 3:40:35
      997000 -- [-1159.771] [...23 remote chains...] -- 3:41:10
      998000 -- (-1165.045) [...23 remote chains...] -- 3:40:57
      999000 -- (-1170.889) [...23 remote chains...] -- 3:40:43
      1000000 -- (-1175.328) [...23 remote chains...] -- 3:40:30

      Average standard deviation of split frequencies: 0.027851

      1001000 -- (-1166.466) [...23 remote chains...] -- 3:41:05
      1002000 -- (-1162.715) [...23 remote chains...] -- 3:40:51
      1003000 -- (-1166.069) [...23 remote chains...] -- 3:40:38
      1004000 -- (-1174.816) [...23 remote chains...] -- 3:40:25
      1005000 -- (-1157.934) [...23 remote chains...] -- 3:41:00

      Average standard deviation of split frequencies: 0.027412

      1006000 -- (-1153.745) [...23 remote chains...] -- 3:40:46
      1007000 -- (-1150.054) [...23 remote chains...] -- 3:40:33
      1008000 -- [-1156.312] [...23 remote chains...] -- 3:40:20
      1009000 -- (-1151.120) [...23 remote chains...] -- 3:40:55
      1010000 -- (-1149.830) [...23 remote chains...] -- 3:40:41

      Average standard deviation of split frequencies: 0.027099

      1011000 -- (-1152.895) [...23 remote chains...] -- 3:40:28
      1012000 -- (-1147.940) [...23 remote chains...] -- 3:41:03
      1013000 -- (-1155.956) [...23 remote chains...] -- 3:40:50
      1014000 -- (-1167.658) [...23 remote chains...] -- 3:40:36
      1015000 -- (-1150.387) [...23 remote chains...] -- 3:40:23

      Average standard deviation of split frequencies: 0.027107

      1016000 -- (-1150.411) [...23 remote chains...] -- 3:40:58
      1017000 -- (-1154.822) [...23 remote chains...] -- 3:40:45
      1018000 -- (-1172.335) [...23 remote chains...] -- 3:40:31
      1019000 -- (-1165.903) [...23 remote chains...] -- 3:41:06
      1020000 -- (-1161.079) [...23 remote chains...] -- 3:40:53

      Average standard deviation of split frequencies: 0.027228

      1021000 -- (-1167.326) [...23 remote chains...] -- 3:40:40
      1022000 -- (-1162.286) [...23 remote chains...] -- 3:40:26
      1023000 -- (-1152.778) [...23 remote chains...] -- 3:41:01
      1024000 -- (-1151.028) [...23 remote chains...] -- 3:40:48
      1025000 -- (-1142.794) [...23 remote chains...] -- 3:40:35

      Average standard deviation of split frequencies: 0.027188

      1026000 -- (-1148.884) [...23 remote chains...] -- 3:40:22
      1027000 -- (-1158.507) [...23 remote chains...] -- 3:40:56
      1028000 -- (-1160.450) [...23 remote chains...] -- 3:40:43
      1029000 -- (-1148.150) [...23 remote chains...] -- 3:41:17
      1030000 -- (-1143.032) [...23 remote chains...] -- 3:41:04

      Average standard deviation of split frequencies: 0.027367

      1031000 -- (-1149.595) [...23 remote chains...] -- 3:40:51
      1032000 -- (-1159.208) [...23 remote chains...] -- 3:40:38
      1033000 -- (-1167.418) [...23 remote chains...] -- 3:41:12
      1034000 -- (-1161.371) [...23 remote chains...] -- 3:40:59
      1035000 -- (-1159.703) [...23 remote chains...] -- 3:40:46

      Average standard deviation of split frequencies: 0.027460

      1036000 -- (-1167.328) [...23 remote chains...] -- 3:40:33
      1037000 -- [-1159.977] [...23 remote chains...] -- 3:41:07
      1038000 -- (-1156.333) [...23 remote chains...] -- 3:40:54
      1039000 -- (-1171.460) [...23 remote chains...] -- 3:40:41
      1040000 -- (-1161.741) [...23 remote chains...] -- 3:40:28

      Average standard deviation of split frequencies: 0.027448

      1041000 -- (-1159.462) [...23 remote chains...] -- 3:41:02
      1042000 -- (-1161.132) [...23 remote chains...] -- 3:40:49
      1043000 -- (-1150.409) [...23 remote chains...] -- 3:40:36
      1044000 -- (-1145.527) [...23 remote chains...] -- 3:40:23
      1045000 -- (-1147.646) [...23 remote chains...] -- 3:40:57

      Average standard deviation of split frequencies: 0.027331

      1046000 -- (-1151.261) [...23 remote chains...] -- 3:40:44
      1047000 -- [-1133.223] [...23 remote chains...] -- 3:40:31
      1048000 -- (-1138.477) [...23 remote chains...] -- 3:41:05
      1049000 -- (-1158.569) [...23 remote chains...] -- 3:40:52
      1050000 -- (-1163.078) [...23 remote chains...] -- 3:40:39

      Average standard deviation of split frequencies: 0.026806

      1051000 -- (-1157.489) [...23 remote chains...] -- 3:41:13
      1052000 -- (-1151.480) [...23 remote chains...] -- 3:41:00
      1053000 -- (-1148.370) [...23 remote chains...] -- 3:40:47
      1054000 -- (-1147.821) [...23 remote chains...] -- 3:40:34
      1055000 -- (-1144.675) [...23 remote chains...] -- 3:41:08

      Average standard deviation of split frequencies: 0.026604

      1056000 -- (-1173.001) [...23 remote chains...] -- 3:40:55
      1057000 -- (-1162.469) [...23 remote chains...] -- 3:40:42
      1058000 -- (-1162.587) [...23 remote chains...] -- 3:40:30
      1059000 -- (-1155.409) [...23 remote chains...] -- 3:41:03
      1060000 -- (-1161.127) [...23 remote chains...] -- 3:40:50

      Average standard deviation of split frequencies: 0.026242

      1061000 -- (-1165.118) [...23 remote chains...] -- 3:40:37
      1062000 -- [-1156.466] [...23 remote chains...] -- 3:41:11
      1063000 -- [-1157.273] [...23 remote chains...] -- 3:40:58
      1064000 -- (-1167.531) [...23 remote chains...] -- 3:40:45
      1065000 -- (-1169.569) [...23 remote chains...] -- 3:41:19

      Average standard deviation of split frequencies: 0.026220

      1066000 -- [-1168.701] [...23 remote chains...] -- 3:41:06
      1067000 -- (-1162.664) [...23 remote chains...] -- 3:40:53
      1068000 -- (-1165.161) [...23 remote chains...] -- 3:40:40
      1069000 -- (-1168.668) [...23 remote chains...] -- 3:41:14
      1070000 -- (-1158.866) [...23 remote chains...] -- 3:41:01

      Average standard deviation of split frequencies: 0.025781

      1071000 -- (-1151.327) [...23 remote chains...] -- 3:40:48
      1072000 -- (-1159.575) [...23 remote chains...] -- 3:40:36
      1073000 -- (-1161.903) [...23 remote chains...] -- 3:41:09
      1074000 -- (-1169.000) [...23 remote chains...] -- 3:40:56
      1075000 -- (-1177.280) [...23 remote chains...] -- 3:40:43

      Average standard deviation of split frequencies: 0.025452

      1076000 -- [-1163.948] [...23 remote chains...] -- 3:41:16
      1077000 -- (-1159.943) [...23 remote chains...] -- 3:41:04
      1078000 -- [-1151.312] [...23 remote chains...] -- 3:40:51
      1079000 -- (-1156.912) [...23 remote chains...] -- 3:40:39
      1080000 -- [-1152.966] [...23 remote chains...] -- 3:41:11

      Average standard deviation of split frequencies: 0.025451

      1081000 -- (-1160.802) [...23 remote chains...] -- 3:40:59
      1082000 -- (-1147.120) [...23 remote chains...] -- 3:40:46
      1083000 -- [-1145.130] [...23 remote chains...] -- 3:40:34
      1084000 -- (-1155.241) [...23 remote chains...] -- 3:41:06
      1085000 -- (-1147.611) [...23 remote chains...] -- 3:40:54

      Average standard deviation of split frequencies: 0.025410

      1086000 -- (-1146.021) [...23 remote chains...] -- 3:40:41
      1087000 -- (-1161.644) [...23 remote chains...] -- 3:41:14
      1088000 -- (-1161.786) [...23 remote chains...] -- 3:41:01
      1089000 -- (-1153.434) [...23 remote chains...] -- 3:40:49
      1090000 -- (-1149.088) [...23 remote chains...] -- 3:40:37

      Average standard deviation of split frequencies: 0.025424

      1091000 -- (-1151.278) [...23 remote chains...] -- 3:41:09
      1092000 -- (-1181.046) [...23 remote chains...] -- 3:40:57
      1093000 -- (-1178.506) [...23 remote chains...] -- 3:40:44
      1094000 -- (-1171.236) [...23 remote chains...] -- 3:40:32
      1095000 -- (-1160.557) [...23 remote chains...] -- 3:41:04

      Average standard deviation of split frequencies: 0.025631

      1096000 -- (-1159.873) [...23 remote chains...] -- 3:40:52
      1097000 -- [-1153.362] [...23 remote chains...] -- 3:40:39
      1098000 -- (-1153.455) [...23 remote chains...] -- 3:41:12
      1099000 -- [-1150.010] [...23 remote chains...] -- 3:40:59
      1100000 -- (-1153.255) [...23 remote chains...] -- 3:40:47

      Average standard deviation of split frequencies: 0.025638

      1101000 -- (-1145.231) [...23 remote chains...] -- 3:40:35
      1102000 -- [-1165.309] [...23 remote chains...] -- 3:41:07
      1103000 -- (-1165.415) [...23 remote chains...] -- 3:40:54
      1104000 -- [-1164.308] [...23 remote chains...] -- 3:40:42
      1105000 -- (-1155.002) [...23 remote chains...] -- 3:40:30

      Average standard deviation of split frequencies: 0.025407

      1106000 -- (-1153.819) [...23 remote chains...] -- 3:41:02
      1107000 -- (-1164.468) [...23 remote chains...] -- 3:40:50
      1108000 -- (-1167.151) [...23 remote chains...] -- 3:40:37
      1109000 -- (-1157.970) [...23 remote chains...] -- 3:40:25
      1110000 -- (-1168.245) [...23 remote chains...] -- 3:40:57

      Average standard deviation of split frequencies: 0.025033

      1111000 -- [-1174.050] [...23 remote chains...] -- 3:40:45
      1112000 -- [-1163.394] [...23 remote chains...] -- 3:40:33
      1113000 -- (-1159.134) [...23 remote chains...] -- 3:40:21
      1114000 -- (-1168.305) [...23 remote chains...] -- 3:40:52
      1115000 -- (-1172.627) [...23 remote chains...] -- 3:40:40

      Average standard deviation of split frequencies: 0.025109

      1116000 -- (-1167.762) [...23 remote chains...] -- 3:40:28
      1117000 -- (-1160.322) [...23 remote chains...] -- 3:41:00
      1118000 -- (-1161.804) [...23 remote chains...] -- 3:40:47
      1119000 -- (-1175.231) [...23 remote chains...] -- 3:40:35
      1120000 -- (-1174.447) [...23 remote chains...] -- 3:40:23

      Average standard deviation of split frequencies: 0.024810

      1121000 -- (-1178.088) [...23 remote chains...] -- 3:40:55
      1122000 -- (-1166.669) [...23 remote chains...] -- 3:40:43
      1123000 -- (-1169.610) [...23 remote chains...] -- 3:40:31
      1124000 -- (-1156.226) [...23 remote chains...] -- 3:41:02
      1125000 -- [-1160.689] [...23 remote chains...] -- 3:40:50

      Average standard deviation of split frequencies: 0.024741

      1126000 -- [-1170.465] [...23 remote chains...] -- 3:40:38
      1127000 -- (-1163.784) [...23 remote chains...] -- 3:40:26
      1128000 -- [-1158.659] [...23 remote chains...] -- 3:40:57
      1129000 -- (-1163.085) [...23 remote chains...] -- 3:40:45
      1130000 -- [-1158.427] [...23 remote chains...] -- 3:40:33

      Average standard deviation of split frequencies: 0.024648

      1131000 -- [-1147.901] [...23 remote chains...] -- 3:41:05
      1132000 -- (-1153.588) [...23 remote chains...] -- 3:40:53
      1133000 -- (-1160.079) [...23 remote chains...] -- 3:40:41
      1134000 -- (-1144.563) [...23 remote chains...] -- 3:40:29
      1135000 -- (-1156.079) [...23 remote chains...] -- 3:41:00

      Average standard deviation of split frequencies: 0.024849

      1136000 -- (-1152.164) [...23 remote chains...] -- 3:40:48
      1137000 -- [-1155.575] [...23 remote chains...] -- 3:40:36
      1138000 -- (-1159.877) [...23 remote chains...] -- 3:40:24
      1139000 -- [-1151.098] [...23 remote chains...] -- 3:40:55
      1140000 -- (-1161.006) [...23 remote chains...] -- 3:40:43

      Average standard deviation of split frequencies: 0.025072

      1141000 -- (-1151.160) [...23 remote chains...] -- 3:40:31
      1142000 -- (-1151.833) [...23 remote chains...] -- 3:40:19
      1143000 -- [-1153.438] [...23 remote chains...] -- 3:40:50
      1144000 -- [-1155.389] [...23 remote chains...] -- 3:40:38
      1145000 -- (-1148.636) [...23 remote chains...] -- 3:40:27

      Average standard deviation of split frequencies: 0.025126

      1146000 -- (-1149.068) [...23 remote chains...] -- 3:40:15
      1147000 -- (-1146.747) [...23 remote chains...] -- 3:40:46
      1148000 -- (-1145.913) [...23 remote chains...] -- 3:40:34
      1149000 -- [-1135.661] [...23 remote chains...] -- 3:41:05
      1150000 -- (-1146.883) [...23 remote chains...] -- 3:40:53

      Average standard deviation of split frequencies: 0.025306

      1151000 -- [-1150.617] [...23 remote chains...] -- 3:41:23
      1152000 -- (-1152.597) [...23 remote chains...] -- 3:41:12
      1153000 -- (-1160.926) [...23 remote chains...] -- 3:41:00
      1154000 -- (-1165.868) [...23 remote chains...] -- 3:40:48
      1155000 -- (-1165.445) [...23 remote chains...] -- 3:41:19

      Average standard deviation of split frequencies: 0.025230

      1156000 -- (-1160.361) [...23 remote chains...] -- 3:41:07
      1157000 -- [-1172.454] [...23 remote chains...] -- 3:40:55
      1158000 -- (-1175.033) [...23 remote chains...] -- 3:40:43
      1159000 -- (-1180.783) [...23 remote chains...] -- 3:41:14
      1160000 -- (-1157.503) [...23 remote chains...] -- 3:41:02

      Average standard deviation of split frequencies: 0.025424

      1161000 -- (-1148.682) [...23 remote chains...] -- 3:40:50
      1162000 -- (-1147.667) [...23 remote chains...] -- 3:40:39
      1163000 -- (-1152.529) [...23 remote chains...] -- 3:41:09
      1164000 -- (-1159.783) [...23 remote chains...] -- 3:40:57
      1165000 -- [-1160.222] [...23 remote chains...] -- 3:40:46

      Average standard deviation of split frequencies: 0.025279

      1166000 -- (-1171.562) [...23 remote chains...] -- 3:41:16
      1167000 -- (-1162.666) [...23 remote chains...] -- 3:41:04
      1168000 -- [-1151.917] [...23 remote chains...] -- 3:40:53
      1169000 -- (-1156.834) [...23 remote chains...] -- 3:40:41
      1170000 -- (-1153.972) [...23 remote chains...] -- 3:41:11

      Average standard deviation of split frequencies: 0.025484

      1171000 -- (-1161.385) [...23 remote chains...] -- 3:41:00
      1172000 -- (-1161.444) [...23 remote chains...] -- 3:40:48
      1173000 -- (-1157.727) [...23 remote chains...] -- 3:41:18
      1174000 -- (-1151.896) [...23 remote chains...] -- 3:41:07
      1175000 -- (-1158.094) [...23 remote chains...] -- 3:40:55

      Average standard deviation of split frequencies: 0.025598

      1176000 -- (-1166.307) [...23 remote chains...] -- 3:41:25
      1177000 -- (-1151.421) [...23 remote chains...] -- 3:41:13
      1178000 -- (-1146.760) [...23 remote chains...] -- 3:41:02
      1179000 -- (-1152.215) [...23 remote chains...] -- 3:40:50
      1180000 -- (-1164.202) [...23 remote chains...] -- 3:41:20

      Average standard deviation of split frequencies: 0.025779

      1181000 -- (-1170.339) [...23 remote chains...] -- 3:41:09
      1182000 -- (-1172.957) [...23 remote chains...] -- 3:40:57
      1183000 -- (-1177.865) [...23 remote chains...] -- 3:40:46
      1184000 -- (-1171.065) [...23 remote chains...] -- 3:41:15
      1185000 -- (-1160.441) [...23 remote chains...] -- 3:41:04

      Average standard deviation of split frequencies: 0.025774

      1186000 -- (-1156.353) [...23 remote chains...] -- 3:40:53
      1187000 -- (-1158.458) [...23 remote chains...] -- 3:40:41
      1188000 -- (-1156.484) [...23 remote chains...] -- 3:41:11
      1189000 -- (-1169.997) [...23 remote chains...] -- 3:40:59
      1190000 -- (-1160.269) [...23 remote chains...] -- 3:40:48

      Average standard deviation of split frequencies: 0.025905

      1191000 -- (-1161.896) [...23 remote chains...] -- 3:41:18
      1192000 -- (-1164.239) [...23 remote chains...] -- 3:41:06
      1193000 -- (-1162.625) [...23 remote chains...] -- 3:40:55
      1194000 -- (-1169.099) [...23 remote chains...] -- 3:40:43
      1195000 -- (-1159.281) [...23 remote chains...] -- 3:41:13

      Average standard deviation of split frequencies: 0.026047

      1196000 -- (-1164.416) [...23 remote chains...] -- 3:41:01
      1197000 -- [-1159.956] [...23 remote chains...] -- 3:40:50
      1198000 -- (-1163.602) [...23 remote chains...] -- 3:41:20
      1199000 -- (-1155.599) [...23 remote chains...] -- 3:41:08
      1200000 -- [-1167.300] [...23 remote chains...] -- 3:40:57

      Average standard deviation of split frequencies: 0.026362

      1201000 -- (-1162.539) [...23 remote chains...] -- 3:40:46
      1202000 -- (-1157.209) [...23 remote chains...] -- 3:41:15
      1203000 -- [-1157.612] [...23 remote chains...] -- 3:41:04
      1204000 -- (-1164.110) [...23 remote chains...] -- 3:40:52
      1205000 -- (-1159.681) [...23 remote chains...] -- 3:40:41

      Average standard deviation of split frequencies: 0.026457

      1206000 -- (-1154.288) [...23 remote chains...] -- 3:41:10
      1207000 -- (-1159.518) [...23 remote chains...] -- 3:40:59
      1208000 -- (-1161.919) [...23 remote chains...] -- 3:40:48
      1209000 -- [-1162.458] [...23 remote chains...] -- 3:41:17
      1210000 -- (-1162.873) [...23 remote chains...] -- 3:41:06

      Average standard deviation of split frequencies: 0.026343

      1211000 -- [-1148.783] [...23 remote chains...] -- 3:40:54
      1212000 -- (-1144.427) [...23 remote chains...] -- 3:40:43
      1213000 -- (-1142.322) [...23 remote chains...] -- 3:41:12
      1214000 -- (-1151.228) [...23 remote chains...] -- 3:41:01
      1215000 -- [-1145.511] [...23 remote chains...] -- 3:40:50

      Average standard deviation of split frequencies: 0.026589

      1216000 -- (-1139.545) [...23 remote chains...] -- 3:41:19
      1217000 -- [-1146.317] [...23 remote chains...] -- 3:41:08
      1218000 -- [-1162.841] [...23 remote chains...] -- 3:40:56
      1219000 -- [-1151.589] [...23 remote chains...] -- 3:40:45
      1220000 -- (-1158.657) [...23 remote chains...] -- 3:41:14

      Average standard deviation of split frequencies: 0.026994

      1221000 -- (-1154.382) [...23 remote chains...] -- 3:41:03
      1222000 -- (-1152.419) [...23 remote chains...] -- 3:40:52
      1223000 -- (-1156.143) [...23 remote chains...] -- 3:41:21
      1224000 -- (-1159.334) [...23 remote chains...] -- 3:41:09
      1225000 -- (-1155.680) [...23 remote chains...] -- 3:40:58

      Average standard deviation of split frequencies: 0.026697

      1226000 -- (-1160.586) [...23 remote chains...] -- 3:40:47
      1227000 -- (-1165.908) [...23 remote chains...] -- 3:41:16
      1228000 -- (-1175.554) [...23 remote chains...] -- 3:41:05
      1229000 -- (-1169.621) [...23 remote chains...] -- 3:40:54
      1230000 -- (-1162.410) [...23 remote chains...] -- 3:40:43

      Average standard deviation of split frequencies: 0.026863

      1231000 -- (-1163.957) [...23 remote chains...] -- 3:41:11
      1232000 -- (-1166.056) [...23 remote chains...] -- 3:41:00
      1233000 -- (-1170.003) [...23 remote chains...] -- 3:40:49
      1234000 -- (-1170.760) [...23 remote chains...] -- 3:41:18
      1235000 -- (-1175.376) [...23 remote chains...] -- 3:41:07

      Average standard deviation of split frequencies: 0.026513

      1236000 -- (-1175.080) [...23 remote chains...] -- 3:40:56
      1237000 -- (-1168.677) [...23 remote chains...] -- 3:40:45
      1238000 -- (-1160.342) [...23 remote chains...] -- 3:41:13
      1239000 -- (-1166.575) [...23 remote chains...] -- 3:41:02
      1240000 -- (-1157.196) [...23 remote chains...] -- 3:41:31

      Average standard deviation of split frequencies: 0.026587

      1241000 -- [-1163.528] [...23 remote chains...] -- 3:41:20
      1242000 -- [-1167.843] [...23 remote chains...] -- 3:41:09
      1243000 -- (-1168.401) [...23 remote chains...] -- 3:40:58
      1244000 -- (-1178.609) [...23 remote chains...] -- 3:41:26
      1245000 -- (-1164.187) [...23 remote chains...] -- 3:41:15

      Average standard deviation of split frequencies: 0.026576

      1246000 -- (-1164.487) [...23 remote chains...] -- 3:41:04
      1247000 -- (-1157.047) [...23 remote chains...] -- 3:41:32
      1248000 -- (-1149.834) [...23 remote chains...] -- 3:41:21
      1249000 -- [-1158.144] [...23 remote chains...] -- 3:41:10
      1250000 -- [-1151.334] [...23 remote chains...] -- 3:41:00

      Average standard deviation of split frequencies: 0.026468

      1251000 -- [-1151.797] [...23 remote chains...] -- 3:41:28
      1252000 -- (-1157.097) [...23 remote chains...] -- 3:41:17
      1253000 -- (-1152.378) [...23 remote chains...] -- 3:41:06
      1254000 -- (-1160.521) [...23 remote chains...] -- 3:40:55
      1255000 -- (-1156.429) [...23 remote chains...] -- 3:41:23

      Average standard deviation of split frequencies: 0.026374

      1256000 -- (-1154.273) [...23 remote chains...] -- 3:41:12
      1257000 -- [-1147.354] [...23 remote chains...] -- 3:41:01
      1258000 -- (-1154.406) [...23 remote chains...] -- 3:41:29
      1259000 -- (-1158.224) [...23 remote chains...] -- 3:41:18
      1260000 -- (-1159.108) [...23 remote chains...] -- 3:41:08

      Average standard deviation of split frequencies: 0.026284

      1261000 -- (-1177.710) [...23 remote chains...] -- 3:40:57
      1262000 -- (-1179.800) [...23 remote chains...] -- 3:41:25
      1263000 -- (-1166.812) [...23 remote chains...] -- 3:41:14
      1264000 -- (-1158.899) [...23 remote chains...] -- 3:41:42
      1265000 -- (-1161.263) [...23 remote chains...] -- 3:41:31

      Average standard deviation of split frequencies: 0.025959

      1266000 -- (-1169.777) [...23 remote chains...] -- 3:41:20
      1267000 -- (-1174.116) [...23 remote chains...] -- 3:41:09
      1268000 -- (-1164.869) [...23 remote chains...] -- 3:41:37
      1269000 -- (-1174.807) [...23 remote chains...] -- 3:41:26
      1270000 -- (-1160.526) [...23 remote chains...] -- 3:41:16

      Average standard deviation of split frequencies: 0.025515

      1271000 -- (-1160.194) [...23 remote chains...] -- 3:41:43
      1272000 -- [-1149.483] [...23 remote chains...] -- 3:41:32
      1273000 -- (-1159.747) [...23 remote chains...] -- 3:41:22
      1274000 -- (-1164.069) [...23 remote chains...] -- 3:41:11
      1275000 -- (-1175.189) [...23 remote chains...] -- 3:41:39

      Average standard deviation of split frequencies: 0.025339

      1276000 -- (-1170.884) [...23 remote chains...] -- 3:41:28
      1277000 -- (-1158.092) [...23 remote chains...] -- 3:41:17
      1278000 -- (-1150.977) [...23 remote chains...] -- 3:41:07
      1279000 -- [-1148.902] [...23 remote chains...] -- 3:41:34
      1280000 -- (-1151.400) [...23 remote chains...] -- 3:41:23

      Average standard deviation of split frequencies: 0.024978

      1281000 -- (-1152.088) [...23 remote chains...] -- 3:41:13
      1282000 -- (-1168.532) [...23 remote chains...] -- 3:41:40
      1283000 -- (-1158.129) [...23 remote chains...] -- 3:41:29
      1284000 -- (-1159.670) [...23 remote chains...] -- 3:41:19
      1285000 -- [-1155.604] [...23 remote chains...] -- 3:41:08

      Average standard deviation of split frequencies: 0.025147

      1286000 -- (-1158.130) [...23 remote chains...] -- 3:41:35
      1287000 -- (-1162.023) [...23 remote chains...] -- 3:41:25
      1288000 -- (-1159.058) [...23 remote chains...] -- 3:41:14
      1289000 -- (-1171.310) [...23 remote chains...] -- 3:41:04
      1290000 -- (-1163.288) [...23 remote chains...] -- 3:41:31

      Average standard deviation of split frequencies: 0.025187

      1291000 -- (-1157.138) [...23 remote chains...] -- 3:41:20
      1292000 -- (-1159.579) [...23 remote chains...] -- 3:41:47
      1293000 -- (-1175.301) [...23 remote chains...] -- 3:41:37
      1294000 -- (-1161.283) [...23 remote chains...] -- 3:41:26
      1295000 -- (-1151.320) [...23 remote chains...] -- 3:41:53

      Average standard deviation of split frequencies: 0.025131

      1296000 -- (-1163.525) [...23 remote chains...] -- 3:41:43
      1297000 -- (-1163.107) [...23 remote chains...] -- 3:42:10
      1298000 -- (-1168.815) [...23 remote chains...] -- 3:41:59
      1299000 -- (-1177.643) [...23 remote chains...] -- 3:41:49
      1300000 -- (-1166.402) [...23 remote chains...] -- 3:42:16

      Average standard deviation of split frequencies: 0.025330

      1301000 -- (-1162.844) [...23 remote chains...] -- 3:42:05
      1302000 -- (-1173.745) [...23 remote chains...] -- 3:42:32
      1303000 -- (-1176.033) [...23 remote chains...] -- 3:42:22
      1304000 -- (-1166.105) [...23 remote chains...] -- 3:42:11
      1305000 -- (-1179.068) [...23 remote chains...] -- 3:42:01

      Average standard deviation of split frequencies: 0.025489

      1306000 -- (-1176.426) [...23 remote chains...] -- 3:42:27
      1307000 -- (-1174.841) [...23 remote chains...] -- 3:42:17
      1308000 -- (-1166.322) [...23 remote chains...] -- 3:42:07
      1309000 -- [-1158.271] [...23 remote chains...] -- 3:41:56
      1310000 -- (-1163.546) [...23 remote chains...] -- 3:42:23

      Average standard deviation of split frequencies: 0.025539

      1311000 -- (-1160.359) [...23 remote chains...] -- 3:42:12
      1312000 -- [-1152.174] [...23 remote chains...] -- 3:42:02
      1313000 -- (-1152.639) [...23 remote chains...] -- 3:42:29
      1314000 -- (-1164.980) [...23 remote chains...] -- 3:42:18
      1315000 -- (-1158.131) [...23 remote chains...] -- 3:42:08

      Average standard deviation of split frequencies: 0.025773

      1316000 -- (-1178.331) [...23 remote chains...] -- 3:41:57
      1317000 -- [-1174.429] [...23 remote chains...] -- 3:42:24
      1318000 -- (-1150.573) [...23 remote chains...] -- 3:42:13
      1319000 -- (-1165.944) [...23 remote chains...] -- 3:42:03
      1320000 -- (-1170.097) [...23 remote chains...] -- 3:41:53

      Average standard deviation of split frequencies: 0.025836

      1321000 -- (-1165.755) [...23 remote chains...] -- 3:42:19
      1322000 -- (-1167.060) [...23 remote chains...] -- 3:42:09
      1323000 -- (-1160.356) [...23 remote chains...] -- 3:41:59
      1324000 -- (-1167.633) [...23 remote chains...] -- 3:41:48
      1325000 -- (-1170.443) [...23 remote chains...] -- 3:42:15

      Average standard deviation of split frequencies: 0.025556

      1326000 -- (-1170.389) [...23 remote chains...] -- 3:42:04
      1327000 -- (-1162.138) [...23 remote chains...] -- 3:41:54
      1328000 -- (-1172.240) [...23 remote chains...] -- 3:42:20
      1329000 -- (-1163.610) [...23 remote chains...] -- 3:42:10
      1330000 -- (-1159.914) [...23 remote chains...] -- 3:42:00

      Average standard deviation of split frequencies: 0.025743

      1331000 -- (-1148.097) [...23 remote chains...] -- 3:41:49
      1332000 -- (-1150.862) [...23 remote chains...] -- 3:42:16
      1333000 -- (-1166.527) [...23 remote chains...] -- 3:42:05
      1334000 -- (-1155.163) [...23 remote chains...] -- 3:41:55
      1335000 -- (-1153.809) [...23 remote chains...] -- 3:41:45

      Average standard deviation of split frequencies: 0.025857

      1336000 -- (-1160.561) [...23 remote chains...] -- 3:42:11
      1337000 -- (-1148.119) [...23 remote chains...] -- 3:42:01
      1338000 -- (-1157.574) [...23 remote chains...] -- 3:41:51
      1339000 -- (-1157.041) [...23 remote chains...] -- 3:41:40
      1340000 -- (-1165.328) [...23 remote chains...] -- 3:42:07

      Average standard deviation of split frequencies: 0.025921

      1341000 -- (-1158.355) [...23 remote chains...] -- 3:41:56
      1342000 -- (-1170.024) [...23 remote chains...] -- 3:41:46
      1343000 -- (-1157.361) [...23 remote chains...] -- 3:41:36
      1344000 -- (-1180.182) [...23 remote chains...] -- 3:42:02
      1345000 -- (-1173.984) [...23 remote chains...] -- 3:41:52

      Average standard deviation of split frequencies: 0.026346

      1346000 -- (-1170.218) [...23 remote chains...] -- 3:41:42
      1347000 -- (-1173.121) [...23 remote chains...] -- 3:42:08
      1348000 -- (-1164.892) [...23 remote chains...] -- 3:41:57
      1349000 -- (-1170.440) [...23 remote chains...] -- 3:41:47
      1350000 -- (-1161.602) [...23 remote chains...] -- 3:41:37

      Average standard deviation of split frequencies: 0.026134

      1351000 -- (-1157.342) [...23 remote chains...] -- 3:42:03
      1352000 -- (-1162.865) [...23 remote chains...] -- 3:41:53
      1353000 -- (-1163.305) [...23 remote chains...] -- 3:41:43
      1354000 -- (-1173.448) [...23 remote chains...] -- 3:41:33
      1355000 -- (-1179.791) [...23 remote chains...] -- 3:41:59

      Average standard deviation of split frequencies: 0.026022

      1356000 -- (-1173.710) [...23 remote chains...] -- 3:41:48
      1357000 -- (-1168.312) [...23 remote chains...] -- 3:41:38
      1358000 -- (-1153.505) [...23 remote chains...] -- 3:42:04
      1359000 -- (-1168.270) [...23 remote chains...] -- 3:41:54
      1360000 -- (-1149.780) [...23 remote chains...] -- 3:41:44

      Average standard deviation of split frequencies: 0.026498

      1361000 -- (-1156.207) [...23 remote chains...] -- 3:41:34
      1362000 -- [-1152.985] [...23 remote chains...] -- 3:42:00
      1363000 -- (-1157.767) [...23 remote chains...] -- 3:41:50
      1364000 -- (-1165.373) [...23 remote chains...] -- 3:41:40
      1365000 -- (-1171.607) [...23 remote chains...] -- 3:42:05

      Average standard deviation of split frequencies: 0.026558

      1366000 -- (-1165.583) [...23 remote chains...] -- 3:41:55
      1367000 -- (-1157.961) [...23 remote chains...] -- 3:41:45
      1368000 -- (-1149.884) [...23 remote chains...] -- 3:41:35
      1369000 -- [-1170.402] [...23 remote chains...] -- 3:42:01
      1370000 -- (-1159.248) [...23 remote chains...] -- 3:41:51

      Average standard deviation of split frequencies: 0.026566

      1371000 -- (-1166.739) [...23 remote chains...] -- 3:41:41
      1372000 -- (-1156.509) [...23 remote chains...] -- 3:41:31
      1373000 -- (-1170.210) [...23 remote chains...] -- 3:41:56
      1374000 -- (-1172.531) [...23 remote chains...] -- 3:41:46
      1375000 -- (-1162.985) [...23 remote chains...] -- 3:41:36

      Average standard deviation of split frequencies: 0.026661

      1376000 -- (-1158.556) [...23 remote chains...] -- 3:41:26
      1377000 -- (-1161.317) [...23 remote chains...] -- 3:41:52
      1378000 -- (-1150.196) [...23 remote chains...] -- 3:41:42
      1379000 -- (-1142.728) [...23 remote chains...] -- 3:41:32
      1380000 -- (-1153.282) [...23 remote chains...] -- 3:41:22

      Average standard deviation of split frequencies: 0.026883

      1381000 -- (-1166.677) [...23 remote chains...] -- 3:41:47
      1382000 -- [-1182.106] [...23 remote chains...] -- 3:41:37
      1383000 -- (-1168.727) [...23 remote chains...] -- 3:41:27
      1384000 -- (-1179.347) [...23 remote chains...] -- 3:41:18
      1385000 -- (-1159.866) [...23 remote chains...] -- 3:41:43

      Average standard deviation of split frequencies: 0.027256

      1386000 -- (-1168.501) [...23 remote chains...] -- 3:41:33
      1387000 -- (-1166.247) [...23 remote chains...] -- 3:41:23
      1388000 -- (-1174.095) [...23 remote chains...] -- 3:41:48
      1389000 -- (-1177.599) [...23 remote chains...] -- 3:41:38
      1390000 -- (-1161.386) [...23 remote chains...] -- 3:41:29

      Average standard deviation of split frequencies: 0.027306

      1391000 -- (-1170.149) [...23 remote chains...] -- 3:41:19
      1392000 -- (-1167.386) [...23 remote chains...] -- 3:41:44
      1393000 -- (-1160.593) [...23 remote chains...] -- 3:41:34
      1394000 -- (-1157.282) [...23 remote chains...] -- 3:41:24
      1395000 -- (-1159.643) [...23 remote chains...] -- 3:41:49

      Average standard deviation of split frequencies: 0.027309

      1396000 -- [-1156.950] [...23 remote chains...] -- 3:41:39
      1397000 -- (-1164.051) [...23 remote chains...] -- 3:41:30
      1398000 -- (-1166.251) [...23 remote chains...] -- 3:41:20
      1399000 -- (-1166.540) [...23 remote chains...] -- 3:41:45
      1400000 -- (-1166.529) [...23 remote chains...] -- 3:41:35

      Average standard deviation of split frequencies: 0.027465

      1401000 -- (-1155.110) [...23 remote chains...] -- 3:41:25
      1402000 -- (-1159.970) [...23 remote chains...] -- 3:41:50
      1403000 -- (-1155.313) [...23 remote chains...] -- 3:41:40
      1404000 -- (-1158.207) [...23 remote chains...] -- 3:41:31
      1405000 -- (-1162.212) [...23 remote chains...] -- 3:41:56

      Average standard deviation of split frequencies: 0.027635

      1406000 -- (-1167.417) [...23 remote chains...] -- 3:41:46
      1407000 -- (-1162.712) [...23 remote chains...] -- 3:41:36
      1408000 -- (-1164.119) [...23 remote chains...] -- 3:41:26
      1409000 -- (-1163.361) [...23 remote chains...] -- 3:41:51
      1410000 -- (-1160.619) [...23 remote chains...] -- 3:41:41

      Average standard deviation of split frequencies: 0.027826

      1411000 -- (-1156.321) [...23 remote chains...] -- 3:41:32
      1412000 -- (-1148.139) [...23 remote chains...] -- 3:41:22
      1413000 -- [-1163.619] [...23 remote chains...] -- 3:41:47
      1414000 -- (-1162.739) [...23 remote chains...] -- 3:41:37
      1415000 -- (-1160.662) [...23 remote chains...] -- 3:41:27

      Average standard deviation of split frequencies: 0.027804

      1416000 -- (-1154.423) [...23 remote chains...] -- 3:41:52
      1417000 -- (-1161.295) [...23 remote chains...] -- 3:41:42
      1418000 -- [-1163.008] [...23 remote chains...] -- 3:41:33
      1419000 -- (-1157.890) [...23 remote chains...] -- 3:41:23
      1420000 -- (-1148.292) [...23 remote chains...] -- 3:41:48

      Average standard deviation of split frequencies: 0.027762

      1421000 -- (-1146.003) [...23 remote chains...] -- 3:41:38
      1422000 -- (-1147.641) [...23 remote chains...] -- 3:41:28
      1423000 -- (-1154.349) [...23 remote chains...] -- 3:41:53
      1424000 -- (-1151.461) [...23 remote chains...] -- 3:41:43
      1425000 -- (-1148.096) [...23 remote chains...] -- 3:41:34

      Average standard deviation of split frequencies: 0.027842

      1426000 -- (-1148.781) [...23 remote chains...] -- 3:41:24
      1427000 -- (-1158.783) [...23 remote chains...] -- 3:41:49
      1428000 -- (-1157.347) [...23 remote chains...] -- 3:41:39
      1429000 -- (-1157.028) [...23 remote chains...] -- 3:41:29
      1430000 -- (-1165.220) [...23 remote chains...] -- 3:41:20

      Average standard deviation of split frequencies: 0.028061

      1431000 -- (-1161.111) [...23 remote chains...] -- 3:41:44
      1432000 -- (-1148.619) [...23 remote chains...] -- 3:41:35
      1433000 -- (-1144.813) [...23 remote chains...] -- 3:41:25
      1434000 -- (-1146.988) [...23 remote chains...] -- 3:41:16
      1435000 -- (-1152.196) [...23 remote chains...] -- 3:41:40

      Average standard deviation of split frequencies: 0.027902

      1436000 -- (-1174.867) [...23 remote chains...] -- 3:41:30
      1437000 -- (-1166.717) [...23 remote chains...] -- 3:41:21
      1438000 -- (-1162.803) [...23 remote chains...] -- 3:41:11
      1439000 -- (-1182.459) [...23 remote chains...] -- 3:41:36
      1440000 -- (-1169.340) [...23 remote chains...] -- 3:41:26

      Average standard deviation of split frequencies: 0.028007

      1441000 -- (-1167.217) [...23 remote chains...] -- 3:41:17
      1442000 -- (-1173.227) [...23 remote chains...] -- 3:41:41
      1443000 -- (-1174.852) [...23 remote chains...] -- 3:41:31
      1444000 -- (-1150.090) [...23 remote chains...] -- 3:41:22
      1445000 -- (-1157.178) [...23 remote chains...] -- 3:41:12

      Average standard deviation of split frequencies: 0.027905

      1446000 -- (-1157.780) [...23 remote chains...] -- 3:41:36
      1447000 -- (-1158.486) [...23 remote chains...] -- 3:41:27
      1448000 -- (-1165.318) [...23 remote chains...] -- 3:41:18
      1449000 -- (-1163.543) [...23 remote chains...] -- 3:41:08
      1450000 -- (-1164.959) [...23 remote chains...] -- 3:41:32

      Average standard deviation of split frequencies: 0.027765

      1451000 -- (-1163.021) [...23 remote chains...] -- 3:41:23
      1452000 -- (-1160.438) [...23 remote chains...] -- 3:41:13
      1453000 -- (-1162.783) [...23 remote chains...] -- 3:41:04
      1454000 -- (-1162.431) [...23 remote chains...] -- 3:41:28
      1455000 -- (-1170.695) [...23 remote chains...] -- 3:41:18

      Average standard deviation of split frequencies: 0.027725

      1456000 -- (-1169.031) [...23 remote chains...] -- 3:41:09
      1457000 -- (-1168.249) [...23 remote chains...] -- 3:41:33
      1458000 -- (-1167.454) [...23 remote chains...] -- 3:41:24
      1459000 -- (-1161.950) [...23 remote chains...] -- 3:41:14
      1460000 -- (-1163.042) [...23 remote chains...] -- 3:41:05

      Average standard deviation of split frequencies: 0.027740

      1461000 -- (-1159.599) [...23 remote chains...] -- 3:41:29
      1462000 -- (-1162.902) [...23 remote chains...] -- 3:41:19
      1463000 -- (-1156.893) [...23 remote chains...] -- 3:41:10
      1464000 -- (-1152.561) [...23 remote chains...] -- 3:41:01
      1465000 -- (-1151.982) [...23 remote chains...] -- 3:41:25

      Average standard deviation of split frequencies: 0.027717

      1466000 -- (-1157.724) [...23 remote chains...] -- 3:41:15
      1467000 -- (-1147.358) [...23 remote chains...] -- 3:41:06
      1468000 -- (-1153.295) [...23 remote chains...] -- 3:40:57
      1469000 -- (-1149.787) [...23 remote chains...] -- 3:41:20
      1470000 -- [-1149.552] [...23 remote chains...] -- 3:41:11

      Average standard deviation of split frequencies: 0.027681

      1471000 -- (-1145.653) [...23 remote chains...] -- 3:41:02
      1472000 -- (-1146.084) [...23 remote chains...] -- 3:41:25
      1473000 -- [-1151.485] [...23 remote chains...] -- 3:41:16
      1474000 -- (-1168.819) [...23 remote chains...] -- 3:41:07
      1475000 -- (-1162.622) [...23 remote chains...] -- 3:40:58

      Average standard deviation of split frequencies: 0.027727

      1476000 -- (-1167.810) [...23 remote chains...] -- 3:41:21
      1477000 -- (-1162.825) [...23 remote chains...] -- 3:41:12
      1478000 -- (-1159.896) [...23 remote chains...] -- 3:41:03
      1479000 -- (-1157.008) [...23 remote chains...] -- 3:40:53
      1480000 -- (-1158.646) [...23 remote chains...] -- 3:41:17

      Average standard deviation of split frequencies: 0.027924

      1481000 -- (-1171.896) [...23 remote chains...] -- 3:41:08
      1482000 -- (-1166.284) [...23 remote chains...] -- 3:40:58
      1483000 -- (-1165.166) [...23 remote chains...] -- 3:40:49
      1484000 -- (-1153.759) [...23 remote chains...] -- 3:41:13
      1485000 -- (-1160.717) [...23 remote chains...] -- 3:41:04

      Average standard deviation of split frequencies: 0.028451

      1486000 -- (-1167.596) [...23 remote chains...] -- 3:40:54
      1487000 -- (-1166.332) [...23 remote chains...] -- 3:41:18
      1488000 -- (-1161.076) [...23 remote chains...] -- 3:41:09
      1489000 -- (-1153.309) [...23 remote chains...] -- 3:40:59
      1490000 -- [-1151.504] [...23 remote chains...] -- 3:40:50

      Average standard deviation of split frequencies: 0.028413

      1491000 -- [-1159.256] [...23 remote chains...] -- 3:41:14
      1492000 -- [-1165.342] [...23 remote chains...] -- 3:41:04
      1493000 -- (-1154.028) [...23 remote chains...] -- 3:40:55
      1494000 -- (-1159.166) [...23 remote chains...] -- 3:40:46
      1495000 -- (-1159.769) [...23 remote chains...] -- 3:41:09

      Average standard deviation of split frequencies: 0.028399

      1496000 -- (-1156.863) [...23 remote chains...] -- 3:41:00
      1497000 -- (-1167.937) [...23 remote chains...] -- 3:40:51
      1498000 -- (-1167.700) [...23 remote chains...] -- 3:40:42
      1499000 -- (-1164.731) [...23 remote chains...] -- 3:41:05
      1500000 -- (-1162.468) [...23 remote chains...] -- 3:40:56

      Average standard deviation of split frequencies: 0.028806

      1501000 -- (-1161.106) [...23 remote chains...] -- 3:40:47
      1502000 -- (-1165.341) [...23 remote chains...] -- 3:41:10
      1503000 -- (-1164.591) [...23 remote chains...] -- 3:41:01
      1504000 -- [-1160.987] [...23 remote chains...] -- 3:40:52
      1505000 -- (-1157.536) [...23 remote chains...] -- 3:40:43

      Average standard deviation of split frequencies: 0.028878

      1506000 -- (-1157.742) [...23 remote chains...] -- 3:41:06
      1507000 -- (-1164.313) [...23 remote chains...] -- 3:40:57
      1508000 -- (-1165.926) [...23 remote chains...] -- 3:40:48
      1509000 -- (-1176.779) [...23 remote chains...] -- 3:40:39
      1510000 -- (-1173.995) [...23 remote chains...] -- 3:41:02

      Average standard deviation of split frequencies: 0.028780

      1511000 -- (-1167.444) [...23 remote chains...] -- 3:40:53
      1512000 -- (-1176.086) [...23 remote chains...] -- 3:40:44
      1513000 -- (-1158.224) [...23 remote chains...] -- 3:40:35
      1514000 -- (-1161.730) [...23 remote chains...] -- 3:40:58
      1515000 -- (-1155.039) [...23 remote chains...] -- 3:40:49

      Average standard deviation of split frequencies: 0.028775

      1516000 -- (-1145.830) [...23 remote chains...] -- 3:40:40
      1517000 -- (-1156.715) [...23 remote chains...] -- 3:41:03
      1518000 -- (-1155.943) [...23 remote chains...] -- 3:40:54
      1519000 -- (-1157.562) [...23 remote chains...] -- 3:40:45
      1520000 -- (-1163.971) [...23 remote chains...] -- 3:40:36

      Average standard deviation of split frequencies: 0.028666

      1521000 -- (-1159.082) [...23 remote chains...] -- 3:40:59
      1522000 -- [-1162.398] [...23 remote chains...] -- 3:40:50
      1523000 -- (-1163.076) [...23 remote chains...] -- 3:40:41
      1524000 -- (-1157.340) [...23 remote chains...] -- 3:40:32
      1525000 -- (-1166.598) [...23 remote chains...] -- 3:40:55

      Average standard deviation of split frequencies: 0.028558

      1526000 -- (-1164.538) [...23 remote chains...] -- 3:40:46
      1527000 -- (-1155.739) [...23 remote chains...] -- 3:40:37
      1528000 -- (-1162.567) [...23 remote chains...] -- 3:40:28
      1529000 -- (-1160.207) [...23 remote chains...] -- 3:40:51
      1530000 -- (-1160.183) [...23 remote chains...] -- 3:40:42

      Average standard deviation of split frequencies: 0.028684

      1531000 -- (-1148.716) [...23 remote chains...] -- 3:40:33
      1532000 -- (-1145.020) [...23 remote chains...] -- 3:40:55
      1533000 -- (-1144.430) [...23 remote chains...] -- 3:40:47
      1534000 -- (-1145.516) [...23 remote chains...] -- 3:40:38
      1535000 -- (-1160.879) [...23 remote chains...] -- 3:40:29

      Average standard deviation of split frequencies: 0.028844

      1536000 -- (-1162.798) [...23 remote chains...] -- 3:40:51
      1537000 -- (-1165.098) [...23 remote chains...] -- 3:40:42
      1538000 -- (-1161.019) [...23 remote chains...] -- 3:40:34
      1539000 -- (-1170.071) [...23 remote chains...] -- 3:40:56
      1540000 -- [-1149.580] [...23 remote chains...] -- 3:40:47

      Average standard deviation of split frequencies: 0.028846

      1541000 -- (-1150.387) [...23 remote chains...] -- 3:40:38
      1542000 -- (-1161.764) [...23 remote chains...] -- 3:40:30
      1543000 -- [-1157.832] [...23 remote chains...] -- 3:40:52
      1544000 -- (-1171.043) [...23 remote chains...] -- 3:40:43
      1545000 -- [-1169.145] [...23 remote chains...] -- 3:40:34

      Average standard deviation of split frequencies: 0.029103

      1546000 -- (-1162.151) [...23 remote chains...] -- 3:40:57
      1547000 -- (-1170.624) [...23 remote chains...] -- 3:40:48
      1548000 -- (-1181.929) [...23 remote chains...] -- 3:40:39
      1549000 -- [-1177.098] [...23 remote chains...] -- 3:40:30
      1550000 -- (-1164.283) [...23 remote chains...] -- 3:40:53

      Average standard deviation of split frequencies: 0.029470

      1551000 -- (-1172.711) [...23 remote chains...] -- 3:40:44
      1552000 -- (-1169.155) [...23 remote chains...] -- 3:40:35
      1553000 -- (-1170.267) [...23 remote chains...] -- 3:40:58
      1554000 -- (-1180.890) [...23 remote chains...] -- 3:40:49
      1555000 -- (-1168.736) [...23 remote chains...] -- 3:40:40

      Average standard deviation of split frequencies: 0.029525

      1556000 -- (-1172.524) [...23 remote chains...] -- 3:40:31
      1557000 -- (-1158.603) [...23 remote chains...] -- 3:40:54
      1558000 -- (-1179.674) [...23 remote chains...] -- 3:40:45
      1559000 -- (-1168.188) [...23 remote chains...] -- 3:40:36
      1560000 -- (-1164.389) [...23 remote chains...] -- 3:40:27

      Average standard deviation of split frequencies: 0.029975

      1561000 -- (-1163.338) [...23 remote chains...] -- 3:40:50
      1562000 -- (-1158.389) [...23 remote chains...] -- 3:40:41
      1563000 -- (-1150.275) [...23 remote chains...] -- 3:40:32
      1564000 -- (-1154.433) [...23 remote chains...] -- 3:40:54
      1565000 -- (-1160.317) [...23 remote chains...] -- 3:40:46

      Average standard deviation of split frequencies: 0.029966

      1566000 -- (-1165.434) [...23 remote chains...] -- 3:40:37
      1567000 -- [-1151.867] [...23 remote chains...] -- 3:40:28
      1568000 -- (-1163.677) [...23 remote chains...] -- 3:40:50
      1569000 -- (-1151.222) [...23 remote chains...] -- 3:40:42
      1570000 -- (-1152.606) [...23 remote chains...] -- 3:40:33

      Average standard deviation of split frequencies: 0.029906

      1571000 -- [-1149.402] [...23 remote chains...] -- 3:40:55
      1572000 -- (-1161.196) [...23 remote chains...] -- 3:40:46
      1573000 -- (-1159.135) [...23 remote chains...] -- 3:40:38
      1574000 -- (-1155.800) [...23 remote chains...] -- 3:40:29
      1575000 -- (-1161.693) [...23 remote chains...] -- 3:40:51

      Average standard deviation of split frequencies: 0.029982

      1576000 -- (-1162.943) [...23 remote chains...] -- 3:40:42
      1577000 -- (-1147.572) [...23 remote chains...] -- 3:40:34
      1578000 -- (-1151.281) [...23 remote chains...] -- 3:40:25
      1579000 -- (-1147.024) [...23 remote chains...] -- 3:40:47
      1580000 -- (-1146.387) [...23 remote chains...] -- 3:40:38

      Average standard deviation of split frequencies: 0.030078

      1581000 -- (-1149.774) [...23 remote chains...] -- 3:40:30
      1582000 -- (-1154.007) [...23 remote chains...] -- 3:40:21
      1583000 -- (-1153.317) [...23 remote chains...] -- 3:40:43
      1584000 -- (-1159.107) [...23 remote chains...] -- 3:40:34
      1585000 -- (-1161.114) [...23 remote chains...] -- 3:40:26

      Average standard deviation of split frequencies: 0.030184

      1586000 -- [-1163.441] [...23 remote chains...] -- 3:40:48
      1587000 -- (-1162.760) [...23 remote chains...] -- 3:40:39
      1588000 -- (-1154.937) [...23 remote chains...] -- 3:40:30
      1589000 -- (-1158.140) [...23 remote chains...] -- 3:40:22
      1590000 -- (-1149.590) [...23 remote chains...] -- 3:40:44

      Average standard deviation of split frequencies: 0.030197

      1591000 -- (-1147.671) [...23 remote chains...] -- 3:40:35
      1592000 -- [-1154.609] [...23 remote chains...] -- 3:40:27
      1593000 -- (-1156.962) [...23 remote chains...] -- 3:40:18
      1594000 -- [-1156.014] [...23 remote chains...] -- 3:40:40
      1595000 -- (-1159.385) [...23 remote chains...] -- 3:40:31

      Average standard deviation of split frequencies: 0.030188

      1596000 -- (-1160.769) [...23 remote chains...] -- 3:40:23
      1597000 -- (-1144.333) [...23 remote chains...] -- 3:40:14
      1598000 -- [-1161.568] [...23 remote chains...] -- 3:40:36
      1599000 -- (-1154.278) [...23 remote chains...] -- 3:40:27
      1600000 -- (-1158.645) [...23 remote chains...] -- 3:40:19

      Average standard deviation of split frequencies: 0.030079

      1601000 -- [-1154.515] [...23 remote chains...] -- 3:40:10
      1602000 -- [-1159.449] [...23 remote chains...] -- 3:40:32
      1603000 -- (-1159.397) [...23 remote chains...] -- 3:40:23
      1604000 -- (-1177.311) [...23 remote chains...] -- 3:40:15
      1605000 -- (-1169.528) [...23 remote chains...] -- 3:40:06

      Average standard deviation of split frequencies: 0.030067

      1606000 -- (-1160.778) [...23 remote chains...] -- 3:40:28
      1607000 -- (-1158.495) [...23 remote chains...] -- 3:40:19
      1608000 -- (-1149.430) [...23 remote chains...] -- 3:40:11
      1609000 -- [-1144.690] [...23 remote chains...] -- 3:40:33
      1610000 -- (-1157.345) [...23 remote chains...] -- 3:40:24

      Average standard deviation of split frequencies: 0.029976

      1611000 -- (-1154.743) [...23 remote chains...] -- 3:40:16
      1612000 -- (-1159.880) [...23 remote chains...] -- 3:40:07
      1613000 -- (-1159.032) [...23 remote chains...] -- 3:40:29
      1614000 -- (-1162.938) [...23 remote chains...] -- 3:40:20
      1615000 -- (-1159.837) [...23 remote chains...] -- 3:40:12

      Average standard deviation of split frequencies: 0.030093

      1616000 -- (-1148.562) [...23 remote chains...] -- 3:40:33
      1617000 -- (-1145.400) [...23 remote chains...] -- 3:40:25
      1618000 -- (-1142.642) [...23 remote chains...] -- 3:40:16
      1619000 -- (-1146.430) [...23 remote chains...] -- 3:40:08
      1620000 -- (-1148.750) [...23 remote chains...] -- 3:40:29

      Average standard deviation of split frequencies: 0.029960

      1621000 -- (-1144.840) [...23 remote chains...] -- 3:40:21
      1622000 -- (-1150.745) [...23 remote chains...] -- 3:40:12
      1623000 -- (-1141.342) [...23 remote chains...] -- 3:40:04
      1624000 -- (-1147.445) [...23 remote chains...] -- 3:40:25
      1625000 -- (-1159.357) [...23 remote chains...] -- 3:40:17

      Average standard deviation of split frequencies: 0.029795

      1626000 -- (-1156.711) [...23 remote chains...] -- 3:40:09
      1627000 -- (-1150.161) [...23 remote chains...] -- 3:40:30
      1628000 -- (-1160.932) [...23 remote chains...] -- 3:40:22
      1629000 -- (-1161.717) [...23 remote chains...] -- 3:40:13
      1630000 -- (-1160.024) [...23 remote chains...] -- 3:40:05

      Average standard deviation of split frequencies: 0.029910

      1631000 -- (-1154.704) [...23 remote chains...] -- 3:40:26
      1632000 -- (-1148.883) [...23 remote chains...] -- 3:40:18
      1633000 -- (-1144.319) [...23 remote chains...] -- 3:40:09
      1634000 -- [-1152.964] [...23 remote chains...] -- 3:40:01
      1635000 -- (-1152.315) [...23 remote chains...] -- 3:40:22

      Average standard deviation of split frequencies: 0.029797

      1636000 -- (-1151.495) [...23 remote chains...] -- 3:40:14
      1637000 -- (-1151.363) [...23 remote chains...] -- 3:40:06
      1638000 -- (-1149.495) [...23 remote chains...] -- 3:40:27
      1639000 -- (-1145.415) [...23 remote chains...] -- 3:40:18
      1640000 -- (-1159.245) [...23 remote chains...] -- 3:40:10

      Average standard deviation of split frequencies: 0.029688

      1641000 -- (-1159.348) [...23 remote chains...] -- 3:40:02
      1642000 -- (-1158.724) [...23 remote chains...] -- 3:40:23
      1643000 -- (-1153.891) [...23 remote chains...] -- 3:40:15
      1644000 -- (-1163.634) [...23 remote chains...] -- 3:40:06
      1645000 -- (-1158.446) [...23 remote chains...] -- 3:40:27

      Average standard deviation of split frequencies: 0.029737

      1646000 -- (-1173.965) [...23 remote chains...] -- 3:40:19
      1647000 -- (-1166.797) [...23 remote chains...] -- 3:40:11
      1648000 -- (-1166.075) [...23 remote chains...] -- 3:40:02
      1649000 -- (-1151.516) [...23 remote chains...] -- 3:40:23
      1650000 -- (-1153.317) [...23 remote chains...] -- 3:40:15

      Average standard deviation of split frequencies: 0.029687

      1651000 -- (-1152.339) [...23 remote chains...] -- 3:40:07
      1652000 -- (-1161.953) [...23 remote chains...] -- 3:40:28
      1653000 -- (-1168.013) [...23 remote chains...] -- 3:40:20
      1654000 -- (-1169.088) [...23 remote chains...] -- 3:40:11
      1655000 -- (-1163.947) [...23 remote chains...] -- 3:40:03

      Average standard deviation of split frequencies: 0.029665

      1656000 -- [-1156.710] [...23 remote chains...] -- 3:40:24
      1657000 -- (-1165.644) [...23 remote chains...] -- 3:40:16
      1658000 -- (-1157.688) [...23 remote chains...] -- 3:40:08
      1659000 -- [-1152.234] [...23 remote chains...] -- 3:40:28
      1660000 -- (-1160.555) [...23 remote chains...] -- 3:40:20

      Average standard deviation of split frequencies: 0.029714

      1661000 -- [-1157.578] [...23 remote chains...] -- 3:40:12
      1662000 -- (-1167.304) [...23 remote chains...] -- 3:40:04
      1663000 -- (-1164.014) [...23 remote chains...] -- 3:40:25
      1664000 -- (-1164.634) [...23 remote chains...] -- 3:40:16
      1665000 -- (-1160.623) [...23 remote chains...] -- 3:40:08

      Average standard deviation of split frequencies: 0.029635

      1666000 -- [-1164.268] [...23 remote chains...] -- 3:40:00
      1667000 -- (-1156.865) [...23 remote chains...] -- 3:40:21
      1668000 -- (-1165.251) [...23 remote chains...] -- 3:40:13
      1669000 -- (-1170.885) [...23 remote chains...] -- 3:40:04
      1670000 -- (-1157.699) [...23 remote chains...] -- 3:40:25

      Average standard deviation of split frequencies: 0.029565

      1671000 -- (-1169.309) [...23 remote chains...] -- 3:40:17
      1672000 -- (-1168.019) [...23 remote chains...] -- 3:40:09
      1673000 -- (-1181.070) [...23 remote chains...] -- 3:40:01
      1674000 -- (-1151.654) [...23 remote chains...] -- 3:40:21
      1675000 -- (-1168.178) [...23 remote chains...] -- 3:40:13

      Average standard deviation of split frequencies: 0.029618

      1676000 -- (-1158.317) [...23 remote chains...] -- 3:40:05
      1677000 -- (-1151.625) [...23 remote chains...] -- 3:39:57
      1678000 -- [-1166.071] [...23 remote chains...] -- 3:40:17
      1679000 -- (-1165.124) [...23 remote chains...] -- 3:40:09
      1680000 -- [-1160.767] [...23 remote chains...] -- 3:40:01

      Average standard deviation of split frequencies: 0.029711

      1681000 -- (-1163.481) [...23 remote chains...] -- 3:40:22
      1682000 -- [-1156.121] [...23 remote chains...] -- 3:40:14
      1683000 -- (-1163.420) [...23 remote chains...] -- 3:40:06
      1684000 -- (-1165.970) [...23 remote chains...] -- 3:39:57
      1685000 -- (-1169.724) [...23 remote chains...] -- 3:40:18

      Average standard deviation of split frequencies: 0.029763

      1686000 -- (-1170.313) [...23 remote chains...] -- 3:40:10
      1687000 -- (-1164.350) [...23 remote chains...] -- 3:40:02
      1688000 -- (-1151.354) [...23 remote chains...] -- 3:39:54
      1689000 -- (-1155.167) [...23 remote chains...] -- 3:40:14
      1690000 -- (-1153.241) [...23 remote chains...] -- 3:40:06

      Average standard deviation of split frequencies: 0.029762

      1691000 -- (-1164.058) [...23 remote chains...] -- 3:39:58
      1692000 -- (-1177.911) [...23 remote chains...] -- 3:40:19
      1693000 -- (-1169.371) [...23 remote chains...] -- 3:40:10
      1694000 -- (-1150.961) [...23 remote chains...] -- 3:40:02
      1695000 -- (-1157.447) [...23 remote chains...] -- 3:40:23

      Average standard deviation of split frequencies: 0.029755

      1696000 -- (-1168.518) [...23 remote chains...] -- 3:40:15
      1697000 -- (-1161.576) [...23 remote chains...] -- 3:40:07
      1698000 -- (-1163.090) [...23 remote chains...] -- 3:39:59
      1699000 -- (-1157.525) [...23 remote chains...] -- 3:40:19
      1700000 -- (-1163.950) [...23 remote chains...] -- 3:40:11

      Average standard deviation of split frequencies: 0.029746

      1701000 -- [-1158.629] [...23 remote chains...] -- 3:40:03
      1702000 -- (-1160.809) [...23 remote chains...] -- 3:40:23
      1703000 -- (-1160.623) [...23 remote chains...] -- 3:40:15
      1704000 -- (-1160.376) [...23 remote chains...] -- 3:40:07
      1705000 -- (-1172.974) [...23 remote chains...] -- 3:39:59

      Average standard deviation of split frequencies: 0.029712

      1706000 -- (-1169.276) [...23 remote chains...] -- 3:40:19
      1707000 -- (-1158.215) [...23 remote chains...] -- 3:40:11
      1708000 -- (-1159.089) [...23 remote chains...] -- 3:40:03
      1709000 -- (-1158.835) [...23 remote chains...] -- 3:40:24
      1710000 -- (-1144.599) [...23 remote chains...] -- 3:40:16

      Average standard deviation of split frequencies: 0.029633

      1711000 -- (-1164.349) [...23 remote chains...] -- 3:40:08
      1712000 -- (-1176.100) [...23 remote chains...] -- 3:40:00
      1713000 -- (-1157.410) [...23 remote chains...] -- 3:40:20
      1714000 -- (-1154.205) [...23 remote chains...] -- 3:40:12
      1715000 -- (-1164.280) [...23 remote chains...] -- 3:40:04

      Average standard deviation of split frequencies: 0.029404

      1716000 -- (-1161.860) [...23 remote chains...] -- 3:39:56
      1717000 -- [-1163.154] [...23 remote chains...] -- 3:40:16
      1718000 -- (-1171.651) [...23 remote chains...] -- 3:40:08
      1719000 -- (-1156.325) [...23 remote chains...] -- 3:40:00
      1720000 -- [-1153.339] [...23 remote chains...] -- 3:40:20

      Average standard deviation of split frequencies: 0.029340

      1721000 -- (-1144.773) [...23 remote chains...] -- 3:40:12
      1722000 -- (-1152.715) [...23 remote chains...] -- 3:40:04
      1723000 -- (-1153.520) [...23 remote chains...] -- 3:40:25
      1724000 -- (-1147.680) [...23 remote chains...] -- 3:40:17
      1725000 -- [-1149.588] [...23 remote chains...] -- 3:40:09

      Average standard deviation of split frequencies: 0.029096

      1726000 -- [-1148.567] [...23 remote chains...] -- 3:40:01
      1727000 -- [-1148.236] [...23 remote chains...] -- 3:40:21
      1728000 -- (-1159.212) [...23 remote chains...] -- 3:40:13
      1729000 -- (-1162.680) [...23 remote chains...] -- 3:40:05
      1730000 -- (-1167.417) [...23 remote chains...] -- 3:39:57

      Average standard deviation of split frequencies: 0.029147

      1731000 -- [-1154.838] [...23 remote chains...] -- 3:40:17
      1732000 -- (-1161.834) [...23 remote chains...] -- 3:40:09
      1733000 -- (-1143.012) [...23 remote chains...] -- 3:40:01
      1734000 -- (-1155.463) [...23 remote chains...] -- 3:39:53
      1735000 -- (-1155.622) [...23 remote chains...] -- 3:40:13

      Average standard deviation of split frequencies: 0.029117

      1736000 -- (-1150.209) [...23 remote chains...] -- 3:40:05
      1737000 -- (-1156.921) [...23 remote chains...] -- 3:39:57
      1738000 -- (-1164.671) [...23 remote chains...] -- 3:40:17
      1739000 -- (-1157.767) [...23 remote chains...] -- 3:40:10
      1740000 -- (-1151.612) [...23 remote chains...] -- 3:40:02

      Average standard deviation of split frequencies: 0.029105

      1741000 -- (-1158.751) [...23 remote chains...] -- 3:39:54
      1742000 -- (-1156.115) [...23 remote chains...] -- 3:40:14
      1743000 -- (-1174.223) [...23 remote chains...] -- 3:40:06
      1744000 -- (-1169.795) [...23 remote chains...] -- 3:39:58
      1745000 -- (-1171.359) [...23 remote chains...] -- 3:39:50

      Average standard deviation of split frequencies: 0.029031

      1746000 -- (-1164.579) [...23 remote chains...] -- 3:40:10
      1747000 -- (-1149.944) [...23 remote chains...] -- 3:40:02
      1748000 -- (-1158.710) [...23 remote chains...] -- 3:39:54
      1749000 -- (-1160.517) [...23 remote chains...] -- 3:39:46
      1750000 -- (-1170.270) [...23 remote chains...] -- 3:40:06

      Average standard deviation of split frequencies: 0.029154

      1751000 -- (-1165.330) [...23 remote chains...] -- 3:39:58
      1752000 -- (-1163.325) [...23 remote chains...] -- 3:39:51
      1753000 -- (-1167.039) [...23 remote chains...] -- 3:40:10
      1754000 -- (-1161.215) [...23 remote chains...] -- 3:40:03
      1755000 -- (-1154.521) [...23 remote chains...] -- 3:39:55

      Average standard deviation of split frequencies: 0.029144

      1756000 -- [-1162.404] [...23 remote chains...] -- 3:39:47
      1757000 -- (-1161.386) [...23 remote chains...] -- 3:40:07
      1758000 -- (-1177.054) [...23 remote chains...] -- 3:39:59
      1759000 -- (-1176.444) [...23 remote chains...] -- 3:39:51
      1760000 -- (-1179.973) [...23 remote chains...] -- 3:40:11

      Average standard deviation of split frequencies: 0.028939

      1761000 -- (-1172.967) [...23 remote chains...] -- 3:40:03
      1762000 -- (-1161.953) [...23 remote chains...] -- 3:39:55
      1763000 -- (-1151.849) [...23 remote chains...] -- 3:39:47
      1764000 -- [-1148.896] [...23 remote chains...] -- 3:40:07
      1765000 -- (-1151.662) [...23 remote chains...] -- 3:39:59

      Average standard deviation of split frequencies: 0.028842

      1766000 -- (-1153.260) [...23 remote chains...] -- 3:39:51
      1767000 -- (-1163.131) [...23 remote chains...] -- 3:40:11
      1768000 -- (-1170.249) [...23 remote chains...] -- 3:40:03
      1769000 -- (-1168.226) [...23 remote chains...] -- 3:39:56
      1770000 -- (-1159.531) [...23 remote chains...] -- 3:39:48

      Average standard deviation of split frequencies: 0.028801

      1771000 -- (-1161.483) [...23 remote chains...] -- 3:40:07
      1772000 -- [-1151.977] [...23 remote chains...] -- 3:40:00
      1773000 -- (-1158.328) [...23 remote chains...] -- 3:39:52
      1774000 -- (-1168.021) [...23 remote chains...] -- 3:39:44
      1775000 -- [-1171.162] [...23 remote chains...] -- 3:40:04

      Average standard deviation of split frequencies: 0.028819

      1776000 -- (-1171.571) [...23 remote chains...] -- 3:39:56
      1777000 -- (-1165.715) [...23 remote chains...] -- 3:39:48
      1778000 -- [-1171.427] [...23 remote chains...] -- 3:39:41
      1779000 -- [-1163.620] [...23 remote chains...] -- 3:40:00
      1780000 -- [-1167.338] [...23 remote chains...] -- 3:39:52

      Average standard deviation of split frequencies: 0.028633

      1781000 -- (-1166.076) [...23 remote chains...] -- 3:39:45
      1782000 -- [-1161.867] [...23 remote chains...] -- 3:39:37
      1783000 -- [-1170.089] [...23 remote chains...] -- 3:39:56
      1784000 -- (-1162.139) [...23 remote chains...] -- 3:39:49
      1785000 -- [-1172.669] [...23 remote chains...] -- 3:39:41

      Average standard deviation of split frequencies: 0.028767

      1786000 -- (-1179.602) [...23 remote chains...] -- 3:40:00
      1787000 -- (-1172.383) [...23 remote chains...] -- 3:39:53
      1788000 -- (-1161.467) [...23 remote chains...] -- 3:39:45
      1789000 -- (-1152.300) [...23 remote chains...] -- 3:40:04
      1790000 -- (-1152.661) [...23 remote chains...] -- 3:39:57

      Average standard deviation of split frequencies: 0.028869

      1791000 -- (-1148.486) [...23 remote chains...] -- 3:39:49
      1792000 -- (-1147.758) [...23 remote chains...] -- 3:39:41
      1793000 -- (-1145.557) [...23 remote chains...] -- 3:40:01
      1794000 -- (-1146.092) [...23 remote chains...] -- 3:39:53
      1795000 -- (-1158.715) [...23 remote chains...] -- 3:39:45

      Average standard deviation of split frequencies: 0.028848

      1796000 -- (-1156.833) [...23 remote chains...] -- 3:40:05
      1797000 -- (-1163.428) [...23 remote chains...] -- 3:39:57
      1798000 -- (-1151.483) [...23 remote chains...] -- 3:39:49
      1799000 -- (-1160.680) [...23 remote chains...] -- 3:39:42
      1800000 -- (-1160.425) [...23 remote chains...] -- 3:40:01

      Average standard deviation of split frequencies: 0.029070

      1801000 -- (-1158.909) [...23 remote chains...] -- 3:39:53
      1802000 -- (-1153.042) [...23 remote chains...] -- 3:39:46
      1803000 -- (-1164.003) [...23 remote chains...] -- 3:40:05
      1804000 -- (-1156.803) [...23 remote chains...] -- 3:39:57
      1805000 -- (-1159.539) [...23 remote chains...] -- 3:39:50

      Average standard deviation of split frequencies: 0.029110

      1806000 -- (-1160.974) [...23 remote chains...] -- 3:39:42
      1807000 -- (-1163.909) [...23 remote chains...] -- 3:40:01
      1808000 -- (-1168.513) [...23 remote chains...] -- 3:39:54
      1809000 -- (-1177.269) [...23 remote chains...] -- 3:39:46
      1810000 -- (-1179.354) [...23 remote chains...] -- 3:39:39

      Average standard deviation of split frequencies: 0.029151

      1811000 -- (-1171.699) [...23 remote chains...] -- 3:39:58
      1812000 -- (-1161.696) [...23 remote chains...] -- 3:39:50
      1813000 -- (-1169.499) [...23 remote chains...] -- 3:39:42
      1814000 -- (-1166.277) [...23 remote chains...] -- 3:40:02
      1815000 -- [-1169.307] [...23 remote chains...] -- 3:39:54

      Average standard deviation of split frequencies: 0.029119

      1816000 -- (-1169.107) [...23 remote chains...] -- 3:39:46
      1817000 -- (-1178.086) [...23 remote chains...] -- 3:39:39
      1818000 -- (-1177.239) [...23 remote chains...] -- 3:39:58
      1819000 -- (-1189.493) [...23 remote chains...] -- 3:39:50
      1820000 -- (-1172.445) [...23 remote chains...] -- 3:39:43

      Average standard deviation of split frequencies: 0.029200

      1821000 -- [-1175.612] [...23 remote chains...] -- 3:40:02
      1822000 -- (-1176.647) [...23 remote chains...] -- 3:39:54
      1823000 -- [-1174.821] [...23 remote chains...] -- 3:39:47
      1824000 -- (-1174.345) [...23 remote chains...] -- 3:39:39
      1825000 -- (-1171.587) [...23 remote chains...] -- 3:39:58

      Average standard deviation of split frequencies: 0.029334

      1826000 -- (-1164.225) [...23 remote chains...] -- 3:39:51
      1827000 -- (-1167.336) [...23 remote chains...] -- 3:39:43
      1828000 -- (-1169.088) [...23 remote chains...] -- 3:39:36
      1829000 -- (-1168.854) [...23 remote chains...] -- 3:39:55
      1830000 -- (-1169.631) [...23 remote chains...] -- 3:39:47

      Average standard deviation of split frequencies: 0.029563

      1831000 -- (-1171.399) [...23 remote chains...] -- 3:39:40
      1832000 -- (-1166.704) [...23 remote chains...] -- 3:39:58
      1833000 -- (-1159.815) [...23 remote chains...] -- 3:39:51
      1834000 -- (-1172.116) [...23 remote chains...] -- 3:39:43
      1835000 -- (-1174.739) [...23 remote chains...] -- 3:39:36

      Average standard deviation of split frequencies: 0.029572

      1836000 -- (-1170.541) [...23 remote chains...] -- 3:39:55
      1837000 -- (-1173.477) [...23 remote chains...] -- 3:39:47
      1838000 -- (-1185.578) [...23 remote chains...] -- 3:39:40
      1839000 -- (-1175.315) [...23 remote chains...] -- 3:39:32
      1840000 -- (-1172.347) [...23 remote chains...] -- 3:39:51

      Average standard deviation of split frequencies: 0.029570

      1841000 -- [-1156.639] [...23 remote chains...] -- 3:39:44
      1842000 -- (-1172.093) [...23 remote chains...] -- 3:39:36
      1843000 -- (-1169.550) [...23 remote chains...] -- 3:39:55
      1844000 -- (-1165.391) [...23 remote chains...] -- 3:39:48
      1845000 -- (-1165.265) [...23 remote chains...] -- 3:39:40

      Average standard deviation of split frequencies: 0.029467

      1846000 -- (-1148.069) [...23 remote chains...] -- 3:39:33
      1847000 -- (-1162.275) [...23 remote chains...] -- 3:39:51
      1848000 -- (-1167.122) [...23 remote chains...] -- 3:39:44
      1849000 -- (-1175.992) [...23 remote chains...] -- 3:39:37
      1850000 -- (-1172.131) [...23 remote chains...] -- 3:39:29

      Average standard deviation of split frequencies: 0.029614

      1851000 -- (-1162.480) [...23 remote chains...] -- 3:39:48
      1852000 -- (-1165.416) [...23 remote chains...] -- 3:39:40
      1853000 -- (-1164.231) [...23 remote chains...] -- 3:39:33
      1854000 -- (-1158.103) [...23 remote chains...] -- 3:39:52
      1855000 -- (-1161.005) [...23 remote chains...] -- 3:39:44

      Average standard deviation of split frequencies: 0.029753

      1856000 -- (-1170.064) [...23 remote chains...] -- 3:39:37
      1857000 -- (-1174.103) [...23 remote chains...] -- 3:39:29
      1858000 -- (-1165.091) [...23 remote chains...] -- 3:39:48
      1859000 -- (-1174.636) [...23 remote chains...] -- 3:39:41
      1860000 -- [-1166.887] [...23 remote chains...] -- 3:39:33

      Average standard deviation of split frequencies: 0.030023

      1861000 -- (-1160.366) [...23 remote chains...] -- 3:39:26
      1862000 -- (-1163.969) [...23 remote chains...] -- 3:39:44
      1863000 -- [-1158.707] [...23 remote chains...] -- 3:39:37
      1864000 -- (-1159.438) [...23 remote chains...] -- 3:39:30
      1865000 -- (-1152.895) [...23 remote chains...] -- 3:39:48

      Average standard deviation of split frequencies: 0.030138

      1866000 -- (-1160.184) [...23 remote chains...] -- 3:39:41
      1867000 -- (-1159.885) [...23 remote chains...] -- 3:39:34
      1868000 -- (-1157.922) [...23 remote chains...] -- 3:39:26
      1869000 -- (-1161.072) [...23 remote chains...] -- 3:39:45
      1870000 -- (-1169.116) [...23 remote chains...] -- 3:39:37

      Average standard deviation of split frequencies: 0.030145

      1871000 -- (-1170.467) [...23 remote chains...] -- 3:39:30
      1872000 -- (-1164.144) [...23 remote chains...] -- 3:39:48
      1873000 -- (-1155.813) [...23 remote chains...] -- 3:39:41
      1874000 -- (-1156.785) [...23 remote chains...] -- 3:39:34
      1875000 -- [-1156.362] [...23 remote chains...] -- 3:39:27

      Average standard deviation of split frequencies: 0.030273

      1876000 -- (-1173.652) [...23 remote chains...] -- 3:39:45
      1877000 -- (-1178.116) [...23 remote chains...] -- 3:39:38
      1878000 -- (-1174.877) [...23 remote chains...] -- 3:39:30
      1879000 -- (-1169.160) [...23 remote chains...] -- 3:39:23
      1880000 -- [-1156.068] [...23 remote chains...] -- 3:39:41

      Average standard deviation of split frequencies: 0.030207

      1881000 -- (-1164.323) [...23 remote chains...] -- 3:39:34
      1882000 -- (-1174.930) [...23 remote chains...] -- 3:39:27
      1883000 -- (-1176.706) [...23 remote chains...] -- 3:39:19
      1884000 -- (-1167.027) [...23 remote chains...] -- 3:39:38
      1885000 -- (-1169.446) [...23 remote chains...] -- 3:39:31

      Average standard deviation of split frequencies: 0.030159

      1886000 -- (-1170.011) [...23 remote chains...] -- 3:39:23
      1887000 -- (-1153.621) [...23 remote chains...] -- 3:39:41
      1888000 -- (-1163.633) [...23 remote chains...] -- 3:39:34
      1889000 -- (-1175.209) [...23 remote chains...] -- 3:39:27
      1890000 -- (-1165.145) [...23 remote chains...] -- 3:39:20

      Average standard deviation of split frequencies: 0.030338

      1891000 -- (-1166.398) [...23 remote chains...] -- 3:39:38
      1892000 -- (-1172.259) [...23 remote chains...] -- 3:39:31
      1893000 -- (-1160.737) [...23 remote chains...] -- 3:39:23
      1894000 -- [-1164.529] [...23 remote chains...] -- 3:39:16
      1895000 -- (-1155.555) [...23 remote chains...] -- 3:39:34

      Average standard deviation of split frequencies: 0.030325

      1896000 -- (-1156.901) [...23 remote chains...] -- 3:39:27
      1897000 -- (-1156.521) [...23 remote chains...] -- 3:39:20
      1898000 -- (-1156.382) [...23 remote chains...] -- 3:39:13
      1899000 -- (-1177.170) [...23 remote chains...] -- 3:39:31
      1900000 -- (-1164.704) [...23 remote chains...] -- 3:39:24

      Average standard deviation of split frequencies: 0.030313

      1901000 -- [-1173.991] [...23 remote chains...] -- 3:39:17
      1902000 -- (-1167.601) [...23 remote chains...] -- 3:39:35
      1903000 -- (-1178.405) [...23 remote chains...] -- 3:39:27
      1904000 -- [-1179.911] [...23 remote chains...] -- 3:39:20
      1905000 -- (-1178.776) [...23 remote chains...] -- 3:39:13

      Average standard deviation of split frequencies: 0.030403

      1906000 -- [-1170.602] [...23 remote chains...] -- 3:39:31
      1907000 -- (-1172.329) [...23 remote chains...] -- 3:39:24
      1908000 -- (-1172.020) [...23 remote chains...] -- 3:39:17
      1909000 -- [-1165.000] [...23 remote chains...] -- 3:39:35
      1910000 -- [-1176.472] [...23 remote chains...] -- 3:39:28

      Average standard deviation of split frequencies: 0.030528

      1911000 -- (-1168.596) [...23 remote chains...] -- 3:39:20
      1912000 -- (-1161.778) [...23 remote chains...] -- 3:39:38
      1913000 -- (-1170.028) [...23 remote chains...] -- 3:39:31
      1914000 -- (-1155.231) [...23 remote chains...] -- 3:39:24
      1915000 -- [-1162.187] [...23 remote chains...] -- 3:39:17

      Average standard deviation of split frequencies: 0.030714

      1916000 -- (-1170.054) [...23 remote chains...] -- 3:39:35
      1917000 -- (-1166.665) [...23 remote chains...] -- 3:39:28
      1918000 -- [-1161.403] [...23 remote chains...] -- 3:39:21
      1919000 -- (-1146.739) [...23 remote chains...] -- 3:39:39
      1920000 -- (-1152.954) [...23 remote chains...] -- 3:39:31

      Average standard deviation of split frequencies: 0.030772

      1921000 -- [-1145.801] [...23 remote chains...] -- 3:39:24
      1922000 -- [-1152.788] [...23 remote chains...] -- 3:39:17
      1923000 -- (-1155.214) [...23 remote chains...] -- 3:39:35
      1924000 -- (-1152.545) [...23 remote chains...] -- 3:39:28
      1925000 -- (-1161.742) [...23 remote chains...] -- 3:39:21

      Average standard deviation of split frequencies: 0.030805

      1926000 -- (-1160.202) [...23 remote chains...] -- 3:39:14
      1927000 -- [-1163.902] [...23 remote chains...] -- 3:39:32
      1928000 -- [-1154.188] [...23 remote chains...] -- 3:39:24
      1929000 -- (-1152.080) [...23 remote chains...] -- 3:39:17
      1930000 -- (-1159.414) [...23 remote chains...] -- 3:39:10

      Average standard deviation of split frequencies: 0.030883

      1931000 -- (-1163.123) [...23 remote chains...] -- 3:39:28
      1932000 -- (-1171.950) [...23 remote chains...] -- 3:39:21
      1933000 -- (-1167.712) [...23 remote chains...] -- 3:39:14
      1934000 -- (-1181.030) [...23 remote chains...] -- 3:39:32
      1935000 -- (-1172.736) [...23 remote chains...] -- 3:39:25

      Average standard deviation of split frequencies: 0.030736

      1936000 -- (-1176.198) [...23 remote chains...] -- 3:39:18
      1937000 -- (-1163.574) [...23 remote chains...] -- 3:39:10
      1938000 -- [-1157.781] [...23 remote chains...] -- 3:39:28
      1939000 -- (-1154.435) [...23 remote chains...] -- 3:39:21
      1940000 -- (-1166.079) [...23 remote chains...] -- 3:39:14

      Average standard deviation of split frequencies: 0.030736

      1941000 -- [-1170.773] [...23 remote chains...] -- 3:39:07
      1942000 -- (-1158.852) [...23 remote chains...] -- 3:39:25
      1943000 -- [-1164.502] [...23 remote chains...] -- 3:39:18
      1944000 -- (-1147.818) [...23 remote chains...] -- 3:39:11
      1945000 -- (-1152.913) [...23 remote chains...] -- 3:39:04

      Average standard deviation of split frequencies: 0.030691

      1946000 -- (-1159.471) [...23 remote chains...] -- 3:39:21
      1947000 -- [-1160.624] [...23 remote chains...] -- 3:39:14
      1948000 -- (-1160.994) [...23 remote chains...] -- 3:39:07
      1949000 -- (-1161.563) [...23 remote chains...] -- 3:39:25
      1950000 -- (-1163.553) [...23 remote chains...] -- 3:39:18

      Average standard deviation of split frequencies: 0.030475

      1951000 -- (-1161.751) [...23 remote chains...] -- 3:39:11
      1952000 -- (-1159.626) [...23 remote chains...] -- 3:39:04
      1953000 -- [-1154.314] [...23 remote chains...] -- 3:39:21
      1954000 -- [-1154.240] [...23 remote chains...] -- 3:39:14
      1955000 -- (-1155.041) [...23 remote chains...] -- 3:39:07

      Average standard deviation of split frequencies: 0.030457

      1956000 -- [-1151.010] [...23 remote chains...] -- 3:39:25
      1957000 -- (-1156.948) [...23 remote chains...] -- 3:39:18
      1958000 -- (-1163.046) [...23 remote chains...] -- 3:39:11
      1959000 -- (-1161.359) [...23 remote chains...] -- 3:39:04
      1960000 -- (-1160.849) [...23 remote chains...] -- 3:39:21

      Average standard deviation of split frequencies: 0.030526

      1961000 -- (-1164.959) [...23 remote chains...] -- 3:39:14
      1962000 -- (-1161.056) [...23 remote chains...] -- 3:39:08
      1963000 -- (-1159.649) [...23 remote chains...] -- 3:39:25
      1964000 -- (-1156.616) [...23 remote chains...] -- 3:39:18
      1965000 -- (-1147.541) [...23 remote chains...] -- 3:39:11

      Average standard deviation of split frequencies: 0.030416

      1966000 -- [-1150.237] [...23 remote chains...] -- 3:39:04
      1967000 -- (-1151.490) [...23 remote chains...] -- 3:39:22
      1968000 -- (-1158.210) [...23 remote chains...] -- 3:39:15
      1969000 -- (-1150.369) [...23 remote chains...] -- 3:39:08
      1970000 -- (-1154.772) [...23 remote chains...] -- 3:39:01

      Average standard deviation of split frequencies: 0.030387

      1971000 -- (-1148.369) [...23 remote chains...] -- 3:39:18
      1972000 -- (-1162.424) [...23 remote chains...] -- 3:39:11
      1973000 -- (-1163.899) [...23 remote chains...] -- 3:39:04
      1974000 -- (-1176.316) [...23 remote chains...] -- 3:39:22
      1975000 -- (-1181.772) [...23 remote chains...] -- 3:39:15

      Average standard deviation of split frequencies: 0.030483

      1976000 -- (-1167.953) [...23 remote chains...] -- 3:39:08
      1977000 -- (-1170.206) [...23 remote chains...] -- 3:39:25
      1978000 -- (-1162.530) [...23 remote chains...] -- 3:39:18
      1979000 -- (-1170.352) [...23 remote chains...] -- 3:39:11
      1980000 -- (-1175.674) [...23 remote chains...] -- 3:39:04

      Average standard deviation of split frequencies: 0.030540

      1981000 -- (-1164.075) [...23 remote chains...] -- 3:39:22
      1982000 -- (-1164.818) [...23 remote chains...] -- 3:39:15
      1983000 -- [-1167.043] [...23 remote chains...] -- 3:39:08
      1984000 -- (-1160.068) [...23 remote chains...] -- 3:39:01
      1985000 -- (-1155.772) [...23 remote chains...] -- 3:39:18

      Average standard deviation of split frequencies: 0.030468

      1986000 -- (-1161.661) [...23 remote chains...] -- 3:39:11
      1987000 -- (-1154.616) [...23 remote chains...] -- 3:39:04
      1988000 -- (-1164.449) [...23 remote chains...] -- 3:38:58
      1989000 -- (-1162.592) [...23 remote chains...] -- 3:39:15
      1990000 -- (-1157.981) [...23 remote chains...] -- 3:39:08

      Average standard deviation of split frequencies: 0.030357

      1991000 -- [-1149.495] [...23 remote chains...] -- 3:39:01
      1992000 -- (-1164.431) [...23 remote chains...] -- 3:38:54
      1993000 -- [-1172.078] [...23 remote chains...] -- 3:39:11
      1994000 -- [-1165.888] [...23 remote chains...] -- 3:39:05
      1995000 -- (-1155.075) [...23 remote chains...] -- 3:38:58

      Average standard deviation of split frequencies: 0.030321

      1996000 -- (-1156.766) [...23 remote chains...] -- 3:39:15
      1997000 -- (-1144.498) [...23 remote chains...] -- 3:39:08
      1998000 -- (-1164.334) [...23 remote chains...] -- 3:39:01
      1999000 -- (-1153.485) [...23 remote chains...] -- 3:38:54
      2000000 -- (-1155.847) [...23 remote chains...] -- 3:39:12

      Average standard deviation of split frequencies: 0.030322

      2001000 -- (-1153.543) [...23 remote chains...] -- 3:39:05
      2002000 -- [-1164.842] [...23 remote chains...] -- 3:38:58
      2003000 -- (-1167.282) [...23 remote chains...] -- 3:38:51
      2004000 -- (-1169.850) [...23 remote chains...] -- 3:39:08
      2005000 -- (-1156.826) [...23 remote chains...] -- 3:39:01

      Average standard deviation of split frequencies: 0.030288

      2006000 -- (-1160.038) [...23 remote chains...] -- 3:38:54
      2007000 -- (-1163.440) [...23 remote chains...] -- 3:39:12
      2008000 -- (-1160.517) [...23 remote chains...] -- 3:39:05
      2009000 -- [-1175.000] [...23 remote chains...] -- 3:38:58
      2010000 -- (-1161.459) [...23 remote chains...] -- 3:39:15

      Average standard deviation of split frequencies: 0.030420

      2011000 -- (-1158.233) [...23 remote chains...] -- 3:39:08
      2012000 -- (-1160.170) [...23 remote chains...] -- 3:39:01
      2013000 -- (-1170.856) [...23 remote chains...] -- 3:38:55
      2014000 -- (-1170.372) [...23 remote chains...] -- 3:39:12
      2015000 -- (-1168.243) [...23 remote chains...] -- 3:39:05

      Average standard deviation of split frequencies: 0.030084

      2016000 -- (-1171.898) [...23 remote chains...] -- 3:38:58
      2017000 -- (-1166.635) [...23 remote chains...] -- 3:39:15
      2018000 -- (-1169.370) [...23 remote chains...] -- 3:39:08
      2019000 -- (-1157.231) [...23 remote chains...] -- 3:39:01
      2020000 -- (-1167.537) [...23 remote chains...] -- 3:38:55

      Average standard deviation of split frequencies: 0.030071

      2021000 -- (-1165.442) [...23 remote chains...] -- 3:39:12
      2022000 -- [-1173.404] [...23 remote chains...] -- 3:39:05
      2023000 -- (-1162.288) [...23 remote chains...] -- 3:38:58
      2024000 -- (-1165.575) [...23 remote chains...] -- 3:38:51
      2025000 -- (-1154.997) [...23 remote chains...] -- 3:39:08

      Average standard deviation of split frequencies: 0.030156

      2026000 -- (-1162.098) [...23 remote chains...] -- 3:39:01
      2027000 -- (-1162.544) [...23 remote chains...] -- 3:38:55
      2028000 -- (-1167.952) [...23 remote chains...] -- 3:39:12
      2029000 -- (-1151.750) [...23 remote chains...] -- 3:39:05
      2030000 -- (-1163.403) [...23 remote chains...] -- 3:38:58

      Average standard deviation of split frequencies: 0.030384

      2031000 -- (-1164.038) [...23 remote chains...] -- 3:38:51
      2032000 -- (-1152.869) [...23 remote chains...] -- 3:39:08
      2033000 -- (-1156.291) [...23 remote chains...] -- 3:39:01
      2034000 -- (-1153.022) [...23 remote chains...] -- 3:38:55
      2035000 -- (-1160.822) [...23 remote chains...] -- 3:38:48

      Average standard deviation of split frequencies: 0.030165

      2036000 -- (-1175.177) [...23 remote chains...] -- 3:39:05
      2037000 -- (-1170.729) [...23 remote chains...] -- 3:38:58
      2038000 -- (-1156.217) [...23 remote chains...] -- 3:38:51
      2039000 -- (-1163.747) [...23 remote chains...] -- 3:38:45
      2040000 -- (-1159.200) [...23 remote chains...] -- 3:39:01

      Average standard deviation of split frequencies: 0.030228

      2041000 -- (-1160.442) [...23 remote chains...] -- 3:38:55
      2042000 -- (-1159.133) [...23 remote chains...] -- 3:38:48
      2043000 -- (-1161.878) [...23 remote chains...] -- 3:38:41
      2044000 -- (-1158.205) [...23 remote chains...] -- 3:38:58
      2045000 -- (-1155.406) [...23 remote chains...] -- 3:38:51

      Average standard deviation of split frequencies: 0.030354

      2046000 -- (-1157.014) [...23 remote chains...] -- 3:38:45
      2047000 -- (-1160.825) [...23 remote chains...] -- 3:39:01
      2048000 -- (-1168.989) [...23 remote chains...] -- 3:38:55
      2049000 -- (-1168.645) [...23 remote chains...] -- 3:38:48
      2050000 -- (-1168.656) [...23 remote chains...] -- 3:38:41

      Average standard deviation of split frequencies: 0.030237

      2051000 -- (-1172.142) [...23 remote chains...] -- 3:38:58
      2052000 -- (-1170.459) [...23 remote chains...] -- 3:38:51
      2053000 -- (-1170.525) [...23 remote chains...] -- 3:38:45
      2054000 -- (-1165.664) [...23 remote chains...] -- 3:38:38
      2055000 -- (-1166.425) [...23 remote chains...] -- 3:38:55

      Average standard deviation of split frequencies: 0.030157

      2056000 -- (-1174.249) [...23 remote chains...] -- 3:38:48
      2057000 -- (-1172.636) [...23 remote chains...] -- 3:38:41
      2058000 -- (-1172.646) [...23 remote chains...] -- 3:38:35
      2059000 -- (-1171.230) [...23 remote chains...] -- 3:38:51
      2060000 -- (-1182.538) [...23 remote chains...] -- 3:38:45

      Average standard deviation of split frequencies: 0.029992

      2061000 -- (-1179.440) [...23 remote chains...] -- 3:38:38
      2062000 -- (-1162.485) [...23 remote chains...] -- 3:38:55
      2063000 -- (-1172.240) [...23 remote chains...] -- 3:38:48
      2064000 -- (-1169.915) [...23 remote chains...] -- 3:38:42
      2065000 -- (-1185.993) [...23 remote chains...] -- 3:38:35

      Average standard deviation of split frequencies: 0.029960

      2066000 -- (-1169.378) [...23 remote chains...] -- 3:38:51
      2067000 -- (-1175.465) [...23 remote chains...] -- 3:38:45
      2068000 -- (-1171.654) [...23 remote chains...] -- 3:38:38
      2069000 -- (-1161.946) [...23 remote chains...] -- 3:38:55
      2070000 -- (-1159.517) [...23 remote chains...] -- 3:38:48

      Average standard deviation of split frequencies: 0.029693

      2071000 -- (-1160.776) [...23 remote chains...] -- 3:38:42
      2072000 -- (-1162.816) [...23 remote chains...] -- 3:38:58
      2073000 -- (-1159.452) [...23 remote chains...] -- 3:38:51
      2074000 -- (-1164.285) [...23 remote chains...] -- 3:38:45
      2075000 -- [-1156.618] [...23 remote chains...] -- 3:38:38

      Average standard deviation of split frequencies: 0.029526

      2076000 -- [-1159.692] [...23 remote chains...] -- 3:38:55
      2077000 -- [-1162.645] [...23 remote chains...] -- 3:38:48
      2078000 -- [-1153.544] [...23 remote chains...] -- 3:38:42
      2079000 -- (-1157.646) [...23 remote chains...] -- 3:38:35
      2080000 -- (-1150.976) [...23 remote chains...] -- 3:38:51

      Average standard deviation of split frequencies: 0.029193

      2081000 -- [-1162.639] [...23 remote chains...] -- 3:38:45
      2082000 -- (-1153.865) [...23 remote chains...] -- 3:38:38
      2083000 -- (-1152.010) [...23 remote chains...] -- 3:38:55
      2084000 -- (-1155.599) [...23 remote chains...] -- 3:38:48
      2085000 -- (-1165.717) [...23 remote chains...] -- 3:38:42

      Average standard deviation of split frequencies: 0.028844

      2086000 -- [-1162.014] [...23 remote chains...] -- 3:38:35
      2087000 -- [-1158.657] [...23 remote chains...] -- 3:38:51
      2088000 -- [-1152.231] [...23 remote chains...] -- 3:38:45
      2089000 -- (-1159.496) [...23 remote chains...] -- 3:38:38
      2090000 -- (-1163.600) [...23 remote chains...] -- 3:38:55

      Average standard deviation of split frequencies: 0.028620

      2091000 -- (-1156.367) [...23 remote chains...] -- 3:38:48
      2092000 -- (-1164.685) [...23 remote chains...] -- 3:38:42
      2093000 -- [-1167.734] [...23 remote chains...] -- 3:38:35
      2094000 -- (-1166.085) [...23 remote chains...] -- 3:38:51
      2095000 -- (-1168.459) [...23 remote chains...] -- 3:38:45

      Average standard deviation of split frequencies: 0.028320

      2096000 -- (-1167.760) [...23 remote chains...] -- 3:38:38
      2097000 -- (-1171.297) [...23 remote chains...] -- 3:38:55
      2098000 -- (-1165.787) [...23 remote chains...] -- 3:38:48
      2099000 -- (-1173.623) [...23 remote chains...] -- 3:38:41
      2100000 -- (-1163.138) [...23 remote chains...] -- 3:38:35

      Average standard deviation of split frequencies: 0.028155

      2101000 -- (-1167.094) [...23 remote chains...] -- 3:38:51
      2102000 -- (-1163.620) [...23 remote chains...] -- 3:38:45
      2103000 -- (-1172.748) [...23 remote chains...] -- 3:38:38
      2104000 -- (-1163.387) [...23 remote chains...] -- 3:38:32
      2105000 -- (-1164.570) [...23 remote chains...] -- 3:38:48

      Average standard deviation of split frequencies: 0.028045

      2106000 -- (-1166.355) [...23 remote chains...] -- 3:38:41
      2107000 -- [-1166.976] [...23 remote chains...] -- 3:38:35
      2108000 -- (-1166.115) [...23 remote chains...] -- 3:38:51
      2109000 -- (-1150.876) [...23 remote chains...] -- 3:38:45
      2110000 -- (-1154.044) [...23 remote chains...] -- 3:38:38

      Average standard deviation of split frequencies: 0.028022

      2111000 -- [-1146.717] [...23 remote chains...] -- 3:38:54
      2112000 -- (-1157.429) [...23 remote chains...] -- 3:38:48
      2113000 -- (-1157.130) [...23 remote chains...] -- 3:38:41
      2114000 -- (-1164.517) [...23 remote chains...] -- 3:38:35
      2115000 -- (-1149.833) [...23 remote chains...] -- 3:38:51

      Average standard deviation of split frequencies: 0.027928

      2116000 -- (-1152.485) [...23 remote chains...] -- 3:38:45
      2117000 -- (-1144.883) [...23 remote chains...] -- 3:38:38
      2118000 -- (-1154.495) [...23 remote chains...] -- 3:38:32
      2119000 -- (-1160.465) [...23 remote chains...] -- 3:38:48
      2120000 -- (-1159.599) [...23 remote chains...] -- 3:38:41

      Average standard deviation of split frequencies: 0.027622

      2121000 -- (-1159.090) [...23 remote chains...] -- 3:38:57
      2122000 -- (-1161.017) [...23 remote chains...] -- 3:38:51
      2123000 -- (-1156.040) [...23 remote chains...] -- 3:38:45
      2124000 -- (-1163.846) [...23 remote chains...] -- 3:38:38
      2125000 -- (-1161.334) [...23 remote chains...] -- 3:38:54

      Average standard deviation of split frequencies: 0.027589

      2126000 -- (-1161.676) [...23 remote chains...] -- 3:38:48
      2127000 -- (-1169.736) [...23 remote chains...] -- 3:38:41
      2128000 -- [-1155.481] [...23 remote chains...] -- 3:38:35
      2129000 -- (-1164.831) [...23 remote chains...] -- 3:38:51
      2130000 -- (-1157.107) [...23 remote chains...] -- 3:38:44

      Average standard deviation of split frequencies: 0.027508

      2131000 -- (-1163.054) [...23 remote chains...] -- 3:38:38
      2132000 -- (-1151.342) [...23 remote chains...] -- 3:38:54
      2133000 -- (-1166.477) [...23 remote chains...] -- 3:38:48
      2134000 -- (-1159.077) [...23 remote chains...] -- 3:38:41
      2135000 -- (-1160.552) [...23 remote chains...] -- 3:38:35

      Average standard deviation of split frequencies: 0.027409

      2136000 -- (-1160.217) [...23 remote chains...] -- 3:38:51
      2137000 -- (-1159.597) [...23 remote chains...] -- 3:38:44
      2138000 -- [-1161.855] [...23 remote chains...] -- 3:38:38
      2139000 -- (-1162.680) [...23 remote chains...] -- 3:38:31
      2140000 -- (-1150.358) [...23 remote chains...] -- 3:38:47

      Average standard deviation of split frequencies: 0.027413

      2141000 -- (-1169.282) [...23 remote chains...] -- 3:38:41
      2142000 -- (-1166.249) [...23 remote chains...] -- 3:38:35
      2143000 -- (-1174.683) [...23 remote chains...] -- 3:38:28
      2144000 -- (-1164.719) [...23 remote chains...] -- 3:38:44
      2145000 -- (-1156.633) [...23 remote chains...] -- 3:38:38

      Average standard deviation of split frequencies: 0.027792

      2146000 -- (-1144.111) [...23 remote chains...] -- 3:38:31
      2147000 -- (-1151.398) [...23 remote chains...] -- 3:38:47
      2148000 -- (-1151.457) [...23 remote chains...] -- 3:38:41
      2149000 -- [-1142.072] [...23 remote chains...] -- 3:38:35
      2150000 -- (-1138.358) [...23 remote chains...] -- 3:38:28

      Average standard deviation of split frequencies: 0.027430

      2151000 -- (-1142.198) [...23 remote chains...] -- 3:38:44
      2152000 -- (-1158.123) [...23 remote chains...] -- 3:38:38
      2153000 -- (-1162.182) [...23 remote chains...] -- 3:38:31
      2154000 -- (-1161.743) [...23 remote chains...] -- 3:38:25
      2155000 -- (-1154.463) [...23 remote chains...] -- 3:38:41

      Average standard deviation of split frequencies: 0.027284

      2156000 -- [-1151.339] [...23 remote chains...] -- 3:38:34
      2157000 -- (-1148.555) [...23 remote chains...] -- 3:38:28
      2158000 -- (-1148.074) [...23 remote chains...] -- 3:38:22
      2159000 -- (-1149.752) [...23 remote chains...] -- 3:38:38
      2160000 -- (-1151.766) [...23 remote chains...] -- 3:38:31

      Average standard deviation of split frequencies: 0.027005

      2161000 -- (-1153.494) [...23 remote chains...] -- 3:38:25
      2162000 -- (-1156.702) [...23 remote chains...] -- 3:38:19
      2163000 -- (-1166.744) [...23 remote chains...] -- 3:38:34
      2164000 -- (-1168.879) [...23 remote chains...] -- 3:38:28
      2165000 -- [-1163.312] [...23 remote chains...] -- 3:38:22

      Average standard deviation of split frequencies: 0.026683

      2166000 -- [-1162.331] [...23 remote chains...] -- 3:38:37
      2167000 -- [-1182.489] [...23 remote chains...] -- 3:38:31
      2168000 -- (-1165.257) [...23 remote chains...] -- 3:38:25
      2169000 -- [-1169.654] [...23 remote chains...] -- 3:38:18
      2170000 -- (-1163.847) [...23 remote chains...] -- 3:38:34

      Average standard deviation of split frequencies: 0.026554

      2171000 -- (-1162.949) [...23 remote chains...] -- 3:38:28
      2172000 -- (-1161.758) [...23 remote chains...] -- 3:38:22
      2173000 -- (-1159.987) [...23 remote chains...] -- 3:38:37
      2174000 -- (-1162.273) [...23 remote chains...] -- 3:38:31
      2175000 -- [-1166.395] [...23 remote chains...] -- 3:38:25

      Average standard deviation of split frequencies: 0.026458

      2176000 -- (-1164.585) [...23 remote chains...] -- 3:38:18
      2177000 -- (-1169.833) [...23 remote chains...] -- 3:38:34
      2178000 -- [-1159.984] [...23 remote chains...] -- 3:38:28
      2179000 -- (-1154.457) [...23 remote chains...] -- 3:38:21
      2180000 -- (-1158.220) [...23 remote chains...] -- 3:38:37

      Average standard deviation of split frequencies: 0.026472

      2181000 -- (-1157.155) [...23 remote chains...] -- 3:38:31
      2182000 -- [-1155.669] [...23 remote chains...] -- 3:38:25
      2183000 -- (-1163.721) [...23 remote chains...] -- 3:38:18
      2184000 -- (-1179.343) [...23 remote chains...] -- 3:38:34
      2185000 -- (-1170.274) [...23 remote chains...] -- 3:38:28

      Average standard deviation of split frequencies: 0.026318

      2186000 -- (-1161.832) [...23 remote chains...] -- 3:38:21
      2187000 -- (-1157.154) [...23 remote chains...] -- 3:38:15
      2188000 -- (-1153.932) [...23 remote chains...] -- 3:38:31
      2189000 -- [-1157.933] [...23 remote chains...] -- 3:38:24
      2190000 -- [-1147.165] [...23 remote chains...] -- 3:38:18

      Average standard deviation of split frequencies: 0.026078

      2191000 -- (-1152.462) [...23 remote chains...] -- 3:38:12
      2192000 -- (-1154.364) [...23 remote chains...] -- 3:38:27
      2193000 -- (-1164.064) [...23 remote chains...] -- 3:38:21
      2194000 -- (-1151.828) [...23 remote chains...] -- 3:38:15
      2195000 -- [-1155.964] [...23 remote chains...] -- 3:38:30

      Average standard deviation of split frequencies: 0.025830

      2196000 -- (-1166.905) [...23 remote chains...] -- 3:38:24
      2197000 -- (-1165.178) [...23 remote chains...] -- 3:38:18
      2198000 -- (-1152.340) [...23 remote chains...] -- 3:38:12
      2199000 -- (-1162.924) [...23 remote chains...] -- 3:38:27
      2200000 -- [-1157.769] [...23 remote chains...] -- 3:38:21

      Average standard deviation of split frequencies: 0.025568

      2201000 -- (-1155.667) [...23 remote chains...] -- 3:38:15
      2202000 -- (-1160.562) [...23 remote chains...] -- 3:38:09
      2203000 -- [-1155.310] [...23 remote chains...] -- 3:38:24
      2204000 -- (-1159.168) [...23 remote chains...] -- 3:38:18
      2205000 -- (-1150.042) [...23 remote chains...] -- 3:38:12

      Average standard deviation of split frequencies: 0.025461

      2206000 -- (-1154.175) [...23 remote chains...] -- 3:38:27
      2207000 -- [-1152.867] [...23 remote chains...] -- 3:38:21
      2208000 -- (-1148.689) [...23 remote chains...] -- 3:38:15
      2209000 -- (-1148.740) [...23 remote chains...] -- 3:38:08
      2210000 -- (-1158.657) [...23 remote chains...] -- 3:38:24

      Average standard deviation of split frequencies: 0.025558

      2211000 -- (-1168.732) [...23 remote chains...] -- 3:38:18
      2212000 -- (-1167.624) [...23 remote chains...] -- 3:38:12
      2213000 -- (-1164.577) [...23 remote chains...] -- 3:38:27
      2214000 -- (-1168.064) [...23 remote chains...] -- 3:38:21
      2215000 -- (-1171.114) [...23 remote chains...] -- 3:38:15

      Average standard deviation of split frequencies: 0.025731

      2216000 -- (-1167.952) [...23 remote chains...] -- 3:38:08
      2217000 -- (-1146.764) [...23 remote chains...] -- 3:38:24
      2218000 -- (-1159.590) [...23 remote chains...] -- 3:38:18
      2219000 -- (-1159.488) [...23 remote chains...] -- 3:38:11
      2220000 -- (-1152.670) [...23 remote chains...] -- 3:38:27

      Average standard deviation of split frequencies: 0.025620

      2221000 -- (-1161.862) [...23 remote chains...] -- 3:38:21
      2222000 -- (-1164.979) [...23 remote chains...] -- 3:38:14
      2223000 -- (-1170.653) [...23 remote chains...] -- 3:38:08
      2224000 -- (-1161.738) [...23 remote chains...] -- 3:38:24
      2225000 -- (-1173.365) [...23 remote chains...] -- 3:38:17

      Average standard deviation of split frequencies: 0.025503

      2226000 -- (-1175.279) [...23 remote chains...] -- 3:38:11
      2227000 -- (-1165.463) [...23 remote chains...] -- 3:38:05
      2228000 -- (-1166.408) [...23 remote chains...] -- 3:38:20
      2229000 -- [-1172.335] [...23 remote chains...] -- 3:38:14
      2230000 -- (-1165.864) [...23 remote chains...] -- 3:38:08

      Average standard deviation of split frequencies: 0.025338

      2231000 -- (-1173.372) [...23 remote chains...] -- 3:38:23
      2232000 -- (-1179.524) [...23 remote chains...] -- 3:38:17
      2233000 -- [-1173.512] [...23 remote chains...] -- 3:38:11
      2234000 -- [-1174.615] [...23 remote chains...] -- 3:38:05
      2235000 -- [-1176.570] [...23 remote chains...] -- 3:38:20

      Average standard deviation of split frequencies: 0.025572

      2236000 -- [-1166.214] [...23 remote chains...] -- 3:38:14
      2237000 -- (-1156.559) [...23 remote chains...] -- 3:38:08
      2238000 -- (-1161.190) [...23 remote chains...] -- 3:38:02
      2239000 -- [-1157.206] [...23 remote chains...] -- 3:38:17
      2240000 -- [-1159.600] [...23 remote chains...] -- 3:38:11

      Average standard deviation of split frequencies: 0.025552

      2241000 -- [-1162.690] [...23 remote chains...] -- 3:38:05
      2242000 -- (-1163.832) [...23 remote chains...] -- 3:37:59
      2243000 -- (-1156.300) [...23 remote chains...] -- 3:38:14
      2244000 -- (-1168.879) [...23 remote chains...] -- 3:38:08
      2245000 -- [-1154.627] [...23 remote chains...] -- 3:38:02

      Average standard deviation of split frequencies: 0.025463

      2246000 -- (-1150.992) [...23 remote chains...] -- 3:38:17
      2247000 -- (-1146.776) [...23 remote chains...] -- 3:38:11
      2248000 -- (-1153.706) [...23 remote chains...] -- 3:38:05
      2249000 -- [-1149.266] [...23 remote chains...] -- 3:37:58
      2250000 -- [-1166.585] [...23 remote chains...] -- 3:38:14

      Average standard deviation of split frequencies: 0.025236

      2251000 -- (-1160.459) [...23 remote chains...] -- 3:38:08
      2252000 -- (-1159.674) [...23 remote chains...] -- 3:38:01
      2253000 -- (-1164.625) [...23 remote chains...] -- 3:38:17
      2254000 -- [-1152.093] [...23 remote chains...] -- 3:38:10
      2255000 -- (-1153.444) [...23 remote chains...] -- 3:38:04

      Average standard deviation of split frequencies: 0.025105

      2256000 -- [-1144.993] [...23 remote chains...] -- 3:37:58
      2257000 -- [-1139.841] [...23 remote chains...] -- 3:38:13
      2258000 -- (-1149.491) [...23 remote chains...] -- 3:38:07
      2259000 -- (-1147.977) [...23 remote chains...] -- 3:38:01
      2260000 -- [-1147.708] [...23 remote chains...] -- 3:38:16

      Average standard deviation of split frequencies: 0.025109

      2261000 -- (-1161.169) [...23 remote chains...] -- 3:38:10
      2262000 -- [-1154.122] [...23 remote chains...] -- 3:38:04
      2263000 -- [-1154.437] [...23 remote chains...] -- 3:37:58
      2264000 -- (-1166.057) [...23 remote chains...] -- 3:38:13
      2265000 -- (-1146.660) [...23 remote chains...] -- 3:38:07

      Average standard deviation of split frequencies: 0.024775

      2266000 -- [-1142.510] [...23 remote chains...] -- 3:38:01
      2267000 -- (-1153.161) [...23 remote chains...] -- 3:38:16
      2268000 -- (-1163.469) [...23 remote chains...] -- 3:38:10
      2269000 -- (-1161.390) [...23 remote chains...] -- 3:38:04
      2270000 -- [-1150.165] [...23 remote chains...] -- 3:37:58

      Average standard deviation of split frequencies: 0.024664

      2271000 -- [-1162.374] [...23 remote chains...] -- 3:38:13
      2272000 -- (-1159.776) [...23 remote chains...] -- 3:38:07
      2273000 -- [-1153.769] [...23 remote chains...] -- 3:38:01
      2274000 -- (-1155.381) [...23 remote chains...] -- 3:38:16
      2275000 -- (-1161.345) [...23 remote chains...] -- 3:38:10

      Average standard deviation of split frequencies: 0.024579

      2276000 -- (-1168.062) [...23 remote chains...] -- 3:38:04
      2277000 -- (-1161.589) [...23 remote chains...] -- 3:38:19
      2278000 -- (-1150.863) [...23 remote chains...] -- 3:38:13
      2279000 -- (-1161.560) [...23 remote chains...] -- 3:38:07
      2280000 -- (-1147.023) [...23 remote chains...] -- 3:38:01

      Average standard deviation of split frequencies: 0.024405

      2281000 -- (-1150.211) [...23 remote chains...] -- 3:38:16
      2282000 -- (-1146.841) [...23 remote chains...] -- 3:38:10
      2283000 -- (-1155.622) [...23 remote chains...] -- 3:38:04
      2284000 -- (-1159.003) [...23 remote chains...] -- 3:37:58
      2285000 -- [-1158.488] [...23 remote chains...] -- 3:38:12

      Average standard deviation of split frequencies: 0.024358

      2286000 -- (-1151.299) [...23 remote chains...] -- 3:38:06
      2287000 -- (-1159.061) [...23 remote chains...] -- 3:38:00
      2288000 -- (-1163.188) [...23 remote chains...] -- 3:37:54
      2289000 -- (-1157.929) [...23 remote chains...] -- 3:38:09
      2290000 -- (-1169.669) [...23 remote chains...] -- 3:38:03

      Average standard deviation of split frequencies: 0.024201

      2291000 -- (-1168.439) [...23 remote chains...] -- 3:37:57
      2292000 -- (-1158.441) [...23 remote chains...] -- 3:38:12
      2293000 -- (-1152.388) [...23 remote chains...] -- 3:38:06
      2294000 -- (-1161.692) [...23 remote chains...] -- 3:38:00
      2295000 -- (-1157.435) [...23 remote chains...] -- 3:37:54

      Average standard deviation of split frequencies: 0.024089

      2296000 -- (-1152.873) [...23 remote chains...] -- 3:38:09
      2297000 -- (-1162.857) [...23 remote chains...] -- 3:38:03
      2298000 -- (-1168.699) [...23 remote chains...] -- 3:37:57
      2299000 -- (-1158.016) [...23 remote chains...] -- 3:37:51
      2300000 -- (-1168.847) [...23 remote chains...] -- 3:38:06

      Average standard deviation of split frequencies: 0.023864

      2301000 -- (-1157.644) [...23 remote chains...] -- 3:38:00
      2302000 -- (-1161.780) [...23 remote chains...] -- 3:37:54
      2303000 -- (-1159.609) [...23 remote chains...] -- 3:37:48
      2304000 -- (-1164.090) [...23 remote chains...] -- 3:38:03
      2305000 -- (-1173.728) [...23 remote chains...] -- 3:37:57

      Average standard deviation of split frequencies: 0.023637

      2306000 -- (-1177.667) [...23 remote chains...] -- 3:37:51
      2307000 -- (-1192.588) [...23 remote chains...] -- 3:37:45
      2308000 -- (-1178.594) [...23 remote chains...] -- 3:38:00
      2309000 -- [-1164.056] [...23 remote chains...] -- 3:37:54
      2310000 -- (-1162.208) [...23 remote chains...] -- 3:37:48

      Average standard deviation of split frequencies: 0.023581

      2311000 -- (-1169.642) [...23 remote chains...] -- 3:38:03
      2312000 -- (-1159.804) [...23 remote chains...] -- 3:37:57
      2313000 -- [-1160.357] [...23 remote chains...] -- 3:37:51
      2314000 -- (-1164.200) [...23 remote chains...] -- 3:37:45
      2315000 -- (-1155.259) [...23 remote chains...] -- 3:37:59

      Average standard deviation of split frequencies: 0.023570

      2316000 -- (-1161.526) [...23 remote chains...] -- 3:37:53
      2317000 -- (-1157.128) [...23 remote chains...] -- 3:37:48
      2318000 -- (-1154.954) [...23 remote chains...] -- 3:38:02
      2319000 -- [-1164.157] [...23 remote chains...] -- 3:37:56
      2320000 -- (-1159.548) [...23 remote chains...] -- 3:37:50

      Average standard deviation of split frequencies: 0.023674

      2321000 -- (-1161.781) [...23 remote chains...] -- 3:38:05
      2322000 -- (-1153.590) [...23 remote chains...] -- 3:37:59
      2323000 -- (-1156.131) [...23 remote chains...] -- 3:38:14
      2324000 -- (-1150.866) [...23 remote chains...] -- 3:38:08
      2325000 -- [-1144.901] [...23 remote chains...] -- 3:38:02

      Average standard deviation of split frequencies: 0.023633

      2326000 -- (-1133.270) [...23 remote chains...] -- 3:37:56
      2327000 -- (-1133.663) [...23 remote chains...] -- 3:38:11
      2328000 -- (-1153.123) [...23 remote chains...] -- 3:38:05
      2329000 -- (-1145.589) [...23 remote chains...] -- 3:37:59
      2330000 -- (-1150.914) [...23 remote chains...] -- 3:37:53

      Average standard deviation of split frequencies: 0.023519

      2331000 -- (-1159.146) [...23 remote chains...] -- 3:38:08
      2332000 -- (-1160.798) [...23 remote chains...] -- 3:38:02
      2333000 -- (-1161.181) [...23 remote chains...] -- 3:37:56
      2334000 -- (-1151.087) [...23 remote chains...] -- 3:38:10
      2335000 -- (-1164.549) [...23 remote chains...] -- 3:38:04

      Average standard deviation of split frequencies: 0.023587

      2336000 -- (-1153.940) [...23 remote chains...] -- 3:37:59
      2337000 -- (-1150.787) [...23 remote chains...] -- 3:37:53
      2338000 -- [-1150.249] [...23 remote chains...] -- 3:38:07
      2339000 -- (-1156.054) [...23 remote chains...] -- 3:38:01
      2340000 -- (-1162.347) [...23 remote chains...] -- 3:37:55

      Average standard deviation of split frequencies: 0.023367

      2341000 -- (-1161.047) [...23 remote chains...] -- 3:37:50
      2342000 -- (-1153.804) [...23 remote chains...] -- 3:38:04
      2343000 -- (-1160.193) [...23 remote chains...] -- 3:37:58
      2344000 -- (-1161.191) [...23 remote chains...] -- 3:37:52
      2345000 -- (-1152.303) [...23 remote chains...] -- 3:38:07

      Average standard deviation of split frequencies: 0.023291

      2346000 -- (-1148.486) [...23 remote chains...] -- 3:38:01
      2347000 -- (-1158.805) [...23 remote chains...] -- 3:37:55
      2348000 -- (-1161.435) [...23 remote chains...] -- 3:37:49
      2349000 -- (-1160.036) [...23 remote chains...] -- 3:38:04
      2350000 -- (-1154.089) [...23 remote chains...] -- 3:37:58

      Average standard deviation of split frequencies: 0.023124

      2351000 -- [-1153.588] [...23 remote chains...] -- 3:37:52
      2352000 -- [-1151.751] [...23 remote chains...] -- 3:38:06
      2353000 -- (-1150.290) [...23 remote chains...] -- 3:38:01
      2354000 -- (-1157.032) [...23 remote chains...] -- 3:37:55
      2355000 -- (-1155.708) [...23 remote chains...] -- 3:37:49

      Average standard deviation of split frequencies: 0.022874

      2356000 -- (-1148.540) [...23 remote chains...] -- 3:38:03
      2357000 -- (-1151.411) [...23 remote chains...] -- 3:37:58
      2358000 -- [-1145.200] [...23 remote chains...] -- 3:37:52
      2359000 -- (-1136.739) [...23 remote chains...] -- 3:38:06
      2360000 -- (-1144.329) [...23 remote chains...] -- 3:38:00

      Average standard deviation of split frequencies: 0.022956

      2361000 -- (-1158.468) [...23 remote chains...] -- 3:37:54
      2362000 -- (-1167.640) [...23 remote chains...] -- 3:38:09
      2363000 -- (-1164.732) [...23 remote chains...] -- 3:38:03
      2364000 -- [-1166.899] [...23 remote chains...] -- 3:37:57
      2365000 -- (-1170.940) [...23 remote chains...] -- 3:37:51

      Average standard deviation of split frequencies: 0.022977

      2366000 -- (-1172.557) [...23 remote chains...] -- 3:38:06
      2367000 -- (-1155.263) [...23 remote chains...] -- 3:38:00
      2368000 -- [-1159.222] [...23 remote chains...] -- 3:37:54
      2369000 -- (-1150.039) [...23 remote chains...] -- 3:38:08
      2370000 -- (-1155.789) [...23 remote chains...] -- 3:38:03

      Average standard deviation of split frequencies: 0.022964

      2371000 -- [-1160.057] [...23 remote chains...] -- 3:37:57
      2372000 -- (-1154.876) [...23 remote chains...] -- 3:37:51
      2373000 -- (-1159.215) [...23 remote chains...] -- 3:38:05
      2374000 -- (-1150.288) [...23 remote chains...] -- 3:38:00
      2375000 -- (-1148.116) [...23 remote chains...] -- 3:37:54

      Average standard deviation of split frequencies: 0.022918

      2376000 -- (-1139.302) [...23 remote chains...] -- 3:38:08
      2377000 -- (-1155.741) [...23 remote chains...] -- 3:38:02
      2378000 -- (-1149.787) [...23 remote chains...] -- 3:37:57
      2379000 -- (-1155.435) [...23 remote chains...] -- 3:37:51
      2380000 -- (-1154.847) [...23 remote chains...] -- 3:38:05

      Average standard deviation of split frequencies: 0.022848

      2381000 -- [-1159.396] [...23 remote chains...] -- 3:37:59
      2382000 -- (-1169.320) [...23 remote chains...] -- 3:37:53
      2383000 -- [-1168.137] [...23 remote chains...] -- 3:38:08
      2384000 -- (-1155.754) [...23 remote chains...] -- 3:38:02
      2385000 -- [-1157.329] [...23 remote chains...] -- 3:37:56

      Average standard deviation of split frequencies: 0.022951

      2386000 -- (-1151.741) [...23 remote chains...] -- 3:37:50
      2387000 -- (-1155.759) [...23 remote chains...] -- 3:38:05
      2388000 -- (-1158.581) [...23 remote chains...] -- 3:37:59
      2389000 -- (-1151.551) [...23 remote chains...] -- 3:37:53
      2390000 -- (-1166.041) [...23 remote chains...] -- 3:38:07

      Average standard deviation of split frequencies: 0.022801

      2391000 -- (-1151.296) [...23 remote chains...] -- 3:38:02
      2392000 -- (-1152.999) [...23 remote chains...] -- 3:37:56
      2393000 -- (-1152.185) [...23 remote chains...] -- 3:37:50
      2394000 -- (-1169.289) [...23 remote chains...] -- 3:38:04
      2395000 -- (-1164.475) [...23 remote chains...] -- 3:37:58

      Average standard deviation of split frequencies: 0.022640

      2396000 -- (-1161.873) [...23 remote chains...] -- 3:37:53
      2397000 -- (-1151.182) [...23 remote chains...] -- 3:38:07
      2398000 -- (-1149.337) [...23 remote chains...] -- 3:38:01
      2399000 -- [-1150.529] [...23 remote chains...] -- 3:37:55
      2400000 -- (-1149.822) [...23 remote chains...] -- 3:37:50

      Average standard deviation of split frequencies: 0.022638

      2401000 -- (-1152.085) [...23 remote chains...] -- 3:38:04
      2402000 -- [-1148.891] [...23 remote chains...] -- 3:37:58
      2403000 -- (-1151.732) [...23 remote chains...] -- 3:37:52
      2404000 -- (-1154.952) [...23 remote chains...] -- 3:38:06
      2405000 -- (-1158.994) [...23 remote chains...] -- 3:38:01

      Average standard deviation of split frequencies: 0.022573

      2406000 -- (-1154.465) [...23 remote chains...] -- 3:37:55
      2407000 -- (-1155.110) [...23 remote chains...] -- 3:37:49
      2408000 -- (-1152.433) [...23 remote chains...] -- 3:38:03
      2409000 -- (-1160.340) [...23 remote chains...] -- 3:37:58
      2410000 -- (-1155.997) [...23 remote chains...] -- 3:37:52

      Average standard deviation of split frequencies: 0.022393

      2411000 -- (-1157.133) [...23 remote chains...] -- 3:38:06
      2412000 -- (-1166.504) [...23 remote chains...] -- 3:38:00
      2413000 -- (-1165.947) [...23 remote chains...] -- 3:37:55
      2414000 -- [-1151.207] [...23 remote chains...] -- 3:37:49
      2415000 -- (-1157.914) [...23 remote chains...] -- 3:38:03

      Average standard deviation of split frequencies: 0.022377

      2416000 -- [-1164.456] [...23 remote chains...] -- 3:37:57
      2417000 -- [-1162.833] [...23 remote chains...] -- 3:37:52
      2418000 -- (-1167.815) [...23 remote chains...] -- 3:37:46
      2419000 -- (-1182.263) [...23 remote chains...] -- 3:38:00
      2420000 -- (-1184.803) [...23 remote chains...] -- 3:37:54

      Average standard deviation of split frequencies: 0.022236

      2421000 -- (-1182.590) [...23 remote chains...] -- 3:37:48
      2422000 -- (-1170.286) [...23 remote chains...] -- 3:38:02
      2423000 -- (-1158.587) [...23 remote chains...] -- 3:37:57
      2424000 -- (-1160.453) [...23 remote chains...] -- 3:37:51
      2425000 -- (-1174.120) [...23 remote chains...] -- 3:37:45

      Average standard deviation of split frequencies: 0.022181

      2426000 -- (-1174.196) [...23 remote chains...] -- 3:37:59
      2427000 -- (-1166.823) [...23 remote chains...] -- 3:37:54
      2428000 -- [-1165.590] [...23 remote chains...] -- 3:37:48
      2429000 -- (-1165.127) [...23 remote chains...] -- 3:37:42
      2430000 -- (-1161.904) [...23 remote chains...] -- 3:37:56

      Average standard deviation of split frequencies: 0.022063

      2431000 -- (-1162.059) [...23 remote chains...] -- 3:37:51
      2432000 -- [-1157.203] [...23 remote chains...] -- 3:37:45
      2433000 -- [-1161.220] [...23 remote chains...] -- 3:37:39
      2434000 -- (-1150.730) [...23 remote chains...] -- 3:37:53
      2435000 -- (-1155.070) [...23 remote chains...] -- 3:37:48

      Average standard deviation of split frequencies: 0.022098

      2436000 -- (-1157.117) [...23 remote chains...] -- 3:37:42
      2437000 -- (-1153.163) [...23 remote chains...] -- 3:37:36
      2438000 -- [-1153.375] [...23 remote chains...] -- 3:37:50
      2439000 -- (-1156.467) [...23 remote chains...] -- 3:37:45
      2440000 -- (-1160.594) [...23 remote chains...] -- 3:37:39

      Average standard deviation of split frequencies: 0.022006

      2441000 -- (-1161.662) [...23 remote chains...] -- 3:37:53
      2442000 -- (-1164.990) [...23 remote chains...] -- 3:37:47
      2443000 -- [-1161.252] [...23 remote chains...] -- 3:37:42
      2444000 -- (-1158.251) [...23 remote chains...] -- 3:37:36
      2445000 -- (-1166.829) [...23 remote chains...] -- 3:37:50

      Average standard deviation of split frequencies: 0.021912

      2446000 -- (-1157.209) [...23 remote chains...] -- 3:37:44
      2447000 -- (-1159.438) [...23 remote chains...] -- 3:37:39
      2448000 -- (-1164.777) [...23 remote chains...] -- 3:37:33
      2449000 -- (-1175.427) [...23 remote chains...] -- 3:37:47
      2450000 -- [-1166.285] [...23 remote chains...] -- 3:37:41

      Average standard deviation of split frequencies: 0.021842

      2451000 -- (-1162.336) [...23 remote chains...] -- 3:37:36
      2452000 -- (-1166.032) [...23 remote chains...] -- 3:37:30
      2453000 -- (-1170.783) [...23 remote chains...] -- 3:37:44
      2454000 -- (-1167.889) [...23 remote chains...] -- 3:37:38
      2455000 -- [-1174.681] [...23 remote chains...] -- 3:37:33

      Average standard deviation of split frequencies: 0.021795

      2456000 -- (-1166.781) [...23 remote chains...] -- 3:37:46
      2457000 -- (-1156.251) [...23 remote chains...] -- 3:37:41
      2458000 -- [-1158.753] [...23 remote chains...] -- 3:37:35
      2459000 -- [-1153.635] [...23 remote chains...] -- 3:37:30
      2460000 -- (-1148.128) [...23 remote chains...] -- 3:37:43

      Average standard deviation of split frequencies: 0.021652

      2461000 -- (-1150.758) [...23 remote chains...] -- 3:37:38
      2462000 -- (-1150.600) [...23 remote chains...] -- 3:37:32
      2463000 -- [-1146.725] [...23 remote chains...] -- 3:37:27
      2464000 -- [-1146.279] [...23 remote chains...] -- 3:37:40
      2465000 -- (-1135.904) [...23 remote chains...] -- 3:37:35

      Average standard deviation of split frequencies: 0.021406

      2466000 -- [-1134.899] [...23 remote chains...] -- 3:37:29
      2467000 -- [-1144.399] [...23 remote chains...] -- 3:37:43
      2468000 -- (-1152.164) [...23 remote chains...] -- 3:37:37
      2469000 -- (-1164.220) [...23 remote chains...] -- 3:37:32
      2470000 -- [-1150.938] [...23 remote chains...] -- 3:37:26

      Average standard deviation of split frequencies: 0.021159

      2471000 -- (-1149.121) [...23 remote chains...] -- 3:37:40
      2472000 -- [-1155.619] [...23 remote chains...] -- 3:37:34
      2473000 -- (-1154.436) [...23 remote chains...] -- 3:37:29
      2474000 -- (-1160.576) [...23 remote chains...] -- 3:37:42
      2475000 -- (-1157.264) [...23 remote chains...] -- 3:37:37

      Average standard deviation of split frequencies: 0.021030

      2476000 -- [-1157.646] [...23 remote chains...] -- 3:37:31
      2477000 -- (-1161.561) [...23 remote chains...] -- 3:37:26
      2478000 -- (-1165.397) [...23 remote chains...] -- 3:37:39
      2479000 -- (-1150.459) [...23 remote chains...] -- 3:37:34
      2480000 -- (-1160.952) [...23 remote chains...] -- 3:37:28

      Average standard deviation of split frequencies: 0.020766

      2481000 -- (-1155.106) [...23 remote chains...] -- 3:37:23
      2482000 -- (-1160.725) [...23 remote chains...] -- 3:37:36
      2483000 -- (-1160.766) [...23 remote chains...] -- 3:37:31
      2484000 -- [-1156.284] [...23 remote chains...] -- 3:37:25
      2485000 -- (-1153.050) [...23 remote chains...] -- 3:37:39

      Average standard deviation of split frequencies: 0.020529

      2486000 -- (-1144.752) [...23 remote chains...] -- 3:37:33
      2487000 -- [-1154.126] [...23 remote chains...] -- 3:37:28
      2488000 -- (-1167.881) [...23 remote chains...] -- 3:37:22
      2489000 -- (-1162.040) [...23 remote chains...] -- 3:37:36
      2490000 -- (-1151.806) [...23 remote chains...] -- 3:37:30

      Average standard deviation of split frequencies: 0.020450

      2491000 -- (-1165.309) [...23 remote chains...] -- 3:37:25
      2492000 -- (-1161.148) [...23 remote chains...] -- 3:37:19
      2493000 -- (-1153.429) [...23 remote chains...] -- 3:37:33
      2494000 -- [-1150.856] [...23 remote chains...] -- 3:37:27
      2495000 -- (-1142.144) [...23 remote chains...] -- 3:37:22

      Average standard deviation of split frequencies: 0.020304

      2496000 -- [-1154.743] [...23 remote chains...] -- 3:37:35
      2497000 -- [-1149.904] [...23 remote chains...] -- 3:37:30
      2498000 -- (-1158.625) [...23 remote chains...] -- 3:37:24
      2499000 -- (-1156.085) [...23 remote chains...] -- 3:37:19
      2500000 -- (-1156.584) [...23 remote chains...] -- 3:37:33

      Average standard deviation of split frequencies: 0.020369

      2501000 -- [-1148.192] [...23 remote chains...] -- 3:37:27
      2502000 -- [-1148.948] [...23 remote chains...] -- 3:37:22
      2503000 -- (-1165.548) [...23 remote chains...] -- 3:37:35
      2504000 -- (-1159.392) [...23 remote chains...] -- 3:37:30
      2505000 -- [-1153.405] [...23 remote chains...] -- 3:37:24

      Average standard deviation of split frequencies: 0.020317

      2506000 -- (-1168.885) [...23 remote chains...] -- 3:37:19
      2507000 -- (-1159.044) [...23 remote chains...] -- 3:37:32
      2508000 -- (-1159.637) [...23 remote chains...] -- 3:37:27
      2509000 -- [-1164.862] [...23 remote chains...] -- 3:37:21
      2510000 -- (-1158.808) [...23 remote chains...] -- 3:37:35

      Average standard deviation of split frequencies: 0.020291

      2511000 -- [-1156.277] [...23 remote chains...] -- 3:37:29
      2512000 -- [-1153.350] [...23 remote chains...] -- 3:37:24
      2513000 -- [-1146.444] [...23 remote chains...] -- 3:37:18
      2514000 -- (-1158.301) [...23 remote chains...] -- 3:37:32
      2515000 -- [-1156.629] [...23 remote chains...] -- 3:37:26

      Average standard deviation of split frequencies: 0.020199

      2516000 -- (-1166.425) [...23 remote chains...] -- 3:37:21
      2517000 -- [-1174.248] [...23 remote chains...] -- 3:37:15
      2518000 -- (-1176.609) [...23 remote chains...] -- 3:37:29
      2519000 -- [-1156.683] [...23 remote chains...] -- 3:37:23
      2520000 -- [-1150.659] [...23 remote chains...] -- 3:37:18

      Average standard deviation of split frequencies: 0.020031

      2521000 -- (-1160.349) [...23 remote chains...] -- 3:37:31
      2522000 -- (-1158.442) [...23 remote chains...] -- 3:37:26
      2523000 -- (-1152.442) [...23 remote chains...] -- 3:37:20
      2524000 -- (-1160.932) [...23 remote chains...] -- 3:37:15
      2525000 -- [-1149.856] [...23 remote chains...] -- 3:37:28

      Average standard deviation of split frequencies: 0.019935

      2526000 -- [-1144.580] [...23 remote chains...] -- 3:37:23
      2527000 -- (-1142.073) [...23 remote chains...] -- 3:37:17
      2528000 -- (-1153.183) [...23 remote chains...] -- 3:37:31
      2529000 -- (-1159.695) [...23 remote chains...] -- 3:37:25
      2530000 -- (-1151.633) [...23 remote chains...] -- 3:37:20

      Average standard deviation of split frequencies: 0.019808

      2531000 -- (-1149.833) [...23 remote chains...] -- 3:37:14
      2532000 -- (-1156.226) [...23 remote chains...] -- 3:37:28
      2533000 -- (-1165.509) [...23 remote chains...] -- 3:37:22
      2534000 -- (-1170.390) [...23 remote chains...] -- 3:37:17
      2535000 -- (-1177.833) [...23 remote chains...] -- 3:37:30

      Average standard deviation of split frequencies: 0.019659

      2536000 -- (-1180.534) [...23 remote chains...] -- 3:37:25
      2537000 -- (-1173.540) [...23 remote chains...] -- 3:37:19
      2538000 -- (-1164.811) [...23 remote chains...] -- 3:37:14
      2539000 -- (-1172.313) [...23 remote chains...] -- 3:37:27
      2540000 -- (-1178.003) [...23 remote chains...] -- 3:37:22

      Average standard deviation of split frequencies: 0.019623

      2541000 -- (-1164.196) [...23 remote chains...] -- 3:37:16
      2542000 -- (-1160.357) [...23 remote chains...] -- 3:37:11
      2543000 -- (-1166.036) [...23 remote chains...] -- 3:37:24
      2544000 -- [-1165.672] [...23 remote chains...] -- 3:37:19
      2545000 -- (-1162.944) [...23 remote chains...] -- 3:37:13

      Average standard deviation of split frequencies: 0.019604

      2546000 -- (-1169.890) [...23 remote chains...] -- 3:37:08
      2547000 -- (-1167.172) [...23 remote chains...] -- 3:37:21
      2548000 -- (-1168.300) [...23 remote chains...] -- 3:37:16
      2549000 -- (-1165.902) [...23 remote chains...] -- 3:37:10
      2550000 -- (-1171.712) [...23 remote chains...] -- 3:37:05

      Average standard deviation of split frequencies: 0.019501

      2551000 -- (-1162.674) [...23 remote chains...] -- 3:37:18
      2552000 -- (-1165.872) [...23 remote chains...] -- 3:37:13
      2553000 -- (-1168.091) [...23 remote chains...] -- 3:37:07
      2554000 -- (-1171.465) [...23 remote chains...] -- 3:37:21
      2555000 -- (-1179.768) [...23 remote chains...] -- 3:37:15

      Average standard deviation of split frequencies: 0.019582

      2556000 -- (-1177.641) [...23 remote chains...] -- 3:37:10
      2557000 -- (-1174.091) [...23 remote chains...] -- 3:37:05
      2558000 -- (-1175.486) [...23 remote chains...] -- 3:37:18
      2559000 -- (-1155.832) [...23 remote chains...] -- 3:37:12
      2560000 -- (-1153.414) [...23 remote chains...] -- 3:37:07

      Average standard deviation of split frequencies: 0.019683

      2561000 -- (-1156.649) [...23 remote chains...] -- 3:37:02
      2562000 -- (-1162.944) [...23 remote chains...] -- 3:37:15
      2563000 -- (-1165.100) [...23 remote chains...] -- 3:37:09
      2564000 -- (-1171.382) [...23 remote chains...] -- 3:37:04
      2565000 -- (-1161.281) [...23 remote chains...] -- 3:36:59

      Average standard deviation of split frequencies: 0.019804

      2566000 -- (-1159.937) [...23 remote chains...] -- 3:37:12
      2567000 -- (-1168.392) [...23 remote chains...] -- 3:37:06
      2568000 -- (-1162.180) [...23 remote chains...] -- 3:37:01
      2569000 -- (-1160.793) [...23 remote chains...] -- 3:37:14
      2570000 -- (-1180.823) [...23 remote chains...] -- 3:37:09

      Average standard deviation of split frequencies: 0.019766

      2571000 -- (-1171.219) [...23 remote chains...] -- 3:37:04
      2572000 -- [-1174.073] [...23 remote chains...] -- 3:36:58
      2573000 -- (-1163.157) [...23 remote chains...] -- 3:37:11
      2574000 -- [-1184.650] [...23 remote chains...] -- 3:37:06
      2575000 -- (-1189.937) [...23 remote chains...] -- 3:37:01

      Average standard deviation of split frequencies: 0.019810

      2576000 -- (-1183.684) [...23 remote chains...] -- 3:37:14
      2577000 -- (-1177.888) [...23 remote chains...] -- 3:37:08
      2578000 -- (-1176.915) [...23 remote chains...] -- 3:37:03
      2579000 -- (-1169.193) [...23 remote chains...] -- 3:36:58
      2580000 -- (-1165.475) [...23 remote chains...] -- 3:37:11

      Average standard deviation of split frequencies: 0.019989

      2581000 -- (-1181.500) [...23 remote chains...] -- 3:37:05
      2582000 -- (-1165.113) [...23 remote chains...] -- 3:37:00
      2583000 -- (-1168.750) [...23 remote chains...] -- 3:36:55
      2584000 -- (-1163.816) [...23 remote chains...] -- 3:37:08
      2585000 -- (-1163.552) [...23 remote chains...] -- 3:37:03

      Average standard deviation of split frequencies: 0.020008

      2586000 -- (-1171.824) [...23 remote chains...] -- 3:36:57
      2587000 -- (-1172.556) [...23 remote chains...] -- 3:37:10
      2588000 -- (-1182.751) [...23 remote chains...] -- 3:37:05
      2589000 -- (-1170.359) [...23 remote chains...] -- 3:37:00
      2590000 -- (-1175.119) [...23 remote chains...] -- 3:36:54

      Average standard deviation of split frequencies: 0.020027

      2591000 -- (-1174.868) [...23 remote chains...] -- 3:37:07
      2592000 -- (-1158.516) [...23 remote chains...] -- 3:37:02
      2593000 -- (-1165.179) [...23 remote chains...] -- 3:36:57
      2594000 -- (-1158.060) [...23 remote chains...] -- 3:36:51
      2595000 -- [-1158.581] [...23 remote chains...] -- 3:37:04

      Average standard deviation of split frequencies: 0.019964

      2596000 -- (-1150.869) [...23 remote chains...] -- 3:36:59
      2597000 -- (-1162.709) [...23 remote chains...] -- 3:36:54
      2598000 -- (-1158.611) [...23 remote chains...] -- 3:36:49
      2599000 -- (-1155.207) [...23 remote chains...] -- 3:37:02
      2600000 -- [-1154.693] [...23 remote chains...] -- 3:36:56

      Average standard deviation of split frequencies: 0.019966

      2601000 -- (-1152.763) [...23 remote chains...] -- 3:36:51
      2602000 -- (-1153.166) [...23 remote chains...] -- 3:36:46
      2603000 -- (-1160.895) [...23 remote chains...] -- 3:36:59
      2604000 -- (-1146.409) [...23 remote chains...] -- 3:36:53
      2605000 -- (-1153.238) [...23 remote chains...] -- 3:36:48

      Average standard deviation of split frequencies: 0.019890

      2606000 -- (-1146.055) [...23 remote chains...] -- 3:37:01
      2607000 -- (-1164.080) [...23 remote chains...] -- 3:36:56
      2608000 -- (-1148.647) [...23 remote chains...] -- 3:36:50
      2609000 -- (-1156.428) [...23 remote chains...] -- 3:36:45
      2610000 -- (-1153.673) [...23 remote chains...] -- 3:36:58

      Average standard deviation of split frequencies: 0.019785

      2611000 -- (-1164.217) [...23 remote chains...] -- 3:36:53
      2612000 -- (-1153.931) [...23 remote chains...] -- 3:36:48
      2613000 -- (-1150.160) [...23 remote chains...] -- 3:36:42
      2614000 -- (-1142.481) [...23 remote chains...] -- 3:36:55
      2615000 -- (-1165.425) [...23 remote chains...] -- 3:36:50

      Average standard deviation of split frequencies: 0.019645

      2616000 -- (-1157.365) [...23 remote chains...] -- 3:36:45
      2617000 -- (-1166.007) [...23 remote chains...] -- 3:36:39
      2618000 -- (-1159.706) [...23 remote chains...] -- 3:36:52
      2619000 -- [-1153.422] [...23 remote chains...] -- 3:36:47
      2620000 -- (-1157.297) [...23 remote chains...] -- 3:36:42

      Average standard deviation of split frequencies: 0.019530

      2621000 -- (-1151.031) [...23 remote chains...] -- 3:36:55
      2622000 -- (-1142.700) [...23 remote chains...] -- 3:36:49
      2623000 -- (-1153.384) [...23 remote chains...] -- 3:36:44
      2624000 -- (-1147.566) [...23 remote chains...] -- 3:36:39
      2625000 -- [-1155.266] [...23 remote chains...] -- 3:36:52

      Average standard deviation of split frequencies: 0.019579

      2626000 -- (-1157.522) [...23 remote chains...] -- 3:36:47
      2627000 -- (-1165.549) [...23 remote chains...] -- 3:36:41
      2628000 -- (-1161.964) [...23 remote chains...] -- 3:36:54
      2629000 -- (-1158.411) [...23 remote chains...] -- 3:36:49
      2630000 -- [-1159.866] [...23 remote chains...] -- 3:36:44

      Average standard deviation of split frequencies: 0.019525

      2631000 -- (-1157.388) [...23 remote chains...] -- 3:36:39
      2632000 -- (-1158.795) [...23 remote chains...] -- 3:36:51
      2633000 -- (-1159.595) [...23 remote chains...] -- 3:36:46
      2634000 -- (-1163.451) [...23 remote chains...] -- 3:36:41
      2635000 -- [-1156.100] [...23 remote chains...] -- 3:36:54

      Average standard deviation of split frequencies: 0.019403

      2636000 -- (-1155.355) [...23 remote chains...] -- 3:36:48
      2637000 -- (-1161.816) [...23 remote chains...] -- 3:36:43
      2638000 -- (-1168.444) [...23 remote chains...] -- 3:36:38
      2639000 -- (-1166.020) [...23 remote chains...] -- 3:36:51
      2640000 -- [-1165.910] [...23 remote chains...] -- 3:36:46

      Average standard deviation of split frequencies: 0.019289

      2641000 -- (-1158.114) [...23 remote chains...] -- 3:36:40
      2642000 -- (-1156.062) [...23 remote chains...] -- 3:36:35
      2643000 -- (-1156.370) [...23 remote chains...] -- 3:36:48
      2644000 -- (-1154.177) [...23 remote chains...] -- 3:36:43
      2645000 -- (-1165.378) [...23 remote chains...] -- 3:36:38

      Average standard deviation of split frequencies: 0.019215

      2646000 -- (-1169.371) [...23 remote chains...] -- 3:36:32
      2647000 -- [-1169.989] [...23 remote chains...] -- 3:36:45
      2648000 -- (-1154.247) [...23 remote chains...] -- 3:36:40
      2649000 -- (-1153.174) [...23 remote chains...] -- 3:36:35
      2650000 -- (-1149.990) [...23 remote chains...] -- 3:36:47

      Average standard deviation of split frequencies: 0.019291

      2651000 -- (-1155.582) [...23 remote chains...] -- 3:36:42
      2652000 -- (-1154.940) [...23 remote chains...] -- 3:36:37
      2653000 -- (-1160.330) [...23 remote chains...] -- 3:36:32
      2654000 -- [-1149.177] [...23 remote chains...] -- 3:36:44
      2655000 -- [-1151.165] [...23 remote chains...] -- 3:36:39

      Average standard deviation of split frequencies: 0.019230

      2656000 -- (-1155.265) [...23 remote chains...] -- 3:36:34
      2657000 -- [-1163.874] [...23 remote chains...] -- 3:36:47
      2658000 -- (-1165.841) [...23 remote chains...] -- 3:36:42
      2659000 -- (-1168.791) [...23 remote chains...] -- 3:36:36
      2660000 -- (-1173.196) [...23 remote chains...] -- 3:36:31

      Average standard deviation of split frequencies: 0.019128

      2661000 -- (-1174.563) [...23 remote chains...] -- 3:36:44
      2662000 -- [-1182.605] [...23 remote chains...] -- 3:36:39
      2663000 -- (-1175.707) [...23 remote chains...] -- 3:36:34
      2664000 -- (-1163.948) [...23 remote chains...] -- 3:36:46
      2665000 -- (-1151.168) [...23 remote chains...] -- 3:36:41

      Average standard deviation of split frequencies: 0.019244

      2666000 -- (-1171.663) [...23 remote chains...] -- 3:36:36
      2667000 -- (-1179.457) [...23 remote chains...] -- 3:36:31
      2668000 -- (-1168.176) [...23 remote chains...] -- 3:36:43
      2669000 -- (-1169.197) [...23 remote chains...] -- 3:36:38
      2670000 -- [-1146.207] [...23 remote chains...] -- 3:36:33

      Average standard deviation of split frequencies: 0.019290

      2671000 -- [-1154.858] [...23 remote chains...] -- 3:36:46
      2672000 -- [-1155.816] [...23 remote chains...] -- 3:36:41
      2673000 -- (-1160.219) [...23 remote chains...] -- 3:36:35
      2674000 -- (-1163.275) [...23 remote chains...] -- 3:36:30
      2675000 -- (-1166.406) [...23 remote chains...] -- 3:36:43

      Average standard deviation of split frequencies: 0.019264

      2676000 -- (-1176.490) [...23 remote chains...] -- 3:36:38
      2677000 -- (-1175.426) [...23 remote chains...] -- 3:36:33
      2678000 -- (-1178.599) [...23 remote chains...] -- 3:36:45
      2679000 -- (-1173.781) [...23 remote chains...] -- 3:36:40
      2680000 -- (-1169.363) [...23 remote chains...] -- 3:36:35

      Average standard deviation of split frequencies: 0.019195

      2681000 -- [-1161.039] [...23 remote chains...] -- 3:36:30
      2682000 -- [-1160.772] [...23 remote chains...] -- 3:36:42
      2683000 -- (-1169.825) [...23 remote chains...] -- 3:36:37
      2684000 -- (-1173.334) [...23 remote chains...] -- 3:36:32
      2685000 -- [-1168.762] [...23 remote chains...] -- 3:36:27

      Average standard deviation of split frequencies: 0.019219

      2686000 -- (-1171.116) [...23 remote chains...] -- 3:36:39
      2687000 -- (-1158.953) [...23 remote chains...] -- 3:36:34
      2688000 -- [-1149.546] [...23 remote chains...] -- 3:36:29
      2689000 -- [-1158.635] [...23 remote chains...] -- 3:36:42
      2690000 -- (-1154.897) [...23 remote chains...] -- 3:36:37

      Average standard deviation of split frequencies: 0.019195

      2691000 -- (-1159.725) [...23 remote chains...] -- 3:36:31
      2692000 -- (-1158.587) [...23 remote chains...] -- 3:36:26
      2693000 -- [-1152.940] [...23 remote chains...] -- 3:36:39
      2694000 -- (-1148.042) [...23 remote chains...] -- 3:36:34
      2695000 -- (-1151.440) [...23 remote chains...] -- 3:36:29

      Average standard deviation of split frequencies: 0.019189

      2696000 -- (-1150.259) [...23 remote chains...] -- 3:36:24
      2697000 -- [-1153.911] [...23 remote chains...] -- 3:36:36
      2698000 -- (-1158.938) [...23 remote chains...] -- 3:36:31
      2699000 -- (-1159.560) [...23 remote chains...] -- 3:36:26
      2700000 -- (-1153.614) [...23 remote chains...] -- 3:36:21

      Average standard deviation of split frequencies: 0.019190

      2701000 -- (-1151.071) [...23 remote chains...] -- 3:36:33
      2702000 -- [-1158.262] [...23 remote chains...] -- 3:36:28
      2703000 -- (-1164.956) [...23 remote chains...] -- 3:36:23
      2704000 -- (-1169.662) [...23 remote chains...] -- 3:36:18
      2705000 -- [-1156.771] [...23 remote chains...] -- 3:36:30

      Average standard deviation of split frequencies: 0.019196

      2706000 -- (-1156.784) [...23 remote chains...] -- 3:36:25
      2707000 -- (-1158.531) [...23 remote chains...] -- 3:36:20
      2708000 -- (-1169.602) [...23 remote chains...] -- 3:36:33
      2709000 -- (-1162.334) [...23 remote chains...] -- 3:36:28
      2710000 -- [-1154.600] [...23 remote chains...] -- 3:36:22

      Average standard deviation of split frequencies: 0.019210

      2711000 -- [-1167.955] [...23 remote chains...] -- 3:36:17
      2712000 -- (-1164.756) [...23 remote chains...] -- 3:36:30
      2713000 -- [-1163.270] [...23 remote chains...] -- 3:36:25
      2714000 -- [-1163.631] [...23 remote chains...] -- 3:36:20
      2715000 -- (-1181.709) [...23 remote chains...] -- 3:36:15

      Average standard deviation of split frequencies: 0.019208

      2716000 -- (-1167.819) [...23 remote chains...] -- 3:36:27
      2717000 -- [-1167.396] [...23 remote chains...] -- 3:36:22
      2718000 -- (-1161.496) [...23 remote chains...] -- 3:36:17
      2719000 -- [-1161.845] [...23 remote chains...] -- 3:36:12
      2720000 -- [-1156.949] [...23 remote chains...] -- 3:36:24

      Average standard deviation of split frequencies: 0.019299

      2721000 -- [-1172.235] [...23 remote chains...] -- 3:36:19
      2722000 -- (-1166.048) [...23 remote chains...] -- 3:36:14
      2723000 -- (-1177.612) [...23 remote chains...] -- 3:36:26
      2724000 -- (-1171.725) [...23 remote chains...] -- 3:36:21
      2725000 -- (-1176.546) [...23 remote chains...] -- 3:36:16

      Average standard deviation of split frequencies: 0.019306

      2726000 -- (-1173.039) [...23 remote chains...] -- 3:36:11
      2727000 -- (-1177.794) [...23 remote chains...] -- 3:36:24
      2728000 -- (-1188.985) [...23 remote chains...] -- 3:36:19
      2729000 -- (-1167.123) [...23 remote chains...] -- 3:36:13
      2730000 -- (-1163.553) [...23 remote chains...] -- 3:36:08

      Average standard deviation of split frequencies: 0.019170

      2731000 -- (-1177.546) [...23 remote chains...] -- 3:36:21
      2732000 -- (-1175.689) [...23 remote chains...] -- 3:36:16
      2733000 -- (-1162.958) [...23 remote chains...] -- 3:36:11
      2734000 -- (-1159.709) [...23 remote chains...] -- 3:36:06
      2735000 -- (-1160.570) [...23 remote chains...] -- 3:36:18

      Average standard deviation of split frequencies: 0.019047

      2736000 -- (-1162.889) [...23 remote chains...] -- 3:36:13
      2737000 -- (-1152.840) [...23 remote chains...] -- 3:36:08
      2738000 -- (-1164.275) [...23 remote chains...] -- 3:36:20
      2739000 -- (-1169.680) [...23 remote chains...] -- 3:36:15
      2740000 -- (-1157.951) [...23 remote chains...] -- 3:36:10

      Average standard deviation of split frequencies: 0.018989

      2741000 -- (-1162.039) [...23 remote chains...] -- 3:36:05
      2742000 -- (-1165.576) [...23 remote chains...] -- 3:36:17
      2743000 -- (-1170.386) [...23 remote chains...] -- 3:36:12
      2744000 -- (-1167.036) [...23 remote chains...] -- 3:36:07
      2745000 -- (-1168.474) [...23 remote chains...] -- 3:36:02

      Average standard deviation of split frequencies: 0.018986

      2746000 -- (-1168.357) [...23 remote chains...] -- 3:36:15
      2747000 -- (-1163.653) [...23 remote chains...] -- 3:36:10
      2748000 -- (-1158.084) [...23 remote chains...] -- 3:36:05
      2749000 -- (-1167.151) [...23 remote chains...] -- 3:36:00
      2750000 -- (-1169.894) [...23 remote chains...] -- 3:36:12

      Average standard deviation of split frequencies: 0.019013

      2751000 -- (-1167.294) [...23 remote chains...] -- 3:36:07
      2752000 -- (-1184.085) [...23 remote chains...] -- 3:36:02
      2753000 -- [-1165.734] [...23 remote chains...] -- 3:35:57
      2754000 -- (-1166.189) [...23 remote chains...] -- 3:36:09
      2755000 -- [-1159.705] [...23 remote chains...] -- 3:36:04

      Average standard deviation of split frequencies: 0.018985

      2756000 -- (-1164.241) [...23 remote chains...] -- 3:35:59
      2757000 -- [-1168.639] [...23 remote chains...] -- 3:36:11
      2758000 -- (-1161.174) [...23 remote chains...] -- 3:36:06
      2759000 -- (-1159.125) [...23 remote chains...] -- 3:36:01
      2760000 -- (-1154.317) [...23 remote chains...] -- 3:35:56

      Average standard deviation of split frequencies: 0.018931

      2761000 -- (-1165.325) [...23 remote chains...] -- 3:36:08
      2762000 -- (-1175.655) [...23 remote chains...] -- 3:36:03
      2763000 -- (-1165.354) [...23 remote chains...] -- 3:35:58
      2764000 -- [-1158.179] [...23 remote chains...] -- 3:36:11
      2765000 -- [-1159.787] [...23 remote chains...] -- 3:36:06

      Average standard deviation of split frequencies: 0.018835

      2766000 -- (-1150.883) [...23 remote chains...] -- 3:36:01
      2767000 -- (-1145.462) [...23 remote chains...] -- 3:35:56
      2768000 -- [-1154.047] [...23 remote chains...] -- 3:36:08
      2769000 -- [-1150.019] [...23 remote chains...] -- 3:36:03
      2770000 -- (-1156.985) [...23 remote chains...] -- 3:35:58

      Average standard deviation of split frequencies: 0.018771

      2771000 -- (-1164.196) [...23 remote chains...] -- 3:35:53
      2772000 -- (-1158.898) [...23 remote chains...] -- 3:36:05
      2773000 -- (-1164.502) [...23 remote chains...] -- 3:36:00
      2774000 -- (-1157.217) [...23 remote chains...] -- 3:35:55
      2775000 -- (-1160.147) [...23 remote chains...] -- 3:35:50

      Average standard deviation of split frequencies: 0.018842

      2776000 -- (-1157.183) [...23 remote chains...] -- 3:36:02
      2777000 -- (-1155.029) [...23 remote chains...] -- 3:35:57
      2778000 -- [-1158.206] [...23 remote chains...] -- 3:35:52
      2779000 -- (-1164.686) [...23 remote chains...] -- 3:36:04
      2780000 -- (-1158.473) [...23 remote chains...] -- 3:36:00

      Average standard deviation of split frequencies: 0.018969

      2781000 -- (-1161.478) [...23 remote chains...] -- 3:35:55
      2782000 -- [-1158.973] [...23 remote chains...] -- 3:35:50
      2783000 -- (-1156.534) [...23 remote chains...] -- 3:36:02
      2784000 -- (-1163.955) [...23 remote chains...] -- 3:35:57
      2785000 -- (-1162.546) [...23 remote chains...] -- 3:35:52

      Average standard deviation of split frequencies: 0.019016

      2786000 -- (-1153.785) [...23 remote chains...] -- 3:36:04
      2787000 -- [-1155.912] [...23 remote chains...] -- 3:35:59
      2788000 -- (-1169.413) [...23 remote chains...] -- 3:35:54
      2789000 -- (-1170.968) [...23 remote chains...] -- 3:35:49
      2790000 -- (-1173.315) [...23 remote chains...] -- 3:36:01

      Average standard deviation of split frequencies: 0.019127

      2791000 -- (-1160.293) [...23 remote chains...] -- 3:35:56
      2792000 -- (-1169.014) [...23 remote chains...] -- 3:35:51
      2793000 -- (-1150.587) [...23 remote chains...] -- 3:35:46
      2794000 -- [-1141.356] [...23 remote chains...] -- 3:35:58
      2795000 -- (-1151.024) [...23 remote chains...] -- 3:35:53

      Average standard deviation of split frequencies: 0.019140

      2796000 -- (-1147.394) [...23 remote chains...] -- 3:35:49
      2797000 -- (-1156.958) [...23 remote chains...] -- 3:36:00
      2798000 -- (-1158.164) [...23 remote chains...] -- 3:35:56
      2799000 -- (-1153.484) [...23 remote chains...] -- 3:35:51
      2800000 -- (-1149.546) [...23 remote chains...] -- 3:35:46

      Average standard deviation of split frequencies: 0.019204

      2801000 -- (-1159.075) [...23 remote chains...] -- 3:35:58
      2802000 -- (-1166.717) [...23 remote chains...] -- 3:35:53
      2803000 -- (-1158.210) [...23 remote chains...] -- 3:35:48
      2804000 -- (-1156.257) [...23 remote chains...] -- 3:36:00
      2805000 -- (-1159.627) [...23 remote chains...] -- 3:35:55

      Average standard deviation of split frequencies: 0.019271

      2806000 -- (-1162.870) [...23 remote chains...] -- 3:35:50
      2807000 -- (-1159.337) [...23 remote chains...] -- 3:36:02
      2808000 -- (-1163.882) [...23 remote chains...] -- 3:35:57
      2809000 -- (-1163.146) [...23 remote chains...] -- 3:35:52
      2810000 -- (-1172.548) [...23 remote chains...] -- 3:35:47

      Average standard deviation of split frequencies: 0.019219

      2811000 -- (-1172.637) [...23 remote chains...] -- 3:35:59
      2812000 -- (-1161.820) [...23 remote chains...] -- 3:35:54
      2813000 -- (-1153.097) [...23 remote chains...] -- 3:35:50
      2814000 -- (-1147.890) [...23 remote chains...] -- 3:36:01
      2815000 -- (-1143.680) [...23 remote chains...] -- 3:35:57

      Average standard deviation of split frequencies: 0.019235

      2816000 -- (-1149.140) [...23 remote chains...] -- 3:35:52
      2817000 -- (-1154.386) [...23 remote chains...] -- 3:35:47
      2818000 -- (-1150.099) [...23 remote chains...] -- 3:35:59
      2819000 -- (-1156.744) [...23 remote chains...] -- 3:35:54
      2820000 -- (-1160.397) [...23 remote chains...] -- 3:35:49

      Average standard deviation of split frequencies: 0.019326

      2821000 -- (-1147.602) [...23 remote chains...] -- 3:36:01
      2822000 -- (-1156.442) [...23 remote chains...] -- 3:35:56
      2823000 -- [-1165.162] [...23 remote chains...] -- 3:35:51
      2824000 -- (-1168.347) [...23 remote chains...] -- 3:35:46
      2825000 -- (-1169.974) [...23 remote chains...] -- 3:35:58

      Average standard deviation of split frequencies: 0.019371

      2826000 -- (-1162.083) [...23 remote chains...] -- 3:35:53
      2827000 -- (-1161.795) [...23 remote chains...] -- 3:35:48
      2828000 -- (-1160.647) [...23 remote chains...] -- 3:36:00
      2829000 -- (-1159.608) [...23 remote chains...] -- 3:35:55
      2830000 -- [-1157.827] [...23 remote chains...] -- 3:35:50

      Average standard deviation of split frequencies: 0.019276

      2831000 -- (-1162.482) [...23 remote chains...] -- 3:35:46
      2832000 -- [-1154.009] [...23 remote chains...] -- 3:35:57
      2833000 -- (-1164.327) [...23 remote chains...] -- 3:35:53
      2834000 -- (-1152.790) [...23 remote chains...] -- 3:35:48
      2835000 -- [-1162.810] [...23 remote chains...] -- 3:35:59

      Average standard deviation of split frequencies: 0.019228

      2836000 -- (-1166.246) [...23 remote chains...] -- 3:35:55
      2837000 -- (-1165.155) [...23 remote chains...] -- 3:35:50
      2838000 -- (-1173.677) [...23 remote chains...] -- 3:35:45
      2839000 -- (-1172.591) [...23 remote chains...] -- 3:35:57
      2840000 -- (-1161.131) [...23 remote chains...] -- 3:35:52

      Average standard deviation of split frequencies: 0.019274

      2841000 -- (-1164.984) [...23 remote chains...] -- 3:35:47
      2842000 -- (-1173.611) [...23 remote chains...] -- 3:35:42
      2843000 -- (-1154.354) [...23 remote chains...] -- 3:35:54
      2844000 -- [-1159.860] [...23 remote chains...] -- 3:35:49
      2845000 -- (-1166.715) [...23 remote chains...] -- 3:35:44

      Average standard deviation of split frequencies: 0.019403

      2846000 -- (-1173.067) [...23 remote chains...] -- 3:35:56
      2847000 -- (-1179.856) [...23 remote chains...] -- 3:35:51
      2848000 -- (-1178.573) [...23 remote chains...] -- 3:35:46
      2849000 -- (-1162.503) [...23 remote chains...] -- 3:35:42
      2850000 -- (-1155.277) [...23 remote chains...] -- 3:35:53

      Average standard deviation of split frequencies: 0.019593

      2851000 -- [-1151.107] [...23 remote chains...] -- 3:35:49
      2852000 -- [-1158.585] [...23 remote chains...] -- 3:35:44
      2853000 -- (-1165.304) [...23 remote chains...] -- 3:35:39
      2854000 -- (-1176.767) [...23 remote chains...] -- 3:35:51
      2855000 -- (-1168.291) [...23 remote chains...] -- 3:35:46

      Average standard deviation of split frequencies: 0.019806

      2856000 -- (-1162.473) [...23 remote chains...] -- 3:35:41
      2857000 -- (-1158.753) [...23 remote chains...] -- 3:35:36
      2858000 -- (-1159.680) [...23 remote chains...] -- 3:35:48
      2859000 -- (-1160.212) [...23 remote chains...] -- 3:35:43
      2860000 -- (-1161.423) [...23 remote chains...] -- 3:35:38

      Average standard deviation of split frequencies: 0.019921

      2861000 -- (-1155.789) [...23 remote chains...] -- 3:35:50
      2862000 -- (-1147.976) [...23 remote chains...] -- 3:35:45
      2863000 -- (-1147.080) [...23 remote chains...] -- 3:35:40
      2864000 -- (-1145.076) [...23 remote chains...] -- 3:35:36
      2865000 -- (-1146.448) [...23 remote chains...] -- 3:35:47

      Average standard deviation of split frequencies: 0.019973

      2866000 -- [-1160.378] [...23 remote chains...] -- 3:35:42
      2867000 -- [-1160.152] [...23 remote chains...] -- 3:35:38
      2868000 -- (-1151.301) [...23 remote chains...] -- 3:35:33
      2869000 -- (-1155.941) [...23 remote chains...] -- 3:35:45
      2870000 -- [-1156.286] [...23 remote chains...] -- 3:35:40

      Average standard deviation of split frequencies: 0.019827

      2871000 -- (-1145.603) [...23 remote chains...] -- 3:35:35
      2872000 -- (-1155.599) [...23 remote chains...] -- 3:35:47
      2873000 -- (-1149.512) [...23 remote chains...] -- 3:35:42
      2874000 -- (-1143.663) [...23 remote chains...] -- 3:35:37
      2875000 -- (-1168.260) [...23 remote chains...] -- 3:35:32

      Average standard deviation of split frequencies: 0.019994

      2876000 -- (-1149.743) [...23 remote chains...] -- 3:35:44
      2877000 -- (-1156.064) [...23 remote chains...] -- 3:35:39
      2878000 -- (-1158.391) [...23 remote chains...] -- 3:35:34
      2879000 -- (-1167.116) [...23 remote chains...] -- 3:35:46
      2880000 -- [-1184.302] [...23 remote chains...] -- 3:35:41

      Average standard deviation of split frequencies: 0.020046

      2881000 -- (-1167.971) [...23 remote chains...] -- 3:35:36
      2882000 -- (-1157.069) [...23 remote chains...] -- 3:35:32
      2883000 -- (-1150.734) [...23 remote chains...] -- 3:35:43
      2884000 -- (-1148.472) [...23 remote chains...] -- 3:35:38
      2885000 -- (-1151.368) [...23 remote chains...] -- 3:35:34

      Average standard deviation of split frequencies: 0.020038

      2886000 -- (-1144.265) [...23 remote chains...] -- 3:35:29
      2887000 -- [-1153.786] [...23 remote chains...] -- 3:35:40
      2888000 -- (-1168.250) [...23 remote chains...] -- 3:35:36
      2889000 -- (-1150.806) [...23 remote chains...] -- 3:35:31
      2890000 -- (-1142.360) [...23 remote chains...] -- 3:35:43

      Average standard deviation of split frequencies: 0.019899

      2891000 -- (-1149.714) [...23 remote chains...] -- 3:35:38
      2892000 -- (-1166.828) [...23 remote chains...] -- 3:35:33
      2893000 -- (-1160.386) [...23 remote chains...] -- 3:35:28
      2894000 -- (-1156.028) [...23 remote chains...] -- 3:35:40
      2895000 -- (-1140.052) [...23 remote chains...] -- 3:35:35

      Average standard deviation of split frequencies: 0.019903

      2896000 -- (-1146.527) [...23 remote chains...] -- 3:35:30
      2897000 -- (-1154.449) [...23 remote chains...] -- 3:35:26
      2898000 -- [-1150.629] [...23 remote chains...] -- 3:35:37
      2899000 -- (-1157.303) [...23 remote chains...] -- 3:35:32
      2900000 -- (-1155.649) [...23 remote chains...] -- 3:35:28

      Average standard deviation of split frequencies: 0.019877

      2901000 -- [-1174.133] [...23 remote chains...] -- 3:35:23
      2902000 -- [-1161.360] [...23 remote chains...] -- 3:35:34
      2903000 -- (-1168.303) [...23 remote chains...] -- 3:35:30
      2904000 -- (-1166.391) [...23 remote chains...] -- 3:35:25
      2905000 -- (-1159.148) [...23 remote chains...] -- 3:35:20

      Average standard deviation of split frequencies: 0.019778

      2906000 -- (-1171.436) [...23 remote chains...] -- 3:35:32
      2907000 -- (-1181.570) [...23 remote chains...] -- 3:35:27
      2908000 -- (-1157.926) [...23 remote chains...] -- 3:35:22
      2909000 -- (-1157.148) [...23 remote chains...] -- 3:35:34
      2910000 -- (-1173.671) [...23 remote chains...] -- 3:35:29

      Average standard deviation of split frequencies: 0.019564

      2911000 -- (-1167.395) [...23 remote chains...] -- 3:35:24
      2912000 -- (-1160.669) [...23 remote chains...] -- 3:35:20
      2913000 -- (-1157.437) [...23 remote chains...] -- 3:35:31
      2914000 -- (-1157.498) [...23 remote chains...] -- 3:35:26
      2915000 -- (-1164.021) [...23 remote chains...] -- 3:35:22

      Average standard deviation of split frequencies: 0.019528

      2916000 -- (-1164.356) [...23 remote chains...] -- 3:35:17
      2917000 -- (-1156.380) [...23 remote chains...] -- 3:35:28
      2918000 -- (-1158.361) [...23 remote chains...] -- 3:35:24
      2919000 -- (-1158.254) [...23 remote chains...] -- 3:35:19
      2920000 -- (-1165.459) [...23 remote chains...] -- 3:35:14

      Average standard deviation of split frequencies: 0.019455

      2921000 -- (-1167.670) [...23 remote chains...] -- 3:35:26
      2922000 -- (-1168.355) [...23 remote chains...] -- 3:35:21
      2923000 -- (-1166.894) [...23 remote chains...] -- 3:35:16
      2924000 -- (-1165.248) [...23 remote chains...] -- 3:35:28
      2925000 -- [-1155.809] [...23 remote chains...] -- 3:35:23

      Average standard deviation of split frequencies: 0.019463

      2926000 -- (-1163.677) [...23 remote chains...] -- 3:35:18
      2927000 -- (-1164.555) [...23 remote chains...] -- 3:35:30
      2928000 -- (-1174.312) [...23 remote chains...] -- 3:35:25
      2929000 -- (-1173.779) [...23 remote chains...] -- 3:35:20
      2930000 -- (-1172.874) [...23 remote chains...] -- 3:35:16

      Average standard deviation of split frequencies: 0.019468

      2931000 -- (-1159.664) [...23 remote chains...] -- 3:35:27
      2932000 -- [-1158.773] [...23 remote chains...] -- 3:35:22
      2933000 -- (-1159.149) [...23 remote chains...] -- 3:35:18
      2934000 -- (-1158.454) [...23 remote chains...] -- 3:35:13
      2935000 -- (-1150.435) [...23 remote chains...] -- 3:35:24

      Average standard deviation of split frequencies: 0.019438

      2936000 -- (-1153.277) [...23 remote chains...] -- 3:35:20
      2937000 -- (-1163.418) [...23 remote chains...] -- 3:35:15
      2938000 -- (-1170.455) [...23 remote chains...] -- 3:35:26
      2939000 -- (-1178.531) [...23 remote chains...] -- 3:35:22
      2940000 -- (-1180.887) [...23 remote chains...] -- 3:35:17

      Average standard deviation of split frequencies: 0.019353

      2941000 -- (-1179.293) [...23 remote chains...] -- 3:35:12
      2942000 -- (-1170.999) [...23 remote chains...] -- 3:35:24
      2943000 -- (-1182.313) [...23 remote chains...] -- 3:35:19
      2944000 -- (-1171.595) [...23 remote chains...] -- 3:35:14
      2945000 -- (-1156.681) [...23 remote chains...] -- 3:35:26

      Average standard deviation of split frequencies: 0.019470

      2946000 -- (-1161.726) [...23 remote chains...] -- 3:35:21
      2947000 -- (-1162.458) [...23 remote chains...] -- 3:35:16
      2948000 -- [-1162.544] [...23 remote chains...] -- 3:35:12
      2949000 -- [-1161.122] [...23 remote chains...] -- 3:35:23
      2950000 -- (-1158.415) [...23 remote chains...] -- 3:35:18

      Average standard deviation of split frequencies: 0.019547

      2951000 -- (-1165.333) [...23 remote chains...] -- 3:35:14
      2952000 -- (-1152.442) [...23 remote chains...] -- 3:35:25
      2953000 -- (-1156.392) [...23 remote chains...] -- 3:35:20
      2954000 -- (-1159.977) [...23 remote chains...] -- 3:35:16
      2955000 -- (-1148.046) [...23 remote chains...] -- 3:35:11

      Average standard deviation of split frequencies: 0.019472

      2956000 -- (-1152.908) [...23 remote chains...] -- 3:35:22
      2957000 -- (-1161.158) [...23 remote chains...] -- 3:35:18
      2958000 -- (-1161.096) [...23 remote chains...] -- 3:35:13
      2959000 -- (-1171.626) [...23 remote chains...] -- 3:35:24
      2960000 -- (-1165.844) [...23 remote chains...] -- 3:35:20

      Average standard deviation of split frequencies: 0.019450

      2961000 -- (-1149.924) [...23 remote chains...] -- 3:35:15
      2962000 -- (-1153.146) [...23 remote chains...] -- 3:35:10
      2963000 -- [-1159.700] [...23 remote chains...] -- 3:35:22
      2964000 -- (-1145.786) [...23 remote chains...] -- 3:35:17
      2965000 -- (-1166.697) [...23 remote chains...] -- 3:35:12

      Average standard deviation of split frequencies: 0.019491

      2966000 -- (-1162.851) [...23 remote chains...] -- 3:35:08
      2967000 -- (-1170.191) [...23 remote chains...] -- 3:35:19
      2968000 -- (-1158.866) [...23 remote chains...] -- 3:35:14
      2969000 -- [-1170.879] [...23 remote chains...] -- 3:35:10
      2970000 -- (-1178.125) [...23 remote chains...] -- 3:35:21

      Average standard deviation of split frequencies: 0.019502

      2971000 -- (-1178.325) [...23 remote chains...] -- 3:35:16
      2972000 -- [-1169.489] [...23 remote chains...] -- 3:35:12
      2973000 -- (-1174.621) [...23 remote chains...] -- 3:35:07
      2974000 -- (-1169.117) [...23 remote chains...] -- 3:35:18
      2975000 -- (-1162.861) [...23 remote chains...] -- 3:35:14

      Average standard deviation of split frequencies: 0.019388

      2976000 -- (-1165.267) [...23 remote chains...] -- 3:35:09
      2977000 -- (-1158.648) [...23 remote chains...] -- 3:35:20
      2978000 -- (-1150.184) [...23 remote chains...] -- 3:35:16
      2979000 -- [-1152.926] [...23 remote chains...] -- 3:35:11
      2980000 -- (-1156.101) [...23 remote chains...] -- 3:35:06

      Average standard deviation of split frequencies: 0.019231

      2981000 -- (-1167.138) [...23 remote chains...] -- 3:35:18
      2982000 -- [-1164.612] [...23 remote chains...] -- 3:35:13
      2983000 -- (-1164.910) [...23 remote chains...] -- 3:35:08
      2984000 -- (-1160.317) [...23 remote chains...] -- 3:35:19
      2985000 -- (-1161.167) [...23 remote chains...] -- 3:35:15

      Average standard deviation of split frequencies: 0.019070

      2986000 -- [-1151.237] [...23 remote chains...] -- 3:35:10
      2987000 -- (-1155.093) [...23 remote chains...] -- 3:35:06
      2988000 -- (-1145.899) [...23 remote chains...] -- 3:35:17
      2989000 -- (-1156.989) [...23 remote chains...] -- 3:35:12
      2990000 -- (-1163.980) [...23 remote chains...] -- 3:35:08

      Average standard deviation of split frequencies: 0.018966

      2991000 -- (-1158.809) [...23 remote chains...] -- 3:35:03
      2992000 -- (-1153.003) [...23 remote chains...] -- 3:35:14
      2993000 -- (-1149.535) [...23 remote chains...] -- 3:35:10
      2994000 -- (-1157.731) [...23 remote chains...] -- 3:35:05
      2995000 -- (-1150.513) [...23 remote chains...] -- 3:35:00

      Average standard deviation of split frequencies: 0.018789

      2996000 -- (-1154.500) [...23 remote chains...] -- 3:35:11
      2997000 -- (-1150.504) [...23 remote chains...] -- 3:35:07
      2998000 -- [-1142.800] [...23 remote chains...] -- 3:35:02
      2999000 -- (-1151.156) [...23 remote chains...] -- 3:34:58
      3000000 -- (-1156.807) [...23 remote chains...] -- 3:35:09

      Average standard deviation of split frequencies: 0.018611

      3001000 -- (-1154.721) [...23 remote chains...] -- 3:35:04
      3002000 -- (-1149.757) [...23 remote chains...] -- 3:35:00
      3003000 -- (-1147.628) [...23 remote chains...] -- 3:35:11
      3004000 -- (-1153.435) [...23 remote chains...] -- 3:35:06
      3005000 -- (-1150.139) [...23 remote chains...] -- 3:35:02

      Average standard deviation of split frequencies: 0.018436

      3006000 -- (-1145.895) [...23 remote chains...] -- 3:34:57
      3007000 -- (-1146.368) [...23 remote chains...] -- 3:35:08
      3008000 -- (-1140.885) [...23 remote chains...] -- 3:35:04
      3009000 -- (-1141.133) [...23 remote chains...] -- 3:34:59
      3010000 -- (-1145.211) [...23 remote chains...] -- 3:34:54

      Average standard deviation of split frequencies: 0.018264

      3011000 -- (-1160.196) [...23 remote chains...] -- 3:35:05
      3012000 -- (-1165.172) [...23 remote chains...] -- 3:35:01
      3013000 -- (-1160.675) [...23 remote chains...] -- 3:34:56
      3014000 -- (-1168.780) [...23 remote chains...] -- 3:34:52
      3015000 -- (-1183.804) [...23 remote chains...] -- 3:35:03

      Average standard deviation of split frequencies: 0.018146

      3016000 -- (-1164.545) [...23 remote chains...] -- 3:34:58
      3017000 -- (-1170.181) [...23 remote chains...] -- 3:34:54
      3018000 -- (-1169.974) [...23 remote chains...] -- 3:35:05
      3019000 -- (-1166.462) [...23 remote chains...] -- 3:35:00
      3020000 -- (-1172.237) [...23 remote chains...] -- 3:34:56

      Average standard deviation of split frequencies: 0.018076

      3021000 -- (-1182.888) [...23 remote chains...] -- 3:34:51
      3022000 -- (-1174.395) [...23 remote chains...] -- 3:35:02
      3023000 -- (-1171.505) [...23 remote chains...] -- 3:34:58
      3024000 -- (-1179.516) [...23 remote chains...] -- 3:34:53
      3025000 -- (-1170.504) [...23 remote chains...] -- 3:35:04

      Average standard deviation of split frequencies: 0.018009

      3026000 -- (-1163.098) [...23 remote chains...] -- 3:34:59
      3027000 -- (-1161.536) [...23 remote chains...] -- 3:34:55
      3028000 -- [-1156.567] [...23 remote chains...] -- 3:34:50
      3029000 -- (-1152.313) [...23 remote chains...] -- 3:35:01
      3030000 -- [-1164.000] [...23 remote chains...] -- 3:34:57

      Average standard deviation of split frequencies: 0.018012

      3031000 -- (-1168.087) [...23 remote chains...] -- 3:34:52
      3032000 -- (-1169.745) [...23 remote chains...] -- 3:35:03
      3033000 -- (-1172.018) [...23 remote chains...] -- 3:34:59
      3034000 -- (-1176.207) [...23 remote chains...] -- 3:34:54
      3035000 -- (-1171.604) [...23 remote chains...] -- 3:34:50

      Average standard deviation of split frequencies: 0.017978

      3036000 -- (-1165.008) [...23 remote chains...] -- 3:35:01
      3037000 -- (-1153.325) [...23 remote chains...] -- 3:34:56
      3038000 -- (-1156.502) [...23 remote chains...] -- 3:34:52
      3039000 -- (-1151.127) [...23 remote chains...] -- 3:35:03
      3040000 -- (-1162.308) [...23 remote chains...] -- 3:34:58

      Average standard deviation of split frequencies: 0.017999

      3041000 -- (-1158.927) [...23 remote chains...] -- 3:34:54
      3042000 -- (-1157.821) [...23 remote chains...] -- 3:34:49
      3043000 -- (-1149.382) [...23 remote chains...] -- 3:35:00
      3044000 -- (-1156.088) [...23 remote chains...] -- 3:34:55
      3045000 -- (-1159.270) [...23 remote chains...] -- 3:34:51

      Average standard deviation of split frequencies: 0.017902

      3046000 -- (-1153.923) [...23 remote chains...] -- 3:35:02
      3047000 -- [-1152.910] [...23 remote chains...] -- 3:34:57
      3048000 -- [-1156.936] [...23 remote chains...] -- 3:34:53
      3049000 -- (-1161.497) [...23 remote chains...] -- 3:34:48
      3050000 -- (-1165.938) [...23 remote chains...] -- 3:34:59

      Average standard deviation of split frequencies: 0.017732

      3051000 -- (-1163.236) [...23 remote chains...] -- 3:34:55
      3052000 -- (-1174.077) [...23 remote chains...] -- 3:34:50
      3053000 -- (-1165.738) [...23 remote chains...] -- 3:34:46
      3054000 -- (-1171.388) [...23 remote chains...] -- 3:34:57
      3055000 -- (-1170.016) [...23 remote chains...] -- 3:34:52

      Average standard deviation of split frequencies: 0.017537

      3056000 -- [-1152.578] [...23 remote chains...] -- 3:34:48
      3057000 -- (-1161.749) [...23 remote chains...] -- 3:34:43
      3058000 -- (-1153.791) [...23 remote chains...] -- 3:34:54
      3059000 -- (-1165.919) [...23 remote chains...] -- 3:34:49
      3060000 -- (-1171.708) [...23 remote chains...] -- 3:34:45

      Average standard deviation of split frequencies: 0.017412

      3061000 -- (-1171.052) [...23 remote chains...] -- 3:34:56
      3062000 -- (-1167.776) [...23 remote chains...] -- 3:34:51
      3063000 -- (-1173.102) [...23 remote chains...] -- 3:34:47
      3064000 -- (-1169.196) [...23 remote chains...] -- 3:34:42
      3065000 -- (-1177.018) [...23 remote chains...] -- 3:34:53

      Average standard deviation of split frequencies: 0.017377

      3066000 -- (-1165.278) [...23 remote chains...] -- 3:34:49
      3067000 -- (-1166.395) [...23 remote chains...] -- 3:34:44
      3068000 -- (-1156.221) [...23 remote chains...] -- 3:34:55
      3069000 -- (-1178.262) [...23 remote chains...] -- 3:34:51
      3070000 -- (-1165.832) [...23 remote chains...] -- 3:34:46

      Average standard deviation of split frequencies: 0.017384

      3071000 -- (-1156.428) [...23 remote chains...] -- 3:34:42
      3072000 -- (-1159.962) [...23 remote chains...] -- 3:34:52
      3073000 -- (-1156.867) [...23 remote chains...] -- 3:34:48
      3074000 -- (-1165.672) [...23 remote chains...] -- 3:34:44
      3075000 -- (-1155.716) [...23 remote chains...] -- 3:34:39

      Average standard deviation of split frequencies: 0.017428

      3076000 -- (-1152.736) [...23 remote chains...] -- 3:34:50
      3077000 -- (-1158.025) [...23 remote chains...] -- 3:34:45
      3078000 -- [-1166.649] [...23 remote chains...] -- 3:34:41
      3079000 -- (-1168.413) [...23 remote chains...] -- 3:34:52
      3080000 -- (-1154.915) [...23 remote chains...] -- 3:34:47

      Average standard deviation of split frequencies: 0.017445

      3081000 -- (-1158.947) [...23 remote chains...] -- 3:34:43
      3082000 -- (-1168.233) [...23 remote chains...] -- 3:34:38
      3083000 -- (-1172.419) [...23 remote chains...] -- 3:34:49
      3084000 -- (-1180.382) [...23 remote chains...] -- 3:34:45
      3085000 -- (-1163.471) [...23 remote chains...] -- 3:34:40

      Average standard deviation of split frequencies: 0.017425

      3086000 -- (-1157.240) [...23 remote chains...] -- 3:34:51
      3087000 -- (-1141.686) [...23 remote chains...] -- 3:34:47
      3088000 -- (-1162.108) [...23 remote chains...] -- 3:34:42
      3089000 -- [-1156.442] [...23 remote chains...] -- 3:34:38
      3090000 -- [-1158.822] [...23 remote chains...] -- 3:34:48

      Average standard deviation of split frequencies: 0.017429

      3091000 -- (-1159.416) [...23 remote chains...] -- 3:34:44
      3092000 -- (-1155.706) [...23 remote chains...] -- 3:34:39
      3093000 -- (-1157.794) [...23 remote chains...] -- 3:34:35
      3094000 -- (-1166.946) [...23 remote chains...] -- 3:34:46
      3095000 -- (-1163.930) [...23 remote chains...] -- 3:34:41

      Average standard deviation of split frequencies: 0.017496

      3096000 -- (-1167.592) [...23 remote chains...] -- 3:34:37
      3097000 -- [-1164.817] [...23 remote chains...] -- 3:34:32
      3098000 -- (-1162.180) [...23 remote chains...] -- 3:34:43
      3099000 -- (-1170.221) [...23 remote chains...] -- 3:34:39
      3100000 -- (-1163.869) [...23 remote chains...] -- 3:34:34

      Average standard deviation of split frequencies: 0.017436

      3101000 -- (-1155.360) [...23 remote chains...] -- 3:34:45
      3102000 -- (-1157.401) [...23 remote chains...] -- 3:34:41
      3103000 -- [-1175.168] [...23 remote chains...] -- 3:34:36
      3104000 -- (-1178.399) [...23 remote chains...] -- 3:34:32
      3105000 -- [-1156.957] [...23 remote chains...] -- 3:34:42

      Average standard deviation of split frequencies: 0.017344

      3106000 -- (-1157.510) [...23 remote chains...] -- 3:34:38
      3107000 -- (-1176.067) [...23 remote chains...] -- 3:34:34
      3108000 -- (-1183.613) [...23 remote chains...] -- 3:34:29
      3109000 -- (-1175.922) [...23 remote chains...] -- 3:34:40
      3110000 -- (-1176.995) [...23 remote chains...] -- 3:34:35

      Average standard deviation of split frequencies: 0.017173

      3111000 -- (-1170.528) [...23 remote chains...] -- 3:34:31
      3112000 -- [-1167.124] [...23 remote chains...] -- 3:34:27
      3113000 -- (-1168.383) [...23 remote chains...] -- 3:34:37
      3114000 -- (-1175.121) [...23 remote chains...] -- 3:34:33
      3115000 -- (-1162.655) [...23 remote chains...] -- 3:34:28

      Average standard deviation of split frequencies: 0.017088

      3116000 -- [-1158.242] [...23 remote chains...] -- 3:34:39
      3117000 -- (-1156.835) [...23 remote chains...] -- 3:34:35
      3118000 -- (-1160.409) [...23 remote chains...] -- 3:34:30
      3119000 -- [-1149.820] [...23 remote chains...] -- 3:34:26
      3120000 -- (-1146.144) [...23 remote chains...] -- 3:34:36

      Average standard deviation of split frequencies: 0.016988

      3121000 -- (-1165.629) [...23 remote chains...] -- 3:34:32
      3122000 -- (-1150.183) [...23 remote chains...] -- 3:34:28
      3123000 -- (-1142.663) [...23 remote chains...] -- 3:34:38
      3124000 -- (-1158.478) [...23 remote chains...] -- 3:34:34
      3125000 -- (-1161.345) [...23 remote chains...] -- 3:34:29

      Average standard deviation of split frequencies: 0.016829

      3126000 -- (-1154.564) [...23 remote chains...] -- 3:34:25
      3127000 -- (-1149.271) [...23 remote chains...] -- 3:34:36
      3128000 -- (-1143.875) [...23 remote chains...] -- 3:34:31
      3129000 -- (-1156.542) [...23 remote chains...] -- 3:34:27
      3130000 -- (-1167.940) [...23 remote chains...] -- 3:34:23

      Average standard deviation of split frequencies: 0.016761

      3131000 -- (-1171.077) [...23 remote chains...] -- 3:34:33
      3132000 -- (-1171.993) [...23 remote chains...] -- 3:34:29
      3133000 -- [-1167.707] [...23 remote chains...] -- 3:34:24
      3134000 -- [-1158.828] [...23 remote chains...] -- 3:34:20
      3135000 -- (-1163.193) [...23 remote chains...] -- 3:34:31

      Average standard deviation of split frequencies: 0.016617

      3136000 -- (-1170.607) [...23 remote chains...] -- 3:34:26
      3137000 -- (-1164.284) [...23 remote chains...] -- 3:34:22
      3138000 -- [-1161.737] [...23 remote chains...] -- 3:34:17
      3139000 -- (-1166.872) [...23 remote chains...] -- 3:34:28
      3140000 -- (-1175.185) [...23 remote chains...] -- 3:34:24

      Average standard deviation of split frequencies: 0.016419

      3141000 -- [-1165.812] [...23 remote chains...] -- 3:34:19
      3142000 -- (-1175.468) [...23 remote chains...] -- 3:34:30
      3143000 -- (-1167.783) [...23 remote chains...] -- 3:34:25
      3144000 -- [-1162.134] [...23 remote chains...] -- 3:34:21
      3145000 -- (-1173.757) [...23 remote chains...] -- 3:34:17

      Average standard deviation of split frequencies: 0.016384

      3146000 -- (-1182.537) [...23 remote chains...] -- 3:34:27
      3147000 -- (-1166.406) [...23 remote chains...] -- 3:34:23
      3148000 -- (-1155.581) [...23 remote chains...] -- 3:34:18
      3149000 -- (-1170.773) [...23 remote chains...] -- 3:34:14
      3150000 -- (-1186.031) [...23 remote chains...] -- 3:34:25

      Average standard deviation of split frequencies: 0.016371

      3151000 -- (-1174.963) [...23 remote chains...] -- 3:34:20
      3152000 -- (-1163.244) [...23 remote chains...] -- 3:34:16
      3153000 -- (-1152.676) [...23 remote chains...] -- 3:34:26
      3154000 -- (-1155.870) [...23 remote chains...] -- 3:34:22
      3155000 -- [-1157.081] [...23 remote chains...] -- 3:34:18

      Average standard deviation of split frequencies: 0.016343

      3156000 -- [-1156.214] [...23 remote chains...] -- 3:34:13
      3157000 -- (-1159.700) [...23 remote chains...] -- 3:34:24
      3158000 -- (-1165.787) [...23 remote chains...] -- 3:34:20
      3159000 -- (-1162.364) [...23 remote chains...] -- 3:34:15
      3160000 -- (-1152.265) [...23 remote chains...] -- 3:34:26

      Average standard deviation of split frequencies: 0.016226

      3161000 -- (-1150.233) [...23 remote chains...] -- 3:34:21
      3162000 -- (-1155.012) [...23 remote chains...] -- 3:34:17
      3163000 -- (-1147.693) [...23 remote chains...] -- 3:34:13
      3164000 -- (-1158.031) [...23 remote chains...] -- 3:34:23
      3165000 -- (-1167.238) [...23 remote chains...] -- 3:34:19

      Average standard deviation of split frequencies: 0.016229

      3166000 -- [-1148.234] [...23 remote chains...] -- 3:34:14
      3167000 -- (-1160.453) [...23 remote chains...] -- 3:34:25
      3168000 -- (-1158.453) [...23 remote chains...] -- 3:34:21
      3169000 -- (-1168.691) [...23 remote chains...] -- 3:34:16
      3170000 -- (-1179.256) [...23 remote chains...] -- 3:34:12

      Average standard deviation of split frequencies: 0.016155

      3171000 -- (-1165.138) [...23 remote chains...] -- 3:34:22
      3172000 -- (-1177.934) [...23 remote chains...] -- 3:34:18
      3173000 -- (-1166.315) [...23 remote chains...] -- 3:34:14
      3174000 -- [-1155.599] [...23 remote chains...] -- 3:34:09
      3175000 -- (-1165.676) [...23 remote chains...] -- 3:34:20

      Average standard deviation of split frequencies: 0.016195

      3176000 -- (-1162.662) [...23 remote chains...] -- 3:34:15
      3177000 -- (-1171.278) [...23 remote chains...] -- 3:34:11
      3178000 -- (-1169.579) [...23 remote chains...] -- 3:34:22
      3179000 -- (-1168.344) [...23 remote chains...] -- 3:34:17
      3180000 -- (-1160.749) [...23 remote chains...] -- 3:34:13

      Average standard deviation of split frequencies: 0.016300

      3181000 -- (-1172.452) [...23 remote chains...] -- 3:34:09
      3182000 -- (-1170.561) [...23 remote chains...] -- 3:34:19
      3183000 -- (-1170.151) [...23 remote chains...] -- 3:34:15
      3184000 -- [-1170.715] [...23 remote chains...] -- 3:34:10
      3185000 -- [-1168.228] [...23 remote chains...] -- 3:34:21

      Average standard deviation of split frequencies: 0.016399

      3186000 -- (-1169.053) [...23 remote chains...] -- 3:34:16
      3187000 -- [-1163.719] [...23 remote chains...] -- 3:34:12
      3188000 -- (-1177.433) [...23 remote chains...] -- 3:34:08
      3189000 -- (-1168.517) [...23 remote chains...] -- 3:34:18
      3190000 -- (-1155.929) [...23 remote chains...] -- 3:34:14

      Average standard deviation of split frequencies: 0.016432

      3191000 -- (-1169.196) [...23 remote chains...] -- 3:34:10
      3192000 -- (-1166.071) [...23 remote chains...] -- 3:34:05
      3193000 -- (-1161.538) [...23 remote chains...] -- 3:34:16
      3194000 -- (-1161.555) [...23 remote chains...] -- 3:34:11
      3195000 -- (-1167.837) [...23 remote chains...] -- 3:34:07

      Average standard deviation of split frequencies: 0.016294

      3196000 -- (-1167.110) [...23 remote chains...] -- 3:34:17
      3197000 -- [-1163.315] [...23 remote chains...] -- 3:34:13
      3198000 -- (-1161.606) [...23 remote chains...] -- 3:34:09
      3199000 -- [-1156.238] [...23 remote chains...] -- 3:34:05
      3200000 -- [-1155.018] [...23 remote chains...] -- 3:34:15

      Average standard deviation of split frequencies: 0.016307

      3201000 -- (-1154.049) [...23 remote chains...] -- 3:34:11
      3202000 -- (-1156.958) [...23 remote chains...] -- 3:34:06
      3203000 -- [-1163.842] [...23 remote chains...] -- 3:34:17
      3204000 -- (-1157.223) [...23 remote chains...] -- 3:34:12
      3205000 -- (-1149.399) [...23 remote chains...] -- 3:34:08

      Average standard deviation of split frequencies: 0.016304

      3206000 -- (-1144.681) [...23 remote chains...] -- 3:34:04
      3207000 -- (-1150.111) [...23 remote chains...] -- 3:34:14
      3208000 -- (-1152.472) [...23 remote chains...] -- 3:34:10
      3209000 -- (-1155.455) [...23 remote chains...] -- 3:34:06
      3210000 -- (-1150.807) [...23 remote chains...] -- 3:34:01

      Average standard deviation of split frequencies: 0.016284

      3211000 -- (-1153.904) [...23 remote chains...] -- 3:34:12
      3212000 -- (-1150.409) [...23 remote chains...] -- 3:34:07
      3213000 -- (-1159.778) [...23 remote chains...] -- 3:34:03
      3214000 -- (-1152.858) [...23 remote chains...] -- 3:33:59
      3215000 -- (-1163.259) [...23 remote chains...] -- 3:34:09

      Average standard deviation of split frequencies: 0.016312

      3216000 -- (-1166.036) [...23 remote chains...] -- 3:34:05
      3217000 -- (-1156.629) [...23 remote chains...] -- 3:34:00
      3218000 -- (-1179.722) [...23 remote chains...] -- 3:33:56
      3219000 -- (-1175.910) [...23 remote chains...] -- 3:34:06
      3220000 -- (-1168.979) [...23 remote chains...] -- 3:34:02

      Average standard deviation of split frequencies: 0.016357

      3221000 -- (-1170.345) [...23 remote chains...] -- 3:33:58
      3222000 -- (-1159.565) [...23 remote chains...] -- 3:33:54
      3223000 -- (-1166.206) [...23 remote chains...] -- 3:34:04
      3224000 -- (-1171.069) [...23 remote chains...] -- 3:34:00
      3225000 -- (-1168.218) [...23 remote chains...] -- 3:33:55

      Average standard deviation of split frequencies: 0.016320

      3226000 -- (-1168.512) [...23 remote chains...] -- 3:33:51
      3227000 -- (-1180.335) [...23 remote chains...] -- 3:34:01
      3228000 -- (-1181.207) [...23 remote chains...] -- 3:33:57
      3229000 -- [-1178.240] [...23 remote chains...] -- 3:33:53
      3230000 -- [-1162.031] [...23 remote chains...] -- 3:33:49

      Average standard deviation of split frequencies: 0.016202

      3231000 -- (-1167.891) [...23 remote chains...] -- 3:33:59
      3232000 -- [-1158.945] [...23 remote chains...] -- 3:33:55
      3233000 -- (-1163.496) [...23 remote chains...] -- 3:33:50
      3234000 -- (-1168.613) [...23 remote chains...] -- 3:33:46
      3235000 -- (-1173.410) [...23 remote chains...] -- 3:33:56

      Average standard deviation of split frequencies: 0.016202

      3236000 -- (-1164.817) [...23 remote chains...] -- 3:33:52
      3237000 -- [-1155.681] [...23 remote chains...] -- 3:33:48
      3238000 -- (-1153.894) [...23 remote chains...] -- 3:33:58
      3239000 -- [-1157.917] [...23 remote chains...] -- 3:33:54
      3240000 -- (-1155.254) [...23 remote chains...] -- 3:33:50

      Average standard deviation of split frequencies: 0.016188

      3241000 -- (-1151.982) [...23 remote chains...] -- 3:33:45
      3242000 -- [-1148.465] [...23 remote chains...] -- 3:33:56
      3243000 -- (-1145.647) [...23 remote chains...] -- 3:33:51
      3244000 -- (-1164.981) [...23 remote chains...] -- 3:33:47
      3245000 -- [-1154.612] [...23 remote chains...] -- 3:33:43

      Average standard deviation of split frequencies: 0.016062

      3246000 -- (-1154.834) [...23 remote chains...] -- 3:33:53
      3247000 -- [-1156.946] [...23 remote chains...] -- 3:33:49
      3248000 -- (-1155.960) [...23 remote chains...] -- 3:33:45
      3249000 -- (-1153.731) [...23 remote chains...] -- 3:33:55
      3250000 -- (-1148.840) [...23 remote chains...] -- 3:33:51

      Average standard deviation of split frequencies: 0.016030

      3251000 -- (-1160.677) [...23 remote chains...] -- 3:33:46
      3252000 -- (-1154.843) [...23 remote chains...] -- 3:33:42
      3253000 -- (-1155.824) [...23 remote chains...] -- 3:33:52
      3254000 -- (-1156.771) [...23 remote chains...] -- 3:33:48
      3255000 -- (-1147.179) [...23 remote chains...] -- 3:33:44

      Average standard deviation of split frequencies: 0.015952

      3256000 -- (-1151.139) [...23 remote chains...] -- 3:33:40
      3257000 -- (-1166.021) [...23 remote chains...] -- 3:33:50
      3258000 -- (-1166.882) [...23 remote chains...] -- 3:33:46
      3259000 -- (-1164.682) [...23 remote chains...] -- 3:33:41
      3260000 -- (-1164.479) [...23 remote chains...] -- 3:33:37

      Average standard deviation of split frequencies: 0.015989

      3261000 -- [-1162.589] [...23 remote chains...] -- 3:33:47
      3262000 -- [-1150.270] [...23 remote chains...] -- 3:33:43
      3263000 -- (-1150.617) [...23 remote chains...] -- 3:33:39
      3264000 -- (-1154.663) [...23 remote chains...] -- 3:33:35
      3265000 -- (-1153.975) [...23 remote chains...] -- 3:33:45

      Average standard deviation of split frequencies: 0.015991

      3266000 -- (-1159.331) [...23 remote chains...] -- 3:33:41
      3267000 -- (-1152.321) [...23 remote chains...] -- 3:33:36
      3268000 -- (-1153.100) [...23 remote chains...] -- 3:33:46
      3269000 -- (-1151.825) [...23 remote chains...] -- 3:33:42
      3270000 -- (-1163.286) [...23 remote chains...] -- 3:33:38

      Average standard deviation of split frequencies: 0.016041

      3271000 -- (-1171.412) [...23 remote chains...] -- 3:33:48
      3272000 -- (-1158.435) [...23 remote chains...] -- 3:33:44
      3273000 -- (-1170.145) [...23 remote chains...] -- 3:33:40
      3274000 -- (-1177.702) [...23 remote chains...] -- 3:33:36
      3275000 -- (-1166.902) [...23 remote chains...] -- 3:33:46

      Average standard deviation of split frequencies: 0.016081

      3276000 -- (-1161.553) [...23 remote chains...] -- 3:33:42
      3277000 -- (-1156.593) [...23 remote chains...] -- 3:33:37
      3278000 -- (-1162.187) [...23 remote chains...] -- 3:33:33
      3279000 -- (-1169.386) [...23 remote chains...] -- 3:33:43
      3280000 -- (-1159.535) [...23 remote chains...] -- 3:33:39

      Average standard deviation of split frequencies: 0.016103

      3281000 -- (-1159.850) [...23 remote chains...] -- 3:33:35
      3282000 -- (-1153.571) [...23 remote chains...] -- 3:33:31
      3283000 -- [-1162.476] [...23 remote chains...] -- 3:33:41
      3284000 -- [-1166.655] [...23 remote chains...] -- 3:33:37
      3285000 -- [-1169.497] [...23 remote chains...] -- 3:33:32

      Average standard deviation of split frequencies: 0.016078

      3286000 -- (-1164.165) [...23 remote chains...] -- 3:33:28
      3287000 -- (-1166.475) [...23 remote chains...] -- 3:33:38
      3288000 -- (-1162.471) [...23 remote chains...] -- 3:33:34
      3289000 -- (-1159.514) [...23 remote chains...] -- 3:33:30
      3290000 -- (-1158.058) [...23 remote chains...] -- 3:33:40

      Average standard deviation of split frequencies: 0.016131

      3291000 -- (-1177.003) [...23 remote chains...] -- 3:33:36
      3292000 -- (-1169.740) [...23 remote chains...] -- 3:33:32
      3293000 -- (-1176.513) [...23 remote chains...] -- 3:33:27
      3294000 -- [-1180.651] [...23 remote chains...] -- 3:33:37
      3295000 -- (-1162.209) [...23 remote chains...] -- 3:33:33

      Average standard deviation of split frequencies: 0.016199

      3296000 -- (-1151.137) [...23 remote chains...] -- 3:33:29
      3297000 -- [-1154.735] [...23 remote chains...] -- 3:33:25
      3298000 -- (-1151.208) [...23 remote chains...] -- 3:33:35
      3299000 -- (-1150.095) [...23 remote chains...] -- 3:33:31
      3300000 -- (-1156.566) [...23 remote chains...] -- 3:33:27

      Average standard deviation of split frequencies: 0.016158

      3301000 -- (-1157.322) [...23 remote chains...] -- 3:33:22
      3302000 -- (-1159.007) [...23 remote chains...] -- 3:33:32
      3303000 -- (-1154.324) [...23 remote chains...] -- 3:33:28
      3304000 -- (-1159.104) [...23 remote chains...] -- 3:33:24
      3305000 -- (-1170.603) [...23 remote chains...] -- 3:33:20

      Average standard deviation of split frequencies: 0.016150

      3306000 -- (-1163.233) [...23 remote chains...] -- 3:33:30
      3307000 -- (-1169.800) [...23 remote chains...] -- 3:33:26
      3308000 -- (-1170.969) [...23 remote chains...] -- 3:33:22
      3309000 -- (-1170.292) [...23 remote chains...] -- 3:33:18
      3310000 -- (-1158.400) [...23 remote chains...] -- 3:33:28

      Average standard deviation of split frequencies: 0.016069

      3311000 -- [-1161.218] [...23 remote chains...] -- 3:33:23
      3312000 -- [-1164.694] [...23 remote chains...] -- 3:33:19
      3313000 -- (-1151.128) [...23 remote chains...] -- 3:33:15
      3314000 -- [-1163.786] [...23 remote chains...] -- 3:33:25
      3315000 -- (-1156.308) [...23 remote chains...] -- 3:33:21

      Average standard deviation of split frequencies: 0.016053

      3316000 -- (-1153.079) [...23 remote chains...] -- 3:33:17
      3317000 -- (-1161.208) [...23 remote chains...] -- 3:33:13
      3318000 -- (-1157.185) [...23 remote chains...] -- 3:33:23
      3319000 -- (-1167.313) [...23 remote chains...] -- 3:33:18
      3320000 -- (-1172.895) [...23 remote chains...] -- 3:33:14

      Average standard deviation of split frequencies: 0.015974

      3321000 -- (-1165.302) [...23 remote chains...] -- 3:33:10
      3322000 -- (-1169.664) [...23 remote chains...] -- 3:33:20
      3323000 -- (-1170.633) [...23 remote chains...] -- 3:33:16
      3324000 -- (-1162.942) [...23 remote chains...] -- 3:33:12
      3325000 -- (-1156.625) [...23 remote chains...] -- 3:33:08

      Average standard deviation of split frequencies: 0.016030

      3326000 -- (-1157.361) [...23 remote chains...] -- 3:33:18
      3327000 -- (-1157.482) [...23 remote chains...] -- 3:33:14
      3328000 -- (-1155.113) [...23 remote chains...] -- 3:33:09
      3329000 -- (-1148.545) [...23 remote chains...] -- 3:33:05
      3330000 -- (-1162.404) [...23 remote chains...] -- 3:33:15

      Average standard deviation of split frequencies: 0.016016

      3331000 -- (-1153.436) [...23 remote chains...] -- 3:33:11
      3332000 -- (-1151.155) [...23 remote chains...] -- 3:33:07
      3333000 -- (-1170.432) [...23 remote chains...] -- 3:33:03
      3334000 -- [-1160.731] [...23 remote chains...] -- 3:33:13
      3335000 -- (-1164.086) [...23 remote chains...] -- 3:33:09

      Average standard deviation of split frequencies: 0.015984

      3336000 -- (-1162.645) [...23 remote chains...] -- 3:33:05
      3337000 -- (-1157.851) [...23 remote chains...] -- 3:33:00
      3338000 -- [-1147.332] [...23 remote chains...] -- 3:33:10
      3339000 -- (-1159.361) [...23 remote chains...] -- 3:33:06
      3340000 -- (-1169.368) [...23 remote chains...] -- 3:33:02

      Average standard deviation of split frequencies: 0.016082

      3341000 -- (-1167.572) [...23 remote chains...] -- 3:32:58
      3342000 -- (-1178.799) [...23 remote chains...] -- 3:33:08
      3343000 -- (-1173.493) [...23 remote chains...] -- 3:33:04
      3344000 -- (-1165.066) [...23 remote chains...] -- 3:33:00
      3345000 -- (-1173.670) [...23 remote chains...] -- 3:32:56

      Average standard deviation of split frequencies: 0.016156

      3346000 -- (-1151.941) [...23 remote chains...] -- 3:33:05
      3347000 -- (-1153.158) [...23 remote chains...] -- 3:33:01
      3348000 -- (-1159.026) [...23 remote chains...] -- 3:32:57
      3349000 -- (-1155.786) [...23 remote chains...] -- 3:33:07
      3350000 -- (-1163.258) [...23 remote chains...] -- 3:33:03

      Average standard deviation of split frequencies: 0.016193

      3351000 -- (-1157.030) [...23 remote chains...] -- 3:32:59
      3352000 -- (-1161.841) [...23 remote chains...] -- 3:33:09
      3353000 -- (-1164.585) [...23 remote chains...] -- 3:33:05
      3354000 -- (-1152.472) [...23 remote chains...] -- 3:33:01
      3355000 -- (-1159.493) [...23 remote chains...] -- 3:32:56

      Average standard deviation of split frequencies: 0.016181

      3356000 -- (-1151.151) [...23 remote chains...] -- 3:33:06
      3357000 -- (-1140.752) [...23 remote chains...] -- 3:33:02
      3358000 -- (-1149.776) [...23 remote chains...] -- 3:32:58
      3359000 -- [-1155.248] [...23 remote chains...] -- 3:32:54
      3360000 -- [-1153.446] [...23 remote chains...] -- 3:32:50

      Average standard deviation of split frequencies: 0.016253

      3361000 -- (-1150.263) [...23 remote chains...] -- 3:33:00
      3362000 -- (-1145.408) [...23 remote chains...] -- 3:32:56
      3363000 -- [-1148.392] [...23 remote chains...] -- 3:32:52
      3364000 -- (-1144.801) [...23 remote chains...] -- 3:32:48
      3365000 -- (-1159.594) [...23 remote chains...] -- 3:32:57

      Average standard deviation of split frequencies: 0.016300

      3366000 -- (-1160.050) [...23 remote chains...] -- 3:32:53
      3367000 -- [-1154.459] [...23 remote chains...] -- 3:32:49
      3368000 -- [-1159.344] [...23 remote chains...] -- 3:32:45
      3369000 -- [-1154.530] [...23 remote chains...] -- 3:32:55
      3370000 -- [-1158.111] [...23 remote chains...] -- 3:32:51

      Average standard deviation of split frequencies: 0.016326

      3371000 -- (-1160.093) [...23 remote chains...] -- 3:32:47
      3372000 -- (-1165.129) [...23 remote chains...] -- 3:32:57
      3373000 -- (-1154.708) [...23 remote chains...] -- 3:32:53
      3374000 -- (-1157.225) [...23 remote chains...] -- 3:32:48
      3375000 -- (-1149.071) [...23 remote chains...] -- 3:32:44

      Average standard deviation of split frequencies: 0.016237

      3376000 -- (-1152.389) [...23 remote chains...] -- 3:32:40
      3377000 -- (-1146.275) [...23 remote chains...] -- 3:32:50
      3378000 -- (-1143.890) [...23 remote chains...] -- 3:32:46
      3379000 -- (-1151.770) [...23 remote chains...] -- 3:32:42
      3380000 -- [-1145.323] [...23 remote chains...] -- 3:32:38

      Average standard deviation of split frequencies: 0.016253

      3381000 -- (-1157.143) [...23 remote chains...] -- 3:32:48
      3382000 -- (-1157.127) [...23 remote chains...] -- 3:32:44
      3383000 -- (-1173.996) [...23 remote chains...] -- 3:32:40
      3384000 -- [-1169.163] [...23 remote chains...] -- 3:32:49
      3385000 -- (-1176.373) [...23 remote chains...] -- 3:32:45

      Average standard deviation of split frequencies: 0.016231

      3386000 -- [-1166.480] [...23 remote chains...] -- 3:32:41
      3387000 -- (-1166.816) [...23 remote chains...] -- 3:32:37
      3388000 -- [-1164.586] [...23 remote chains...] -- 3:32:47
      3389000 -- (-1161.330) [...23 remote chains...] -- 3:32:43
      3390000 -- (-1151.695) [...23 remote chains...] -- 3:32:39

      Average standard deviation of split frequencies: 0.016129

      3391000 -- (-1156.834) [...23 remote chains...] -- 3:32:35
      3392000 -- [-1155.537] [...23 remote chains...] -- 3:32:44
      3393000 -- (-1170.487) [...23 remote chains...] -- 3:32:40
      3394000 -- [-1153.372] [...23 remote chains...] -- 3:32:36
      3395000 -- [-1167.142] [...23 remote chains...] -- 3:32:32

      Average standard deviation of split frequencies: 0.016136

      3396000 -- (-1169.903) [...23 remote chains...] -- 3:32:42
      3397000 -- (-1149.975) [...23 remote chains...] -- 3:32:38
      3398000 -- (-1157.817) [...23 remote chains...] -- 3:32:34
      3399000 -- (-1137.562) [...23 remote chains...] -- 3:32:30
      3400000 -- (-1152.656) [...23 remote chains...] -- 3:32:40

      Average standard deviation of split frequencies: 0.016085

      3401000 -- (-1150.605) [...23 remote chains...] -- 3:32:36
      3402000 -- (-1146.311) [...23 remote chains...] -- 3:32:32
      3403000 -- (-1144.451) [...23 remote chains...] -- 3:32:41
      3404000 -- (-1149.901) [...23 remote chains...] -- 3:32:37
      3405000 -- (-1150.848) [...23 remote chains...] -- 3:32:33

      Average standard deviation of split frequencies: 0.016119

      3406000 -- [-1141.716] [...23 remote chains...] -- 3:32:29
      3407000 -- (-1151.263) [...23 remote chains...] -- 3:32:39
      3408000 -- (-1149.862) [...23 remote chains...] -- 3:32:35
      3409000 -- (-1141.841) [...23 remote chains...] -- 3:32:31
      3410000 -- (-1138.104) [...23 remote chains...] -- 3:32:27

      Average standard deviation of split frequencies: 0.016214

      3411000 -- (-1143.156) [...23 remote chains...] -- 3:32:36
      3412000 -- [-1141.541] [...23 remote chains...] -- 3:32:32
      3413000 -- [-1141.469] [...23 remote chains...] -- 3:32:28
      3414000 -- (-1144.844) [...23 remote chains...] -- 3:32:24
      3415000 -- [-1148.617] [...23 remote chains...] -- 3:32:34

      Average standard deviation of split frequencies: 0.016146

      3416000 -- (-1150.611) [...23 remote chains...] -- 3:32:30
      3417000 -- (-1150.477) [...23 remote chains...] -- 3:32:26
      3418000 -- (-1143.998) [...23 remote chains...] -- 3:32:22
      3419000 -- (-1152.002) [...23 remote chains...] -- 3:32:32
      3420000 -- [-1153.948] [...23 remote chains...] -- 3:32:28

      Average standard deviation of split frequencies: 0.016030

      3421000 -- [-1162.657] [...23 remote chains...] -- 3:32:24
      3422000 -- [-1161.710] [...23 remote chains...] -- 3:32:33
      3423000 -- [-1158.770] [...23 remote chains...] -- 3:32:29
      3424000 -- (-1169.466) [...23 remote chains...] -- 3:32:25
      3425000 -- (-1178.158) [...23 remote chains...] -- 3:32:21

      Average standard deviation of split frequencies: 0.015964

      3426000 -- (-1170.121) [...23 remote chains...] -- 3:32:31
      3427000 -- (-1165.220) [...23 remote chains...] -- 3:32:27
      3428000 -- (-1161.721) [...23 remote chains...] -- 3:32:23
      3429000 -- (-1158.454) [...23 remote chains...] -- 3:32:33
      3430000 -- (-1168.661) [...23 remote chains...] -- 3:32:29

      Average standard deviation of split frequencies: 0.015960

      3431000 -- (-1155.424) [...23 remote chains...] -- 3:32:25
      3432000 -- (-1160.044) [...23 remote chains...] -- 3:32:21
      3433000 -- (-1158.186) [...23 remote chains...] -- 3:32:30
      3434000 -- [-1157.340] [...23 remote chains...] -- 3:32:26
      3435000 -- (-1151.942) [...23 remote chains...] -- 3:32:22

      Average standard deviation of split frequencies: 0.015967

      3436000 -- (-1161.775) [...23 remote chains...] -- 3:32:18
      3437000 -- (-1150.700) [...23 remote chains...] -- 3:32:28
      3438000 -- (-1152.173) [...23 remote chains...] -- 3:32:24
      3439000 -- (-1158.698) [...23 remote chains...] -- 3:32:20
      3440000 -- (-1158.762) [...23 remote chains...] -- 3:32:16

      Average standard deviation of split frequencies: 0.015894

      3441000 -- (-1155.706) [...23 remote chains...] -- 3:32:25
      3442000 -- (-1166.224) [...23 remote chains...] -- 3:32:21
      3443000 -- (-1167.425) [...23 remote chains...] -- 3:32:17
      3444000 -- (-1162.218) [...23 remote chains...] -- 3:32:13
      3445000 -- (-1146.538) [...23 remote chains...] -- 3:32:23

      Average standard deviation of split frequencies: 0.015863

      3446000 -- (-1156.925) [...23 remote chains...] -- 3:32:19
      3447000 -- (-1155.057) [...23 remote chains...] -- 3:32:15
      3448000 -- (-1159.710) [...23 remote chains...] -- 3:32:11
      3449000 -- (-1154.379) [...23 remote chains...] -- 3:32:21
      3450000 -- (-1161.052) [...23 remote chains...] -- 3:32:17

      Average standard deviation of split frequencies: 0.015866

      3451000 -- (-1164.651) [...23 remote chains...] -- 3:32:13
      3452000 -- (-1165.163) [...23 remote chains...] -- 3:32:09
      3453000 -- (-1159.174) [...23 remote chains...] -- 3:32:18
      3454000 -- [-1164.444] [...23 remote chains...] -- 3:32:14
      3455000 -- (-1160.157) [...23 remote chains...] -- 3:32:10

      Average standard deviation of split frequencies: 0.015909

      3456000 -- (-1147.955) [...23 remote chains...] -- 3:32:06
      3457000 -- (-1150.874) [...23 remote chains...] -- 3:32:16
      3458000 -- (-1152.704) [...23 remote chains...] -- 3:32:12
      3459000 -- (-1159.891) [...23 remote chains...] -- 3:32:08
      3460000 -- (-1158.246) [...23 remote chains...] -- 3:32:04

      Average standard deviation of split frequencies: 0.015909

      3461000 -- (-1161.330) [...23 remote chains...] -- 3:32:14
      3462000 -- (-1168.169) [...23 remote chains...] -- 3:32:10
      3463000 -- (-1166.627) [...23 remote chains...] -- 3:32:06
      3464000 -- (-1153.005) [...23 remote chains...] -- 3:32:02
      3465000 -- (-1157.637) [...23 remote chains...] -- 3:32:11

      Average standard deviation of split frequencies: 0.016043

      3466000 -- (-1152.160) [...23 remote chains...] -- 3:32:07
      3467000 -- [-1152.917] [...23 remote chains...] -- 3:32:03
      3468000 -- (-1157.778) [...23 remote chains...] -- 3:31:59
      3469000 -- (-1166.114) [...23 remote chains...] -- 3:32:09
      3470000 -- (-1173.197) [...23 remote chains...] -- 3:32:05

      Average standard deviation of split frequencies: 0.016078

      3471000 -- (-1163.897) [...23 remote chains...] -- 3:32:01
      3472000 -- (-1169.130) [...23 remote chains...] -- 3:31:57
      3473000 -- [-1166.934] [...23 remote chains...] -- 3:32:06
      3474000 -- (-1168.330) [...23 remote chains...] -- 3:32:02
      3475000 -- (-1173.984) [...23 remote chains...] -- 3:31:59

      Average standard deviation of split frequencies: 0.016057

      3476000 -- (-1166.886) [...23 remote chains...] -- 3:32:08
      3477000 -- [-1176.715] [...23 remote chains...] -- 3:32:04
      3478000 -- (-1176.791) [...23 remote chains...] -- 3:32:00
      3479000 -- (-1171.305) [...23 remote chains...] -- 3:31:56
      3480000 -- [-1175.861] [...23 remote chains...] -- 3:32:06

      Average standard deviation of split frequencies: 0.015989

      3481000 -- (-1169.204) [...23 remote chains...] -- 3:32:02
      3482000 -- (-1179.093) [...23 remote chains...] -- 3:31:58
      3483000 -- (-1171.506) [...23 remote chains...] -- 3:32:07
      3484000 -- (-1168.747) [...23 remote chains...] -- 3:32:03
      3485000 -- (-1149.942) [...23 remote chains...] -- 3:31:59

      Average standard deviation of split frequencies: 0.016013

      3486000 -- (-1147.092) [...23 remote chains...] -- 3:31:55
      3487000 -- (-1169.310) [...23 remote chains...] -- 3:32:05
      3488000 -- (-1160.701) [...23 remote chains...] -- 3:32:01
      3489000 -- (-1158.291) [...23 remote chains...] -- 3:31:57
      3490000 -- (-1154.181) [...23 remote chains...] -- 3:31:53

      Average standard deviation of split frequencies: 0.015977

      3491000 -- (-1165.989) [...23 remote chains...] -- 3:32:03
      3492000 -- (-1175.979) [...23 remote chains...] -- 3:31:59
      3493000 -- (-1175.114) [...23 remote chains...] -- 3:31:55
      3494000 -- [-1171.961] [...23 remote chains...] -- 3:31:51
      3495000 -- [-1170.318] [...23 remote chains...] -- 3:32:00

      Average standard deviation of split frequencies: 0.015988

      3496000 -- (-1177.763) [...23 remote chains...] -- 3:31:56
      3497000 -- (-1182.163) [...23 remote chains...] -- 3:31:52
      3498000 -- [-1173.094] [...23 remote chains...] -- 3:31:48
      3499000 -- [-1162.704] [...23 remote chains...] -- 3:31:58
      3500000 -- [-1165.545] [...23 remote chains...] -- 3:31:54

      Average standard deviation of split frequencies: 0.016038

      3501000 -- (-1166.771) [...23 remote chains...] -- 3:31:50
      3502000 -- (-1154.908) [...23 remote chains...] -- 3:31:59
      3503000 -- (-1158.949) [...23 remote chains...] -- 3:31:55
      3504000 -- (-1169.074) [...23 remote chains...] -- 3:31:52
      3505000 -- (-1162.183) [...23 remote chains...] -- 3:31:48

      Average standard deviation of split frequencies: 0.016081

      3506000 -- [-1158.901] [...23 remote chains...] -- 3:31:57
      3507000 -- (-1157.460) [...23 remote chains...] -- 3:31:53
      3508000 -- (-1159.281) [...23 remote chains...] -- 3:31:49
      3509000 -- (-1162.852) [...23 remote chains...] -- 3:31:45
      3510000 -- [-1169.511] [...23 remote chains...] -- 3:31:55

      Average standard deviation of split frequencies: 0.016101

      3511000 -- (-1165.810) [...23 remote chains...] -- 3:31:51
      3512000 -- [-1157.508] [...23 remote chains...] -- 3:31:47
      3513000 -- [-1168.007] [...23 remote chains...] -- 3:31:43
      3514000 -- (-1159.797) [...23 remote chains...] -- 3:31:39
      3515000 -- [-1172.642] [...23 remote chains...] -- 3:31:48

      Average standard deviation of split frequencies: 0.016062

      3516000 -- (-1165.699) [...23 remote chains...] -- 3:31:45
      3517000 -- (-1156.188) [...23 remote chains...] -- 3:31:41
      3518000 -- [-1154.760] [...23 remote chains...] -- 3:31:50
      3519000 -- (-1162.360) [...23 remote chains...] -- 3:31:46
      3520000 -- (-1151.100) [...23 remote chains...] -- 3:31:42

      Average standard deviation of split frequencies: 0.016010

      3521000 -- (-1173.099) [...23 remote chains...] -- 3:31:38
      3522000 -- (-1150.063) [...23 remote chains...] -- 3:31:48
      3523000 -- (-1159.833) [...23 remote chains...] -- 3:31:44
      3524000 -- (-1148.367) [...23 remote chains...] -- 3:31:40
      3525000 -- (-1153.543) [...23 remote chains...] -- 3:31:36

      Average standard deviation of split frequencies: 0.016001

      3526000 -- [-1151.894] [...23 remote chains...] -- 3:31:32
      3527000 -- (-1158.004) [...23 remote chains...] -- 3:31:42
      3528000 -- (-1154.986) [...23 remote chains...] -- 3:31:38
      3529000 -- (-1159.994) [...23 remote chains...] -- 3:31:34
      3530000 -- (-1159.886) [...23 remote chains...] -- 3:31:43

      Average standard deviation of split frequencies: 0.016048

      3531000 -- [-1156.010] [...23 remote chains...] -- 3:31:39
      3532000 -- [-1173.606] [...23 remote chains...] -- 3:31:35
      3533000 -- (-1162.623) [...23 remote chains...] -- 3:31:31
      3534000 -- (-1153.734) [...23 remote chains...] -- 3:31:41
      3535000 -- (-1164.248) [...23 remote chains...] -- 3:31:37

      Average standard deviation of split frequencies: 0.016101

      3536000 -- (-1158.988) [...23 remote chains...] -- 3:31:33
      3537000 -- [-1161.109] [...23 remote chains...] -- 3:31:29
      3538000 -- (-1156.239) [...23 remote chains...] -- 3:31:25
      3539000 -- (-1160.597) [...23 remote chains...] -- 3:31:35
      3540000 -- [-1154.174] [...23 remote chains...] -- 3:31:31

      Average standard deviation of split frequencies: 0.016107

      3541000 -- (-1146.409) [...23 remote chains...] -- 3:31:40
      3542000 -- [-1143.862] [...23 remote chains...] -- 3:31:36
      3543000 -- (-1149.288) [...23 remote chains...] -- 3:31:32
      3544000 -- (-1148.758) [...23 remote chains...] -- 3:31:28
      3545000 -- (-1136.016) [...23 remote chains...] -- 3:31:25

      Average standard deviation of split frequencies: 0.016169

      3546000 -- [-1150.169] [...23 remote chains...] -- 3:31:34
      3547000 -- [-1153.643] [...23 remote chains...] -- 3:31:30
      3548000 -- [-1155.849] [...23 remote chains...] -- 3:31:26
      3549000 -- (-1143.287) [...23 remote chains...] -- 3:31:22
      3550000 -- (-1142.190) [...23 remote chains...] -- 3:31:31

      Average standard deviation of split frequencies: 0.016168

      3551000 -- [-1142.415] [...23 remote chains...] -- 3:31:28
      3552000 -- (-1159.006) [...23 remote chains...] -- 3:31:24
      3553000 -- [-1162.469] [...23 remote chains...] -- 3:31:20
      3554000 -- (-1165.591) [...23 remote chains...] -- 3:31:29
      3555000 -- (-1163.566) [...23 remote chains...] -- 3:31:25

      Average standard deviation of split frequencies: 0.016107

      3556000 -- (-1166.831) [...23 remote chains...] -- 3:31:21
      3557000 -- (-1156.111) [...23 remote chains...] -- 3:31:18
      3558000 -- [-1163.054] [...23 remote chains...] -- 3:31:27
      3559000 -- [-1153.788] [...23 remote chains...] -- 3:31:23
      3560000 -- [-1154.048] [...23 remote chains...] -- 3:31:19

      Average standard deviation of split frequencies: 0.016137

      3561000 -- [-1149.123] [...23 remote chains...] -- 3:31:15
      3562000 -- (-1156.231) [...23 remote chains...] -- 3:31:25
      3563000 -- (-1159.165) [...23 remote chains...] -- 3:31:21
      3564000 -- (-1154.581) [...23 remote chains...] -- 3:31:17
      3565000 -- (-1161.228) [...23 remote chains...] -- 3:31:13

      Average standard deviation of split frequencies: 0.016105

      3566000 -- (-1162.310) [...23 remote chains...] -- 3:31:09
      3567000 -- [-1163.788] [...23 remote chains...] -- 3:31:18
      3568000 -- (-1156.728) [...23 remote chains...] -- 3:31:15
      3569000 -- (-1169.722) [...23 remote chains...] -- 3:31:11
      3570000 -- (-1158.404) [...23 remote chains...] -- 3:31:07

      Average standard deviation of split frequencies: 0.016058

      3571000 -- (-1168.511) [...23 remote chains...] -- 3:31:16
      3572000 -- (-1159.722) [...23 remote chains...] -- 3:31:12
      3573000 -- (-1174.426) [...23 remote chains...] -- 3:31:08
      3574000 -- (-1178.540) [...23 remote chains...] -- 3:31:18
      3575000 -- (-1174.947) [...23 remote chains...] -- 3:31:14

      Average standard deviation of split frequencies: 0.016085

      3576000 -- (-1171.475) [...23 remote chains...] -- 3:31:10
      3577000 -- (-1174.109) [...23 remote chains...] -- 3:31:06
      3578000 -- (-1161.787) [...23 remote chains...] -- 3:31:15
      3579000 -- (-1161.886) [...23 remote chains...] -- 3:31:12
      3580000 -- (-1167.799) [...23 remote chains...] -- 3:31:08

      Average standard deviation of split frequencies: 0.016073

      3581000 -- (-1161.154) [...23 remote chains...] -- 3:31:04
      3582000 -- (-1159.069) [...23 remote chains...] -- 3:31:13
      3583000 -- (-1164.132) [...23 remote chains...] -- 3:31:09
      3584000 -- (-1157.339) [...23 remote chains...] -- 3:31:05
      3585000 -- (-1153.154) [...23 remote chains...] -- 3:31:02

      Average standard deviation of split frequencies: 0.016093

      3586000 -- (-1156.905) [...23 remote chains...] -- 3:31:11
      3587000 -- (-1156.687) [...23 remote chains...] -- 3:31:07
      3588000 -- (-1165.924) [...23 remote chains...] -- 3:31:03
      3589000 -- (-1167.178) [...23 remote chains...] -- 3:30:59
      3590000 -- (-1162.114) [...23 remote chains...] -- 3:30:56

      Average standard deviation of split frequencies: 0.016139

      3591000 -- (-1164.544) [...23 remote chains...] -- 3:31:05
      3592000 -- (-1159.661) [...23 remote chains...] -- 3:31:01
      3593000 -- (-1169.903) [...23 remote chains...] -- 3:30:57
      3594000 -- [-1147.724] [...23 remote chains...] -- 3:31:06
      3595000 -- (-1161.150) [...23 remote chains...] -- 3:31:02

      Average standard deviation of split frequencies: 0.016187

      3596000 -- [-1153.280] [...23 remote chains...] -- 3:30:59
      3597000 -- (-1151.635) [...23 remote chains...] -- 3:30:55
      3598000 -- [-1149.119] [...23 remote chains...] -- 3:30:51
      3599000 -- (-1162.789) [...23 remote chains...] -- 3:31:00
      3600000 -- (-1154.145) [...23 remote chains...] -- 3:30:56

      Average standard deviation of split frequencies: 0.016191

      3601000 -- (-1172.275) [...23 remote chains...] -- 3:30:53
      3602000 -- (-1154.278) [...23 remote chains...] -- 3:30:49
      3603000 -- (-1152.923) [...23 remote chains...] -- 3:30:58
      3604000 -- (-1144.757) [...23 remote chains...] -- 3:30:54
      3605000 -- (-1156.839) [...23 remote chains...] -- 3:30:50

      Average standard deviation of split frequencies: 0.016118

      3606000 -- (-1164.333) [...23 remote chains...] -- 3:30:59
      3607000 -- (-1156.449) [...23 remote chains...] -- 3:30:56
      3608000 -- (-1156.832) [...23 remote chains...] -- 3:30:52
      3609000 -- (-1160.554) [...23 remote chains...] -- 3:30:48
      3610000 -- (-1148.773) [...23 remote chains...] -- 3:30:57

      Average standard deviation of split frequencies: 0.016045

      3611000 -- (-1147.360) [...23 remote chains...] -- 3:30:53
      3612000 -- (-1153.776) [...23 remote chains...] -- 3:30:50
      3613000 -- (-1169.385) [...23 remote chains...] -- 3:30:46
      3614000 -- [-1152.367] [...23 remote chains...] -- 3:30:42
      3615000 -- (-1159.632) [...23 remote chains...] -- 3:30:51

      Average standard deviation of split frequencies: 0.015985

      3616000 -- (-1151.517) [...23 remote chains...] -- 3:30:47
      3617000 -- (-1148.373) [...23 remote chains...] -- 3:30:44
      3618000 -- (-1156.301) [...23 remote chains...] -- 3:30:40
      3619000 -- [-1173.618] [...23 remote chains...] -- 3:30:49
      3620000 -- (-1157.814) [...23 remote chains...] -- 3:30:45

      Average standard deviation of split frequencies: 0.015983

      3621000 -- (-1166.600) [...23 remote chains...] -- 3:30:41
      3622000 -- (-1161.510) [...23 remote chains...] -- 3:30:38
      3623000 -- (-1163.689) [...23 remote chains...] -- 3:30:47
      3624000 -- (-1158.506) [...23 remote chains...] -- 3:30:43
      3625000 -- (-1163.424) [...23 remote chains...] -- 3:30:39

      Average standard deviation of split frequencies: 0.015991

      3626000 -- (-1147.725) [...23 remote chains...] -- 3:30:35
      3627000 -- (-1162.231) [...23 remote chains...] -- 3:30:44
      3628000 -- (-1170.989) [...23 remote chains...] -- 3:30:41
      3629000 -- (-1160.752) [...23 remote chains...] -- 3:30:37
      3630000 -- (-1160.481) [...23 remote chains...] -- 3:30:33

      Average standard deviation of split frequencies: 0.015984

      3631000 -- (-1154.820) [...23 remote chains...] -- 3:30:42
      3632000 -- (-1163.531) [...23 remote chains...] -- 3:30:38
      3633000 -- (-1155.183) [...23 remote chains...] -- 3:30:35
      3634000 -- (-1159.720) [...23 remote chains...] -- 3:30:31
      3635000 -- (-1154.861) [...23 remote chains...] -- 3:30:40

      Average standard deviation of split frequencies: 0.015964

      3636000 -- (-1154.493) [...23 remote chains...] -- 3:30:36
      3637000 -- (-1153.487) [...23 remote chains...] -- 3:30:32
      3638000 -- (-1157.293) [...23 remote chains...] -- 3:30:29
      3639000 -- (-1158.521) [...23 remote chains...] -- 3:30:38
      3640000 -- (-1148.989) [...23 remote chains...] -- 3:30:34

      Average standard deviation of split frequencies: 0.015905

      3641000 -- (-1153.574) [...23 remote chains...] -- 3:30:30
      3642000 -- (-1158.831) [...23 remote chains...] -- 3:30:26
      3643000 -- (-1167.160) [...23 remote chains...] -- 3:30:35
      3644000 -- [-1157.405] [...23 remote chains...] -- 3:30:32
      3645000 -- (-1157.166) [...23 remote chains...] -- 3:30:28

      Average standard deviation of split frequencies: 0.015792

      3646000 -- (-1165.279) [...23 remote chains...] -- 3:30:24
      3647000 -- [-1163.901] [...23 remote chains...] -- 3:30:33
      3648000 -- (-1168.580) [...23 remote chains...] -- 3:30:29
      3649000 -- (-1174.090) [...23 remote chains...] -- 3:30:26
      3650000 -- [-1159.275] [...23 remote chains...] -- 3:30:22

      Average standard deviation of split frequencies: 0.015806

      3651000 -- [-1161.628] [...23 remote chains...] -- 3:30:18
      3652000 -- (-1164.536) [...23 remote chains...] -- 3:30:27
      3653000 -- (-1154.090) [...23 remote chains...] -- 3:30:23
      3654000 -- (-1167.111) [...23 remote chains...] -- 3:30:20
      3655000 -- (-1175.988) [...23 remote chains...] -- 3:30:16

      Average standard deviation of split frequencies: 0.015877

      3656000 -- (-1161.355) [...23 remote chains...] -- 3:30:25
      3657000 -- (-1159.732) [...23 remote chains...] -- 3:30:21
      3658000 -- (-1166.267) [...23 remote chains...] -- 3:30:17
      3659000 -- [-1162.840] [...23 remote chains...] -- 3:30:14
      3660000 -- (-1159.460) [...23 remote chains...] -- 3:30:23

      Average standard deviation of split frequencies: 0.015829

      3661000 -- [-1168.636] [...23 remote chains...] -- 3:30:19
      3662000 -- (-1165.350) [...23 remote chains...] -- 3:30:15
      3663000 -- (-1165.162) [...23 remote chains...] -- 3:30:12
      3664000 -- (-1171.697) [...23 remote chains...] -- 3:30:20
      3665000 -- (-1170.624) [...23 remote chains...] -- 3:30:17

      Average standard deviation of split frequencies: 0.015783

      3666000 -- (-1165.100) [...23 remote chains...] -- 3:30:13
      3667000 -- (-1162.655) [...23 remote chains...] -- 3:30:09
      3668000 -- (-1156.538) [...23 remote chains...] -- 3:30:18
      3669000 -- (-1163.633) [...23 remote chains...] -- 3:30:15
      3670000 -- [-1165.735] [...23 remote chains...] -- 3:30:11

      Average standard deviation of split frequencies: 0.015704

      3671000 -- (-1156.929) [...23 remote chains...] -- 3:30:07
      3672000 -- (-1149.635) [...23 remote chains...] -- 3:30:16
      3673000 -- (-1155.911) [...23 remote chains...] -- 3:30:12
      3674000 -- (-1159.091) [...23 remote chains...] -- 3:30:09
      3675000 -- (-1160.823) [...23 remote chains...] -- 3:30:05

      Average standard deviation of split frequencies: 0.015711

      3676000 -- (-1151.301) [...23 remote chains...] -- 3:30:14
      3677000 -- (-1163.213) [...23 remote chains...] -- 3:30:10
      3678000 -- (-1165.977) [...23 remote chains...] -- 3:30:06
      3679000 -- (-1156.211) [...23 remote chains...] -- 3:30:03
      3680000 -- (-1147.968) [...23 remote chains...] -- 3:30:12

      Average standard deviation of split frequencies: 0.015632

      3681000 -- (-1158.578) [...23 remote chains...] -- 3:30:08
      3682000 -- (-1151.487) [...23 remote chains...] -- 3:30:04
      3683000 -- (-1157.553) [...23 remote chains...] -- 3:30:01
      3684000 -- [-1154.534] [...23 remote chains...] -- 3:30:09
      3685000 -- (-1158.620) [...23 remote chains...] -- 3:30:06

      Average standard deviation of split frequencies: 0.015567

      3686000 -- [-1155.616] [...23 remote chains...] -- 3:30:02
      3687000 -- [-1149.918] [...23 remote chains...] -- 3:29:58
      3688000 -- [-1152.291] [...23 remote chains...] -- 3:30:07
      3689000 -- (-1156.076) [...23 remote chains...] -- 3:30:04
      3690000 -- (-1156.700) [...23 remote chains...] -- 3:30:00

      Average standard deviation of split frequencies: 0.015570

      3691000 -- (-1157.134) [...23 remote chains...] -- 3:29:56
      3692000 -- (-1159.188) [...23 remote chains...] -- 3:30:05
      3693000 -- (-1158.293) [...23 remote chains...] -- 3:30:01
      3694000 -- (-1156.917) [...23 remote chains...] -- 3:29:58
      3695000 -- (-1154.085) [...23 remote chains...] -- 3:29:54

      Average standard deviation of split frequencies: 0.015561

      3696000 -- (-1167.690) [...23 remote chains...] -- 3:30:03
      3697000 -- (-1162.390) [...23 remote chains...] -- 3:29:59
      3698000 -- [-1158.573] [...23 remote chains...] -- 3:29:55
      3699000 -- (-1161.100) [...23 remote chains...] -- 3:29:52
      3700000 -- [-1155.184] [...23 remote chains...] -- 3:30:01

      Average standard deviation of split frequencies: 0.015473

      3701000 -- (-1167.915) [...23 remote chains...] -- 3:29:57
      3702000 -- [-1170.877] [...23 remote chains...] -- 3:29:53
      3703000 -- (-1153.962) [...23 remote chains...] -- 3:30:02
      3704000 -- (-1162.226) [...23 remote chains...] -- 3:29:58
      3705000 -- [-1155.339] [...23 remote chains...] -- 3:29:55

      Average standard deviation of split frequencies: 0.015433

      3706000 -- (-1147.000) [...23 remote chains...] -- 3:29:51
      3707000 -- [-1152.644] [...23 remote chains...] -- 3:30:00
      3708000 -- (-1165.123) [...23 remote chains...] -- 3:29:56
      3709000 -- (-1153.617) [...23 remote chains...] -- 3:29:53
      3710000 -- (-1158.377) [...23 remote chains...] -- 3:29:49

      Average standard deviation of split frequencies: 0.015421

      3711000 -- [-1159.819] [...23 remote chains...] -- 3:29:58
      3712000 -- (-1161.685) [...23 remote chains...] -- 3:29:54
      3713000 -- (-1154.355) [...23 remote chains...] -- 3:29:50
      3714000 -- (-1159.038) [...23 remote chains...] -- 3:29:47
      3715000 -- (-1165.264) [...23 remote chains...] -- 3:29:43

      Average standard deviation of split frequencies: 0.015379

      3716000 -- (-1159.255) [...23 remote chains...] -- 3:29:52
      3717000 -- (-1158.661) [...23 remote chains...] -- 3:29:48
      3718000 -- (-1164.286) [...23 remote chains...] -- 3:29:45
      3719000 -- (-1158.116) [...23 remote chains...] -- 3:29:41
      3720000 -- [-1154.132] [...23 remote chains...] -- 3:29:50

      Average standard deviation of split frequencies: 0.015335

      3721000 -- (-1158.374) [...23 remote chains...] -- 3:29:46
      3722000 -- (-1159.758) [...23 remote chains...] -- 3:29:42
      3723000 -- [-1163.032] [...23 remote chains...] -- 3:29:39
      3724000 -- (-1172.852) [...23 remote chains...] -- 3:29:47
      3725000 -- (-1170.906) [...23 remote chains...] -- 3:29:44

      Average standard deviation of split frequencies: 0.015316

      3726000 -- (-1162.848) [...23 remote chains...] -- 3:29:40
      3727000 -- (-1159.537) [...23 remote chains...] -- 3:29:37
      3728000 -- (-1164.498) [...23 remote chains...] -- 3:29:45
      3729000 -- (-1170.403) [...23 remote chains...] -- 3:29:42
      3730000 -- (-1165.850) [...23 remote chains...] -- 3:29:38

      Average standard deviation of split frequencies: 0.015381

      3731000 -- (-1159.419) [...23 remote chains...] -- 3:29:34
      3732000 -- (-1162.540) [...23 remote chains...] -- 3:29:43
      3733000 -- (-1155.345) [...23 remote chains...] -- 3:29:39
      3734000 -- (-1164.789) [...23 remote chains...] -- 3:29:36
      3735000 -- (-1169.216) [...23 remote chains...] -- 3:29:32

      Average standard deviation of split frequencies: 0.015321

      3736000 -- (-1159.728) [...23 remote chains...] -- 3:29:41
      3737000 -- (-1151.989) [...23 remote chains...] -- 3:29:37
      3738000 -- (-1155.884) [...23 remote chains...] -- 3:29:34
      3739000 -- (-1151.990) [...23 remote chains...] -- 3:29:30
      3740000 -- (-1160.209) [...23 remote chains...] -- 3:29:39

      Average standard deviation of split frequencies: 0.015376

      3741000 -- (-1162.027) [...23 remote chains...] -- 3:29:35
      3742000 -- (-1155.207) [...23 remote chains...] -- 3:29:31
      3743000 -- (-1158.088) [...23 remote chains...] -- 3:29:28
      3744000 -- (-1147.788) [...23 remote chains...] -- 3:29:37
      3745000 -- (-1157.160) [...23 remote chains...] -- 3:29:33

      Average standard deviation of split frequencies: 0.015359

      3746000 -- [-1149.562] [...23 remote chains...] -- 3:29:29
      3747000 -- (-1156.671) [...23 remote chains...] -- 3:29:26
      3748000 -- (-1151.694) [...23 remote chains...] -- 3:29:34
      3749000 -- [-1157.244] [...23 remote chains...] -- 3:29:31
      3750000 -- (-1159.578) [...23 remote chains...] -- 3:29:27

      Average standard deviation of split frequencies: 0.015337

      3751000 -- [-1171.744] [...23 remote chains...] -- 3:29:24
      3752000 -- (-1179.344) [...23 remote chains...] -- 3:29:32
      3753000 -- (-1156.154) [...23 remote chains...] -- 3:29:29
      3754000 -- (-1157.819) [...23 remote chains...] -- 3:29:25
      3755000 -- (-1157.305) [...23 remote chains...] -- 3:29:21

      Average standard deviation of split frequencies: 0.015368

      3756000 -- (-1158.070) [...23 remote chains...] -- 3:29:30
      3757000 -- (-1164.686) [...23 remote chains...] -- 3:29:26
      3758000 -- (-1171.373) [...23 remote chains...] -- 3:29:23
      3759000 -- (-1161.821) [...23 remote chains...] -- 3:29:19
      3760000 -- [-1171.257] [...23 remote chains...] -- 3:29:16

      Average standard deviation of split frequencies: 0.015379

      3761000 -- (-1161.956) [...23 remote chains...] -- 3:29:24
      3762000 -- [-1157.848] [...23 remote chains...] -- 3:29:21
      3763000 -- (-1167.097) [...23 remote chains...] -- 3:29:17
      3764000 -- (-1166.712) [...23 remote chains...] -- 3:29:13
      3765000 -- (-1158.455) [...23 remote chains...] -- 3:29:22

      Average standard deviation of split frequencies: 0.015396

      3766000 -- (-1161.483) [...23 remote chains...] -- 3:29:19
      3767000 -- (-1157.834) [...23 remote chains...] -- 3:29:15
      3768000 -- (-1160.960) [...23 remote chains...] -- 3:29:11
      3769000 -- (-1155.659) [...23 remote chains...] -- 3:29:20
      3770000 -- (-1155.959) [...23 remote chains...] -- 3:29:16

      Average standard deviation of split frequencies: 0.015313

      3771000 -- (-1150.131) [...23 remote chains...] -- 3:29:13
      3772000 -- (-1142.106) [...23 remote chains...] -- 3:29:09
      3773000 -- (-1164.938) [...23 remote chains...] -- 3:29:18
      3774000 -- (-1159.640) [...23 remote chains...] -- 3:29:14
      3775000 -- (-1157.408) [...23 remote chains...] -- 3:29:11

      Average standard deviation of split frequencies: 0.015305

      3776000 -- (-1162.652) [...23 remote chains...] -- 3:29:07
      3777000 -- (-1152.915) [...23 remote chains...] -- 3:29:16
      3778000 -- (-1156.395) [...23 remote chains...] -- 3:29:12
      3779000 -- (-1153.656) [...23 remote chains...] -- 3:29:09
      3780000 -- (-1168.202) [...23 remote chains...] -- 3:29:05

      Average standard deviation of split frequencies: 0.015288

      3781000 -- (-1145.332) [...23 remote chains...] -- 3:29:14
      3782000 -- (-1157.421) [...23 remote chains...] -- 3:29:10
      3783000 -- (-1168.088) [...23 remote chains...] -- 3:29:06
      3784000 -- (-1155.201) [...23 remote chains...] -- 3:29:03
      3785000 -- (-1167.565) [...23 remote chains...] -- 3:29:11

      Average standard deviation of split frequencies: 0.015251

      3786000 -- (-1164.246) [...23 remote chains...] -- 3:29:08
      3787000 -- (-1159.206) [...23 remote chains...] -- 3:29:04
      3788000 -- (-1161.732) [...23 remote chains...] -- 3:29:01
      3789000 -- (-1176.065) [...23 remote chains...] -- 3:29:09
      3790000 -- (-1175.225) [...23 remote chains...] -- 3:29:06

      Average standard deviation of split frequencies: 0.015258

      3791000 -- (-1173.688) [...23 remote chains...] -- 3:29:02
      3792000 -- (-1176.055) [...23 remote chains...] -- 3:28:59
      3793000 -- (-1168.783) [...23 remote chains...] -- 3:29:07
      3794000 -- (-1176.458) [...23 remote chains...] -- 3:29:04
      3795000 -- (-1179.560) [...23 remote chains...] -- 3:29:00

      Average standard deviation of split frequencies: 0.015221

      3796000 -- (-1179.932) [...23 remote chains...] -- 3:28:56
      3797000 -- (-1168.563) [...23 remote chains...] -- 3:29:05
      3798000 -- (-1167.736) [...23 remote chains...] -- 3:29:01
      3799000 -- (-1167.484) [...23 remote chains...] -- 3:28:58
      3800000 -- [-1163.884] [...23 remote chains...] -- 3:28:54

      Average standard deviation of split frequencies: 0.015109

      3801000 -- (-1160.349) [...23 remote chains...] -- 3:29:03
      3802000 -- (-1164.222) [...23 remote chains...] -- 3:28:59
      3803000 -- (-1178.485) [...23 remote chains...] -- 3:28:56
      3804000 -- (-1167.388) [...23 remote chains...] -- 3:28:52
      3805000 -- (-1161.420) [...23 remote chains...] -- 3:29:01

      Average standard deviation of split frequencies: 0.014976

      3806000 -- (-1174.062) [...23 remote chains...] -- 3:28:57
      3807000 -- (-1166.952) [...23 remote chains...] -- 3:28:54
      3808000 -- (-1165.924) [...23 remote chains...] -- 3:28:50
      3809000 -- (-1166.861) [...23 remote chains...] -- 3:28:46
      3810000 -- (-1170.626) [...23 remote chains...] -- 3:28:55

      Average standard deviation of split frequencies: 0.014913

      3811000 -- [-1148.993] [...23 remote chains...] -- 3:28:51
      3812000 -- (-1160.247) [...23 remote chains...] -- 3:28:48
      3813000 -- (-1164.307) [...23 remote chains...] -- 3:28:44
      3814000 -- (-1179.750) [...23 remote chains...] -- 3:28:53
      3815000 -- (-1179.968) [...23 remote chains...] -- 3:28:49

      Average standard deviation of split frequencies: 0.014863

      3816000 -- (-1168.036) [...23 remote chains...] -- 3:28:46
      3817000 -- (-1162.702) [...23 remote chains...] -- 3:28:42
      3818000 -- (-1166.638) [...23 remote chains...] -- 3:28:51
      3819000 -- (-1160.200) [...23 remote chains...] -- 3:28:47
      3820000 -- (-1162.169) [...23 remote chains...] -- 3:28:44

      Average standard deviation of split frequencies: 0.014750

      3821000 -- (-1176.271) [...23 remote chains...] -- 3:28:40
      3822000 -- (-1156.161) [...23 remote chains...] -- 3:28:49
      3823000 -- (-1158.455) [...23 remote chains...] -- 3:28:45
      3824000 -- (-1156.937) [...23 remote chains...] -- 3:28:42
      3825000 -- (-1161.288) [...23 remote chains...] -- 3:28:38

      Average standard deviation of split frequencies: 0.014652

      3826000 -- (-1175.695) [...23 remote chains...] -- 3:28:47
      3827000 -- (-1177.018) [...23 remote chains...] -- 3:28:43
      3828000 -- (-1178.290) [...23 remote chains...] -- 3:28:39
      3829000 -- (-1170.484) [...23 remote chains...] -- 3:28:36
      3830000 -- [-1160.942] [...23 remote chains...] -- 3:28:44

      Average standard deviation of split frequencies: 0.014510

      3831000 -- (-1164.642) [...23 remote chains...] -- 3:28:41
      3832000 -- (-1170.309) [...23 remote chains...] -- 3:28:37
      3833000 -- (-1161.601) [...23 remote chains...] -- 3:28:34
      3834000 -- (-1172.291) [...23 remote chains...] -- 3:28:42
      3835000 -- [-1165.367] [...23 remote chains...] -- 3:28:39

      Average standard deviation of split frequencies: 0.014538

      3836000 -- [-1168.982] [...23 remote chains...] -- 3:28:35
      3837000 -- (-1157.466) [...23 remote chains...] -- 3:28:32
      3838000 -- (-1160.381) [...23 remote chains...] -- 3:28:40
      3839000 -- (-1158.086) [...23 remote chains...] -- 3:28:37
      3840000 -- [-1161.526] [...23 remote chains...] -- 3:28:33

      Average standard deviation of split frequencies: 0.014406

      3841000 -- [-1157.186] [...23 remote chains...] -- 3:28:30
      3842000 -- (-1156.944) [...23 remote chains...] -- 3:28:38
      3843000 -- (-1165.333) [...23 remote chains...] -- 3:28:35
      3844000 -- (-1163.986) [...23 remote chains...] -- 3:28:31
      3845000 -- (-1159.695) [...23 remote chains...] -- 3:28:28

      Average standard deviation of split frequencies: 0.014384

      3846000 -- (-1153.501) [...23 remote chains...] -- 3:28:36
      3847000 -- (-1167.241) [...23 remote chains...] -- 3:28:33
      3848000 -- (-1157.891) [...23 remote chains...] -- 3:28:29
      3849000 -- (-1157.188) [...23 remote chains...] -- 3:28:25
      3850000 -- [-1143.474] [...23 remote chains...] -- 3:28:22

      Average standard deviation of split frequencies: 0.014279

      3851000 -- [-1150.897] [...23 remote chains...] -- 3:28:30
      3852000 -- (-1151.074) [...23 remote chains...] -- 3:28:27
      3853000 -- (-1155.720) [...23 remote chains...] -- 3:28:23
      3854000 -- [-1167.414] [...23 remote chains...] -- 3:28:32
      3855000 -- (-1155.079) [...23 remote chains...] -- 3:28:28

      Average standard deviation of split frequencies: 0.014204

      3856000 -- (-1167.408) [...23 remote chains...] -- 3:28:25
      3857000 -- (-1170.135) [...23 remote chains...] -- 3:28:21
      3858000 -- (-1164.259) [...23 remote chains...] -- 3:28:18
      3859000 -- (-1162.736) [...23 remote chains...] -- 3:28:26
      3860000 -- (-1170.337) [...23 remote chains...] -- 3:28:23

      Average standard deviation of split frequencies: 0.014158

      3861000 -- (-1168.167) [...23 remote chains...] -- 3:28:19
      3862000 -- (-1166.566) [...23 remote chains...] -- 3:28:16
      3863000 -- (-1153.976) [...23 remote chains...] -- 3:28:24
      3864000 -- (-1148.396) [...23 remote chains...] -- 3:28:21
      3865000 -- (-1153.134) [...23 remote chains...] -- 3:28:17

      Average standard deviation of split frequencies: 0.014069

      3866000 -- [-1153.896] [...23 remote chains...] -- 3:28:14
      3867000 -- (-1156.882) [...23 remote chains...] -- 3:28:22
      3868000 -- [-1157.899] [...23 remote chains...] -- 3:28:19
      3869000 -- (-1150.130) [...23 remote chains...] -- 3:28:15
      3870000 -- (-1156.489) [...23 remote chains...] -- 3:28:12

      Average standard deviation of split frequencies: 0.013942

      3871000 -- (-1159.221) [...23 remote chains...] -- 3:28:20
      3872000 -- (-1172.128) [...23 remote chains...] -- 3:28:16
      3873000 -- [-1162.988] [...23 remote chains...] -- 3:28:13
      3874000 -- (-1164.918) [...23 remote chains...] -- 3:28:09
      3875000 -- [-1163.523] [...23 remote chains...] -- 3:28:18

      Average standard deviation of split frequencies: 0.013841

      3876000 -- (-1157.625) [...23 remote chains...] -- 3:28:14
      3877000 -- (-1161.387) [...23 remote chains...] -- 3:28:11
      3878000 -- (-1163.461) [...23 remote chains...] -- 3:28:07
      3879000 -- [-1154.867] [...23 remote chains...] -- 3:28:16
      3880000 -- (-1157.901) [...23 remote chains...] -- 3:28:12

      Average standard deviation of split frequencies: 0.013786

      3881000 -- (-1164.104) [...23 remote chains...] -- 3:28:09
      3882000 -- (-1170.337) [...23 remote chains...] -- 3:28:05
      3883000 -- (-1161.956) [...23 remote chains...] -- 3:28:14
      3884000 -- (-1160.124) [...23 remote chains...] -- 3:28:10
      3885000 -- (-1167.941) [...23 remote chains...] -- 3:28:07

      Average standard deviation of split frequencies: 0.013686

      3886000 -- (-1173.800) [...23 remote chains...] -- 3:28:03
      3887000 -- (-1159.710) [...23 remote chains...] -- 3:28:12
      3888000 -- (-1160.460) [...23 remote chains...] -- 3:28:08
      3889000 -- (-1162.777) [...23 remote chains...] -- 3:28:05
      3890000 -- [-1160.830] [...23 remote chains...] -- 3:28:01

      Average standard deviation of split frequencies: 0.013647

      3891000 -- (-1154.098) [...23 remote chains...] -- 3:28:10
      3892000 -- (-1162.645) [...23 remote chains...] -- 3:28:06
      3893000 -- (-1164.290) [...23 remote chains...] -- 3:28:03
      3894000 -- (-1158.408) [...23 remote chains...] -- 3:27:59
      3895000 -- (-1167.902) [...23 remote chains...] -- 3:28:08

      Average standard deviation of split frequencies: 0.013626

      3896000 -- (-1163.487) [...23 remote chains...] -- 3:28:04
      3897000 -- (-1156.687) [...23 remote chains...] -- 3:28:01
      3898000 -- (-1153.688) [...23 remote chains...] -- 3:27:57
      3899000 -- (-1160.645) [...23 remote chains...] -- 3:28:05
      3900000 -- (-1167.100) [...23 remote chains...] -- 3:28:02

      Average standard deviation of split frequencies: 0.013553

      3901000 -- (-1165.428) [...23 remote chains...] -- 3:27:58
      3902000 -- (-1165.050) [...23 remote chains...] -- 3:27:55
      3903000 -- (-1161.226) [...23 remote chains...] -- 3:27:52
      3904000 -- (-1161.778) [...23 remote chains...] -- 3:28:00
      3905000 -- [-1150.608] [...23 remote chains...] -- 3:27:56

      Average standard deviation of split frequencies: 0.013484

      3906000 -- (-1152.265) [...23 remote chains...] -- 3:27:53
      3907000 -- (-1161.383) [...23 remote chains...] -- 3:28:01
      3908000 -- (-1160.985) [...23 remote chains...] -- 3:27:58
      3909000 -- [-1157.098] [...23 remote chains...] -- 3:27:54
      3910000 -- (-1161.027) [...23 remote chains...] -- 3:27:51

      Average standard deviation of split frequencies: 0.013412

      3911000 -- (-1154.546) [...23 remote chains...] -- 3:27:47
      3912000 -- (-1161.248) [...23 remote chains...] -- 3:27:56
      3913000 -- [-1154.328] [...23 remote chains...] -- 3:27:52
      3914000 -- [-1155.187] [...23 remote chains...] -- 3:27:49
      3915000 -- (-1168.426) [...23 remote chains...] -- 3:27:45

      Average standard deviation of split frequencies: 0.013393

      3916000 -- (-1169.859) [...23 remote chains...] -- 3:27:54
      3917000 -- [-1173.378] [...23 remote chains...] -- 3:27:50
      3918000 -- (-1179.252) [...23 remote chains...] -- 3:27:47
      3919000 -- (-1170.852) [...23 remote chains...] -- 3:27:43
      3920000 -- [-1176.381] [...23 remote chains...] -- 3:27:52

      Average standard deviation of split frequencies: 0.013414

      3921000 -- (-1184.476) [...23 remote chains...] -- 3:27:48
      3922000 -- (-1175.224) [...23 remote chains...] -- 3:27:45
      3923000 -- (-1175.701) [...23 remote chains...] -- 3:27:41
      3924000 -- (-1169.514) [...23 remote chains...] -- 3:27:50
      3925000 -- (-1178.111) [...23 remote chains...] -- 3:27:46

      Average standard deviation of split frequencies: 0.013508

      3926000 -- (-1166.333) [...23 remote chains...] -- 3:27:43
      3927000 -- (-1153.074) [...23 remote chains...] -- 3:27:39
      3928000 -- (-1168.341) [...23 remote chains...] -- 3:27:48
      3929000 -- (-1161.177) [...23 remote chains...] -- 3:27:44
      3930000 -- (-1155.183) [...23 remote chains...] -- 3:27:41

      Average standard deviation of split frequencies: 0.013409

      3931000 -- (-1159.449) [...23 remote chains...] -- 3:27:37
      3932000 -- (-1163.182) [...23 remote chains...] -- 3:27:46
      3933000 -- (-1166.182) [...23 remote chains...] -- 3:27:42
      3934000 -- (-1182.285) [...23 remote chains...] -- 3:27:39
      3935000 -- (-1157.503) [...23 remote chains...] -- 3:27:35

      Average standard deviation of split frequencies: 0.013387

      3936000 -- (-1155.976) [...23 remote chains...] -- 3:27:43
      3937000 -- (-1156.822) [...23 remote chains...] -- 3:27:40
      3938000 -- [-1155.601] [...23 remote chains...] -- 3:27:37
      3939000 -- (-1155.203) [...23 remote chains...] -- 3:27:33
      3940000 -- (-1159.457) [...23 remote chains...] -- 3:27:41

      Average standard deviation of split frequencies: 0.013320

      3941000 -- (-1157.327) [...23 remote chains...] -- 3:27:38
      3942000 -- (-1171.402) [...23 remote chains...] -- 3:27:35
      3943000 -- (-1154.929) [...23 remote chains...] -- 3:27:31
      3944000 -- (-1158.587) [...23 remote chains...] -- 3:27:39
      3945000 -- (-1156.438) [...23 remote chains...] -- 3:27:36

      Average standard deviation of split frequencies: 0.013169

      3946000 -- (-1147.187) [...23 remote chains...] -- 3:27:33
      3947000 -- (-1156.397) [...23 remote chains...] -- 3:27:29
      3948000 -- (-1159.834) [...23 remote chains...] -- 3:27:37
      3949000 -- (-1157.119) [...23 remote chains...] -- 3:27:34
      3950000 -- (-1159.354) [...23 remote chains...] -- 3:27:30

      Average standard deviation of split frequencies: 0.013154

      3951000 -- (-1150.500) [...23 remote chains...] -- 3:27:27
      3952000 -- (-1150.709) [...23 remote chains...] -- 3:27:24
      3953000 -- (-1143.893) [...23 remote chains...] -- 3:27:32
      3954000 -- (-1150.763) [...23 remote chains...] -- 3:27:28
      3955000 -- (-1151.117) [...23 remote chains...] -- 3:27:25

      Average standard deviation of split frequencies: 0.013111

      3956000 -- (-1156.707) [...23 remote chains...] -- 3:27:22
      3957000 -- (-1151.705) [...23 remote chains...] -- 3:27:30
      3958000 -- (-1157.865) [...23 remote chains...] -- 3:27:26
      3959000 -- (-1143.324) [...23 remote chains...] -- 3:27:23
      3960000 -- (-1143.387) [...23 remote chains...] -- 3:27:20

      Average standard deviation of split frequencies: 0.013048

      3961000 -- (-1149.093) [...23 remote chains...] -- 3:27:28
      3962000 -- (-1161.960) [...23 remote chains...] -- 3:27:24
      3963000 -- (-1146.030) [...23 remote chains...] -- 3:27:21
      3964000 -- (-1137.161) [...23 remote chains...] -- 3:27:18
      3965000 -- (-1150.514) [...23 remote chains...] -- 3:27:26

      Average standard deviation of split frequencies: 0.013058

      3966000 -- (-1148.755) [...23 remote chains...] -- 3:27:22
      3967000 -- (-1155.682) [...23 remote chains...] -- 3:27:19
      3968000 -- (-1165.750) [...23 remote chains...] -- 3:27:16
      3969000 -- (-1155.126) [...23 remote chains...] -- 3:27:24
      3970000 -- (-1153.238) [...23 remote chains...] -- 3:27:20

      Average standard deviation of split frequencies: 0.012987

      3971000 -- (-1163.505) [...23 remote chains...] -- 3:27:17
      3972000 -- [-1152.240] [...23 remote chains...] -- 3:27:14
      3973000 -- (-1157.973) [...23 remote chains...] -- 3:27:22
      3974000 -- (-1150.482) [...23 remote chains...] -- 3:27:18
      3975000 -- (-1168.584) [...23 remote chains...] -- 3:27:15

      Average standard deviation of split frequencies: 0.012908

      3976000 -- (-1167.741) [...23 remote chains...] -- 3:27:12
      3977000 -- (-1172.394) [...23 remote chains...] -- 3:27:20
      3978000 -- [-1163.370] [...23 remote chains...] -- 3:27:16
      3979000 -- (-1164.518) [...23 remote chains...] -- 3:27:13
      3980000 -- [-1169.651] [...23 remote chains...] -- 3:27:10

      Average standard deviation of split frequencies: 0.012850

      3981000 -- (-1158.344) [...23 remote chains...] -- 3:27:18
      3982000 -- (-1167.766) [...23 remote chains...] -- 3:27:14
      3983000 -- (-1164.073) [...23 remote chains...] -- 3:27:11
      3984000 -- (-1168.137) [...23 remote chains...] -- 3:27:08
      3985000 -- (-1157.968) [...23 remote chains...] -- 3:27:04

      Average standard deviation of split frequencies: 0.012780

      3986000 -- (-1163.481) [...23 remote chains...] -- 3:27:12
      3987000 -- (-1162.852) [...23 remote chains...] -- 3:27:09
      3988000 -- (-1151.943) [...23 remote chains...] -- 3:27:06
      3989000 -- (-1154.230) [...23 remote chains...] -- 3:27:02
      3990000 -- (-1167.118) [...23 remote chains...] -- 3:27:10

      Average standard deviation of split frequencies: 0.012802

      3991000 -- (-1172.957) [...23 remote chains...] -- 3:27:07
      3992000 -- (-1174.134) [...23 remote chains...] -- 3:27:04
      3993000 -- (-1177.360) [...23 remote chains...] -- 3:27:00
      3994000 -- (-1169.763) [...23 remote chains...] -- 3:27:08
      3995000 -- (-1166.536) [...23 remote chains...] -- 3:27:05

      Average standard deviation of split frequencies: 0.012837

      3996000 -- (-1164.951) [...23 remote chains...] -- 3:27:02
      3997000 -- (-1168.024) [...23 remote chains...] -- 3:26:58
      3998000 -- (-1159.791) [...23 remote chains...] -- 3:27:06
      3999000 -- (-1145.760) [...23 remote chains...] -- 3:27:03
      4000000 -- (-1145.346) [...23 remote chains...] -- 3:27:00

      Average standard deviation of split frequencies: 0.012814

      4001000 -- (-1148.367) [...23 remote chains...] -- 3:26:56
      4002000 -- [-1149.509] [...23 remote chains...] -- 3:27:04
      4003000 -- (-1145.345) [...23 remote chains...] -- 3:27:01
      4004000 -- (-1153.796) [...23 remote chains...] -- 3:26:58
      4005000 -- (-1153.212) [...23 remote chains...] -- 3:26:54

      Average standard deviation of split frequencies: 0.012807

      4006000 -- (-1154.994) [...23 remote chains...] -- 3:27:02
      4007000 -- (-1152.202) [...23 remote chains...] -- 3:26:59
      4008000 -- (-1165.925) [...23 remote chains...] -- 3:26:56
      4009000 -- (-1159.204) [...23 remote chains...] -- 3:26:52
      4010000 -- (-1148.557) [...23 remote chains...] -- 3:27:00

      Average standard deviation of split frequencies: 0.012828

      4011000 -- (-1154.796) [...23 remote chains...] -- 3:26:57
      4012000 -- (-1155.007) [...23 remote chains...] -- 3:26:54
      4013000 -- (-1161.440) [...23 remote chains...] -- 3:26:50
      4014000 -- (-1155.859) [...23 remote chains...] -- 3:26:58
      4015000 -- [-1162.908] [...23 remote chains...] -- 3:26:55

      Average standard deviation of split frequencies: 0.012803

      4016000 -- (-1151.627) [...23 remote chains...] -- 3:26:52
      4017000 -- (-1152.889) [...23 remote chains...] -- 3:26:48
      4018000 -- (-1156.041) [...23 remote chains...] -- 3:26:56
      4019000 -- (-1158.724) [...23 remote chains...] -- 3:26:53
      4020000 -- (-1156.277) [...23 remote chains...] -- 3:26:50

      Average standard deviation of split frequencies: 0.012828

      4021000 -- (-1147.392) [...23 remote chains...] -- 3:26:46
      4022000 -- (-1148.401) [...23 remote chains...] -- 3:26:43
      4023000 -- (-1153.580) [...23 remote chains...] -- 3:26:51
      4024000 -- (-1155.673) [...23 remote chains...] -- 3:26:48
      4025000 -- (-1152.406) [...23 remote chains...] -- 3:26:44

      Average standard deviation of split frequencies: 0.012767

      4026000 -- (-1151.463) [...23 remote chains...] -- 3:26:52
      4027000 -- (-1154.705) [...23 remote chains...] -- 3:26:49
      4028000 -- [-1157.581] [...23 remote chains...] -- 3:26:46
      4029000 -- (-1154.134) [...23 remote chains...] -- 3:26:42
      4030000 -- (-1147.113) [...23 remote chains...] -- 3:26:50

      Average standard deviation of split frequencies: 0.012643

      4031000 -- (-1145.627) [...23 remote chains...] -- 3:26:47
      4032000 -- [-1158.068] [...23 remote chains...] -- 3:26:44
      4033000 -- [-1155.807] [...23 remote chains...] -- 3:26:40
      4034000 -- (-1163.866) [...23 remote chains...] -- 3:26:48
      4035000 -- (-1160.083) [...23 remote chains...] -- 3:26:45

      Average standard deviation of split frequencies: 0.012549

      4036000 -- (-1155.514) [...23 remote chains...] -- 3:26:42
      4037000 -- (-1152.088) [...23 remote chains...] -- 3:26:38
      4038000 -- (-1152.191) [...23 remote chains...] -- 3:26:46
      4039000 -- (-1151.740) [...23 remote chains...] -- 3:26:43
      4040000 -- (-1153.813) [...23 remote chains...] -- 3:26:40

      Average standard deviation of split frequencies: 0.012522

      4041000 -- (-1155.095) [...23 remote chains...] -- 3:26:36
      4042000 -- (-1169.806) [...23 remote chains...] -- 3:26:33
      4043000 -- [-1164.312] [...23 remote chains...] -- 3:26:41
      4044000 -- [-1156.054] [...23 remote chains...] -- 3:26:38
      4045000 -- (-1161.102) [...23 remote chains...] -- 3:26:34

      Average standard deviation of split frequencies: 0.012535

      4046000 -- (-1175.489) [...23 remote chains...] -- 3:26:31
      4047000 -- (-1167.463) [...23 remote chains...] -- 3:26:39
      4048000 -- [-1171.543] [...23 remote chains...] -- 3:26:36
      4049000 -- (-1160.933) [...23 remote chains...] -- 3:26:32
      4050000 -- (-1164.442) [...23 remote chains...] -- 3:26:29

      Average standard deviation of split frequencies: 0.012583

      4051000 -- (-1159.146) [...23 remote chains...] -- 3:26:37
      4052000 -- (-1149.255) [...23 remote chains...] -- 3:26:34
      4053000 -- (-1164.388) [...23 remote chains...] -- 3:26:30
      4054000 -- (-1165.054) [...23 remote chains...] -- 3:26:27
      4055000 -- (-1168.997) [...23 remote chains...] -- 3:26:35

      Average standard deviation of split frequencies: 0.012611

      4056000 -- [-1172.919] [...23 remote chains...] -- 3:26:32
      4057000 -- (-1181.942) [...23 remote chains...] -- 3:26:28
      4058000 -- (-1172.651) [...23 remote chains...] -- 3:26:25
      4059000 -- [-1158.212] [...23 remote chains...] -- 3:26:33
      4060000 -- (-1162.257) [...23 remote chains...] -- 3:26:30

      Average standard deviation of split frequencies: 0.012670

      4061000 -- [-1156.429] [...23 remote chains...] -- 3:26:26
      4062000 -- (-1160.175) [...23 remote chains...] -- 3:26:23
      4063000 -- (-1168.978) [...23 remote chains...] -- 3:26:20
      4064000 -- (-1170.068) [...23 remote chains...] -- 3:26:28
      4065000 -- [-1158.327] [...23 remote chains...] -- 3:26:24

      Average standard deviation of split frequencies: 0.012554

      4066000 -- (-1161.371) [...23 remote chains...] -- 3:26:21
      4067000 -- (-1160.707) [...23 remote chains...] -- 3:26:18
      4068000 -- [-1165.280] [...23 remote chains...] -- 3:26:26
      4069000 -- (-1177.198) [...23 remote chains...] -- 3:26:22
      4070000 -- (-1168.387) [...23 remote chains...] -- 3:26:19

      Average standard deviation of split frequencies: 0.012443

      4071000 -- (-1172.261) [...23 remote chains...] -- 3:26:16
      4072000 -- [-1150.629] [...23 remote chains...] -- 3:26:24
      4073000 -- [-1144.879] [...23 remote chains...] -- 3:26:21
      4074000 -- (-1152.368) [...23 remote chains...] -- 3:26:17
      4075000 -- [-1148.162] [...23 remote chains...] -- 3:26:14

      Average standard deviation of split frequencies: 0.012434

      4076000 -- (-1157.264) [...23 remote chains...] -- 3:26:22
      4077000 -- (-1155.706) [...23 remote chains...] -- 3:26:19
      4078000 -- (-1151.733) [...23 remote chains...] -- 3:26:15
      4079000 -- (-1157.335) [...23 remote chains...] -- 3:26:12
      4080000 -- (-1164.070) [...23 remote chains...] -- 3:26:20

      Average standard deviation of split frequencies: 0.012375

      4081000 -- (-1155.239) [...23 remote chains...] -- 3:26:17
      4082000 -- (-1163.166) [...23 remote chains...] -- 3:26:13
      4083000 -- (-1162.181) [...23 remote chains...] -- 3:26:10
      4084000 -- (-1155.958) [...23 remote chains...] -- 3:26:18
      4085000 -- (-1155.929) [...23 remote chains...] -- 3:26:15

      Average standard deviation of split frequencies: 0.012459

      4086000 -- (-1150.626) [...23 remote chains...] -- 3:26:11
      4087000 -- (-1153.721) [...23 remote chains...] -- 3:26:08
      4088000 -- (-1158.256) [...23 remote chains...] -- 3:26:16
      4089000 -- (-1152.456) [...23 remote chains...] -- 3:26:13
      4090000 -- (-1152.851) [...23 remote chains...] -- 3:26:09

      Average standard deviation of split frequencies: 0.012442

      4091000 -- (-1154.470) [...23 remote chains...] -- 3:26:06
      4092000 -- (-1159.059) [...23 remote chains...] -- 3:26:03
      4093000 -- (-1173.230) [...23 remote chains...] -- 3:26:11
      4094000 -- (-1158.340) [...23 remote chains...] -- 3:26:07
      4095000 -- (-1158.219) [...23 remote chains...] -- 3:26:04

      Average standard deviation of split frequencies: 0.012441

      4096000 -- [-1153.463] [...23 remote chains...] -- 3:26:01
      4097000 -- (-1157.883) [...23 remote chains...] -- 3:26:09
      4098000 -- [-1155.859] [...23 remote chains...] -- 3:26:05
      4099000 -- (-1157.872) [...23 remote chains...] -- 3:26:02
      4100000 -- [-1151.626] [...23 remote chains...] -- 3:26:10

      Average standard deviation of split frequencies: 0.012427

      4101000 -- [-1149.949] [...23 remote chains...] -- 3:26:07
      4102000 -- (-1166.449) [...23 remote chains...] -- 3:26:04
      4103000 -- (-1168.532) [...23 remote chains...] -- 3:26:00
      4104000 -- (-1163.298) [...23 remote chains...] -- 3:26:08
      4105000 -- (-1173.754) [...23 remote chains...] -- 3:26:05

      Average standard deviation of split frequencies: 0.012448

      4106000 -- (-1154.684) [...23 remote chains...] -- 3:26:02
      4107000 -- (-1154.352) [...23 remote chains...] -- 3:25:58
      4108000 -- (-1164.013) [...23 remote chains...] -- 3:26:06
      4109000 -- (-1174.672) [...23 remote chains...] -- 3:26:03
      4110000 -- [-1162.584] [...23 remote chains...] -- 3:26:00

      Average standard deviation of split frequencies: 0.012491

      4111000 -- (-1154.342) [...23 remote chains...] -- 3:25:56
      4112000 -- (-1164.991) [...23 remote chains...] -- 3:25:53
      4113000 -- (-1164.442) [...23 remote chains...] -- 3:26:01
      4114000 -- (-1158.050) [...23 remote chains...] -- 3:25:58
      4115000 -- (-1159.312) [...23 remote chains...] -- 3:25:54

      Average standard deviation of split frequencies: 0.012495

      4116000 -- (-1155.369) [...23 remote chains...] -- 3:25:51
      4117000 -- [-1159.095] [...23 remote chains...] -- 3:25:59
      4118000 -- [-1156.541] [...23 remote chains...] -- 3:25:56
      4119000 -- [-1156.586] [...23 remote chains...] -- 3:25:53
      4120000 -- (-1160.732) [...23 remote chains...] -- 3:25:49

      Average standard deviation of split frequencies: 0.012439

      4121000 -- (-1160.433) [...23 remote chains...] -- 3:25:57
      4122000 -- (-1154.250) [...23 remote chains...] -- 3:25:54
      4123000 -- (-1156.073) [...23 remote chains...] -- 3:25:51
      4124000 -- (-1149.093) [...23 remote chains...] -- 3:25:47
      4125000 -- (-1153.132) [...23 remote chains...] -- 3:25:55

      Average standard deviation of split frequencies: 0.012380

      4126000 -- (-1162.674) [...23 remote chains...] -- 3:25:52
      4127000 -- (-1162.989) [...23 remote chains...] -- 3:25:49
      4128000 -- (-1160.310) [...23 remote chains...] -- 3:25:45
      4129000 -- (-1163.743) [...23 remote chains...] -- 3:25:53
      4130000 -- (-1162.772) [...23 remote chains...] -- 3:25:50

      Average standard deviation of split frequencies: 0.012253

      4131000 -- (-1151.829) [...23 remote chains...] -- 3:25:47
      4132000 -- (-1151.441) [...23 remote chains...] -- 3:25:43
      4133000 -- (-1156.176) [...23 remote chains...] -- 3:25:51
      4134000 -- (-1164.590) [...23 remote chains...] -- 3:25:48
      4135000 -- (-1159.256) [...23 remote chains...] -- 3:25:45

      Average standard deviation of split frequencies: 0.012171

      4136000 -- (-1157.920) [...23 remote chains...] -- 3:25:42
      4137000 -- [-1149.191] [...23 remote chains...] -- 3:25:49
      4138000 -- [-1159.723] [...23 remote chains...] -- 3:25:46
      4139000 -- [-1162.699] [...23 remote chains...] -- 3:25:43
      4140000 -- [-1160.024] [...23 remote chains...] -- 3:25:40

      Average standard deviation of split frequencies: 0.012154

      4141000 -- [-1150.071] [...23 remote chains...] -- 3:25:47
      4142000 -- [-1143.723] [...23 remote chains...] -- 3:25:44
      4143000 -- (-1149.433) [...23 remote chains...] -- 3:25:41
      4144000 -- (-1163.108) [...23 remote chains...] -- 3:25:38
      4145000 -- [-1159.594] [...23 remote chains...] -- 3:25:46

      Average standard deviation of split frequencies: 0.012210

      4146000 -- (-1160.653) [...23 remote chains...] -- 3:25:42
      4147000 -- (-1162.194) [...23 remote chains...] -- 3:25:39
      4148000 -- [-1170.009] [...23 remote chains...] -- 3:25:36
      4149000 -- (-1165.793) [...23 remote chains...] -- 3:25:44
      4150000 -- (-1169.828) [...23 remote chains...] -- 3:25:40

      Average standard deviation of split frequencies: 0.012270

      4151000 -- (-1168.370) [...23 remote chains...] -- 3:25:37
      4152000 -- [-1164.277] [...23 remote chains...] -- 3:25:34
      4153000 -- (-1159.405) [...23 remote chains...] -- 3:25:31
      4154000 -- (-1153.825) [...23 remote chains...] -- 3:25:38
      4155000 -- [-1150.213] [...23 remote chains...] -- 3:25:35

      Average standard deviation of split frequencies: 0.012237

      4156000 -- (-1147.333) [...23 remote chains...] -- 3:25:32
      4157000 -- [-1154.568] [...23 remote chains...] -- 3:25:40
      4158000 -- (-1161.176) [...23 remote chains...] -- 3:25:36
      4159000 -- (-1162.320) [...23 remote chains...] -- 3:25:33
      4160000 -- (-1168.486) [...23 remote chains...] -- 3:25:30

      Average standard deviation of split frequencies: 0.012171

      4161000 -- (-1166.923) [...23 remote chains...] -- 3:25:27
      4162000 -- (-1152.713) [...23 remote chains...] -- 3:25:35
      4163000 -- (-1165.606) [...23 remote chains...] -- 3:25:31
      4164000 -- (-1163.019) [...23 remote chains...] -- 3:25:28
      4165000 -- (-1162.803) [...23 remote chains...] -- 3:25:25

      Average standard deviation of split frequencies: 0.012088

      4166000 -- (-1170.292) [...23 remote chains...] -- 3:25:33
      4167000 -- [-1165.692] [...23 remote chains...] -- 3:25:29
      4168000 -- (-1165.601) [...23 remote chains...] -- 3:25:26
      4169000 -- (-1160.470) [...23 remote chains...] -- 3:25:23
      4170000 -- [-1159.920] [...23 remote chains...] -- 3:25:31

      Average standard deviation of split frequencies: 0.012027

      4171000 -- (-1153.610) [...23 remote chains...] -- 3:25:28
      4172000 -- (-1159.013) [...23 remote chains...] -- 3:25:24
      4173000 -- (-1158.543) [...23 remote chains...] -- 3:25:21
      4174000 -- (-1150.885) [...23 remote chains...] -- 3:25:29
      4175000 -- (-1167.068) [...23 remote chains...] -- 3:25:26

      Average standard deviation of split frequencies: 0.012058

      4176000 -- (-1181.218) [...23 remote chains...] -- 3:25:22
      4177000 -- (-1173.768) [...23 remote chains...] -- 3:25:19
      4178000 -- (-1168.995) [...23 remote chains...] -- 3:25:27
      4179000 -- (-1163.440) [...23 remote chains...] -- 3:25:24
      4180000 -- (-1168.281) [...23 remote chains...] -- 3:25:20

      Average standard deviation of split frequencies: 0.012136

      4181000 -- (-1162.001) [...23 remote chains...] -- 3:25:17
      4182000 -- (-1156.521) [...23 remote chains...] -- 3:25:25
      4183000 -- (-1156.141) [...23 remote chains...] -- 3:25:22
      4184000 -- (-1158.200) [...23 remote chains...] -- 3:25:19
      4185000 -- (-1154.169) [...23 remote chains...] -- 3:25:15

      Average standard deviation of split frequencies: 0.012192

      4186000 -- (-1148.641) [...23 remote chains...] -- 3:25:23
      4187000 -- (-1157.468) [...23 remote chains...] -- 3:25:20
      4188000 -- (-1160.758) [...23 remote chains...] -- 3:25:17
      4189000 -- (-1162.405) [...23 remote chains...] -- 3:25:13
      4190000 -- [-1163.360] [...23 remote chains...] -- 3:25:10

      Average standard deviation of split frequencies: 0.012171

      4191000 -- [-1164.490] [...23 remote chains...] -- 3:25:18
      4192000 -- (-1170.104) [...23 remote chains...] -- 3:25:15
      4193000 -- (-1166.357) [...23 remote chains...] -- 3:25:12
      4194000 -- [-1168.977] [...23 remote chains...] -- 3:25:08
      4195000 -- (-1174.982) [...23 remote chains...] -- 3:25:16

      Average standard deviation of split frequencies: 0.012264

      4196000 -- (-1155.517) [...23 remote chains...] -- 3:25:13
      4197000 -- (-1164.034) [...23 remote chains...] -- 3:25:10
      4198000 -- (-1161.823) [...23 remote chains...] -- 3:25:06
      4199000 -- (-1160.295) [...23 remote chains...] -- 3:25:14
      4200000 -- [-1150.617] [...23 remote chains...] -- 3:25:11

      Average standard deviation of split frequencies: 0.012269

      4201000 -- (-1164.474) [...23 remote chains...] -- 3:25:08
      4202000 -- (-1156.141) [...23 remote chains...] -- 3:25:05
      4203000 -- (-1154.203) [...23 remote chains...] -- 3:25:12
      4204000 -- (-1163.943) [...23 remote chains...] -- 3:25:09
      4205000 -- (-1165.706) [...23 remote chains...] -- 3:25:06

      Average standard deviation of split frequencies: 0.012322

      4206000 -- [-1168.089] [...23 remote chains...] -- 3:25:03
      4207000 -- (-1160.076) [...23 remote chains...] -- 3:25:10
      4208000 -- (-1169.462) [...23 remote chains...] -- 3:25:07
      4209000 -- (-1181.116) [...23 remote chains...] -- 3:25:04
      4210000 -- (-1167.150) [...23 remote chains...] -- 3:25:01

      Average standard deviation of split frequencies: 0.012341

      4211000 -- (-1183.837) [...23 remote chains...] -- 3:24:58
      4212000 -- (-1170.677) [...23 remote chains...] -- 3:25:05
      4213000 -- (-1171.183) [...23 remote chains...] -- 3:25:02
      4214000 -- [-1172.631] [...23 remote chains...] -- 3:24:59
      4215000 -- (-1175.137) [...23 remote chains...] -- 3:24:56

      Average standard deviation of split frequencies: 0.012412

      4216000 -- (-1163.046) [...23 remote chains...] -- 3:25:03
      4217000 -- (-1153.903) [...23 remote chains...] -- 3:25:00
      4218000 -- (-1162.140) [...23 remote chains...] -- 3:24:57
      4219000 -- (-1157.311) [...23 remote chains...] -- 3:24:54
      4220000 -- (-1156.233) [...23 remote chains...] -- 3:25:02

      Average standard deviation of split frequencies: 0.012504

      4221000 -- (-1153.533) [...23 remote chains...] -- 3:24:58
      4222000 -- [-1148.173] [...23 remote chains...] -- 3:24:55
      4223000 -- [-1152.874] [...23 remote chains...] -- 3:24:52
      4224000 -- (-1154.558) [...23 remote chains...] -- 3:25:00
      4225000 -- (-1154.235) [...23 remote chains...] -- 3:24:56

      Average standard deviation of split frequencies: 0.012541

      4226000 -- (-1149.443) [...23 remote chains...] -- 3:24:53
      4227000 -- [-1140.213] [...23 remote chains...] -- 3:24:50
      4228000 -- (-1139.072) [...23 remote chains...] -- 3:24:58
      4229000 -- (-1158.471) [...23 remote chains...] -- 3:24:55
      4230000 -- (-1147.254) [...23 remote chains...] -- 3:24:51

      Average standard deviation of split frequencies: 0.012573

      4231000 -- (-1160.781) [...23 remote chains...] -- 3:24:48
      4232000 -- [-1160.623] [...23 remote chains...] -- 3:24:56
      4233000 -- (-1154.142) [...23 remote chains...] -- 3:24:53
      4234000 -- (-1164.246) [...23 remote chains...] -- 3:24:50
      4235000 -- (-1176.906) [...23 remote chains...] -- 3:24:46

      Average standard deviation of split frequencies: 0.012629

      4236000 -- (-1175.678) [...23 remote chains...] -- 3:24:54
      4237000 -- (-1182.358) [...23 remote chains...] -- 3:24:51
      4238000 -- (-1176.277) [...23 remote chains...] -- 3:24:48
      4239000 -- (-1163.921) [...23 remote chains...] -- 3:24:44
      4240000 -- (-1154.057) [...23 remote chains...] -- 3:24:52

      Average standard deviation of split frequencies: 0.012596

      4241000 -- [-1147.227] [...23 remote chains...] -- 3:24:49
      4242000 -- (-1158.109) [...23 remote chains...] -- 3:24:46
      4243000 -- (-1163.976) [...23 remote chains...] -- 3:24:43
      4244000 -- (-1160.866) [...23 remote chains...] -- 3:24:50
      4245000 -- (-1151.774) [...23 remote chains...] -- 3:24:47

      Average standard deviation of split frequencies: 0.012593

      4246000 -- (-1144.137) [...23 remote chains...] -- 3:24:44
      4247000 -- (-1162.166) [...23 remote chains...] -- 3:24:41
      4248000 -- [-1145.104] [...23 remote chains...] -- 3:24:48
      4249000 -- (-1148.596) [...23 remote chains...] -- 3:24:45
      4250000 -- (-1149.800) [...23 remote chains...] -- 3:24:42

      Average standard deviation of split frequencies: 0.012646

      4251000 -- (-1153.692) [...23 remote chains...] -- 3:24:39
      4252000 -- [-1138.574] [...23 remote chains...] -- 3:24:36
      4253000 -- (-1155.698) [...23 remote chains...] -- 3:24:43
      4254000 -- (-1147.270) [...23 remote chains...] -- 3:24:40
      4255000 -- (-1148.996) [...23 remote chains...] -- 3:24:37

      Average standard deviation of split frequencies: 0.012659

      4256000 -- (-1145.901) [...23 remote chains...] -- 3:24:34
      4257000 -- (-1143.529) [...23 remote chains...] -- 3:24:41
      4258000 -- (-1152.053) [...23 remote chains...] -- 3:24:38
      4259000 -- (-1150.792) [...23 remote chains...] -- 3:24:35
      4260000 -- (-1155.385) [...23 remote chains...] -- 3:24:32

      Average standard deviation of split frequencies: 0.012698

      4261000 -- (-1146.035) [...23 remote chains...] -- 3:24:40
      4262000 -- (-1158.870) [...23 remote chains...] -- 3:24:36
      4263000 -- (-1145.646) [...23 remote chains...] -- 3:24:33
      4264000 -- (-1143.123) [...23 remote chains...] -- 3:24:30
      4265000 -- (-1154.376) [...23 remote chains...] -- 3:24:38

      Average standard deviation of split frequencies: 0.012737

      4266000 -- (-1155.274) [...23 remote chains...] -- 3:24:35
      4267000 -- (-1133.139) [...23 remote chains...] -- 3:24:31
      4268000 -- (-1134.459) [...23 remote chains...] -- 3:24:28
      4269000 -- (-1141.511) [...23 remote chains...] -- 3:24:36
      4270000 -- (-1149.109) [...23 remote chains...] -- 3:24:33

      Average standard deviation of split frequencies: 0.012729

      4271000 -- (-1150.261) [...23 remote chains...] -- 3:24:30
      4272000 -- (-1159.729) [...23 remote chains...] -- 3:24:26
      4273000 -- (-1160.207) [...23 remote chains...] -- 3:24:34
      4274000 -- (-1156.701) [...23 remote chains...] -- 3:24:31
      4275000 -- (-1159.460) [...23 remote chains...] -- 3:24:28

      Average standard deviation of split frequencies: 0.012732

      4276000 -- (-1162.024) [...23 remote chains...] -- 3:24:25
      4277000 -- (-1150.107) [...23 remote chains...] -- 3:24:21
      4278000 -- (-1155.617) [...23 remote chains...] -- 3:24:29
      4279000 -- (-1165.627) [...23 remote chains...] -- 3:24:26
      4280000 -- (-1172.108) [...23 remote chains...] -- 3:24:23

      Average standard deviation of split frequencies: 0.012689

      4281000 -- (-1168.939) [...23 remote chains...] -- 3:24:30
      4282000 -- (-1171.711) [...23 remote chains...] -- 3:24:27
      4283000 -- (-1161.501) [...23 remote chains...] -- 3:24:24
      4284000 -- (-1163.943) [...23 remote chains...] -- 3:24:21
      4285000 -- (-1166.810) [...23 remote chains...] -- 3:24:18

      Average standard deviation of split frequencies: 0.012742

      4286000 -- (-1163.121) [...23 remote chains...] -- 3:24:25
      4287000 -- (-1166.362) [...23 remote chains...] -- 3:24:22
      4288000 -- (-1162.718) [...23 remote chains...] -- 3:24:19
      4289000 -- (-1153.794) [...23 remote chains...] -- 3:24:27
      4290000 -- [-1156.395] [...23 remote chains...] -- 3:24:23

      Average standard deviation of split frequencies: 0.012782

      4291000 -- (-1155.699) [...23 remote chains...] -- 3:24:20
      4292000 -- (-1147.887) [...23 remote chains...] -- 3:24:17
      4293000 -- (-1156.336) [...23 remote chains...] -- 3:24:14
      4294000 -- (-1159.749) [...23 remote chains...] -- 3:24:22
      4295000 -- [-1159.602] [...23 remote chains...] -- 3:24:18

      Average standard deviation of split frequencies: 0.012816

      4296000 -- (-1166.499) [...23 remote chains...] -- 3:24:15
      4297000 -- (-1151.354) [...23 remote chains...] -- 3:24:12
      4298000 -- (-1160.180) [...23 remote chains...] -- 3:24:20
      4299000 -- (-1150.577) [...23 remote chains...] -- 3:24:17
      4300000 -- (-1151.843) [...23 remote chains...] -- 3:24:13

      Average standard deviation of split frequencies: 0.012886

      4301000 -- (-1163.004) [...23 remote chains...] -- 3:24:10
      4302000 -- (-1156.399) [...23 remote chains...] -- 3:24:18
      4303000 -- (-1153.219) [...23 remote chains...] -- 3:24:15
      4304000 -- (-1153.991) [...23 remote chains...] -- 3:24:12
      4305000 -- (-1159.860) [...23 remote chains...] -- 3:24:09

      Average standard deviation of split frequencies: 0.012858

      4306000 -- (-1156.937) [...23 remote chains...] -- 3:24:16
      4307000 -- (-1169.061) [...23 remote chains...] -- 3:24:13
      4308000 -- (-1174.934) [...23 remote chains...] -- 3:24:10
      4309000 -- (-1146.295) [...23 remote chains...] -- 3:24:07
      4310000 -- (-1153.597) [...23 remote chains...] -- 3:24:14

      Average standard deviation of split frequencies: 0.012841

      4311000 -- (-1154.708) [...23 remote chains...] -- 3:24:11
      4312000 -- [-1153.570] [...23 remote chains...] -- 3:24:08
      4313000 -- [-1161.502] [...23 remote chains...] -- 3:24:05
      4314000 -- (-1155.548) [...23 remote chains...] -- 3:24:12
      4315000 -- (-1155.109) [...23 remote chains...] -- 3:24:09

      Average standard deviation of split frequencies: 0.012887

      4316000 -- (-1161.365) [...23 remote chains...] -- 3:24:06
      4317000 -- (-1165.136) [...23 remote chains...] -- 3:24:03
      4318000 -- (-1164.236) [...23 remote chains...] -- 3:24:00
      4319000 -- [-1165.260] [...23 remote chains...] -- 3:24:07
      4320000 -- (-1164.111) [...23 remote chains...] -- 3:24:04

      Average standard deviation of split frequencies: 0.012873

      4321000 -- (-1166.022) [...23 remote chains...] -- 3:24:01
      4322000 -- (-1166.392) [...23 remote chains...] -- 3:23:58
      4323000 -- (-1162.267) [...23 remote chains...] -- 3:24:06
      4324000 -- (-1161.735) [...23 remote chains...] -- 3:24:02
      4325000 -- [-1166.290] [...23 remote chains...] -- 3:23:59

      Average standard deviation of split frequencies: 0.012825

      4326000 -- (-1161.621) [...23 remote chains...] -- 3:23:56
      4327000 -- (-1166.368) [...23 remote chains...] -- 3:24:04
      4328000 -- (-1165.186) [...23 remote chains...] -- 3:24:01
      4329000 -- (-1169.709) [...23 remote chains...] -- 3:23:58
      4330000 -- (-1160.189) [...23 remote chains...] -- 3:23:54

      Average standard deviation of split frequencies: 0.012694

      4331000 -- (-1167.180) [...23 remote chains...] -- 3:24:02
      4332000 -- (-1174.291) [...23 remote chains...] -- 3:23:59
      4333000 -- (-1162.176) [...23 remote chains...] -- 3:23:56
      4334000 -- (-1163.159) [...23 remote chains...] -- 3:23:53
      4335000 -- (-1160.358) [...23 remote chains...] -- 3:24:00

      Average standard deviation of split frequencies: 0.012639

      4336000 -- (-1164.867) [...23 remote chains...] -- 3:23:57
      4337000 -- (-1160.018) [...23 remote chains...] -- 3:23:54
      4338000 -- (-1168.922) [...23 remote chains...] -- 3:23:51
      4339000 -- (-1167.166) [...23 remote chains...] -- 3:23:58
      4340000 -- (-1162.233) [...23 remote chains...] -- 3:23:55

      Average standard deviation of split frequencies: 0.012503

      4341000 -- [-1156.307] [...23 remote chains...] -- 3:23:52
      4342000 -- (-1161.148) [...23 remote chains...] -- 3:23:49
      4343000 -- (-1162.632) [...23 remote chains...] -- 3:23:56
      4344000 -- (-1162.162) [...23 remote chains...] -- 3:23:53
      4345000 -- (-1168.296) [...23 remote chains...] -- 3:23:50

      Average standard deviation of split frequencies: 0.012553

      4346000 -- (-1166.974) [...23 remote chains...] -- 3:23:47
      4347000 -- (-1159.599) [...23 remote chains...] -- 3:23:55
      4348000 -- (-1157.525) [...23 remote chains...] -- 3:23:51
      4349000 -- (-1162.772) [...23 remote chains...] -- 3:23:48
      4350000 -- (-1155.450) [...23 remote chains...] -- 3:23:45

      Average standard deviation of split frequencies: 0.012473

      4351000 -- (-1160.482) [...23 remote chains...] -- 3:23:53
      4352000 -- (-1149.953) [...23 remote chains...] -- 3:23:50
      4353000 -- (-1151.343) [...23 remote chains...] -- 3:23:47
      4354000 -- [-1166.059] [...23 remote chains...] -- 3:23:43
      4355000 -- (-1156.627) [...23 remote chains...] -- 3:23:40

      Average standard deviation of split frequencies: 0.012389

      4356000 -- (-1147.796) [...23 remote chains...] -- 3:23:48
      4357000 -- (-1151.145) [...23 remote chains...] -- 3:23:45
      4358000 -- [-1152.136] [...23 remote chains...] -- 3:23:42
      4359000 -- (-1150.561) [...23 remote chains...] -- 3:23:49
      4360000 -- (-1155.869) [...23 remote chains...] -- 3:23:46

      Average standard deviation of split frequencies: 0.012336

      4361000 -- (-1161.234) [...23 remote chains...] -- 3:23:43
      4362000 -- (-1147.678) [...23 remote chains...] -- 3:23:40
      4363000 -- (-1156.929) [...23 remote chains...] -- 3:23:47
      4364000 -- [-1159.555] [...23 remote chains...] -- 3:23:44
      4365000 -- (-1148.879) [...23 remote chains...] -- 3:23:41

      Average standard deviation of split frequencies: 0.012235

      4366000 -- (-1150.409) [...23 remote chains...] -- 3:23:38
      4367000 -- (-1154.530) [...23 remote chains...] -- 3:23:45
      4368000 -- (-1148.134) [...23 remote chains...] -- 3:23:42
      4369000 -- (-1150.884) [...23 remote chains...] -- 3:23:39
      4370000 -- (-1152.968) [...23 remote chains...] -- 3:23:36

      Average standard deviation of split frequencies: 0.012306

      4371000 -- (-1167.873) [...23 remote chains...] -- 3:23:33
      4372000 -- (-1160.297) [...23 remote chains...] -- 3:23:41
      4373000 -- [-1143.754] [...23 remote chains...] -- 3:23:37
      4374000 -- (-1151.055) [...23 remote chains...] -- 3:23:34
      4375000 -- (-1159.531) [...23 remote chains...] -- 3:23:31

      Average standard deviation of split frequencies: 0.012294

      4376000 -- (-1141.352) [...23 remote chains...] -- 3:23:39
      4377000 -- (-1155.074) [...23 remote chains...] -- 3:23:36
      4378000 -- (-1148.566) [...23 remote chains...] -- 3:23:33
      4379000 -- (-1139.465) [...23 remote chains...] -- 3:23:30
      4380000 -- [-1145.870] [...23 remote chains...] -- 3:23:37

      Average standard deviation of split frequencies: 0.012280

      4381000 -- (-1153.181) [...23 remote chains...] -- 3:23:34
      4382000 -- (-1166.793) [...23 remote chains...] -- 3:23:31
      4383000 -- (-1160.651) [...23 remote chains...] -- 3:23:28
      4384000 -- (-1154.190) [...23 remote chains...] -- 3:23:35
      4385000 -- (-1152.940) [...23 remote chains...] -- 3:23:32

      Average standard deviation of split frequencies: 0.012233

      4386000 -- (-1155.976) [...23 remote chains...] -- 3:23:29
      4387000 -- (-1161.863) [...23 remote chains...] -- 3:23:26
      4388000 -- (-1163.317) [...23 remote chains...] -- 3:23:33
      4389000 -- (-1173.360) [...23 remote chains...] -- 3:23:30
      4390000 -- [-1155.739] [...23 remote chains...] -- 3:23:27

      Average standard deviation of split frequencies: 0.012255

      4391000 -- (-1165.521) [...23 remote chains...] -- 3:23:24
      4392000 -- [-1166.372] [...23 remote chains...] -- 3:23:21
      4393000 -- (-1166.212) [...23 remote chains...] -- 3:23:28
      4394000 -- (-1162.634) [...23 remote chains...] -- 3:23:25
      4395000 -- (-1168.717) [...23 remote chains...] -- 3:23:22

      Average standard deviation of split frequencies: 0.012295

      4396000 -- (-1163.906) [...23 remote chains...] -- 3:23:19
      4397000 -- (-1165.576) [...23 remote chains...] -- 3:23:27
      4398000 -- (-1172.217) [...23 remote chains...] -- 3:23:24
      4399000 -- (-1165.968) [...23 remote chains...] -- 3:23:21
      4400000 -- (-1163.416) [...23 remote chains...] -- 3:23:18

      Average standard deviation of split frequencies: 0.012328

      4401000 -- (-1158.142) [...23 remote chains...] -- 3:23:25
      4402000 -- (-1148.610) [...23 remote chains...] -- 3:23:22
      4403000 -- (-1152.844) [...23 remote chains...] -- 3:23:19
      4404000 -- (-1150.530) [...23 remote chains...] -- 3:23:16
      4405000 -- (-1153.852) [...23 remote chains...] -- 3:23:23

      Average standard deviation of split frequencies: 0.012333

      4406000 -- (-1154.634) [...23 remote chains...] -- 3:23:20
      4407000 -- (-1156.499) [...23 remote chains...] -- 3:23:17
      4408000 -- (-1153.858) [...23 remote chains...] -- 3:23:14
      4409000 -- (-1164.777) [...23 remote chains...] -- 3:23:21
      4410000 -- [-1163.579] [...23 remote chains...] -- 3:23:18

      Average standard deviation of split frequencies: 0.012387

      4411000 -- (-1166.905) [...23 remote chains...] -- 3:23:15
      4412000 -- [-1168.025] [...23 remote chains...] -- 3:23:12
      4413000 -- (-1157.279) [...23 remote chains...] -- 3:23:09
      4414000 -- [-1147.427] [...23 remote chains...] -- 3:23:16
      4415000 -- [-1151.312] [...23 remote chains...] -- 3:23:13

      Average standard deviation of split frequencies: 0.012337

      4416000 -- (-1146.299) [...23 remote chains...] -- 3:23:10
      4417000 -- [-1149.452] [...23 remote chains...] -- 3:23:07
      4418000 -- [-1144.217] [...23 remote chains...] -- 3:23:15
      4419000 -- (-1151.980) [...23 remote chains...] -- 3:23:12
      4420000 -- (-1149.763) [...23 remote chains...] -- 3:23:09

      Average standard deviation of split frequencies: 0.012343

      4421000 -- (-1151.239) [...23 remote chains...] -- 3:23:06
      4422000 -- (-1157.007) [...23 remote chains...] -- 3:23:13
      4423000 -- (-1157.692) [...23 remote chains...] -- 3:23:10
      4424000 -- (-1158.361) [...23 remote chains...] -- 3:23:07
      4425000 -- [-1143.121] [...23 remote chains...] -- 3:23:04

      Average standard deviation of split frequencies: 0.012308

      4426000 -- (-1158.722) [...23 remote chains...] -- 3:23:11
      4427000 -- (-1151.222) [...23 remote chains...] -- 3:23:08
      4428000 -- (-1149.592) [...23 remote chains...] -- 3:23:05
      4429000 -- (-1149.129) [...23 remote chains...] -- 3:23:02
      4430000 -- [-1149.607] [...23 remote chains...] -- 3:23:09

      Average standard deviation of split frequencies: 0.012252

      4431000 -- [-1150.878] [...23 remote chains...] -- 3:23:06
      4432000 -- [-1153.705] [...23 remote chains...] -- 3:23:03
      4433000 -- [-1155.121] [...23 remote chains...] -- 3:23:00
      4434000 -- [-1157.316] [...23 remote chains...] -- 3:22:57
      4435000 -- [-1161.294] [...23 remote chains...] -- 3:23:04

      Average standard deviation of split frequencies: 0.012287

      4436000 -- [-1169.497] [...23 remote chains...] -- 3:23:01
      4437000 -- (-1168.338) [...23 remote chains...] -- 3:22:58
      4438000 -- (-1162.369) [...23 remote chains...] -- 3:22:55
      4439000 -- (-1175.348) [...23 remote chains...] -- 3:23:03
      4440000 -- (-1162.450) [...23 remote chains...] -- 3:23:00

      Average standard deviation of split frequencies: 0.012258

      4441000 -- (-1159.231) [...23 remote chains...] -- 3:22:57
      4442000 -- (-1156.502) [...23 remote chains...] -- 3:22:54
      4443000 -- [-1159.528] [...23 remote chains...] -- 3:23:01
      4444000 -- (-1165.040) [...23 remote chains...] -- 3:22:58
      4445000 -- (-1157.341) [...23 remote chains...] -- 3:22:55

      Average standard deviation of split frequencies: 0.012191

      4446000 -- [-1166.779] [...23 remote chains...] -- 3:22:52
      4447000 -- (-1155.071) [...23 remote chains...] -- 3:22:59
      4448000 -- (-1154.578) [...23 remote chains...] -- 3:22:56
      4449000 -- [-1145.906] [...23 remote chains...] -- 3:22:53
      4450000 -- (-1161.159) [...23 remote chains...] -- 3:22:50

      Average standard deviation of split frequencies: 0.012071

      4451000 -- [-1157.008] [...23 remote chains...] -- 3:22:57
      4452000 -- (-1174.193) [...23 remote chains...] -- 3:22:54
      4453000 -- (-1166.710) [...23 remote chains...] -- 3:22:51
      4454000 -- (-1162.993) [...23 remote chains...] -- 3:22:48
      4455000 -- (-1164.737) [...23 remote chains...] -- 3:22:56

      Average standard deviation of split frequencies: 0.012044

      4456000 -- (-1158.580) [...23 remote chains...] -- 3:22:53
      4457000 -- (-1163.312) [...23 remote chains...] -- 3:22:50
      4458000 -- (-1173.361) [...23 remote chains...] -- 3:22:47
      4459000 -- (-1174.128) [...23 remote chains...] -- 3:22:54
      4460000 -- [-1166.096] [...23 remote chains...] -- 3:22:51

      Average standard deviation of split frequencies: 0.012049

      4461000 -- (-1169.043) [...23 remote chains...] -- 3:22:48
      4462000 -- [-1157.080] [...23 remote chains...] -- 3:22:45
      4463000 -- (-1157.679) [...23 remote chains...] -- 3:22:42
      4464000 -- (-1156.649) [...23 remote chains...] -- 3:22:49
      4465000 -- (-1156.910) [...23 remote chains...] -- 3:22:46

      Average standard deviation of split frequencies: 0.012022

      4466000 -- (-1153.556) [...23 remote chains...] -- 3:22:43
      4467000 -- (-1177.015) [...23 remote chains...] -- 3:22:40
      4468000 -- [-1164.243] [...23 remote chains...] -- 3:22:47
      4469000 -- (-1172.227) [...23 remote chains...] -- 3:22:44
      4470000 -- (-1175.154) [...23 remote chains...] -- 3:22:41

      Average standard deviation of split frequencies: 0.012096

      4471000 -- (-1161.810) [...23 remote chains...] -- 3:22:38
      4472000 -- [-1160.299] [...23 remote chains...] -- 3:22:45
      4473000 -- (-1162.603) [...23 remote chains...] -- 3:22:42
      4474000 -- (-1156.580) [...23 remote chains...] -- 3:22:39
      4475000 -- (-1169.241) [...23 remote chains...] -- 3:22:36

      Average standard deviation of split frequencies: 0.012119

      4476000 -- (-1158.339) [...23 remote chains...] -- 3:22:44
      4477000 -- [-1160.500] [...23 remote chains...] -- 3:22:41
      4478000 -- (-1164.867) [...23 remote chains...] -- 3:22:38
      4479000 -- [-1165.731] [...23 remote chains...] -- 3:22:35
      4480000 -- (-1167.710) [...23 remote chains...] -- 3:22:42

      Average standard deviation of split frequencies: 0.012158

      4481000 -- (-1177.827) [...23 remote chains...] -- 3:22:39
      4482000 -- [-1161.213] [...23 remote chains...] -- 3:22:36
      4483000 -- [-1164.301] [...23 remote chains...] -- 3:22:33
      4484000 -- (-1169.742) [...23 remote chains...] -- 3:22:40
      4485000 -- (-1161.906) [...23 remote chains...] -- 3:22:37

      Average standard deviation of split frequencies: 0.012158

      4486000 -- (-1156.566) [...23 remote chains...] -- 3:22:34
      4487000 -- (-1157.995) [...23 remote chains...] -- 3:22:31
      4488000 -- (-1164.934) [...23 remote chains...] -- 3:22:38
      4489000 -- (-1166.681) [...23 remote chains...] -- 3:22:35
      4490000 -- (-1156.044) [...23 remote chains...] -- 3:22:32

      Average standard deviation of split frequencies: 0.012206

      4491000 -- (-1155.732) [...23 remote chains...] -- 3:22:29
      4492000 -- (-1146.330) [...23 remote chains...] -- 3:22:37
      4493000 -- (-1154.881) [...23 remote chains...] -- 3:22:34
      4494000 -- [-1163.835] [...23 remote chains...] -- 3:22:31
      4495000 -- (-1169.167) [...23 remote chains...] -- 3:22:28

      Average standard deviation of split frequencies: 0.012219

      4496000 -- (-1164.749) [...23 remote chains...] -- 3:22:35
      4497000 -- (-1167.453) [...23 remote chains...] -- 3:22:32
      4498000 -- (-1159.061) [...23 remote chains...] -- 3:22:29
      4499000 -- (-1166.491) [...23 remote chains...] -- 3:22:26
      4500000 -- (-1157.794) [...23 remote chains...] -- 3:22:33

      Average standard deviation of split frequencies: 0.012238

      4501000 -- (-1158.813) [...23 remote chains...] -- 3:22:30
      4502000 -- [-1163.345] [...23 remote chains...] -- 3:22:27
      4503000 -- (-1163.023) [...23 remote chains...] -- 3:22:24
      4504000 -- (-1166.607) [...23 remote chains...] -- 3:22:21
      4505000 -- (-1166.199) [...23 remote chains...] -- 3:22:28

      Average standard deviation of split frequencies: 0.012282

      4506000 -- (-1173.377) [...23 remote chains...] -- 3:22:25
      4507000 -- (-1166.475) [...23 remote chains...] -- 3:22:22
      4508000 -- (-1164.401) [...23 remote chains...] -- 3:22:19
      4509000 -- (-1163.040) [...23 remote chains...] -- 3:22:27
      4510000 -- (-1158.066) [...23 remote chains...] -- 3:22:24

      Average standard deviation of split frequencies: 0.012282

      4511000 -- (-1165.122) [...23 remote chains...] -- 3:22:21
      4512000 -- (-1158.289) [...23 remote chains...] -- 3:22:18
      4513000 -- (-1164.480) [...23 remote chains...] -- 3:22:25
      4514000 -- (-1159.490) [...23 remote chains...] -- 3:22:22
      4515000 -- (-1161.742) [...23 remote chains...] -- 3:22:19

      Average standard deviation of split frequencies: 0.012252

      4516000 -- (-1166.652) [...23 remote chains...] -- 3:22:16
      4517000 -- (-1171.117) [...23 remote chains...] -- 3:22:23
      4518000 -- (-1174.938) [...23 remote chains...] -- 3:22:20
      4519000 -- (-1176.231) [...23 remote chains...] -- 3:22:17
      4520000 -- (-1166.642) [...23 remote chains...] -- 3:22:14

      Average standard deviation of split frequencies: 0.012245

      4521000 -- (-1157.909) [...23 remote chains...] -- 3:22:21
      4522000 -- (-1155.998) [...23 remote chains...] -- 3:22:18
      4523000 -- (-1162.765) [...23 remote chains...] -- 3:22:15
      4524000 -- (-1162.655) [...23 remote chains...] -- 3:22:12
      4525000 -- (-1170.005) [...23 remote chains...] -- 3:22:20

      Average standard deviation of split frequencies: 0.012212

      4526000 -- (-1177.975) [...23 remote chains...] -- 3:22:17
      4527000 -- (-1176.122) [...23 remote chains...] -- 3:22:14
      4528000 -- (-1158.578) [...23 remote chains...] -- 3:22:11
      4529000 -- (-1171.898) [...23 remote chains...] -- 3:22:18
      4530000 -- (-1172.064) [...23 remote chains...] -- 3:22:15

      Average standard deviation of split frequencies: 0.012117

      4531000 -- (-1164.270) [...23 remote chains...] -- 3:22:12
      4532000 -- (-1168.872) [...23 remote chains...] -- 3:22:09
      4533000 -- (-1174.981) [...23 remote chains...] -- 3:22:16
      4534000 -- (-1165.177) [...23 remote chains...] -- 3:22:13
      4535000 -- (-1161.373) [...23 remote chains...] -- 3:22:10

      Average standard deviation of split frequencies: 0.012082

      4536000 -- (-1169.057) [...23 remote chains...] -- 3:22:07
      4537000 -- (-1153.889) [...23 remote chains...] -- 3:22:14
      4538000 -- (-1168.683) [...23 remote chains...] -- 3:22:11
      4539000 -- (-1167.718) [...23 remote chains...] -- 3:22:08
      4540000 -- [-1154.084] [...23 remote chains...] -- 3:22:06

      Average standard deviation of split frequencies: 0.012073

      4541000 -- (-1160.947) [...23 remote chains...] -- 3:22:13
      4542000 -- (-1167.941) [...23 remote chains...] -- 3:22:10
      4543000 -- (-1163.353) [...23 remote chains...] -- 3:22:07
      4544000 -- (-1156.444) [...23 remote chains...] -- 3:22:04
      4545000 -- (-1157.642) [...23 remote chains...] -- 3:22:11

      Average standard deviation of split frequencies: 0.012065

      4546000 -- (-1161.864) [...23 remote chains...] -- 3:22:08
      4547000 -- (-1164.235) [...23 remote chains...] -- 3:22:05
      4548000 -- (-1166.626) [...23 remote chains...] -- 3:22:02
      4549000 -- (-1160.374) [...23 remote chains...] -- 3:22:09
      4550000 -- (-1159.287) [...23 remote chains...] -- 3:22:06

      Average standard deviation of split frequencies: 0.012031

      4551000 -- (-1165.123) [...23 remote chains...] -- 3:22:03
      4552000 -- (-1172.055) [...23 remote chains...] -- 3:22:00
      4553000 -- (-1160.018) [...23 remote chains...] -- 3:21:57
      4554000 -- (-1162.219) [...23 remote chains...] -- 3:22:04
      4555000 -- (-1161.026) [...23 remote chains...] -- 3:22:01

      Average standard deviation of split frequencies: 0.011996

      4556000 -- (-1160.723) [...23 remote chains...] -- 3:21:59
      4557000 -- (-1162.098) [...23 remote chains...] -- 3:22:06
      4558000 -- (-1151.023) [...23 remote chains...] -- 3:22:03
      4559000 -- (-1151.312) [...23 remote chains...] -- 3:22:00
      4560000 -- (-1145.695) [...23 remote chains...] -- 3:21:57

      Average standard deviation of split frequencies: 0.011995

      4561000 -- (-1166.647) [...23 remote chains...] -- 3:22:04
      4562000 -- (-1157.296) [...23 remote chains...] -- 3:22:01
      4563000 -- (-1155.044) [...23 remote chains...] -- 3:21:58
      4564000 -- (-1157.540) [...23 remote chains...] -- 3:21:55
      4565000 -- (-1154.671) [...23 remote chains...] -- 3:21:52

      Average standard deviation of split frequencies: 0.011993

      4566000 -- (-1173.193) [...23 remote chains...] -- 3:21:59
      4567000 -- (-1172.020) [...23 remote chains...] -- 3:21:56
      4568000 -- (-1169.581) [...23 remote chains...] -- 3:21:53
      4569000 -- (-1183.339) [...23 remote chains...] -- 3:21:50
      4570000 -- (-1166.497) [...23 remote chains...] -- 3:21:57

      Average standard deviation of split frequencies: 0.011902

      4571000 -- (-1159.225) [...23 remote chains...] -- 3:21:55
      4572000 -- (-1158.413) [...23 remote chains...] -- 3:21:52
      4573000 -- [-1169.544] [...23 remote chains...] -- 3:21:49
      4574000 -- (-1180.213) [...23 remote chains...] -- 3:21:56
      4575000 -- (-1177.888) [...23 remote chains...] -- 3:21:53

      Average standard deviation of split frequencies: 0.011873

      4576000 -- (-1178.095) [...23 remote chains...] -- 3:21:50
      4577000 -- (-1187.992) [...23 remote chains...] -- 3:21:47
      4578000 -- (-1179.164) [...23 remote chains...] -- 3:21:54
      4579000 -- (-1171.514) [...23 remote chains...] -- 3:21:51
      4580000 -- (-1163.367) [...23 remote chains...] -- 3:21:48

      Average standard deviation of split frequencies: 0.011897

      4581000 -- (-1170.854) [...23 remote chains...] -- 3:21:45
      4582000 -- (-1156.327) [...23 remote chains...] -- 3:21:52
      4583000 -- [-1158.471] [...23 remote chains...] -- 3:21:49
      4584000 -- (-1145.228) [...23 remote chains...] -- 3:21:46
      4585000 -- [-1172.460] [...23 remote chains...] -- 3:21:44

      Average standard deviation of split frequencies: 0.011851

      4586000 -- [-1163.073] [...23 remote chains...] -- 3:21:51
      4587000 -- (-1173.185) [...23 remote chains...] -- 3:21:48
      4588000 -- (-1166.765) [...23 remote chains...] -- 3:21:45
      4589000 -- (-1163.010) [...23 remote chains...] -- 3:21:42
      4590000 -- (-1172.230) [...23 remote chains...] -- 3:21:49

      Average standard deviation of split frequencies: 0.011693

      4591000 -- (-1167.703) [...23 remote chains...] -- 3:21:46
      4592000 -- (-1173.846) [...23 remote chains...] -- 3:21:43
      4593000 -- (-1179.356) [...23 remote chains...] -- 3:21:40
      4594000 -- (-1180.170) [...23 remote chains...] -- 3:21:47
      4595000 -- (-1182.148) [...23 remote chains...] -- 3:21:44

      Average standard deviation of split frequencies: 0.011593

      4596000 -- (-1177.479) [...23 remote chains...] -- 3:21:41
      4597000 -- (-1185.075) [...23 remote chains...] -- 3:21:38
      4598000 -- (-1182.299) [...23 remote chains...] -- 3:21:45
      4599000 -- (-1174.273) [...23 remote chains...] -- 3:21:42
      4600000 -- (-1170.860) [...23 remote chains...] -- 3:21:40

      Average standard deviation of split frequencies: 0.011572

      4601000 -- (-1178.046) [...23 remote chains...] -- 3:21:47
      4602000 -- (-1187.748) [...23 remote chains...] -- 3:21:44
      4603000 -- (-1172.474) [...23 remote chains...] -- 3:21:41
      4604000 -- (-1182.548) [...23 remote chains...] -- 3:21:38
      4605000 -- (-1175.755) [...23 remote chains...] -- 3:21:45

      Average standard deviation of split frequencies: 0.011567

      4606000 -- (-1169.465) [...23 remote chains...] -- 3:21:42
      4607000 -- (-1170.164) [...23 remote chains...] -- 3:21:39
      4608000 -- (-1168.957) [...23 remote chains...] -- 3:21:36
      4609000 -- (-1165.983) [...23 remote chains...] -- 3:21:43
      4610000 -- (-1166.832) [...23 remote chains...] -- 3:21:40

      Average standard deviation of split frequencies: 0.011543

      4611000 -- (-1172.081) [...23 remote chains...] -- 3:21:37
      4612000 -- (-1171.534) [...23 remote chains...] -- 3:21:34
      4613000 -- (-1180.384) [...23 remote chains...] -- 3:21:41
      4614000 -- (-1170.425) [...23 remote chains...] -- 3:21:38
      4615000 -- (-1176.352) [...23 remote chains...] -- 3:21:36

      Average standard deviation of split frequencies: 0.011555

      4616000 -- (-1173.201) [...23 remote chains...] -- 3:21:33
      4617000 -- (-1176.298) [...23 remote chains...] -- 3:21:30
      4618000 -- (-1171.571) [...23 remote chains...] -- 3:21:37
      4619000 -- (-1175.368) [...23 remote chains...] -- 3:21:34
      4620000 -- (-1177.389) [...23 remote chains...] -- 3:21:31

      Average standard deviation of split frequencies: 0.011552

      4621000 -- [-1169.187] [...23 remote chains...] -- 3:21:28
      4622000 -- (-1173.389) [...23 remote chains...] -- 3:21:35
      4623000 -- (-1171.548) [...23 remote chains...] -- 3:21:32
      4624000 -- (-1174.603) [...23 remote chains...] -- 3:21:29
      4625000 -- (-1174.286) [...23 remote chains...] -- 3:21:26

      Average standard deviation of split frequencies: 0.011518

      4626000 -- (-1171.567) [...23 remote chains...] -- 3:21:33
      4627000 -- (-1165.894) [...23 remote chains...] -- 3:21:30
      4628000 -- (-1164.204) [...23 remote chains...] -- 3:21:28
      4629000 -- [-1172.805] [...23 remote chains...] -- 3:21:25
      4630000 -- (-1155.421) [...23 remote chains...] -- 3:21:32

      Average standard deviation of split frequencies: 0.011404

      4631000 -- (-1157.372) [...23 remote chains...] -- 3:21:29
      4632000 -- (-1159.142) [...23 remote chains...] -- 3:21:26
      4633000 -- (-1149.009) [...23 remote chains...] -- 3:21:23
      4634000 -- (-1156.690) [...23 remote chains...] -- 3:21:30
      4635000 -- (-1158.162) [...23 remote chains...] -- 3:21:27

      Average standard deviation of split frequencies: 0.011347

      4636000 -- (-1165.153) [...23 remote chains...] -- 3:21:24
      4637000 -- (-1156.705) [...23 remote chains...] -- 3:21:21
      4638000 -- (-1162.849) [...23 remote chains...] -- 3:21:28
      4639000 -- (-1160.612) [...23 remote chains...] -- 3:21:25
      4640000 -- (-1165.090) [...23 remote chains...] -- 3:21:22

      Average standard deviation of split frequencies: 0.011312

      4641000 -- (-1164.698) [...23 remote chains...] -- 3:21:20
      4642000 -- (-1156.858) [...23 remote chains...] -- 3:21:26
      4643000 -- (-1166.493) [...23 remote chains...] -- 3:21:24
      4644000 -- (-1176.909) [...23 remote chains...] -- 3:21:21
      4645000 -- (-1170.410) [...23 remote chains...] -- 3:21:18

      Average standard deviation of split frequencies: 0.011293

      4646000 -- (-1166.038) [...23 remote chains...] -- 3:21:25
      4647000 -- (-1164.954) [...23 remote chains...] -- 3:21:22
      4648000 -- (-1167.354) [...23 remote chains...] -- 3:21:19
      4649000 -- (-1171.342) [...23 remote chains...] -- 3:21:16
      4650000 -- (-1174.689) [...23 remote chains...] -- 3:21:23

      Average standard deviation of split frequencies: 0.011276

      4651000 -- (-1173.839) [...23 remote chains...] -- 3:21:20
      4652000 -- (-1180.464) [...23 remote chains...] -- 3:21:17
      4653000 -- (-1178.400) [...23 remote chains...] -- 3:21:14
      4654000 -- (-1174.788) [...23 remote chains...] -- 3:21:21
      4655000 -- (-1184.983) [...23 remote chains...] -- 3:21:19

      Average standard deviation of split frequencies: 0.011261

      4656000 -- (-1168.903) [...23 remote chains...] -- 3:21:16
      4657000 -- (-1164.279) [...23 remote chains...] -- 3:21:13
      4658000 -- [-1157.495] [...23 remote chains...] -- 3:21:20
      4659000 -- (-1150.469) [...23 remote chains...] -- 3:21:17
      4660000 -- (-1162.341) [...23 remote chains...] -- 3:21:14

      Average standard deviation of split frequencies: 0.011331

      4661000 -- (-1169.474) [...23 remote chains...] -- 3:21:11
      4662000 -- (-1171.088) [...23 remote chains...] -- 3:21:18
      4663000 -- (-1165.554) [...23 remote chains...] -- 3:21:15
      4664000 -- (-1165.692) [...23 remote chains...] -- 3:21:12
      4665000 -- (-1163.322) [...23 remote chains...] -- 3:21:09

      Average standard deviation of split frequencies: 0.011359

      4666000 -- (-1168.120) [...23 remote chains...] -- 3:21:16
      4667000 -- (-1165.046) [...23 remote chains...] -- 3:21:13
      4668000 -- [-1155.134] [...23 remote chains...] -- 3:21:11
      4669000 -- (-1156.974) [...23 remote chains...] -- 3:21:08
      4670000 -- (-1160.132) [...23 remote chains...] -- 3:21:05

      Average standard deviation of split frequencies: 0.011321

      4671000 -- [-1152.069] [...23 remote chains...] -- 3:21:12
      4672000 -- (-1160.049) [...23 remote chains...] -- 3:21:09
      4673000 -- [-1153.142] [...23 remote chains...] -- 3:21:06
      4674000 -- [-1140.529] [...23 remote chains...] -- 3:21:03
      4675000 -- [-1146.306] [...23 remote chains...] -- 3:21:10

      Average standard deviation of split frequencies: 0.011227

      4676000 -- (-1144.172) [...23 remote chains...] -- 3:21:07
      4677000 -- (-1156.772) [...23 remote chains...] -- 3:21:04
      4678000 -- (-1155.020) [...23 remote chains...] -- 3:21:01
      4679000 -- (-1158.786) [...23 remote chains...] -- 3:21:08
      4680000 -- (-1161.708) [...23 remote chains...] -- 3:21:05

      Average standard deviation of split frequencies: 0.011199

      4681000 -- (-1155.630) [...23 remote chains...] -- 3:21:03
      4682000 -- (-1164.270) [...23 remote chains...] -- 3:21:00
      4683000 -- [-1166.363] [...23 remote chains...] -- 3:21:07
      4684000 -- (-1163.304) [...23 remote chains...] -- 3:21:04
      4685000 -- (-1174.309) [...23 remote chains...] -- 3:21:01

      Average standard deviation of split frequencies: 0.011134

      4686000 -- (-1158.285) [...23 remote chains...] -- 3:20:58
      4687000 -- (-1148.557) [...23 remote chains...] -- 3:21:05
      4688000 -- (-1148.665) [...23 remote chains...] -- 3:21:02
      4689000 -- (-1157.723) [...23 remote chains...] -- 3:20:59
      4690000 -- (-1152.999) [...23 remote chains...] -- 3:20:56

      Average standard deviation of split frequencies: 0.011145

      4691000 -- (-1165.415) [...23 remote chains...] -- 3:21:03
      4692000 -- (-1163.929) [...23 remote chains...] -- 3:21:00
      4693000 -- (-1165.628) [...23 remote chains...] -- 3:20:58
      4694000 -- (-1156.643) [...23 remote chains...] -- 3:20:55
      4695000 -- (-1155.195) [...23 remote chains...] -- 3:21:02

      Average standard deviation of split frequencies: 0.011093

      4696000 -- (-1151.446) [...23 remote chains...] -- 3:20:59
      4697000 -- [-1160.031] [...23 remote chains...] -- 3:20:56
      4698000 -- (-1158.082) [...23 remote chains...] -- 3:20:53
      4699000 -- [-1156.504] [...23 remote chains...] -- 3:21:00
      4700000 -- (-1160.585) [...23 remote chains...] -- 3:20:57

      Average standard deviation of split frequencies: 0.011092

      4701000 -- (-1168.073) [...23 remote chains...] -- 3:20:54
      4702000 -- (-1159.295) [...23 remote chains...] -- 3:20:51
      4703000 -- (-1168.721) [...23 remote chains...] -- 3:20:49
      4704000 -- (-1154.957) [...23 remote chains...] -- 3:20:55
      4705000 -- (-1144.122) [...23 remote chains...] -- 3:20:52

      Average standard deviation of split frequencies: 0.011112

      4706000 -- (-1147.055) [...23 remote chains...] -- 3:20:50
      4707000 -- (-1160.284) [...23 remote chains...] -- 3:20:47
      4708000 -- (-1156.654) [...23 remote chains...] -- 3:20:54
      4709000 -- (-1145.780) [...23 remote chains...] -- 3:20:51
      4710000 -- (-1151.514) [...23 remote chains...] -- 3:20:48

      Average standard deviation of split frequencies: 0.011118

      4711000 -- (-1154.874) [...23 remote chains...] -- 3:20:45
      4712000 -- (-1147.875) [...23 remote chains...] -- 3:20:52
      4713000 -- [-1152.688] [...23 remote chains...] -- 3:20:49
      4714000 -- (-1158.403) [...23 remote chains...] -- 3:20:46
      4715000 -- (-1155.796) [...23 remote chains...] -- 3:20:43

      Average standard deviation of split frequencies: 0.011076

      4716000 -- (-1152.575) [...23 remote chains...] -- 3:20:50
      4717000 -- (-1165.350) [...23 remote chains...] -- 3:20:47
      4718000 -- (-1154.924) [...23 remote chains...] -- 3:20:45
      4719000 -- (-1154.792) [...23 remote chains...] -- 3:20:42
      4720000 -- (-1148.242) [...23 remote chains...] -- 3:20:49

      Average standard deviation of split frequencies: 0.011034

      4721000 -- (-1157.742) [...23 remote chains...] -- 3:20:46
      4722000 -- (-1162.762) [...23 remote chains...] -- 3:20:43
      4723000 -- (-1171.634) [...23 remote chains...] -- 3:20:40
      4724000 -- (-1167.394) [...23 remote chains...] -- 3:20:47
      4725000 -- (-1157.176) [...23 remote chains...] -- 3:20:44

      Average standard deviation of split frequencies: 0.010992

      4726000 -- (-1155.563) [...23 remote chains...] -- 3:20:41
      4727000 -- [-1151.077] [...23 remote chains...] -- 3:20:38
      4728000 -- (-1161.162) [...23 remote chains...] -- 3:20:45
      4729000 -- (-1161.893) [...23 remote chains...] -- 3:20:42
      4730000 -- (-1158.432) [...23 remote chains...] -- 3:20:40

      Average standard deviation of split frequencies: 0.010929

      4731000 -- (-1158.082) [...23 remote chains...] -- 3:20:37
      4732000 -- (-1167.212) [...23 remote chains...] -- 3:20:34
      4733000 -- (-1161.889) [...23 remote chains...] -- 3:20:41
      4734000 -- (-1168.857) [...23 remote chains...] -- 3:20:38
      4735000 -- (-1148.009) [...23 remote chains...] -- 3:20:35

      Average standard deviation of split frequencies: 0.010899

      4736000 -- (-1148.705) [...23 remote chains...] -- 3:20:32
      4737000 -- (-1147.310) [...23 remote chains...] -- 3:20:39
      4738000 -- (-1165.312) [...23 remote chains...] -- 3:20:36
      4739000 -- (-1162.514) [...23 remote chains...] -- 3:20:33
      4740000 -- (-1167.379) [...23 remote chains...] -- 3:20:31

      Average standard deviation of split frequencies: 0.010895

      4741000 -- (-1159.673) [...23 remote chains...] -- 3:20:37
      4742000 -- (-1158.730) [...23 remote chains...] -- 3:20:35
      4743000 -- (-1163.579) [...23 remote chains...] -- 3:20:32
      4744000 -- (-1168.244) [...23 remote chains...] -- 3:20:29
      4745000 -- (-1177.802) [...23 remote chains...] -- 3:20:36

      Average standard deviation of split frequencies: 0.010902

      4746000 -- (-1173.291) [...23 remote chains...] -- 3:20:33
      4747000 -- (-1173.015) [...23 remote chains...] -- 3:20:30
      4748000 -- (-1168.147) [...23 remote chains...] -- 3:20:27
      4749000 -- (-1171.086) [...23 remote chains...] -- 3:20:34
      4750000 -- (-1173.458) [...23 remote chains...] -- 3:20:31

      Average standard deviation of split frequencies: 0.011011

      4751000 -- (-1170.301) [...23 remote chains...] -- 3:20:28
      4752000 -- (-1159.723) [...23 remote chains...] -- 3:20:26
      4753000 -- (-1171.952) [...23 remote chains...] -- 3:20:32
      4754000 -- (-1176.799) [...23 remote chains...] -- 3:20:30
      4755000 -- (-1187.934) [...23 remote chains...] -- 3:20:27

      Average standard deviation of split frequencies: 0.011048

      4756000 -- (-1189.019) [...23 remote chains...] -- 3:20:24
      4757000 -- (-1179.280) [...23 remote chains...] -- 3:20:31
      4758000 -- (-1177.153) [...23 remote chains...] -- 3:20:28
      4759000 -- (-1181.249) [...23 remote chains...] -- 3:20:25
      4760000 -- (-1184.702) [...23 remote chains...] -- 3:20:22

      Average standard deviation of split frequencies: 0.011047

      4761000 -- (-1170.072) [...23 remote chains...] -- 3:20:20
      4762000 -- (-1167.492) [...23 remote chains...] -- 3:20:26
      4763000 -- (-1168.638) [...23 remote chains...] -- 3:20:23
      4764000 -- (-1166.322) [...23 remote chains...] -- 3:20:21
      4765000 -- (-1163.489) [...23 remote chains...] -- 3:20:18

      Average standard deviation of split frequencies: 0.011072

      4766000 -- [-1159.576] [...23 remote chains...] -- 3:20:25
      4767000 -- (-1162.913) [...23 remote chains...] -- 3:20:22
      4768000 -- [-1169.114] [...23 remote chains...] -- 3:20:19
      4769000 -- (-1160.251) [...23 remote chains...] -- 3:20:16
      4770000 -- (-1170.491) [...23 remote chains...] -- 3:20:23

      Average standard deviation of split frequencies: 0.011088

      4771000 -- (-1174.228) [...23 remote chains...] -- 3:20:20
      4772000 -- (-1173.427) [...23 remote chains...] -- 3:20:17
      4773000 -- (-1182.721) [...23 remote chains...] -- 3:20:15
      4774000 -- (-1166.196) [...23 remote chains...] -- 3:20:21
      4775000 -- (-1171.657) [...23 remote chains...] -- 3:20:18

      Average standard deviation of split frequencies: 0.011141

      4776000 -- (-1172.401) [...23 remote chains...] -- 3:20:16
      4777000 -- (-1149.495) [...23 remote chains...] -- 3:20:13
      4778000 -- (-1165.848) [...23 remote chains...] -- 3:20:20
      4779000 -- (-1155.758) [...23 remote chains...] -- 3:20:17
      4780000 -- (-1155.782) [...23 remote chains...] -- 3:20:14

      Average standard deviation of split frequencies: 0.011222

      4781000 -- (-1147.712) [...23 remote chains...] -- 3:20:11
      4782000 -- (-1153.950) [...23 remote chains...] -- 3:20:08
      4783000 -- (-1156.750) [...23 remote chains...] -- 3:20:15
      4784000 -- (-1153.479) [...23 remote chains...] -- 3:20:12
      4785000 -- (-1143.463) [...23 remote chains...] -- 3:20:10

      Average standard deviation of split frequencies: 0.011233

      4786000 -- (-1159.737) [...23 remote chains...] -- 3:20:07
      4787000 -- (-1165.479) [...23 remote chains...] -- 3:20:13
      4788000 -- (-1182.829) [...23 remote chains...] -- 3:20:11
      4789000 -- (-1174.182) [...23 remote chains...] -- 3:20:08
      4790000 -- (-1173.870) [...23 remote chains...] -- 3:20:05

      Average standard deviation of split frequencies: 0.011229

      4791000 -- (-1161.736) [...23 remote chains...] -- 3:20:12
      4792000 -- (-1161.976) [...23 remote chains...] -- 3:20:09
      4793000 -- [-1155.583] [...23 remote chains...] -- 3:20:06
      4794000 -- (-1158.838) [...23 remote chains...] -- 3:20:04
      4795000 -- (-1178.926) [...23 remote chains...] -- 3:20:10

      Average standard deviation of split frequencies: 0.011176

      4796000 -- (-1176.967) [...23 remote chains...] -- 3:20:07
      4797000 -- (-1171.338) [...23 remote chains...] -- 3:20:05
      4798000 -- (-1169.544) [...23 remote chains...] -- 3:20:02
      4799000 -- (-1188.272) [...23 remote chains...] -- 3:20:09
      4800000 -- (-1187.882) [...23 remote chains...] -- 3:20:06

      Average standard deviation of split frequencies: 0.011139

      4801000 -- (-1170.042) [...23 remote chains...] -- 3:20:03
      4802000 -- (-1174.437) [...23 remote chains...] -- 3:20:00
      4803000 -- (-1171.699) [...23 remote chains...] -- 3:19:57
      4804000 -- (-1168.948) [...23 remote chains...] -- 3:20:04
      4805000 -- (-1172.837) [...23 remote chains...] -- 3:20:01

      Average standard deviation of split frequencies: 0.011164

      4806000 -- (-1170.396) [...23 remote chains...] -- 3:19:59
      4807000 -- [-1177.991] [...23 remote chains...] -- 3:19:56
      4808000 -- (-1166.187) [...23 remote chains...] -- 3:20:02
      4809000 -- [-1158.086] [...23 remote chains...] -- 3:20:00
      4810000 -- (-1170.222) [...23 remote chains...] -- 3:19:57

      Average standard deviation of split frequencies: 0.011199

      4811000 -- (-1166.996) [...23 remote chains...] -- 3:19:54
      4812000 -- (-1159.055) [...23 remote chains...] -- 3:20:01
      4813000 -- (-1158.759) [...23 remote chains...] -- 3:19:58
      4814000 -- (-1157.552) [...23 remote chains...] -- 3:19:55
      4815000 -- (-1163.488) [...23 remote chains...] -- 3:19:53

      Average standard deviation of split frequencies: 0.011139

      4816000 -- (-1167.425) [...23 remote chains...] -- 3:19:59
      4817000 -- (-1163.640) [...23 remote chains...] -- 3:19:56
      4818000 -- (-1173.670) [...23 remote chains...] -- 3:19:54
      4819000 -- (-1168.609) [...23 remote chains...] -- 3:19:51
      4820000 -- (-1163.559) [...23 remote chains...] -- 3:19:58

      Average standard deviation of split frequencies: 0.011098

      4821000 -- (-1163.611) [...23 remote chains...] -- 3:19:55
      4822000 -- (-1166.965) [...23 remote chains...] -- 3:19:52
      4823000 -- (-1162.750) [...23 remote chains...] -- 3:19:49
      4824000 -- (-1160.659) [...23 remote chains...] -- 3:19:56
      4825000 -- (-1140.820) [...23 remote chains...] -- 3:19:53

      Average standard deviation of split frequencies: 0.011067

      4826000 -- (-1147.601) [...23 remote chains...] -- 3:19:50
      4827000 -- (-1162.995) [...23 remote chains...] -- 3:19:48
      4828000 -- (-1156.783) [...23 remote chains...] -- 3:19:54
      4829000 -- (-1160.053) [...23 remote chains...] -- 3:19:51
      4830000 -- (-1166.439) [...23 remote chains...] -- 3:19:49

      Average standard deviation of split frequencies: 0.011107

      4831000 -- (-1165.108) [...23 remote chains...] -- 3:19:46
      4832000 -- (-1161.229) [...23 remote chains...] -- 3:19:53
      4833000 -- (-1158.702) [...23 remote chains...] -- 3:19:50
      4834000 -- (-1148.989) [...23 remote chains...] -- 3:19:47
      4835000 -- (-1149.852) [...23 remote chains...] -- 3:19:44

      Average standard deviation of split frequencies: 0.011062

      4836000 -- (-1152.440) [...23 remote chains...] -- 3:19:42
      4837000 -- (-1152.852) [...23 remote chains...] -- 3:19:48
      4838000 -- (-1163.542) [...23 remote chains...] -- 3:19:45
      4839000 -- (-1178.264) [...23 remote chains...] -- 3:19:43
      4840000 -- (-1173.921) [...23 remote chains...] -- 3:19:40

      Average standard deviation of split frequencies: 0.011119

      4841000 -- (-1174.896) [...23 remote chains...] -- 3:19:47
      4842000 -- (-1172.171) [...23 remote chains...] -- 3:19:44
      4843000 -- (-1170.445) [...23 remote chains...] -- 3:19:41
      4844000 -- (-1167.813) [...23 remote chains...] -- 3:19:38
      4845000 -- (-1170.484) [...23 remote chains...] -- 3:19:45

      Average standard deviation of split frequencies: 0.011046

      4846000 -- (-1163.759) [...23 remote chains...] -- 3:19:42
      4847000 -- (-1155.574) [...23 remote chains...] -- 3:19:39
      4848000 -- (-1147.583) [...23 remote chains...] -- 3:19:37
      4849000 -- (-1148.721) [...23 remote chains...] -- 3:19:43
      4850000 -- (-1150.760) [...23 remote chains...] -- 3:19:41

      Average standard deviation of split frequencies: 0.011043

      4851000 -- (-1155.504) [...23 remote chains...] -- 3:19:38
      4852000 -- (-1160.797) [...23 remote chains...] -- 3:19:35
      4853000 -- (-1152.835) [...23 remote chains...] -- 3:19:42
      4854000 -- (-1150.033) [...23 remote chains...] -- 3:19:39
      4855000 -- (-1150.041) [...23 remote chains...] -- 3:19:36

      Average standard deviation of split frequencies: 0.011012

      4856000 -- (-1154.759) [...23 remote chains...] -- 3:19:33
      4857000 -- (-1154.081) [...23 remote chains...] -- 3:19:40
      4858000 -- (-1152.981) [...23 remote chains...] -- 3:19:37
      4859000 -- (-1152.533) [...23 remote chains...] -- 3:19:35
      4860000 -- (-1148.235) [...23 remote chains...] -- 3:19:32

      Average standard deviation of split frequencies: 0.010977

      4861000 -- [-1155.939] [...23 remote chains...] -- 3:19:38
      4862000 -- (-1148.696) [...23 remote chains...] -- 3:19:36
      4863000 -- (-1150.437) [...23 remote chains...] -- 3:19:33
      4864000 -- (-1171.401) [...23 remote chains...] -- 3:19:30
      4865000 -- (-1170.340) [...23 remote chains...] -- 3:19:27

      Average standard deviation of split frequencies: 0.011005

      4866000 -- (-1169.226) [...23 remote chains...] -- 3:19:34
      4867000 -- (-1165.224) [...23 remote chains...] -- 3:19:31
      4868000 -- (-1153.396) [...23 remote chains...] -- 3:19:29
      4869000 -- (-1157.726) [...23 remote chains...] -- 3:19:26
      4870000 -- (-1151.177) [...23 remote chains...] -- 3:19:32

      Average standard deviation of split frequencies: 0.011100

      4871000 -- (-1155.751) [...23 remote chains...] -- 3:19:30
      4872000 -- [-1146.966] [...23 remote chains...] -- 3:19:27
      4873000 -- (-1146.956) [...23 remote chains...] -- 3:19:24
      4874000 -- (-1159.193) [...23 remote chains...] -- 3:19:31
      4875000 -- (-1149.950) [...23 remote chains...] -- 3:19:28

      Average standard deviation of split frequencies: 0.011160

      4876000 -- (-1156.935) [...23 remote chains...] -- 3:19:25
      4877000 -- (-1153.626) [...23 remote chains...] -- 3:19:23
      4878000 -- (-1159.000) [...23 remote chains...] -- 3:19:29
      4879000 -- (-1154.826) [...23 remote chains...] -- 3:19:26
[truncated: 3,942,459 more chars]
