# Supplementary material for: Phylogenetic relationships of Neogene hamsters (Mammalia, Rodentia, Cricetinae) revealed under Bayesian inference and maximum parsimony
Source: PeerJ. 2024 Nov 15;12:e18440. doi: 10.7717/peerj.18440 (PMC11572387; doi:10.7717/peerj.18440)
Supplement: Supplemental Information 3 [file peerj-12-18440-s003.zip › S3-SteppingStoneSampling+TreeReconstructions/TreeReconstructions/BayesianInference/NonCal/CricetinaeMB_070224_NonCal_Fossiltree.t.con.tre]

#NEXUS
[ID: 0290991166]
begin taxa;
	dimensions ntax=42;
	taxlabels
		Eucricetodon_wangae
		Apocricetus_plinii
		Apocricetus_alberti
		Apocricetus_angustidens
		Apocricetus_barrierei
		Apocricetus_darderi
		Pseudocricetus_polgardiensis
		Pseudocricetus_orienteuropaeus
		Pseudocricetus_kormosi
		Hattomys_beetsi
		Hattomys_nazarii
		Hattomys_gargantua
		Neocricetodon_ambarrensis
		Neocricetodon_fahlbuschi
		Neocricetodon_moldavicus
		Neocricetodon_nestori
		Neocricetodon_browni
		Neocricetodon_progressus
		Neocricetodon_occidentalis
		Neocricetodon_hanae
		Neocricetodon_grangeri
		Neocricetodon_intermedius
		Neocricetodon_polonicus
		Neocricetodon_magnus
		Neocricetodon_similis
		Neocricetodon_skofleki
		Collimys_transversus
		Collimys_gudrunae
		Collimys_hiri
		Collimys_longidens
		Collimys_dobosi
		Cricetulodon_complicidens
		Cricetulodon_hartenbergeri
		Cricetulodon_sabadellensis
		Cricetulodon_bugesiensis
		Cricetulodon_lucentensis
		Cricetulodon_meini
		Rotundomys_freiriensis
		Rotundomys_intimus
		Rotundomys_sabatieri
		Rotundomys_montisrotundi
		Rotundomys_bressanus
		;
end;
begin trees;
	translate
		1	Eucricetodon_wangae,
		2	Apocricetus_plinii,
		3	Apocricetus_alberti,
		4	Apocricetus_angustidens,
		5	Apocricetus_barrierei,
		6	Apocricetus_darderi,
		7	Pseudocricetus_polgardiensis,
		8	Pseudocricetus_orienteuropaeus,
		9	Pseudocricetus_kormosi,
		10	Hattomys_beetsi,
		11	Hattomys_nazarii,
		12	Hattomys_gargantua,
		13	Neocricetodon_ambarrensis,
		14	Neocricetodon_fahlbuschi,
		15	Neocricetodon_moldavicus,
		16	Neocricetodon_nestori,
		17	Neocricetodon_browni,
		18	Neocricetodon_progressus,
		19	Neocricetodon_occidentalis,
		20	Neocricetodon_hanae,
		21	Neocricetodon_grangeri,
		22	Neocricetodon_intermedius,
		23	Neocricetodon_polonicus,
		24	Neocricetodon_magnus,
		25	Neocricetodon_similis,
		26	Neocricetodon_skofleki,
		27	Collimys_transversus,
		28	Collimys_gudrunae,
		29	Collimys_hiri,
		30	Collimys_longidens,
		31	Collimys_dobosi,
		32	Cricetulodon_complicidens,
		33	Cricetulodon_hartenbergeri,
		34	Cricetulodon_sabadellensis,
		35	Cricetulodon_bugesiensis,
		36	Cricetulodon_lucentensis,
		37	Cricetulodon_meini,
		38	Rotundomys_freiriensis,
		39	Rotundomys_intimus,
		40	Rotundomys_sabatieri,
		41	Rotundomys_montisrotundi,
		42	Rotundomys_bressanus
		;
   tree con_all_compat = [&U] (1[&prob=1.00000000e+00,prob_stddev=0.00000000e+00,prob_range={1.00000000e+00,1.00000000e+00},prob(percent)="100",prob+-sd="100+-0"]:3.685775e-01[&length_mean=3.86047354e-01,length_median=3.68577500e-01,length_95%HPD={1.71000200e-01,6.27155600e-01}],((2[&prob=1.00000000e+00,prob_stddev=0.00000000e+00,prob_range={1.00000000e+00,1.00000000e+00},prob(percent)="100",prob+-sd="100+-0"]:2.002558e-02[&length_mean=2.50685211e-02,length_median=2.00255800e-02,length_95%HPD={2.95175400e-06,6.52811500e-02}],(((3[&prob=1.00000000e+00,prob_stddev=0.00000000e+00,prob_range={1.00000000e+00,1.00000000e+00},prob(percent)="100",prob+-sd="100+-0"]:5.879462e-03[&length_mean=8.70611579e-03,length_median=5.87946200e-03,length_95%HPD={6.35346800e-08,2.65118000e-02}],((4[&prob=1.00000000e+00,prob_stddev=0.00000000e+00,prob_range={1.00000000e+00,1.00000000e+00},prob(percent)="100",prob+-sd="100+-0"]:6.382193e-03[&length_mean=9.30522925e-03,length_median=6.38219300e-03,length_95%HPD={4.02351200e-07,2.80664300e-02}],5[&prob=1.00000000e+00,prob_stddev=0.00000000e+00,prob_range={1.00000000e+00,1.00000000e+00},prob(percent)="100",prob+-sd="100+-0"]:1.241608e-02[&length_mean=1.52095437e-02,length_median=1.24160800e-02,length_95%HPD={6.73334200e-06,3.75765800e-02}])[&prob=8.60637589e-01,prob_stddev=2.75392860e-03,prob_range={8.58387696e-01,8.64387410e-01},prob(percent)="86",prob+-sd="86+-0"]:2.026904e-02[&length_mean=2.37163707e-02,length_median=2.02690400e-02,length_95%HPD={1.08331900e-05,5.52402700e-02}],6[&prob=1.00000000e+00,prob_stddev=0.00000000e+00,prob_range={1.00000000e+00,1.00000000e+00},prob(percent)="100",prob+-sd="100+-0"]:6.449684e-02[&length_mean=6.91570108e-02,length_median=6.44968400e-02,length_95%HPD={6.89634500e-03,1.41181400e-01}])[&prob=4.30217609e-01,prob_stddev=3.93868782e-03,prob_range={4.25122613e-01,4.34074568e-01},prob(percent)="43",prob+-sd="43+-0"]:2.131566e-02[&length_mean=2.48917490e-02,length_median=2.13156600e-02,length_95%HPD={3.61188100e-06,5.75527300e-02}])[&prob=4.78941479e-01,prob_stddev=3.29586438e-03,prob_range={4.75310699e-01,4.82834151e-01},prob(percent)="48",prob+-sd="48+-0"]:3.190325e-02[&length_mean=3.60134183e-02,length_median=3.19032500e-02,length_95%HPD={2.79715500e-03,7.80771700e-02}],(10[&prob=1.00000000e+00,prob_stddev=0.00000000e+00,prob_range={1.00000000e+00,1.00000000e+00},prob(percent)="100",prob+-sd="100+-0"]:3.989867e-02[&length_mean=4.91080914e-02,length_median=3.98986700e-02,length_95%HPD={2.34585800e-06,1.24067000e-01}],(11[&prob=1.00000000e+00,prob_stddev=0.00000000e+00,prob_range={1.00000000e+00,1.00000000e+00},prob(percent)="100",prob+-sd="100+-0"]:1.427582e-02[&length_mean=1.78109909e-02,length_median=1.42758200e-02,length_95%HPD={2.35490500e-07,4.62224200e-02}],12[&prob=1.00000000e+00,prob_stddev=0.00000000e+00,prob_range={1.00000000e+00,1.00000000e+00},prob(percent)="100",prob+-sd="100+-0"]:2.083258e-02[&length_mean=2.44945507e-02,length_median=2.08325800e-02,length_95%HPD={4.53553000e-06,5.68777700e-02}])[&prob=9.99690491e-01,prob_stddev=8.24746825e-05,prob_range={9.99571449e-01,9.99761916e-01},prob(percent)="100",prob+-sd="100+-0"]:8.552649e-02[&length_mean=9.17766013e-02,length_median=8.55264900e-02,length_95%HPD={1.93533100e-02,1.76537000e-01}])[&prob=9.02218942e-01,prob_stddev=3.57485441e-03,prob_range={8.98528641e-01,9.06052093e-01},prob(percent)="90",prob+-sd="90+-0"]:8.325555e-02[&length_mean=9.28974496e-02,length_median=8.32555500e-02,length_95%HPD={7.93472700e-03,2.00099210e-01}])[&prob=6.01471359e-01,prob_stddev=4.99537623e-03,prob_range={5.97114423e-01,6.08590067e-01},prob(percent)="60",prob+-sd="60+-0"]:3.322244e-02[&length_mean=3.96230767e-02,length_median=3.32224400e-02,length_95%HPD={6.62268000e-06,9.66261200e-02}],(36[&prob=1.00000000e+00,prob_stddev=0.00000000e+00,prob_range={1.00000000e+00,1.00000000e+00},prob(percent)="100",prob+-sd="100+-0"]:1.441504e-01[&length_mean=1.54588358e-01,length_median=1.44150400e-01,length_95%HPD={5.05280400e-02,2.85513000e-01}],37[&prob=1.00000000e+00,prob_stddev=0.00000000e+00,prob_range={1.00000000e+00,1.00000000e+00},prob(percent)="100",prob+-sd="100+-0"]:2.753501e-02[&length_mean=3.35098884e-02,length_median=2.75350100e-02,length_95%HPD={3.34983200e-06,8.43428700e-02}])[&prob=7.00133327e-01,prob_stddev=3.73733589e-03,prob_range={6.94728822e-01,7.03299843e-01},prob(percent)="70",prob+-sd="70+-0"]:7.073762e-02[&length_mean=7.70230708e-02,length_median=7.07376200e-02,length_95%HPD={3.51274100e-03,1.57753650e-01}])[&prob=5.61187562e-01,prob_stddev=1.09794287e-03,prob_range={5.59735251e-01,5.62211323e-01},prob(percent)="56",prob+-sd="56+-0"]:3.148162e-02[&length_mean=3.63965607e-02,length_median=3.14816200e-02,length_95%HPD={1.12630700e-06,8.49447610e-02}])[&prob=8.87862483e-01,prob_stddev=3.07635357e-03,prob_range={8.84291224e-01,8.91195657e-01},prob(percent)="89",prob+-sd="89+-0"]:7.244214e-02[&length_mean=7.80039318e-02,length_median=7.24421400e-02,length_95%HPD={1.21277900e-02,1.57171600e-01}],(8[&prob=1.00000000e+00,prob_stddev=0.00000000e+00,prob_range={1.00000000e+00,1.00000000e+00},prob(percent)="100",prob+-sd="100+-0"]:2.819559e-02[&length_mean=3.23697364e-02,length_median=2.81955900e-02,length_95%HPD={7.61412800e-07,7.42362200e-02}],9[&prob=1.00000000e+00,prob_stddev=0.00000000e+00,prob_range={1.00000000e+00,1.00000000e+00},prob(percent)="100",prob+-sd="100+-0"]:2.569224e-02[&length_mean=3.04170417e-02,length_median=2.56922400e-02,length_95%HPD={1.99501900e-06,7.24353700e-02}])[&prob=4.33467454e-01,prob_stddev=3.02766221e-03,prob_range={4.29931908e-01,4.36788724e-01},prob(percent)="43",prob+-sd="43+-0"]:2.998374e-02[&length_mean=3.54637797e-02,length_median=2.99837400e-02,length_95%HPD={2.47381100e-06,8.69729000e-02}])[&prob=5.18832437e-01,prob_stddev=2.92859328e-03,prob_range={5.15165944e-01,5.21832294e-01},prob(percent)="52",prob+-sd="52+-0"]:4.170129e-02[&length_mean=4.61502445e-02,length_median=4.17012900e-02,length_95%HPD={1.84604100e-06,9.88376900e-02}],(((((((7[&prob=1.00000000e+00,prob_stddev=0.00000000e+00,prob_range={1.00000000e+00,1.00000000e+00},prob(percent)="100",prob+-sd="100+-0"]:4.278934e-02[&length_mean=4.69163496e-02,length_median=4.27893400e-02,length_95%HPD={7.57231100e-04,9.64608800e-02}],18[&prob=1.00000000e+00,prob_stddev=0.00000000e+00,prob_range={1.00000000e+00,1.00000000e+00},prob(percent)="100",prob+-sd="100+-0"]:1.789090e-02[&length_mean=2.19621707e-02,length_median=1.78909000e-02,length_95%HPD={1.11067900e-06,5.55402200e-02}])[&prob=2.85998286e-01,prob_stddev=3.43685745e-03,prob_range={2.82653207e-01,2.90557592e-01},prob(percent)="29",prob+-sd="29+-0"]:1.635174e-02[&length_mean=2.02968163e-02,length_median=1.63517400e-02,length_95%HPD={1.97397200e-06,5.14059300e-02}],(21[&prob=1.00000000e+00,prob_stddev=0.00000000e+00,prob_range={1.00000000e+00,1.00000000e+00},prob(percent)="100",prob+-sd="100+-0"]:2.896992e-02[&length_mean=3.29195640e-02,length_median=2.89699200e-02,length_95%HPD={7.55832200e-04,7.27093700e-02}],32[&prob=1.00000000e+00,prob_stddev=0.00000000e+00,prob_range={1.00000000e+00,1.00000000e+00},prob(percent)="100",prob+-sd="100+-0"]:1.937747e-02[&length_mean=2.31069413e-02,length_median=1.93774700e-02,length_95%HPD={2.79465900e-07,5.52346200e-02}])[&prob=4.46883482e-01,prob_stddev=4.12135084e-03,prob_range={4.42407504e-01,4.50549974e-01},prob(percent)="45",prob+-sd="45+-0"]:2.026307e-02[&length_mean=2.42526325e-02,length_median=2.02630700e-02,length_95%HPD={8.23892500e-06,5.78775600e-02}])[&prob=1.47623923e-01,prob_stddev=9.88454473e-04,prob_range={1.46183515e-01,1.48373887e-01},prob(percent)="15",prob+-sd="15+-0"]:1.585050e-02[&length_mean=1.95254634e-02,length_median=1.58505000e-02,length_95%HPD={3.91062100e-06,4.97455700e-02}],((19[&prob=1.00000000e+00,prob_stddev=0.00000000e+00,prob_range={1.00000000e+00,1.00000000e+00},prob(percent)="100",prob+-sd="100+-0"]:3.693513e-02[&length_mean=4.11619230e-02,length_median=3.69351300e-02,length_95%HPD={3.14098800e-03,8.76315900e-02}],(((22[&prob=1.00000000e+00,prob_stddev=0.00000000e+00,prob_range={1.00000000e+00,1.00000000e+00},prob(percent)="100",prob+-sd="100+-0"]:6.589551e-02[&length_mean=7.04583450e-02,length_median=6.58955100e-02,length_95%HPD={1.39562100e-02,1.37487200e-01}],24[&prob=1.00000000e+00,prob_stddev=0.00000000e+00,prob_range={1.00000000e+00,1.00000000e+00},prob(percent)="100",prob+-sd="100+-0"]:2.725069e-02[&length_mean=3.11562077e-02,length_median=2.72506900e-02,length_95%HPD={2.18070400e-06,7.06947700e-02}])[&prob=3.88612447e-01,prob_stddev=1.02523620e-03,prob_range={3.87124423e-01,3.89314795e-01},prob(percent)="39",prob+-sd="39+-0"]:1.762706e-02[&length_mean=2.26726508e-02,length_median=1.76270600e-02,length_95%HPD={9.09171200e-07,6.09421300e-02}],23[&prob=1.00000000e+00,prob_stddev=0.00000000e+00,prob_range={1.00000000e+00,1.00000000e+00},prob(percent)="100",prob+-sd="100+-0"]:2.480729e-02[&length_mean=2.88339266e-02,length_median=2.48072900e-02,length_95%HPD={5.38541000e-05,6.63478300e-02}])[&prob=8.46876339e-01,prob_stddev=9.69235437e-03,prob_range={8.38721966e-01,8.59054331e-01},prob(percent)="85",prob+-sd="85+-1"]:6.744462e-02[&length_mean=7.25065475e-02,length_median=6.74446200e-02,length_95%HPD={1.39725400e-02,1.43952700e-01}],(25[&prob=1.00000000e+00,prob_stddev=0.00000000e+00,prob_range={1.00000000e+00,1.00000000e+00},prob(percent)="100",prob+-sd="100+-0"]:7.315213e-03[&length_mean=1.05601933e-02,length_median=7.31521300e-03,length_95%HPD={1.00756300e-07,3.16850700e-02}],26[&prob=1.00000000e+00,prob_stddev=0.00000000e+00,prob_range={1.00000000e+00,1.00000000e+00},prob(percent)="100",prob+-sd="100+-0"]:3.052247e-02[&length_mean=3.44627980e-02,length_median=3.05224700e-02,length_95%HPD={1.80170500e-03,7.55953800e-02}])[&prob=4.70834722e-01,prob_stddev=6.06000311e-03,prob_range={4.64073139e-01,4.77120137e-01},prob(percent)="47",prob+-sd="47+-1"]:2.458260e-02[&length_mean=2.88361736e-02,length_median=2.45826000e-02,length_95%HPD={3.24085300e-06,6.91105700e-02}])[&prob=3.73148898e-01,prob_stddev=5.60524543e-03,prob_range={3.66458740e-01,3.80077139e-01},prob(percent)="37",prob+-sd="37+-1"]:2.573030e-02[&length_mean=2.98104552e-02,length_median=2.57303000e-02,length_95%HPD={8.49871400e-06,6.88054700e-02}])[&prob=2.03359364e-01,prob_stddev=7.01970776e-03,prob_range={1.96943003e-01,2.13323175e-01},prob(percent)="20",prob+-sd="20+-1"]:2.198609e-02[&length_mean=2.55040095e-02,length_median=2.19860900e-02,length_95%HPD={2.86929400e-04,5.85248400e-02}],20[&prob=1.00000000e+00,prob_stddev=0.00000000e+00,prob_range={1.00000000e+00,1.00000000e+00},prob(percent)="100",prob+-sd="100+-0"]:6.939378e-03[&length_mean=1.01502668e-02,length_median=6.93937800e-03,length_95%HPD={5.93784700e-08,3.06623200e-02}])[&prob=1.49588115e-01,prob_stddev=4.64867580e-03,prob_range={1.46231132e-01,1.56087805e-01},prob(percent)="15",prob+-sd="15+-0"]:1.713321e-02[&length_mean=2.06743976e-02,length_median=1.71332100e-02,length_95%HPD={9.35942700e-06,5.05502300e-02}])[&prob=1.49909528e-01,prob_stddev=2.24906340e-03,prob_range={1.47802486e-01,1.52278463e-01},prob(percent)="15",prob+-sd="15+-0"]:2.613219e-02[&length_mean=3.04478626e-02,length_median=2.61321900e-02,length_95%HPD={5.23692200e-06,7.23923800e-02}],((14[&prob=1.00000000e+00,prob_stddev=0.00000000e+00,prob_range={1.00000000e+00,1.00000000e+00},prob(percent)="100",prob+-sd="100+-0"]:3.673068e-02[&length_mean=4.10584783e-02,length_median=3.67306800e-02,length_95%HPD={4.39290700e-03,8.70589000e-02}],(16[&prob=1.00000000e+00,prob_stddev=0.00000000e+00,prob_range={1.00000000e+00,1.00000000e+00},prob(percent)="100",prob+-sd="100+-0"]:5.599444e-02[&length_mean=6.10618059e-02,length_median=5.59944400e-02,length_95%HPD={1.36849000e-02,1.19282700e-01}],17[&prob=1.00000000e+00,prob_stddev=0.00000000e+00,prob_range={1.00000000e+00,1.00000000e+00},prob(percent)="100",prob+-sd="100+-0"]:1.146826e-02[&length_mean=1.60098456e-02,length_median=1.14682600e-02,length_95%HPD={6.28538800e-08,4.65957400e-02}])[&prob=8.17365840e-01,prob_stddev=1.49595525e-03,prob_range={8.15151659e-01,8.18437217e-01},prob(percent)="82",prob+-sd="82+-0"]:3.902503e-02[&length_mean=4.31419986e-02,length_median=3.90250300e-02,length_95%HPD={2.17359300e-06,9.18831500e-02}])[&prob=2.67177753e-01,prob_stddev=2.18311383e-03,prob_range={2.65558783e-01,2.70177611e-01},prob(percent)="27",prob+-sd="27+-0"]:1.884700e-02[&length_mean=2.36150296e-02,length_median=1.88470000e-02,length_95%HPD={2.22965700e-06,6.13388000e-02}],15[&prob=1.00000000e+00,prob_stddev=0.00000000e+00,prob_range={1.00000000e+00,1.00000000e+00},prob(percent)="100",prob+-sd="100+-0"]:3.389792e-02[&length_mean=3.80985660e-02,length_median=3.38979200e-02,length_95%HPD={1.42374100e-03,8.25988500e-02}])[&prob=1.38279130e-01,prob_stddev=3.50083196e-03,prob_range={1.34374554e-01,1.41898005e-01},prob(percent)="14",prob+-sd="14+-0"]:1.920309e-02[&length_mean=2.32090412e-02,length_median=1.92030900e-02,length_95%HPD={2.95091600e-06,5.69362900e-02}])[&prob=1.34517404e-01,prob_stddev=4.05013303e-03,prob_range={1.30422361e-01,1.38231513e-01},prob(percent)="13",prob+-sd="13+-0"]:2.021395e-02[&length_mean=2.46380738e-02,length_median=2.02139500e-02,length_95%HPD={1.41703300e-06,6.19780300e-02}],13[&prob=1.00000000e+00,prob_stddev=0.00000000e+00,prob_range={1.00000000e+00,1.00000000e+00},prob(percent)="100",prob+-sd="100+-0"]:3.165311e-02[&length_mean=3.56616794e-02,length_median=3.16531100e-02,length_95%HPD={5.11147000e-05,7.83439300e-02}])[&prob=4.53716490e-01,prob_stddev=3.32602442e-03,prob_range={4.49788105e-01,4.56883006e-01},prob(percent)="45",prob+-sd="45+-0"]:4.290464e-02[&length_mean=4.70353551e-02,length_median=4.29046400e-02,length_95%HPD={3.98156200e-03,9.88288900e-02}],33[&prob=1.00000000e+00,prob_stddev=0.00000000e+00,prob_range={1.00000000e+00,1.00000000e+00},prob(percent)="100",prob+-sd="100+-0"]:1.516258e-02[&length_mean=1.96243992e-02,length_median=1.51625800e-02,length_95%HPD={5.07253100e-07,5.31102100e-02}])[&prob=2.05764011e-01,prob_stddev=2.17804482e-03,prob_range={2.02609400e-01,2.07371078e-01},prob(percent)="21",prob+-sd="21+-0"]:2.047437e-02[&length_mean=2.44456403e-02,length_median=2.04743700e-02,length_95%HPD={1.20681600e-08,5.96355300e-02}],((((((27[&prob=1.00000000e+00,prob_stddev=0.00000000e+00,prob_range={1.00000000e+00,1.00000000e+00},prob(percent)="100",prob+-sd="100+-0"]:3.919686e-02[&length_mean=4.34693630e-02,length_median=3.91968600e-02,length_95%HPD={1.13967900e-07,9.26129800e-02}],28[&prob=1.00000000e+00,prob_stddev=0.00000000e+00,prob_range={1.00000000e+00,1.00000000e+00},prob(percent)="100",prob+-sd="100+-0"]:2.098671e-02[&length_mean=2.43197612e-02,length_median=2.09867100e-02,length_95%HPD={2.03706300e-04,5.48815300e-02}])[&prob=3.98397695e-01,prob_stddev=1.24009491e-03,prob_range={3.96552545e-01,3.99219085e-01},prob(percent)="40",prob+-sd="40+-0"]:1.239915e-02[&length_mean=1.55556538e-02,length_median=1.23991500e-02,length_95%HPD={3.52832600e-07,4.02879500e-02}],31[&prob=1.00000000e+00,prob_stddev=0.00000000e+00,prob_range={1.00000000e+00,1.00000000e+00},prob(percent)="100",prob+-sd="100+-0"]:5.811717e-03[&length_mean=8.58280650e-03,length_median=5.81171700e-03,length_95%HPD={2.48516800e-08,2.62364800e-02}])[&prob=4.94559783e-01,prob_stddev=1.68053058e-03,prob_range={4.93214609e-01,4.96690634e-01},prob(percent)="49",prob+-sd="49+-0"]:1.864763e-02[&length_mean=2.20245853e-02,length_median=1.86476300e-02,length_95%HPD={5.46285200e-06,5.19178300e-02}],(29[&prob=1.00000000e+00,prob_stddev=0.00000000e+00,prob_range={1.00000000e+00,1.00000000e+00},prob(percent)="100",prob+-sd="100+-0"]:3.652514e-02[&length_mean=4.02288435e-02,length_median=3.65251400e-02,length_95%HPD={7.29234000e-03,8.16994400e-02}],30[&prob=1.00000000e+00,prob_stddev=0.00000000e+00,prob_range={1.00000000e+00,1.00000000e+00},prob(percent)="100",prob+-sd="100+-0"]:2.132443e-02[&length_mean=2.47486539e-02,length_median=2.13244300e-02,length_95%HPD={3.86793900e-05,5.66089900e-02}])[&prob=6.53897433e-01,prob_stddev=4.93019583e-03,prob_range={6.47064426e-01,6.58492453e-01},prob(percent)="65",prob+-sd="65+-0"]:1.837300e-02[&length_mean=2.19077026e-02,length_median=1.83730000e-02,length_95%HPD={8.28544100e-07,5.35476900e-02}])[&prob=9.72263226e-01,prob_stddev=1.17829484e-03,prob_range={9.70525213e-01,9.73096519e-01},prob(percent)="97",prob+-sd="97+-0"]:1.015464e-01[&length_mean=1.07490471e-01,length_median=1.01546400e-01,length_95%HPD={1.87011400e-02,2.05127300e-01}],(38[&prob=1.00000000e+00,prob_stddev=0.00000000e+00,prob_range={1.00000000e+00,1.00000000e+00},prob(percent)="100",prob+-sd="100+-0"]:5.060174e-02[&length_mean=5.52884160e-02,length_median=5.06017400e-02,length_95%HPD={8.32665600e-03,1.11306500e-01}],((39[&prob=1.00000000e+00,prob_stddev=0.00000000e+00,prob_range={1.00000000e+00,1.00000000e+00},prob(percent)="100",prob+-sd="100+-0"]:6.456622e-03[&length_mean=9.29992795e-03,length_median=6.45662200e-03,length_95%HPD={1.13080100e-07,2.78898300e-02}],41[&prob=1.00000000e+00,prob_stddev=0.00000000e+00,prob_range={1.00000000e+00,1.00000000e+00},prob(percent)="100",prob+-sd="100+-0"]:1.090457e-02[&length_mean=1.38603169e-02,length_median=1.09045700e-02,length_95%HPD={6.55611600e-07,3.68388500e-02}])[&prob=5.88971954e-01,prob_stddev=2.95249636e-03,prob_range={5.85638779e-01,5.92447979e-01},prob(percent)="59",prob+-sd="59+-0"]:1.230212e-02[&length_mean=1.52083912e-02,length_median=1.23021200e-02,length_95%HPD={9.64775000e-07,3.83645700e-02}],(40[&prob=1.00000000e+00,prob_stddev=0.00000000e+00,prob_range={1.00000000e+00,1.00000000e+00},prob(percent)="100",prob+-sd="100+-0"]:5.435289e-03[&length_mean=7.98702509e-03,length_median=5.43528900e-03,length_95%HPD={2.32384300e-08,2.43658200e-02}],42[&prob=1.00000000e+00,prob_stddev=0.00000000e+00,prob_range={1.00000000e+00,1.00000000e+00},prob(percent)="100",prob+-sd="100+-0"]:1.251324e-02[&length_mean=1.53644471e-02,length_median=1.25132400e-02,length_95%HPD={2.52071800e-05,3.81435300e-02}])[&prob=4.21313271e-01,prob_stddev=3.91192450e-03,prob_range={4.16075425e-01,4.25503547e-01},prob(percent)="42",prob+-sd="42+-0"]:8.489839e-03[&length_mean=1.14752418e-02,length_median=8.48983900e-03,length_95%HPD={7.10620600e-07,3.23111500e-02}])[&prob=5.85662587e-01,prob_stddev=4.93050241e-03,prob_range={5.78305795e-01,5.88495786e-01},prob(percent)="59",prob+-sd="59+-0"]:2.163131e-02[&length_mean=2.60173714e-02,length_median=2.16313100e-02,length_95%HPD={9.13347600e-07,6.42529500e-02}])[&prob=9.97678682e-01,prob_stddev=4.17609387e-04,prob_range={9.97142993e-01,9.98142946e-01},prob(percent)="100",prob+-sd="100+-0"]:8.559848e-02[&length_mean=9.51518997e-02,length_median=8.55984800e-02,length_95%HPD={1.70905800e-02,1.96309400e-01}])[&prob=9.88667206e-01,prob_stddev=8.63252521e-04,prob_range={9.87762488e-01,9.89429075e-01},prob(percent)="99",prob+-sd="99+-0"]:7.981960e-02[&length_mean=8.73196251e-02,length_median=7.98196000e-02,length_95%HPD={1.63861700e-02,1.73175200e-01}],34[&prob=1.00000000e+00,prob_stddev=0.00000000e+00,prob_range={1.00000000e+00,1.00000000e+00},prob(percent)="100",prob+-sd="100+-0"]:9.103342e-03[&length_mean=1.26238756e-02,length_median=9.10334200e-03,length_95%HPD={1.61175000e-07,3.65238600e-02}])[&prob=4.60739965e-01,prob_stddev=3.73014996e-03,prob_range={4.56883006e-01,4.65311176e-01},prob(percent)="46",prob+-sd="46+-0"]:1.507484e-02[&length_mean=1.84695747e-02,length_median=1.50748400e-02,length_95%HPD={2.69769300e-06,4.58996700e-02}],35[&prob=1.00000000e+00,prob_stddev=0.00000000e+00,prob_range={1.00000000e+00,1.00000000e+00},prob(percent)="100",prob+-sd="100+-0"]:1.173975e-02[&length_mean=1.50625081e-02,length_median=1.17397500e-02,length_95%HPD={1.05743100e-07,4.01758600e-02}])[&prob=5.40914718e-01,prob_stddev=5.69458668e-03,prob_range={5.32403219e-01,5.44402647e-01},prob(percent)="54",prob+-sd="54+-1"]:2.422603e-02[&length_mean=2.85247939e-02,length_median=2.42260300e-02,length_95%HPD={5.16498400e-06,6.88158300e-02}])[&prob=2.14215990e-01,prob_stddev=3.24735153e-03,prob_range={2.10989953e-01,2.18180087e-01},prob(percent)="21",prob+-sd="21+-0"]:3.504894e-02[&length_mean=4.02032843e-02,length_median=3.50489400e-02,length_95%HPD={3.50579600e-06,9.38757300e-02}]);
end;
