# Supplementary material for: Phylogenetic relationships of Neogene hamsters (Mammalia, Rodentia, Cricetinae) revealed under Bayesian inference and maximum parsimony
Source: PeerJ. 2024 Nov 15;12:e18440. doi: 10.7717/peerj.18440 (PMC11572387; doi:10.7717/peerj.18440)
Supplement: Supplemental Information 3 [file peerj-12-18440-s003.zip › S3-SteppingStoneSampling+TreeReconstructions/TreeReconstructions/BayesianInference/NonCal/stdout.txt]

running: /mnt/home/cipres/opt/popeye/mrbayes/3.2.7a/mb < paramfile.txt
running: /mnt/home/cipres/opt/popeye/mrbayes/3.2.7a/mb < paramfile.txt
running: /mnt/home/cipres/opt/popeye/mrbayes/3.2.7a/mb < paramfile.txt
running: /mnt/home/cipres/opt/popeye/mrbayes/3.2.7a/mb < paramfile.txt
running: /mnt/home/cipres/opt/popeye/mrbayes/3.2.7a/mb < paramfile.txt
running: /mnt/home/cipres/opt/popeye/mrbayes/3.2.7a/mb < paramfile.txt
running: /mnt/home/cipres/opt/popeye/mrbayes/3.2.7a/mb < paramfile.txt
running: /mnt/home/cipres/opt/popeye/mrbayes/3.2.7a/mb < paramfile.txt
running: /mnt/home/cipres/opt/popeye/mrbayes/3.2.7a/mb < paramfile.txt
running: /mnt/home/cipres/opt/popeye/mrbayes/3.2.7a/mb < paramfile.txt
running: /mnt/home/cipres/opt/popeye/mrbayes/3.2.7a/mb < paramfile.txt
running: /mnt/home/cipres/opt/popeye/mrbayes/3.2.7a/mb < paramfile.txt
running: /mnt/home/cipres/opt/popeye/mrbayes/3.2.7a/mb < paramfile.txt
running: /mnt/home/cipres/opt/popeye/mrbayes/3.2.7a/mb < paramfile.txt
running: /mnt/home/cipres/opt/popeye/mrbayes/3.2.7a/mb < paramfile.txt
running: /mnt/home/cipres/opt/popeye/mrbayes/3.2.7a/mb < paramfile.txt
running: /mnt/home/cipres/opt/popeye/mrbayes/3.2.7a/mb < paramfile.txt
running: /mnt/home/cipres/opt/popeye/mrbayes/3.2.7a/mb < paramfile.txt
running: /mnt/home/cipres/opt/popeye/mrbayes/3.2.7a/mb < paramfile.txt
running: /mnt/home/cipres/opt/popeye/mrbayes/3.2.7a/mb < paramfile.txt
running: /mnt/home/cipres/opt/popeye/mrbayes/3.2.7a/mb < paramfile.txt
running: /mnt/home/cipres/opt/popeye/mrbayes/3.2.7a/mb < paramfile.txt
running: /mnt/home/cipres/opt/popeye/mrbayes/3.2.7a/mb < paramfile.txt
running: /mnt/home/cipres/opt/popeye/mrbayes/3.2.7a/mb < paramfile.txt


                            MrBayes 3.2.7a x86_64

                      (Bayesian Analysis of Phylogeny)

                             (Parallel version)
                         (24 processors available)

              Distributed under the GNU General Public License


               Type "help" or "help <command>" for information
                     on the commands that are available.

                   Type "about" for authorship and general
                       information about the program.


MrBayes > 
   Setting autoclose to yes

MrBayes > 
   Setting nowarnings to yes

MrBayes > 
   Setting usebeagle to yes
   Setting beagleprecision to double
   Setting beaglesse to Yes
   Setting beaglescaling to Dynamic
   Setting beaglethreads to No

MrBayes > 
   Executing file "infile.nex"
   UNIX line termination
   Longest line length = 186
   Parsing file
   Expecting NEXUS formatted file
   Reading data block
      Allocated taxon set
      Allocated matrix
      Defining new matrix with 44 taxa and 116 characters
      Data is Standard
      Gaps coded as -
      Missing data coded as ?
      WARNING: MrBayes does not support 'symbols' specification; default symbols assumed
      Taxon  1 -> Eucricetodon_wangae
      Taxon  2 -> Apocricetus_plinii
      Taxon  3 -> Apocricetus_alberti
      Taxon  4 -> Apocricetus_angustidens
      Taxon  5 -> Apocricetus_barrierei
      Taxon  6 -> Apocricetus_darderi
      Taxon  7 -> Pseudocricetus_polgardiensis
      Taxon  8 -> Pseudocricetus_orienteuropaeus
      Taxon  9 -> Pseudocricetus_kormosi
      Taxon 10 -> Hattomys_beetsi
      Taxon 11 -> Hattomys_nazarii
      Taxon 12 -> Hattomys_gargantua
      Taxon 13 -> Neocricetodon_ambarrensis
      Taxon 14 -> Neocricetodon_fahlbuschi
      Taxon 15 -> Neocricetodon_moldavicus
      Taxon 16 -> Neocricetodon_nestori
      Taxon 17 -> Neocricetodon_browni
      Taxon 18 -> Neocricetodon_progressus
      Taxon 19 -> Neocricetodon_occidentalis
      Taxon 20 -> Neocricetodon_hanae
      Taxon 21 -> Neocricetodon_grangeri
      Taxon 22 -> Neocricetodon_intermedius
      Taxon 23 -> Neocricetodon_polonicus
      Taxon 24 -> Neocricetodon_magnus
      Taxon 25 -> Neocricetodon_similis
      Taxon 26 -> Neocricetodon_skofleki
      Taxon 27 -> Collimys_transversus
      Taxon 28 -> Collimys_gudrunae
      Taxon 29 -> Collimys_hiri
      Taxon 30 -> Collimys_longidens
      Taxon 31 -> Collimys_dobosi
      Taxon 32 -> Cricetulodon_complicidens
      Taxon 33 -> Cricetulodon_hartenbergeri
      Taxon 34 -> Cricetulodon_sabadellensis
      Taxon 35 -> Cricetulodon_bugesiensis
      Taxon 36 -> Cricetulodon_lucentensis
      Taxon 37 -> Cricetulodon_meini
      Taxon 38 -> Rotundomys_freiriensis
      Taxon 39 -> Rotundomys_intimus
      Taxon 40 -> Rotundomys_sabatieri
      Taxon 41 -> Rotundomys_montisrotundi
      Taxon 42 -> Rotundomys_bressanus
      Taxon 43 -> Cricetus_cricetus
      Taxon 44 -> Nothocricetulus_migratorius
      Successfully read matrix
      Setting default partition (does not divide up characters)
      Setting model defaults
      Seed (for generating default start values) = 1707311263
      WARNING: There are 39 characters incompatible with the specified
               coding bias. These characters will be excluded.
      Setting output file names to "infile.nex.run<i>.<p|t>"
   Exiting data block
   Reading mrbayes block
      Setting autoclose to yes
      Setting nowarnings to yes
      Setting outgroup to taxon "Eucricetodon_wangae"
      Enabling Coding Variable
      Setting Rates to Gamma
      Successfully set likelihood model parameters
      WARNING: There are 39 characters incompatible with the specified
               coding bias. These characters will be excluded.
      Setting number of generations to 30000000
      Using relative burnin (a fraction of samples discarded).
      Setting burnin fraction to 0.30
      Setting print frequency to 1000
      Setting sample frequency to 1000
      WARNING: Reallocation of zero size attempted. This is probably a bug. Problems may follow.
      WARNING: Reallocation of zero size attempted. This is probably a bug. Problems may follow.
      Setting number of runs to 4
      WARNING: Allocation of zero size attempted. This is probably a bug; problems may follow.
      Setting number of chains to 6
      Setting heating parameter to 0.020000
      Setting number of swaps per swapping cycle to 3
      Setting chain output file names to "infile.nex.run<i>.<p/t>"
      Successfully set chain parameters
      Running Markov chain
      MCMC stamp = 0290991166
      Seed = 831802751
      Swapseed = 1707311263
      Model settings:

         Data not partitioned --
            Datatype  = Standard
            Coding    = Variable
            # States  = Variable, up to 10
                        State frequencies are fixed to be equal
            Rates     = Gamma
                        The distribution is approximated using 4 categories.
                        Shape parameter is exponentially
                        distributed with parameter (1.00).

      Active parameters: 

         Parameters
         ---------------------
         Statefreq           1
         Shape               2
         Ratemultiplier      3
         Topology            4
         Brlens              5
         ---------------------

         1 --  Parameter  = Alpha_symdir
               Type       = Symmetric diricihlet/beta distribution alpha_i parameter
               Prior      = Symmetric dirichlet with all parameters equal to infinity

         2 --  Parameter  = Alpha
               Type       = Shape of scaled gamma distribution of site rates
               Prior      = Exponential(1.00)

         3 --  Parameter  = Ratemultiplier
               Type       = Partition-specific rate multiplier
               Prior      = Fixed(1.0)

         4 --  Parameter  = Tau
               Type       = Topology
               Prior      = All topologies equally probable a priori
               Subparam.  = V

         5 --  Parameter  = V
               Type       = Branch lengths
               Prior      = Unconstrained:GammaDir(1.0,0.1000,1.0,1.0)


      Number of chains per MPI processor = 1

      The MCMC sampler will use the following moves:
         With prob.  Chain will use move
            1.96 %   Multiplier(Alpha)
            9.80 %   ExtSPR(Tau,V)
            9.80 %   ExtTBR(Tau,V)
            9.80 %   NNI(Tau,V)
            9.80 %   ParsSPR(Tau,V)
           39.22 %   Multiplier(V)
           13.73 %   Nodeslider(V)
            5.88 %   TLMultiplier(V)

      Division 1 has 77 unique site patterns
      Initializing conditional likelihoods
      Using standard non-SSE likelihood calculator for division 1 (single-precision)

      Initial log likelihoods and log prior probs for run 1:
         Chain 1 -- -2221.786061 -- 98.838705

      There are 23 more chains on other processor(s)


      Using a relative burnin of 30.0 % for diagnostics

      Chain results (30000000 generations requested):

         0 -- [-2221.786] [...23 remote chains...] 
      1000 -- (-1309.483) [...23 remote chains...] -- 8:19:59
      2000 -- (-1200.391) [...23 remote chains...] -- 4:09:59
      3000 -- (-1166.940) [...23 remote chains...] -- 2:46:39
      4000 -- (-1158.099) [...23 remote chains...] -- 4:09:58
      5000 -- (-1153.523) [...23 remote chains...] -- 3:19:58

      Average standard deviation of split frequencies: 0.133231

      6000 -- (-1147.027) [...23 remote chains...] -- 2:46:38
      7000 -- (-1145.146) [...23 remote chains...] -- 3:34:14
      8000 -- (-1139.057) [...23 remote chains...] -- 3:07:27
      9000 -- (-1146.146) [...23 remote chains...] -- 2:46:37
      10000 -- (-1149.724) [...23 remote chains...] -- 3:19:56

      Average standard deviation of split frequencies: 0.091290

      11000 -- (-1157.425) [...23 remote chains...] -- 3:01:45
      12000 -- [-1134.978] [...23 remote chains...] -- 2:46:36
      13000 -- [-1150.270] [...23 remote chains...] -- 3:12:13
      14000 -- [-1139.604] [...23 remote chains...] -- 2:58:29
      15000 -- (-1153.645) [...23 remote chains...] -- 2:46:35

      Average standard deviation of split frequencies: 0.111689

      16000 -- [-1132.332] [...23 remote chains...] -- 3:07:24
      17000 -- (-1135.737) [...23 remote chains...] -- 2:56:22
      18000 -- (-1134.451) [...23 remote chains...] -- 2:46:34
      19000 -- (-1141.946) [...23 remote chains...] -- 3:04:05
      20000 -- (-1131.217) [...23 remote chains...] -- 2:54:53

      Average standard deviation of split frequencies: 0.097233

      21000 -- (-1145.013) [...23 remote chains...] -- 2:46:33
      22000 -- (-1146.153) [...23 remote chains...] -- 3:01:41
      23000 -- (-1146.194) [...23 remote chains...] -- 2:53:46
      24000 -- (-1148.704) [...23 remote chains...] -- 2:46:32
      25000 -- (-1151.962) [...23 remote chains...] -- 2:39:52

      Average standard deviation of split frequencies: 0.081755

      26000 -- (-1155.150) [...23 remote chains...] -- 2:52:55
      27000 -- (-1143.984) [...23 remote chains...] -- 2:46:31
      28000 -- (-1144.505) [...23 remote chains...] -- 2:40:33
      29000 -- [-1134.187] [...23 remote chains...] -- 2:52:14
      30000 -- [-1151.400] [...23 remote chains...] -- 2:46:30

      Average standard deviation of split frequencies: 0.089245

      31000 -- (-1150.816) [...23 remote chains...] -- 2:41:07
      32000 -- (-1134.630) [...23 remote chains...] -- 2:51:41
      33000 -- (-1149.928) [...23 remote chains...] -- 2:46:29
      34000 -- (-1139.950) [...23 remote chains...] -- 2:41:34
      35000 -- (-1170.115) [...23 remote chains...] -- 2:51:13

      Average standard deviation of split frequencies: 0.076730

      36000 -- (-1164.125) [...23 remote chains...] -- 2:46:28
      37000 -- [-1139.649] [...23 remote chains...] -- 2:41:57
      38000 -- (-1150.004) [...23 remote chains...] -- 2:50:50
      39000 -- (-1145.485) [...23 remote chains...] -- 2:46:27
      40000 -- (-1144.201) [...23 remote chains...] -- 2:42:17

      Average standard deviation of split frequencies: 0.068314

      41000 -- (-1162.673) [...23 remote chains...] -- 2:50:29
      42000 -- (-1167.188) [...23 remote chains...] -- 2:46:26
      43000 -- (-1139.308) [...23 remote chains...] -- 2:42:33
      44000 -- (-1145.575) [...23 remote chains...] -- 2:38:51
      45000 -- (-1142.766) [...23 remote chains...] -- 2:46:25

      Average standard deviation of split frequencies: 0.069684

      46000 -- (-1152.951) [...23 remote chains...] -- 2:42:47
      47000 -- (-1155.289) [...23 remote chains...] -- 2:39:19
      48000 -- [-1135.432] [...23 remote chains...] -- 2:46:24
      49000 -- (-1141.740) [...23 remote chains...] -- 2:42:59
      50000 -- (-1146.029) [...23 remote chains...] -- 2:39:44

      Average standard deviation of split frequencies: 0.063671

      51000 -- (-1142.244) [...23 remote chains...] -- 2:46:23
      52000 -- (-1144.720) [...23 remote chains...] -- 2:43:10
      53000 -- (-1137.672) [...23 remote chains...] -- 2:40:05
      54000 -- (-1142.025) [...23 remote chains...] -- 2:46:22
      55000 -- (-1153.933) [...23 remote chains...] -- 2:43:20

      Average standard deviation of split frequencies: 0.057962

      56000 -- (-1166.733) [...23 remote chains...] -- 2:40:24
      57000 -- (-1147.318) [...23 remote chains...] -- 2:46:21
      58000 -- [-1139.409] [...23 remote chains...] -- 2:43:28
      59000 -- (-1135.157) [...23 remote chains...] -- 2:40:42
      60000 -- [-1150.111] [...23 remote chains...] -- 2:46:20

      Average standard deviation of split frequencies: 0.060184

      61000 -- (-1155.743) [...23 remote chains...] -- 2:43:36
      62000 -- (-1154.374) [...23 remote chains...] -- 2:40:57
      63000 -- (-1130.599) [...23 remote chains...] -- 2:46:19
      64000 -- (-1135.637) [...23 remote chains...] -- 2:43:42
      65000 -- [-1125.381] [...23 remote chains...] -- 2:41:11

      Average standard deviation of split frequencies: 0.057040

      66000 -- [-1139.772] [...23 remote chains...] -- 2:46:18
      67000 -- (-1136.296) [...23 remote chains...] -- 2:43:48
      68000 -- [-1145.084] [...23 remote chains...] -- 2:41:23
      69000 -- (-1143.279) [...23 remote chains...] -- 2:46:17
      70000 -- [-1153.483] [...23 remote chains...] -- 2:43:54

      Average standard deviation of split frequencies: 0.055409

      71000 -- (-1140.165) [...23 remote chains...] -- 2:41:35
      72000 -- (-1159.160) [...23 remote chains...] -- 2:46:16
      73000 -- (-1132.319) [...23 remote chains...] -- 2:43:59
      74000 -- (-1148.656) [...23 remote chains...] -- 2:41:45
      75000 -- [-1152.732] [...23 remote chains...] -- 2:46:15

      Average standard deviation of split frequencies: 0.054018

      76000 -- (-1147.575) [...23 remote chains...] -- 2:44:03
      77000 -- (-1149.946) [...23 remote chains...] -- 2:41:55
      78000 -- (-1156.057) [...23 remote chains...] -- 2:46:14
      79000 -- (-1138.778) [...23 remote chains...] -- 2:44:07
      80000 -- (-1143.477) [...23 remote chains...] -- 2:42:04

      Average standard deviation of split frequencies: 0.052098

      81000 -- (-1139.114) [...23 remote chains...] -- 2:46:13
      82000 -- (-1149.291) [...23 remote chains...] -- 2:44:11
      83000 -- (-1152.347) [...23 remote chains...] -- 2:42:12
      84000 -- (-1139.788) [...23 remote chains...] -- 2:40:15
      85000 -- (-1156.896) [...23 remote chains...] -- 2:44:14

      Average standard deviation of split frequencies: 0.050948

      86000 -- (-1161.009) [...23 remote chains...] -- 2:42:19
      87000 -- (-1139.947) [...23 remote chains...] -- 2:40:27
      88000 -- (-1152.342) [...23 remote chains...] -- 2:44:17
      89000 -- (-1143.632) [...23 remote chains...] -- 2:42:26
      90000 -- (-1134.832) [...23 remote chains...] -- 2:40:37

      Average standard deviation of split frequencies: 0.048917

      91000 -- [-1140.046] [...23 remote chains...] -- 2:44:20
      92000 -- [-1147.590] [...23 remote chains...] -- 2:42:32
      93000 -- (-1127.453) [...23 remote chains...] -- 2:40:47
      94000 -- (-1135.168) [...23 remote chains...] -- 2:44:22
      95000 -- (-1142.366) [...23 remote chains...] -- 2:42:38

      Average standard deviation of split frequencies: 0.046921

      96000 -- (-1142.640) [...23 remote chains...] -- 2:40:56
      97000 -- (-1151.768) [...23 remote chains...] -- 2:44:24
      98000 -- (-1154.538) [...23 remote chains...] -- 2:42:43
      99000 -- (-1149.952) [...23 remote chains...] -- 2:41:04
      100000 -- (-1153.426) [...23 remote chains...] -- 2:44:27

      Average standard deviation of split frequencies: 0.047937

      101000 -- (-1140.355) [...23 remote chains...] -- 2:42:48
      102000 -- (-1165.182) [...23 remote chains...] -- 2:41:12
      103000 -- (-1157.817) [...23 remote chains...] -- 2:44:28
      104000 -- (-1148.444) [...23 remote chains...] -- 2:42:53
      105000 -- (-1142.789) [...23 remote chains...] -- 2:41:20

      Average standard deviation of split frequencies: 0.046032

      106000 -- (-1145.016) [...23 remote chains...] -- 2:44:30
      107000 -- (-1144.602) [...23 remote chains...] -- 2:42:58
      108000 -- (-1131.813) [...23 remote chains...] -- 2:41:27
      109000 -- (-1154.408) [...23 remote chains...] -- 2:44:32
      110000 -- [-1146.349] [...23 remote chains...] -- 2:43:02

      Average standard deviation of split frequencies: 0.044383

      111000 -- (-1136.773) [...23 remote chains...] -- 2:41:33
      112000 -- (-1146.922) [...23 remote chains...] -- 2:44:33
      113000 -- (-1151.350) [...23 remote chains...] -- 2:43:06
      114000 -- (-1142.687) [...23 remote chains...] -- 2:41:39
      115000 -- [-1133.979] [...23 remote chains...] -- 2:44:35

      Average standard deviation of split frequencies: 0.043707

      116000 -- [-1143.628] [...23 remote chains...] -- 2:43:09
      117000 -- (-1138.476) [...23 remote chains...] -- 2:41:45
      118000 -- (-1128.720) [...23 remote chains...] -- 2:40:23
      119000 -- (-1134.100) [...23 remote chains...] -- 2:43:12
      120000 -- (-1134.794) [...23 remote chains...] -- 2:41:51

      Average standard deviation of split frequencies: 0.044070

      121000 -- (-1141.551) [...23 remote chains...] -- 2:40:30
      122000 -- (-1144.269) [...23 remote chains...] -- 2:43:16
      123000 -- (-1137.238) [...23 remote chains...] -- 2:41:56
      124000 -- (-1135.237) [...23 remote chains...] -- 2:40:37
      125000 -- (-1158.026) [...23 remote chains...] -- 2:43:19

      Average standard deviation of split frequencies: 0.042782

      126000 -- (-1152.679) [...23 remote chains...] -- 2:42:00
      127000 -- (-1152.814) [...23 remote chains...] -- 2:40:44
      128000 -- (-1150.747) [...23 remote chains...] -- 2:43:21
      129000 -- [-1139.079] [...23 remote chains...] -- 2:42:05
      130000 -- (-1151.426) [...23 remote chains...] -- 2:40:50

      Average standard deviation of split frequencies: 0.043457

      131000 -- (-1145.390) [...23 remote chains...] -- 2:43:24
      132000 -- (-1142.274) [...23 remote chains...] -- 2:42:09
      133000 -- (-1145.308) [...23 remote chains...] -- 2:40:56
      134000 -- (-1156.744) [...23 remote chains...] -- 2:39:43
      135000 -- (-1154.505) [...23 remote chains...] -- 2:42:13

      Average standard deviation of split frequencies: 0.040932

      136000 -- (-1152.235) [...23 remote chains...] -- 2:41:01
      137000 -- (-1149.512) [...23 remote chains...] -- 2:39:51
      138000 -- [-1146.104] [...23 remote chains...] -- 2:42:17
      139000 -- (-1158.257) [...23 remote chains...] -- 2:41:07
      140000 -- (-1153.524) [...23 remote chains...] -- 2:39:57

      Average standard deviation of split frequencies: 0.037960

      141000 -- (-1144.562) [...23 remote chains...] -- 2:42:21
      142000 -- (-1151.752) [...23 remote chains...] -- 2:41:12
      143000 -- (-1146.005) [...23 remote chains...] -- 2:40:04
      144000 -- (-1152.419) [...23 remote chains...] -- 2:42:24
      145000 -- (-1132.625) [...23 remote chains...] -- 2:41:17

      Average standard deviation of split frequencies: 0.038601

      146000 -- (-1161.688) [...23 remote chains...] -- 2:40:10
      147000 -- (-1152.102) [...23 remote chains...] -- 2:42:27
      148000 -- (-1136.427) [...23 remote chains...] -- 2:41:21
      149000 -- (-1141.854) [...23 remote chains...] -- 2:40:16
      150000 -- [-1131.088] [...23 remote chains...] -- 2:42:31

      Average standard deviation of split frequencies: 0.037943

      151000 -- [-1134.212] [...23 remote chains...] -- 2:41:26
      152000 -- (-1143.682) [...23 remote chains...] -- 2:40:22
      153000 -- (-1138.159) [...23 remote chains...] -- 2:42:33
      154000 -- (-1145.505) [...23 remote chains...] -- 2:41:30
      155000 -- (-1139.562) [...23 remote chains...] -- 2:40:27

      Average standard deviation of split frequencies: 0.036414

      156000 -- (-1152.559) [...23 remote chains...] -- 2:42:36
      157000 -- (-1149.180) [...23 remote chains...] -- 2:41:34
      158000 -- [-1142.376] [...23 remote chains...] -- 2:40:32
      159000 -- (-1156.383) [...23 remote chains...] -- 2:42:39
      160000 -- (-1152.162) [...23 remote chains...] -- 2:41:38

      Average standard deviation of split frequencies: 0.036190

      161000 -- (-1149.383) [...23 remote chains...] -- 2:40:37
      162000 -- (-1138.630) [...23 remote chains...] -- 2:39:37
      163000 -- (-1145.682) [...23 remote chains...] -- 2:41:41
      164000 -- (-1139.561) [...23 remote chains...] -- 2:40:42
      165000 -- (-1147.905) [...23 remote chains...] -- 2:42:44

      Average standard deviation of split frequencies: 0.035038

      166000 -- (-1144.675) [...23 remote chains...] -- 2:41:45
      167000 -- (-1159.221) [...23 remote chains...] -- 2:40:46
      168000 -- (-1147.520) [...23 remote chains...] -- 2:39:48
      169000 -- (-1159.615) [...23 remote chains...] -- 2:41:48
      170000 -- (-1139.791) [...23 remote chains...] -- 2:40:50

      Average standard deviation of split frequencies: 0.036022

      171000 -- [-1135.558] [...23 remote chains...] -- 2:42:48
      172000 -- [-1131.567] [...23 remote chains...] -- 2:41:51
      173000 -- [-1128.705] [...23 remote chains...] -- 2:40:54
      174000 -- (-1156.512) [...23 remote chains...] -- 2:39:59
      175000 -- (-1146.699) [...23 remote chains...] -- 2:41:54

      Average standard deviation of split frequencies: 0.035789

      176000 -- (-1143.755) [...23 remote chains...] -- 2:40:58
      177000 -- (-1145.191) [...23 remote chains...] -- 2:42:52
      178000 -- (-1153.664) [...23 remote chains...] -- 2:41:57
      179000 -- (-1152.656) [...23 remote chains...] -- 2:41:02
      180000 -- (-1146.069) [...23 remote chains...] -- 2:40:08

      Average standard deviation of split frequencies: 0.036120

      181000 -- (-1143.137) [...23 remote chains...] -- 2:42:00
      182000 -- (-1144.658) [...23 remote chains...] -- 2:41:06
      183000 -- (-1162.441) [...23 remote chains...] -- 2:40:13
      184000 -- (-1155.090) [...23 remote chains...] -- 2:42:02
      185000 -- (-1141.406) [...23 remote chains...] -- 2:41:09

      Average standard deviation of split frequencies: 0.037691

      186000 -- [-1140.858] [...23 remote chains...] -- 2:40:17
      187000 -- (-1149.357) [...23 remote chains...] -- 2:42:05
      188000 -- (-1140.648) [...23 remote chains...] -- 2:41:13
      189000 -- (-1141.193) [...23 remote chains...] -- 2:40:21
      190000 -- (-1152.145) [...23 remote chains...] -- 2:42:07

      Average standard deviation of split frequencies: 0.036576

      191000 -- [-1152.958] [...23 remote chains...] -- 2:41:16
      192000 -- (-1148.915) [...23 remote chains...] -- 2:40:25
      193000 -- (-1155.559) [...23 remote chains...] -- 2:42:09
      194000 -- (-1147.252) [...23 remote chains...] -- 2:41:19
      195000 -- (-1138.070) [...23 remote chains...] -- 2:40:29

      Average standard deviation of split frequencies: 0.035705

      196000 -- (-1133.549) [...23 remote chains...] -- 2:42:11
      197000 -- [-1146.484] [...23 remote chains...] -- 2:41:22
      198000 -- (-1161.766) [...23 remote chains...] -- 2:40:32
      199000 -- [-1147.088] [...23 remote chains...] -- 2:42:13
      200000 -- [-1157.770] [...23 remote chains...] -- 2:41:25

      Average standard deviation of split frequencies: 0.035956

      201000 -- (-1158.553) [...23 remote chains...] -- 2:40:36
      202000 -- (-1153.469) [...23 remote chains...] -- 2:42:15
      203000 -- (-1155.734) [...23 remote chains...] -- 2:41:27
      204000 -- (-1142.330) [...23 remote chains...] -- 2:40:39
      205000 -- (-1146.085) [...23 remote chains...] -- 2:42:17

      Average standard deviation of split frequencies: 0.035196

      206000 -- (-1145.845) [...23 remote chains...] -- 2:41:30
      207000 -- (-1153.364) [...23 remote chains...] -- 2:40:43
      208000 -- (-1149.986) [...23 remote chains...] -- 2:39:56
      209000 -- (-1147.701) [...23 remote chains...] -- 2:41:32
      210000 -- (-1147.387) [...23 remote chains...] -- 2:40:46

      Average standard deviation of split frequencies: 0.034027

      211000 -- (-1158.366) [...23 remote chains...] -- 2:40:00
      212000 -- [-1146.518] [...23 remote chains...] -- 2:41:35
      213000 -- (-1149.248) [...23 remote chains...] -- 2:40:49
      214000 -- (-1143.803) [...23 remote chains...] -- 2:40:03
      215000 -- [-1130.539] [...23 remote chains...] -- 2:41:37

      Average standard deviation of split frequencies: 0.034172

      216000 -- (-1143.752) [...23 remote chains...] -- 2:40:52
      217000 -- (-1145.507) [...23 remote chains...] -- 2:40:07
      218000 -- (-1136.894) [...23 remote chains...] -- 2:41:39
      219000 -- [-1130.875] [...23 remote chains...] -- 2:40:55
      220000 -- [-1140.041] [...23 remote chains...] -- 2:40:10

      Average standard deviation of split frequencies: 0.034129

      221000 -- (-1132.274) [...23 remote chains...] -- 2:41:41
      222000 -- (-1137.380) [...23 remote chains...] -- 2:40:57
      223000 -- [-1142.052] [...23 remote chains...] -- 2:40:14
      224000 -- (-1132.962) [...23 remote chains...] -- 2:39:30
      225000 -- (-1139.231) [...23 remote chains...] -- 2:41:00

      Average standard deviation of split frequencies: 0.033247

      226000 -- (-1133.110) [...23 remote chains...] -- 2:40:17
      227000 -- (-1139.110) [...23 remote chains...] -- 2:39:34
      228000 -- (-1135.469) [...23 remote chains...] -- 2:41:02
      229000 -- (-1145.645) [...23 remote chains...] -- 2:40:20
      230000 -- (-1142.793) [...23 remote chains...] -- 2:39:38

      Average standard deviation of split frequencies: 0.034469

      231000 -- (-1154.481) [...23 remote chains...] -- 2:41:05
      232000 -- (-1147.376) [...23 remote chains...] -- 2:40:23
      233000 -- (-1151.193) [...23 remote chains...] -- 2:39:41
      234000 -- (-1133.152) [...23 remote chains...] -- 2:41:07
      235000 -- [-1141.285] [...23 remote chains...] -- 2:40:26

      Average standard deviation of split frequencies: 0.032996

      236000 -- (-1138.792) [...23 remote chains...] -- 2:39:45
      237000 -- [-1139.717] [...23 remote chains...] -- 2:41:09
      238000 -- (-1144.762) [...23 remote chains...] -- 2:40:28
      239000 -- (-1142.098) [...23 remote chains...] -- 2:39:48
      240000 -- [-1143.691] [...23 remote chains...] -- 2:41:12

      Average standard deviation of split frequencies: 0.031223

      241000 -- (-1132.647) [...23 remote chains...] -- 2:40:31
      242000 -- (-1132.633) [...23 remote chains...] -- 2:39:51
      243000 -- [-1140.448] [...23 remote chains...] -- 2:39:11
      244000 -- (-1161.213) [...23 remote chains...] -- 2:40:34
      245000 -- (-1130.917) [...23 remote chains...] -- 2:39:54

      Average standard deviation of split frequencies: 0.032073

      246000 -- (-1136.471) [...23 remote chains...] -- 2:39:15
      247000 -- (-1139.188) [...23 remote chains...] -- 2:40:36
      248000 -- (-1146.159) [...23 remote chains...] -- 2:39:57
      249000 -- [-1132.373] [...23 remote chains...] -- 2:39:18
      250000 -- (-1142.625) [...23 remote chains...] -- 2:40:39

      Average standard deviation of split frequencies: 0.032351

      251000 -- (-1128.510) [...23 remote chains...] -- 2:40:00
      252000 -- [-1145.905] [...23 remote chains...] -- 2:39:21
      253000 -- (-1143.109) [...23 remote chains...] -- 2:40:41
      254000 -- (-1161.086) [...23 remote chains...] -- 2:40:03
      255000 -- (-1154.699) [...23 remote chains...] -- 2:39:25

      Average standard deviation of split frequencies: 0.032468

      256000 -- (-1150.601) [...23 remote chains...] -- 2:40:43
      257000 -- (-1140.744) [...23 remote chains...] -- 2:40:05
      258000 -- (-1157.434) [...23 remote chains...] -- 2:39:28
      259000 -- (-1160.848) [...23 remote chains...] -- 2:40:45
      260000 -- (-1151.837) [...23 remote chains...] -- 2:40:08

      Average standard deviation of split frequencies: 0.033261

      261000 -- (-1149.517) [...23 remote chains...] -- 2:39:31
      262000 -- (-1140.521) [...23 remote chains...] -- 2:38:54
      263000 -- [-1147.948] [...23 remote chains...] -- 2:40:10
      264000 -- (-1146.059) [...23 remote chains...] -- 2:39:34
      265000 -- [-1136.498] [...23 remote chains...] -- 2:38:57

      Average standard deviation of split frequencies: 0.032395

      266000 -- (-1134.251) [...23 remote chains...] -- 2:40:13
      267000 -- (-1144.487) [...23 remote chains...] -- 2:39:36
      268000 -- (-1149.604) [...23 remote chains...] -- 2:39:00
      269000 -- (-1138.333) [...23 remote chains...] -- 2:40:15
      270000 -- (-1142.776) [...23 remote chains...] -- 2:39:39

      Average standard deviation of split frequencies: 0.031807

      271000 -- [-1144.142] [...23 remote chains...] -- 2:39:03
      272000 -- (-1147.698) [...23 remote chains...] -- 2:40:17
      273000 -- (-1152.010) [...23 remote chains...] -- 2:39:42
      274000 -- (-1148.496) [...23 remote chains...] -- 2:39:07
      275000 -- [-1161.420] [...23 remote chains...] -- 2:40:20

      Average standard deviation of split frequencies: 0.031964

      276000 -- (-1152.182) [...23 remote chains...] -- 2:39:44
      277000 -- (-1147.247) [...23 remote chains...] -- 2:39:09
      278000 -- (-1142.546) [...23 remote chains...] -- 2:40:22
      279000 -- [-1139.555] [...23 remote chains...] -- 2:39:47
      280000 -- [-1131.023] [...23 remote chains...] -- 2:39:12

      Average standard deviation of split frequencies: 0.032432

      281000 -- (-1147.297) [...23 remote chains...] -- 2:38:38
      282000 -- (-1147.301) [...23 remote chains...] -- 2:39:49
      283000 -- (-1152.829) [...23 remote chains...] -- 2:39:15
      284000 -- (-1135.162) [...23 remote chains...] -- 2:38:41
      285000 -- (-1140.074) [...23 remote chains...] -- 2:39:52

      Average standard deviation of split frequencies: 0.033127

      286000 -- (-1156.337) [...23 remote chains...] -- 2:39:18
      287000 -- (-1143.396) [...23 remote chains...] -- 2:38:44
      288000 -- (-1139.039) [...23 remote chains...] -- 2:39:54
      289000 -- (-1144.087) [...23 remote chains...] -- 2:39:20
      290000 -- (-1138.098) [...23 remote chains...] -- 2:40:30

      Average standard deviation of split frequencies: 0.033171

      291000 -- (-1140.243) [...23 remote chains...] -- 2:39:56
      292000 -- (-1145.352) [...23 remote chains...] -- 2:39:23
      293000 -- (-1143.737) [...23 remote chains...] -- 2:38:50
      294000 -- [-1135.824] [...23 remote chains...] -- 2:39:58
      295000 -- [-1129.961] [...23 remote chains...] -- 2:39:26

      Average standard deviation of split frequencies: 0.032800

      296000 -- (-1138.230) [...23 remote chains...] -- 2:38:53
      297000 -- [-1139.914] [...23 remote chains...] -- 2:40:00
      298000 -- [-1137.479] [...23 remote chains...] -- 2:39:28
      299000 -- [-1143.063] [...23 remote chains...] -- 2:38:56
      300000 -- (-1141.999) [...23 remote chains...] -- 2:40:03

      Average standard deviation of split frequencies: 0.033251

      301000 -- (-1135.497) [...23 remote chains...] -- 2:39:30
      302000 -- (-1152.414) [...23 remote chains...] -- 2:38:58
      303000 -- (-1129.749) [...23 remote chains...] -- 2:40:04
      304000 -- (-1132.921) [...23 remote chains...] -- 2:39:33
      305000 -- (-1137.418) [...23 remote chains...] -- 2:39:01

      Average standard deviation of split frequencies: 0.032908

      306000 -- (-1140.419) [...23 remote chains...] -- 2:40:06
      307000 -- (-1142.510) [...23 remote chains...] -- 2:39:35
      308000 -- (-1141.247) [...23 remote chains...] -- 2:39:03
      309000 -- (-1136.316) [...23 remote chains...] -- 2:40:08
      310000 -- [-1124.582] [...23 remote chains...] -- 2:39:37

      Average standard deviation of split frequencies: 0.032145

      311000 -- [-1138.195] [...23 remote chains...] -- 2:39:06
      312000 -- (-1160.702) [...23 remote chains...] -- 2:40:10
      313000 -- [-1148.288] [...23 remote chains...] -- 2:39:39
      314000 -- [-1154.896] [...23 remote chains...] -- 2:39:08
      315000 -- (-1143.403) [...23 remote chains...] -- 2:40:12

      Average standard deviation of split frequencies: 0.032350

      316000 -- (-1149.836) [...23 remote chains...] -- 2:39:41
      317000 -- (-1143.879) [...23 remote chains...] -- 2:39:10
      318000 -- (-1153.641) [...23 remote chains...] -- 2:38:40
      319000 -- [-1134.655] [...23 remote chains...] -- 2:39:43
      320000 -- (-1143.008) [...23 remote chains...] -- 2:39:13

      Average standard deviation of split frequencies: 0.031600

      321000 -- (-1149.957) [...23 remote chains...] -- 2:40:15
      322000 -- (-1156.463) [...23 remote chains...] -- 2:39:45
      323000 -- (-1140.621) [...23 remote chains...] -- 2:39:15
      324000 -- (-1134.666) [...23 remote chains...] -- 2:38:45
      325000 -- (-1155.014) [...23 remote chains...] -- 2:39:47

      Average standard deviation of split frequencies: 0.030772

      326000 -- [-1133.981] [...23 remote chains...] -- 2:39:17
      327000 -- (-1125.351) [...23 remote chains...] -- 2:38:48
      328000 -- (-1132.994) [...23 remote chains...] -- 2:39:49
      329000 -- (-1143.427) [...23 remote chains...] -- 2:39:19
      330000 -- (-1134.370) [...23 remote chains...] -- 2:38:50

      Average standard deviation of split frequencies: 0.030779

      331000 -- (-1149.849) [...23 remote chains...] -- 2:39:50
      332000 -- (-1138.050) [...23 remote chains...] -- 2:39:21
      333000 -- (-1140.798) [...23 remote chains...] -- 2:38:52
      334000 -- (-1138.818) [...23 remote chains...] -- 2:39:52
      335000 -- [-1143.795] [...23 remote chains...] -- 2:39:23

      Average standard deviation of split frequencies: 0.031153

      336000 -- (-1153.817) [...23 remote chains...] -- 2:38:54
      337000 -- [-1144.696] [...23 remote chains...] -- 2:39:54
      338000 -- (-1138.685) [...23 remote chains...] -- 2:39:25
      339000 -- (-1153.318) [...23 remote chains...] -- 2:38:57
      340000 -- (-1131.466) [...23 remote chains...] -- 2:39:55

      Average standard deviation of split frequencies: 0.030947

      341000 -- (-1130.804) [...23 remote chains...] -- 2:39:27
      342000 -- (-1155.345) [...23 remote chains...] -- 2:38:59
      343000 -- (-1139.070) [...23 remote chains...] -- 2:38:30
      344000 -- (-1127.241) [...23 remote chains...] -- 2:39:29
      345000 -- (-1135.651) [...23 remote chains...] -- 2:39:01

      Average standard deviation of split frequencies: 0.031822

      346000 -- (-1139.280) [...23 remote chains...] -- 2:38:33
      347000 -- (-1129.348) [...23 remote chains...] -- 2:39:30
      348000 -- (-1162.236) [...23 remote chains...] -- 2:39:03
      349000 -- (-1148.819) [...23 remote chains...] -- 2:38:35
      350000 -- (-1151.689) [...23 remote chains...] -- 2:39:32

      Average standard deviation of split frequencies: 0.031226

      351000 -- (-1133.890) [...23 remote chains...] -- 2:39:05
      352000 -- (-1137.741) [...23 remote chains...] -- 2:38:37
      353000 -- (-1144.263) [...23 remote chains...] -- 2:39:34
      354000 -- (-1153.336) [...23 remote chains...] -- 2:39:07
      355000 -- (-1141.731) [...23 remote chains...] -- 2:38:39

      Average standard deviation of split frequencies: 0.031171

      356000 -- (-1146.107) [...23 remote chains...] -- 2:39:36
      357000 -- (-1149.325) [...23 remote chains...] -- 2:39:08
      358000 -- (-1154.828) [...23 remote chains...] -- 2:38:41
      359000 -- (-1145.232) [...23 remote chains...] -- 2:39:37
      360000 -- (-1135.356) [...23 remote chains...] -- 2:39:10

      Average standard deviation of split frequencies: 0.032336

      361000 -- (-1135.081) [...23 remote chains...] -- 2:38:43
      362000 -- [-1144.459] [...23 remote chains...] -- 2:39:39
      363000 -- [-1137.497] [...23 remote chains...] -- 2:39:12
      364000 -- (-1143.986) [...23 remote chains...] -- 2:38:45
      365000 -- (-1151.659) [...23 remote chains...] -- 2:38:19

      Average standard deviation of split frequencies: 0.032486

      366000 -- (-1147.504) [...23 remote chains...] -- 2:39:14
      367000 -- [-1139.236] [...23 remote chains...] -- 2:38:47
      368000 -- (-1145.573) [...23 remote chains...] -- 2:38:21
      369000 -- (-1135.551) [...23 remote chains...] -- 2:39:15
      370000 -- [-1137.818] [...23 remote chains...] -- 2:38:49

      Average standard deviation of split frequencies: 0.032285

      371000 -- [-1144.469] [...23 remote chains...] -- 2:38:23
      372000 -- (-1139.731) [...23 remote chains...] -- 2:39:17
      373000 -- [-1142.600] [...23 remote chains...] -- 2:38:51
      374000 -- (-1140.995) [...23 remote chains...] -- 2:38:25
      375000 -- (-1147.012) [...23 remote chains...] -- 2:39:19

      Average standard deviation of split frequencies: 0.033213

      376000 -- (-1140.577) [...23 remote chains...] -- 2:38:53
      377000 -- (-1146.698) [...23 remote chains...] -- 2:38:27
      378000 -- (-1176.078) [...23 remote chains...] -- 2:39:20
      379000 -- (-1138.756) [...23 remote chains...] -- 2:38:54
      380000 -- [-1136.062] [...23 remote chains...] -- 2:38:29

      Average standard deviation of split frequencies: 0.033200

      381000 -- (-1134.203) [...23 remote chains...] -- 2:39:22
      382000 -- (-1140.391) [...23 remote chains...] -- 2:38:56
      383000 -- (-1135.536) [...23 remote chains...] -- 2:38:31
      384000 -- (-1132.738) [...23 remote chains...] -- 2:39:23
      385000 -- (-1134.224) [...23 remote chains...] -- 2:38:58

      Average standard deviation of split frequencies: 0.032548

      386000 -- [-1142.073] [...23 remote chains...] -- 2:38:33
      387000 -- (-1139.038) [...23 remote chains...] -- 2:39:24
      388000 -- (-1137.485) [...23 remote chains...] -- 2:38:59
      389000 -- (-1138.652) [...23 remote chains...] -- 2:38:35
      390000 -- (-1136.676) [...23 remote chains...] -- 2:39:26

      Average standard deviation of split frequencies: 0.032387

      391000 -- (-1155.587) [...23 remote chains...] -- 2:39:01
      392000 -- (-1153.382) [...23 remote chains...] -- 2:38:36
      393000 -- (-1150.312) [...23 remote chains...] -- 2:39:27
      394000 -- (-1149.008) [...23 remote chains...] -- 2:39:03
      395000 -- (-1161.594) [...23 remote chains...] -- 2:38:38

      Average standard deviation of split frequencies: 0.032305

      396000 -- (-1156.352) [...23 remote chains...] -- 2:39:28
      397000 -- (-1148.050) [...23 remote chains...] -- 2:39:04
      398000 -- (-1158.815) [...23 remote chains...] -- 2:38:40
      399000 -- (-1152.256) [...23 remote chains...] -- 2:39:30
      400000 -- (-1164.586) [...23 remote chains...] -- 2:39:06

      Average standard deviation of split frequencies: 0.032282

      401000 -- (-1138.691) [...23 remote chains...] -- 2:38:41
      402000 -- (-1141.163) [...23 remote chains...] -- 2:39:31
      403000 -- (-1149.407) [...23 remote chains...] -- 2:39:07
      404000 -- (-1144.674) [...23 remote chains...] -- 2:38:43
      405000 -- (-1145.223) [...23 remote chains...] -- 2:38:19

      Average standard deviation of split frequencies: 0.032063

      406000 -- (-1143.529) [...23 remote chains...] -- 2:39:08
      407000 -- (-1147.742) [...23 remote chains...] -- 2:38:45
      408000 -- (-1138.907) [...23 remote chains...] -- 2:38:21
      409000 -- (-1141.573) [...23 remote chains...] -- 2:39:10
      410000 -- [-1143.151] [...23 remote chains...] -- 2:38:46

      Average standard deviation of split frequencies: 0.031389

      411000 -- (-1150.955) [...23 remote chains...] -- 2:38:23
      412000 -- (-1155.347) [...23 remote chains...] -- 2:39:11
      413000 -- (-1158.743) [...23 remote chains...] -- 2:38:48
      414000 -- (-1147.146) [...23 remote chains...] -- 2:38:24
      415000 -- (-1144.861) [...23 remote chains...] -- 2:39:12

      Average standard deviation of split frequencies: 0.030959

      416000 -- (-1139.472) [...23 remote chains...] -- 2:38:49
      417000 -- (-1124.329) [...23 remote chains...] -- 2:38:26
      418000 -- [-1136.186] [...23 remote chains...] -- 2:39:13
      419000 -- (-1139.019) [...23 remote chains...] -- 2:38:50
      420000 -- (-1134.438) [...23 remote chains...] -- 2:38:27

      Average standard deviation of split frequencies: 0.031115

      421000 -- (-1145.147) [...23 remote chains...] -- 2:39:15
      422000 -- (-1150.394) [...23 remote chains...] -- 2:38:52
      423000 -- (-1141.220) [...23 remote chains...] -- 2:38:29
      424000 -- (-1152.585) [...23 remote chains...] -- 2:39:16
      425000 -- (-1135.863) [...23 remote chains...] -- 2:38:53

      Average standard deviation of split frequencies: 0.030965

      426000 -- (-1146.882) [...23 remote chains...] -- 2:39:40
      427000 -- (-1141.871) [...23 remote chains...] -- 2:39:17
      428000 -- (-1155.513) [...23 remote chains...] -- 2:38:54
      429000 -- (-1151.634) [...23 remote chains...] -- 2:39:41
      430000 -- [-1135.432] [...23 remote chains...] -- 2:39:18

      Average standard deviation of split frequencies: 0.031142

      431000 -- (-1139.742) [...23 remote chains...] -- 2:38:56
      432000 -- (-1146.968) [...23 remote chains...] -- 2:39:42
      433000 -- [-1142.147] [...23 remote chains...] -- 2:39:19
      434000 -- (-1138.447) [...23 remote chains...] -- 2:38:57
      435000 -- (-1144.640) [...23 remote chains...] -- 2:39:43

      Average standard deviation of split frequencies: 0.030693

      436000 -- (-1142.418) [...23 remote chains...] -- 2:39:20
      437000 -- [-1139.199] [...23 remote chains...] -- 2:38:58
      438000 -- [-1134.960] [...23 remote chains...] -- 2:39:44
      439000 -- (-1140.019) [...23 remote chains...] -- 2:39:21
      440000 -- (-1136.245) [...23 remote chains...] -- 2:38:59

      Average standard deviation of split frequencies: 0.030856

      441000 -- (-1139.656) [...23 remote chains...] -- 2:39:44
      442000 -- [-1130.295] [...23 remote chains...] -- 2:39:22
      443000 -- [-1147.342] [...23 remote chains...] -- 2:39:00
      444000 -- (-1154.231) [...23 remote chains...] -- 2:39:45
      445000 -- (-1156.755) [...23 remote chains...] -- 2:39:23

      Average standard deviation of split frequencies: 0.031058

      446000 -- (-1143.082) [...23 remote chains...] -- 2:39:02
      447000 -- (-1137.635) [...23 remote chains...] -- 2:39:46
      448000 -- [-1142.756] [...23 remote chains...] -- 2:39:24
      449000 -- (-1145.334) [...23 remote chains...] -- 2:39:03
      450000 -- (-1142.986) [...23 remote chains...] -- 2:38:41

      Average standard deviation of split frequencies: 0.030646

      451000 -- (-1140.772) [...23 remote chains...] -- 2:39:25
      452000 -- (-1145.712) [...23 remote chains...] -- 2:39:04
      453000 -- (-1134.877) [...23 remote chains...] -- 2:39:48
      454000 -- (-1142.012) [...23 remote chains...] -- 2:39:26
      455000 -- (-1142.274) [...23 remote chains...] -- 2:39:05

      Average standard deviation of split frequencies: 0.030118

      456000 -- (-1142.988) [...23 remote chains...] -- 2:38:44
      457000 -- (-1163.205) [...23 remote chains...] -- 2:39:27
      458000 -- (-1152.615) [...23 remote chains...] -- 2:39:06
      459000 -- (-1127.381) [...23 remote chains...] -- 2:38:45
      460000 -- (-1139.994) [...23 remote chains...] -- 2:39:28

      Average standard deviation of split frequencies: 0.030215

      461000 -- (-1142.828) [...23 remote chains...] -- 2:39:07
      462000 -- (-1149.170) [...23 remote chains...] -- 2:38:46
      463000 -- (-1134.019) [...23 remote chains...] -- 2:39:29
      464000 -- (-1147.881) [...23 remote chains...] -- 2:39:08
      465000 -- (-1140.221) [...23 remote chains...] -- 2:38:47

      Average standard deviation of split frequencies: 0.029818

      466000 -- (-1146.539) [...23 remote chains...] -- 2:39:30
      467000 -- (-1138.028) [...23 remote chains...] -- 2:39:09
      468000 -- (-1148.941) [...23 remote chains...] -- 2:38:48
      469000 -- (-1147.597) [...23 remote chains...] -- 2:39:30
      470000 -- (-1142.799) [...23 remote chains...] -- 2:39:10

      Average standard deviation of split frequencies: 0.029343

      471000 -- (-1152.662) [...23 remote chains...] -- 2:38:49
      472000 -- (-1146.120) [...23 remote chains...] -- 2:39:31
      473000 -- (-1147.974) [...23 remote chains...] -- 2:39:11
      474000 -- (-1138.696) [...23 remote chains...] -- 2:38:50
      475000 -- (-1151.306) [...23 remote chains...] -- 2:39:32

      Average standard deviation of split frequencies: 0.029289

      476000 -- (-1141.468) [...23 remote chains...] -- 2:39:11
      477000 -- (-1162.394) [...23 remote chains...] -- 2:39:53
      478000 -- (-1144.164) [...23 remote chains...] -- 2:39:33
      479000 -- (-1161.033) [...23 remote chains...] -- 2:39:12
      480000 -- (-1163.448) [...23 remote chains...] -- 2:39:54

      Average standard deviation of split frequencies: 0.028942

      481000 -- (-1160.083) [...23 remote chains...] -- 2:39:33
      482000 -- (-1151.871) [...23 remote chains...] -- 2:39:13
      483000 -- (-1142.565) [...23 remote chains...] -- 2:39:54
      484000 -- (-1150.101) [...23 remote chains...] -- 2:39:34
      485000 -- (-1146.350) [...23 remote chains...] -- 2:39:14

      Average standard deviation of split frequencies: 0.029464

      486000 -- [-1142.369] [...23 remote chains...] -- 2:39:55
      487000 -- (-1141.357) [...23 remote chains...] -- 2:39:35
      488000 -- [-1142.123] [...23 remote chains...] -- 2:39:15
      489000 -- (-1139.463) [...23 remote chains...] -- 2:39:55
      490000 -- (-1143.533) [...23 remote chains...] -- 2:39:35

      Average standard deviation of split frequencies: 0.029329

      491000 -- (-1141.447) [...23 remote chains...] -- 2:39:15
      492000 -- (-1145.842) [...23 remote chains...] -- 2:39:56
      493000 -- (-1149.441) [...23 remote chains...] -- 2:39:36
      494000 -- (-1148.418) [...23 remote chains...] -- 2:39:16
      495000 -- (-1139.759) [...23 remote chains...] -- 2:39:56

      Average standard deviation of split frequencies: 0.029611

      496000 -- (-1145.714) [...23 remote chains...] -- 2:39:36
      497000 -- (-1129.958) [...23 remote chains...] -- 2:39:17
      498000 -- (-1137.244) [...23 remote chains...] -- 2:39:57
      499000 -- (-1141.148) [...23 remote chains...] -- 2:39:37
      500000 -- (-1138.842) [...23 remote chains...] -- 2:39:18

      Average standard deviation of split frequencies: 0.030264

      501000 -- (-1144.005) [...23 remote chains...] -- 2:38:58
      502000 -- (-1134.950) [...23 remote chains...] -- 2:39:38
      503000 -- (-1157.585) [...23 remote chains...] -- 2:39:18
      504000 -- (-1132.702) [...23 remote chains...] -- 2:38:59
      505000 -- [-1132.773] [...23 remote chains...] -- 2:39:38

      Average standard deviation of split frequencies: 0.030238

      506000 -- (-1148.330) [...23 remote chains...] -- 2:39:19
      507000 -- (-1139.448) [...23 remote chains...] -- 2:39:00
      508000 -- (-1158.303) [...23 remote chains...] -- 2:39:39
      509000 -- (-1141.395) [...23 remote chains...] -- 2:39:19
      510000 -- (-1134.601) [...23 remote chains...] -- 2:39:00

      Average standard deviation of split frequencies: 0.030691

      511000 -- (-1144.040) [...23 remote chains...] -- 2:39:39
      512000 -- (-1146.695) [...23 remote chains...] -- 2:39:20
      513000 -- (-1151.938) [...23 remote chains...] -- 2:39:01
      514000 -- (-1148.760) [...23 remote chains...] -- 2:39:40
      515000 -- (-1146.887) [...23 remote chains...] -- 2:39:21

      Average standard deviation of split frequencies: 0.030280

      516000 -- (-1136.764) [...23 remote chains...] -- 2:39:02
      517000 -- (-1153.283) [...23 remote chains...] -- 2:39:40
      518000 -- (-1151.051) [...23 remote chains...] -- 2:39:21
      519000 -- (-1141.132) [...23 remote chains...] -- 2:39:02
      520000 -- [-1130.459] [...23 remote chains...] -- 2:39:41

      Average standard deviation of split frequencies: 0.030185

      521000 -- [-1142.575] [...23 remote chains...] -- 2:39:22
      522000 -- (-1145.999) [...23 remote chains...] -- 2:39:03
      523000 -- (-1147.908) [...23 remote chains...] -- 2:39:41
      524000 -- (-1150.252) [...23 remote chains...] -- 2:39:22
      525000 -- [-1152.375] [...23 remote chains...] -- 2:39:04

      Average standard deviation of split frequencies: 0.029818

      526000 -- (-1149.493) [...23 remote chains...] -- 2:39:41
      527000 -- (-1148.076) [...23 remote chains...] -- 2:39:23
      528000 -- (-1140.851) [...23 remote chains...] -- 2:39:04
      529000 -- (-1134.532) [...23 remote chains...] -- 2:39:42
      530000 -- (-1130.501) [...23 remote chains...] -- 2:39:23

      Average standard deviation of split frequencies: 0.029835

      531000 -- (-1137.671) [...23 remote chains...] -- 2:39:05
      532000 -- (-1145.184) [...23 remote chains...] -- 2:39:42
      533000 -- (-1124.532) [...23 remote chains...] -- 2:39:24
      534000 -- [-1120.304] [...23 remote chains...] -- 2:39:06
      535000 -- (-1137.642) [...23 remote chains...] -- 2:39:43

      Average standard deviation of split frequencies: 0.029371

      536000 -- (-1137.257) [...23 remote chains...] -- 2:39:24
      537000 -- (-1145.805) [...23 remote chains...] -- 2:39:06
      538000 -- (-1134.103) [...23 remote chains...] -- 2:39:43
      539000 -- [-1136.813] [...23 remote chains...] -- 2:39:25
      540000 -- (-1153.214) [...23 remote chains...] -- 2:39:07

      Average standard deviation of split frequencies: 0.029409

      541000 -- (-1138.365) [...23 remote chains...] -- 2:39:43
      542000 -- (-1153.124) [...23 remote chains...] -- 2:39:25
      543000 -- [-1148.543] [...23 remote chains...] -- 2:39:07
      544000 -- (-1145.910) [...23 remote chains...] -- 2:39:44
      545000 -- [-1162.695] [...23 remote chains...] -- 2:39:26

      Average standard deviation of split frequencies: 0.029678

      546000 -- (-1145.765) [...23 remote chains...] -- 2:39:08
      547000 -- (-1146.030) [...23 remote chains...] -- 2:39:44
      548000 -- (-1143.350) [...23 remote chains...] -- 2:39:26
      549000 -- (-1135.698) [...23 remote chains...] -- 2:39:08
      550000 -- (-1133.077) [...23 remote chains...] -- 2:38:51

      Average standard deviation of split frequencies: 0.029841

      551000 -- (-1131.026) [...23 remote chains...] -- 2:39:26
      552000 -- (-1141.460) [...23 remote chains...] -- 2:39:09
      553000 -- (-1141.893) [...23 remote chains...] -- 2:38:51
      554000 -- (-1147.737) [...23 remote chains...] -- 2:39:27
      555000 -- [-1141.827] [...23 remote chains...] -- 2:39:09

      Average standard deviation of split frequencies: 0.029064

      556000 -- (-1150.215) [...23 remote chains...] -- 2:38:52
      557000 -- [-1140.478] [...23 remote chains...] -- 2:39:27
      558000 -- (-1144.933) [...23 remote chains...] -- 2:39:10
      559000 -- (-1130.732) [...23 remote chains...] -- 2:38:52
      560000 -- (-1132.818) [...23 remote chains...] -- 2:39:28

      Average standard deviation of split frequencies: 0.029239

      561000 -- (-1152.437) [...23 remote chains...] -- 2:39:10
      562000 -- (-1151.997) [...23 remote chains...] -- 2:38:53
      563000 -- (-1130.158) [...23 remote chains...] -- 2:39:28
      564000 -- (-1146.159) [...23 remote chains...] -- 2:39:11
      565000 -- (-1134.206) [...23 remote chains...] -- 2:38:53

      Average standard deviation of split frequencies: 0.029164

      566000 -- (-1154.973) [...23 remote chains...] -- 2:39:28
      567000 -- (-1157.194) [...23 remote chains...] -- 2:39:11
      568000 -- [-1145.260] [...23 remote chains...] -- 2:39:46
      569000 -- [-1154.797] [...23 remote chains...] -- 2:39:28
      570000 -- (-1170.796) [...23 remote chains...] -- 2:39:11

      Average standard deviation of split frequencies: 0.029052

      571000 -- (-1154.287) [...23 remote chains...] -- 2:39:46
      572000 -- (-1165.816) [...23 remote chains...] -- 2:39:29
      573000 -- (-1151.498) [...23 remote chains...] -- 2:39:12
      574000 -- (-1158.312) [...23 remote chains...] -- 2:38:55
      575000 -- (-1158.413) [...23 remote chains...] -- 2:39:29

      Average standard deviation of split frequencies: 0.029023

      576000 -- (-1168.935) [...23 remote chains...] -- 2:39:12
      577000 -- [-1148.211] [...23 remote chains...] -- 2:38:55
      578000 -- (-1142.741) [...23 remote chains...] -- 2:39:29
      579000 -- (-1145.218) [...23 remote chains...] -- 2:39:12
      580000 -- [-1131.458] [...23 remote chains...] -- 2:38:56

      Average standard deviation of split frequencies: 0.028416

      581000 -- [-1136.449] [...23 remote chains...] -- 2:39:30
      582000 -- [-1135.453] [...23 remote chains...] -- 2:39:13
      583000 -- (-1142.887) [...23 remote chains...] -- 2:38:56
      584000 -- (-1128.875) [...23 remote chains...] -- 2:39:30
      585000 -- (-1145.597) [...23 remote chains...] -- 2:39:13

      Average standard deviation of split frequencies: 0.028495

      586000 -- (-1144.912) [...23 remote chains...] -- 2:38:56
      587000 -- (-1142.588) [...23 remote chains...] -- 2:39:30
      588000 -- (-1163.746) [...23 remote chains...] -- 2:39:13
      589000 -- (-1160.277) [...23 remote chains...] -- 2:38:57
      590000 -- (-1150.739) [...23 remote chains...] -- 2:39:30

      Average standard deviation of split frequencies: 0.027943

      591000 -- (-1135.372) [...23 remote chains...] -- 2:39:14
      592000 -- [-1140.389] [...23 remote chains...] -- 2:38:57
      593000 -- (-1143.387) [...23 remote chains...] -- 2:39:30
      594000 -- (-1140.034) [...23 remote chains...] -- 2:39:14
      595000 -- [-1133.024] [...23 remote chains...] -- 2:38:58

      Average standard deviation of split frequencies: 0.027360

      596000 -- [-1140.320] [...23 remote chains...] -- 2:39:31
      597000 -- [-1147.937] [...23 remote chains...] -- 2:39:14
      598000 -- [-1134.445] [...23 remote chains...] -- 2:38:58
      599000 -- (-1146.177) [...23 remote chains...] -- 2:38:42
      600000 -- (-1151.308) [...23 remote chains...] -- 2:39:15

      Average standard deviation of split frequencies: 0.027290

      601000 -- (-1144.617) [...23 remote chains...] -- 2:38:58
      602000 -- [-1138.830] [...23 remote chains...] -- 2:38:42
      603000 -- (-1147.280) [...23 remote chains...] -- 2:39:15
      604000 -- [-1141.590] [...23 remote chains...] -- 2:38:59
      605000 -- (-1136.137) [...23 remote chains...] -- 2:38:43

      Average standard deviation of split frequencies: 0.026623

      606000 -- (-1132.057) [...23 remote chains...] -- 2:39:15
      607000 -- (-1128.443) [...23 remote chains...] -- 2:38:59
      608000 -- [-1133.510] [...23 remote chains...] -- 2:38:43
      609000 -- [-1133.246] [...23 remote chains...] -- 2:39:15
      610000 -- [-1140.474] [...23 remote chains...] -- 2:38:59

      Average standard deviation of split frequencies: 0.026476

      611000 -- (-1135.593) [...23 remote chains...] -- 2:38:43
      612000 -- (-1145.374) [...23 remote chains...] -- 2:39:15
      613000 -- (-1157.693) [...23 remote chains...] -- 2:38:59
      614000 -- (-1152.395) [...23 remote chains...] -- 2:38:44
      615000 -- (-1155.494) [...23 remote chains...] -- 2:38:28

      Average standard deviation of split frequencies: 0.026153

      616000 -- (-1138.426) [...23 remote chains...] -- 2:39:00
      617000 -- (-1154.829) [...23 remote chains...] -- 2:38:44
      618000 -- (-1131.727) [...23 remote chains...] -- 2:38:28
      619000 -- [-1131.287] [...23 remote chains...] -- 2:39:00
      620000 -- (-1141.800) [...23 remote chains...] -- 2:38:44

      Average standard deviation of split frequencies: 0.025906

      621000 -- (-1149.538) [...23 remote chains...] -- 2:38:29
      622000 -- (-1143.319) [...23 remote chains...] -- 2:39:00
      623000 -- (-1148.671) [...23 remote chains...] -- 2:38:45
      624000 -- [-1156.091] [...23 remote chains...] -- 2:38:29
      625000 -- (-1147.178) [...23 remote chains...] -- 2:39:01

      Average standard deviation of split frequencies: 0.025923

      626000 -- (-1148.027) [...23 remote chains...] -- 2:38:45
      627000 -- (-1146.051) [...23 remote chains...] -- 2:38:29
      628000 -- (-1137.859) [...23 remote chains...] -- 2:39:01
      629000 -- (-1136.749) [...23 remote chains...] -- 2:38:45
      630000 -- (-1140.108) [...23 remote chains...] -- 2:38:30

      Average standard deviation of split frequencies: 0.025857

      631000 -- (-1159.864) [...23 remote chains...] -- 2:39:01
      632000 -- (-1148.826) [...23 remote chains...] -- 2:38:46
      633000 -- (-1158.395) [...23 remote chains...] -- 2:38:30
      634000 -- [-1142.565] [...23 remote chains...] -- 2:38:15
      635000 -- (-1127.349) [...23 remote chains...] -- 2:38:46

      Average standard deviation of split frequencies: 0.025203

      636000 -- [-1139.541] [...23 remote chains...] -- 2:38:30
      637000 -- (-1133.062) [...23 remote chains...] -- 2:38:15
      638000 -- [-1146.499] [...23 remote chains...] -- 2:38:46
      639000 -- (-1134.688) [...23 remote chains...] -- 2:38:31
      640000 -- (-1150.040) [...23 remote chains...] -- 2:38:16

      Average standard deviation of split frequencies: 0.025051

      641000 -- (-1145.788) [...23 remote chains...] -- 2:38:46
      642000 -- (-1149.963) [...23 remote chains...] -- 2:38:31
      643000 -- (-1144.055) [...23 remote chains...] -- 2:38:16
      644000 -- (-1151.375) [...23 remote chains...] -- 2:38:47
      645000 -- [-1156.282] [...23 remote chains...] -- 2:38:31

      Average standard deviation of split frequencies: 0.025080

      646000 -- (-1153.208) [...23 remote chains...] -- 2:38:16
      647000 -- (-1145.586) [...23 remote chains...] -- 2:38:47
      648000 -- (-1140.422) [...23 remote chains...] -- 2:38:32
      649000 -- (-1141.219) [...23 remote chains...] -- 2:38:17
      650000 -- [-1134.534] [...23 remote chains...] -- 2:38:02

      Average standard deviation of split frequencies: 0.024677

      651000 -- (-1153.995) [...23 remote chains...] -- 2:38:32
      652000 -- (-1147.506) [...23 remote chains...] -- 2:38:17
      653000 -- (-1148.327) [...23 remote chains...] -- 2:38:02
      654000 -- (-1137.218) [...23 remote chains...] -- 2:38:32
      655000 -- (-1155.765) [...23 remote chains...] -- 2:38:17

      Average standard deviation of split frequencies: 0.025095

      656000 -- [-1139.107] [...23 remote chains...] -- 2:38:03
      657000 -- (-1131.234) [...23 remote chains...] -- 2:38:33
      658000 -- (-1157.053) [...23 remote chains...] -- 2:38:18
      659000 -- (-1152.572) [...23 remote chains...] -- 2:38:48
      660000 -- (-1134.825) [...23 remote chains...] -- 2:38:33

      Average standard deviation of split frequencies: 0.025369

      661000 -- [-1145.751] [...23 remote chains...] -- 2:38:18
      662000 -- (-1146.782) [...23 remote chains...] -- 2:38:03
      663000 -- (-1164.395) [...23 remote chains...] -- 2:38:33
      664000 -- (-1159.267) [...23 remote chains...] -- 2:38:18
      665000 -- (-1139.193) [...23 remote chains...] -- 2:38:04

      Average standard deviation of split frequencies: 0.025445

      666000 -- [-1164.979] [...23 remote chains...] -- 2:38:33
      667000 -- (-1138.707) [...23 remote chains...] -- 2:38:19
      668000 -- (-1136.390) [...23 remote chains...] -- 2:38:04
      669000 -- (-1136.790) [...23 remote chains...] -- 2:38:33
      670000 -- [-1140.412] [...23 remote chains...] -- 2:38:19

      Average standard deviation of split frequencies: 0.025203

      671000 -- (-1140.366) [...23 remote chains...] -- 2:38:04
      672000 -- (-1145.143) [...23 remote chains...] -- 2:38:34
      673000 -- [-1134.718] [...23 remote chains...] -- 2:38:19
      674000 -- [-1150.880] [...23 remote chains...] -- 2:38:05
      675000 -- (-1150.886) [...23 remote chains...] -- 2:38:34

      Average standard deviation of split frequencies: 0.024969

      676000 -- (-1137.680) [...23 remote chains...] -- 2:38:19
      677000 -- (-1142.378) [...23 remote chains...] -- 2:38:05
      678000 -- (-1131.831) [...23 remote chains...] -- 2:38:34
      679000 -- (-1143.124) [...23 remote chains...] -- 2:38:20
      680000 -- (-1154.579) [...23 remote chains...] -- 2:38:05

      Average standard deviation of split frequencies: 0.024888

      681000 -- (-1152.052) [...23 remote chains...] -- 2:38:34
      682000 -- (-1152.307) [...23 remote chains...] -- 2:38:20
      683000 -- (-1143.178) [...23 remote chains...] -- 2:38:06
      684000 -- (-1131.332) [...23 remote chains...] -- 2:37:51
      685000 -- [-1138.416] [...23 remote chains...] -- 2:38:20

      Average standard deviation of split frequencies: 0.025017

      686000 -- (-1145.352) [...23 remote chains...] -- 2:38:06
      687000 -- (-1136.435) [...23 remote chains...] -- 2:37:52
      688000 -- (-1146.912) [...23 remote chains...] -- 2:38:20
      689000 -- (-1141.043) [...23 remote chains...] -- 2:38:06
      690000 -- (-1129.340) [...23 remote chains...] -- 2:37:52

      Average standard deviation of split frequencies: 0.025285

      691000 -- [-1143.496] [...23 remote chains...] -- 2:38:21
      692000 -- (-1154.473) [...23 remote chains...] -- 2:38:06
      693000 -- (-1167.867) [...23 remote chains...] -- 2:37:52
      694000 -- (-1162.301) [...23 remote chains...] -- 2:38:21
      695000 -- (-1138.026) [...23 remote chains...] -- 2:38:07

      Average standard deviation of split frequencies: 0.024834

      696000 -- (-1148.853) [...23 remote chains...] -- 2:37:53
      697000 -- (-1132.743) [...23 remote chains...] -- 2:38:21
      698000 -- (-1149.991) [...23 remote chains...] -- 2:38:07
      699000 -- (-1136.235) [...23 remote chains...] -- 2:37:53
      700000 -- (-1135.024) [...23 remote chains...] -- 2:38:21

      Average standard deviation of split frequencies: 0.024837

      701000 -- (-1136.566) [...23 remote chains...] -- 2:38:07
      702000 -- [-1133.244] [...23 remote chains...] -- 2:37:53
      703000 -- [-1147.806] [...23 remote chains...] -- 2:38:21
      704000 -- (-1142.935) [...23 remote chains...] -- 2:38:07
      705000 -- (-1146.680) [...23 remote chains...] -- 2:37:54

      Average standard deviation of split frequencies: 0.024508

      706000 -- (-1141.473) [...23 remote chains...] -- 2:38:21
      707000 -- (-1144.738) [...23 remote chains...] -- 2:38:08
      708000 -- [-1134.603] [...23 remote chains...] -- 2:37:54
      709000 -- [-1142.748] [...23 remote chains...] -- 2:38:22
      710000 -- (-1149.728) [...23 remote chains...] -- 2:38:08

      Average standard deviation of split frequencies: 0.024308

      711000 -- (-1146.122) [...23 remote chains...] -- 2:37:54
      712000 -- (-1145.143) [...23 remote chains...] -- 2:38:22
      713000 -- (-1152.010) [...23 remote chains...] -- 2:38:08
      714000 -- (-1153.105) [...23 remote chains...] -- 2:37:54
      715000 -- (-1170.432) [...23 remote chains...] -- 2:38:22

      Average standard deviation of split frequencies: 0.024196

      716000 -- (-1152.792) [...23 remote chains...] -- 2:38:08
      717000 -- (-1143.028) [...23 remote chains...] -- 2:37:55
      718000 -- (-1141.396) [...23 remote chains...] -- 2:37:41
      719000 -- (-1151.478) [...23 remote chains...] -- 2:38:08
      720000 -- (-1133.361) [...23 remote chains...] -- 2:37:55

      Average standard deviation of split frequencies: 0.023707

      721000 -- [-1134.922] [...23 remote chains...] -- 2:37:41
      722000 -- (-1135.167) [...23 remote chains...] -- 2:38:08
      723000 -- (-1153.441) [...23 remote chains...] -- 2:37:55
      724000 -- (-1151.221) [...23 remote chains...] -- 2:37:42
      725000 -- (-1155.069) [...23 remote chains...] -- 2:38:09

      Average standard deviation of split frequencies: 0.023257

      726000 -- (-1163.834) [...23 remote chains...] -- 2:37:55
      727000 -- [-1142.207] [...23 remote chains...] -- 2:37:42
      728000 -- (-1155.199) [...23 remote chains...] -- 2:38:09
      729000 -- (-1131.242) [...23 remote chains...] -- 2:37:55
      730000 -- (-1147.025) [...23 remote chains...] -- 2:37:42

      Average standard deviation of split frequencies: 0.023374

      731000 -- (-1134.464) [...23 remote chains...] -- 2:38:09
      732000 -- (-1143.235) [...23 remote chains...] -- 2:37:56
      733000 -- (-1143.584) [...23 remote chains...] -- 2:37:42
      734000 -- (-1144.245) [...23 remote chains...] -- 2:38:09
      735000 -- [-1150.510] [...23 remote chains...] -- 2:37:56

      Average standard deviation of split frequencies: 0.023069

      736000 -- (-1140.104) [...23 remote chains...] -- 2:37:43
      737000 -- (-1127.975) [...23 remote chains...] -- 2:38:09
      738000 -- (-1142.238) [...23 remote chains...] -- 2:37:56
      739000 -- (-1131.398) [...23 remote chains...] -- 2:37:43
      740000 -- (-1152.186) [...23 remote chains...] -- 2:38:09

      Average standard deviation of split frequencies: 0.023128

      741000 -- (-1148.117) [...23 remote chains...] -- 2:37:56
      742000 -- [-1142.685] [...23 remote chains...] -- 2:37:43
      743000 -- (-1135.017) [...23 remote chains...] -- 2:38:09
      744000 -- (-1127.640) [...23 remote chains...] -- 2:37:56
      745000 -- [-1147.588] [...23 remote chains...] -- 2:37:43

      Average standard deviation of split frequencies: 0.023165

      746000 -- (-1150.267) [...23 remote chains...] -- 2:38:09
      747000 -- (-1144.364) [...23 remote chains...] -- 2:37:56
      748000 -- (-1145.777) [...23 remote chains...] -- 2:37:43
      749000 -- (-1140.927) [...23 remote chains...] -- 2:38:09
      750000 -- (-1147.936) [...23 remote chains...] -- 2:37:57

      Average standard deviation of split frequencies: 0.023026

      751000 -- (-1151.571) [...23 remote chains...] -- 2:37:44
      752000 -- (-1157.651) [...23 remote chains...] -- 2:38:10
      753000 -- [-1165.881] [...23 remote chains...] -- 2:37:57
      754000 -- (-1134.838) [...23 remote chains...] -- 2:37:44
      755000 -- (-1153.340) [...23 remote chains...] -- 2:38:10

      Average standard deviation of split frequencies: 0.022952

      756000 -- [-1141.653] [...23 remote chains...] -- 2:37:57
      757000 -- (-1143.890) [...23 remote chains...] -- 2:37:44
      758000 -- [-1129.114] [...23 remote chains...] -- 2:38:10
      759000 -- [-1133.055] [...23 remote chains...] -- 2:37:57
      760000 -- [-1130.910] [...23 remote chains...] -- 2:37:44

      Average standard deviation of split frequencies: 0.023365

      761000 -- (-1138.032) [...23 remote chains...] -- 2:38:10
      762000 -- (-1132.351) [...23 remote chains...] -- 2:37:57
      763000 -- (-1156.706) [...23 remote chains...] -- 2:37:44
      764000 -- [-1146.413] [...23 remote chains...] -- 2:38:10
      765000 -- (-1141.433) [...23 remote chains...] -- 2:37:57

      Average standard deviation of split frequencies: 0.023209

      766000 -- [-1145.019] [...23 remote chains...] -- 2:37:44
      767000 -- [-1132.813] [...23 remote chains...] -- 2:38:10
      768000 -- (-1137.481) [...23 remote chains...] -- 2:37:57
      769000 -- (-1154.646) [...23 remote chains...] -- 2:37:44
      770000 -- [-1137.401] [...23 remote chains...] -- 2:38:10

      Average standard deviation of split frequencies: 0.023283

      771000 -- (-1149.632) [...23 remote chains...] -- 2:37:57
      772000 -- (-1149.604) [...23 remote chains...] -- 2:37:45
      773000 -- (-1138.992) [...23 remote chains...] -- 2:38:10
      774000 -- (-1142.484) [...23 remote chains...] -- 2:37:57
      775000 -- (-1143.626) [...23 remote chains...] -- 2:37:45

      Average standard deviation of split frequencies: 0.023120

      776000 -- (-1143.106) [...23 remote chains...] -- 2:37:32
      777000 -- (-1132.348) [...23 remote chains...] -- 2:37:57
      778000 -- (-1135.336) [...23 remote chains...] -- 2:37:45
      779000 -- (-1149.279) [...23 remote chains...] -- 2:37:32
      780000 -- (-1153.674) [...23 remote chains...] -- 2:37:57

      Average standard deviation of split frequencies: 0.022957

      781000 -- (-1147.919) [...23 remote chains...] -- 2:37:45
      782000 -- [-1141.404] [...23 remote chains...] -- 2:37:32
      783000 -- (-1136.633) [...23 remote chains...] -- 2:37:57
      784000 -- (-1136.925) [...23 remote chains...] -- 2:37:45
      785000 -- (-1136.672) [...23 remote chains...] -- 2:37:33

      Average standard deviation of split frequencies: 0.023063

      786000 -- (-1128.822) [...23 remote chains...] -- 2:37:57
      787000 -- [-1137.068] [...23 remote chains...] -- 2:37:45
      788000 -- (-1143.021) [...23 remote chains...] -- 2:37:33
      789000 -- (-1153.224) [...23 remote chains...] -- 2:37:57
      790000 -- (-1149.927) [...23 remote chains...] -- 2:37:45

      Average standard deviation of split frequencies: 0.022640

      791000 -- [-1142.539] [...23 remote chains...] -- 2:37:33
      792000 -- [-1133.258] [...23 remote chains...] -- 2:37:57
      793000 -- (-1150.404) [...23 remote chains...] -- 2:37:45
      794000 -- (-1151.829) [...23 remote chains...] -- 2:37:33
      795000 -- (-1141.143) [...23 remote chains...] -- 2:37:57

      Average standard deviation of split frequencies: 0.022823

      796000 -- [-1135.871] [...23 remote chains...] -- 2:37:45
      797000 -- [-1140.820] [...23 remote chains...] -- 2:37:33
      798000 -- [-1144.926] [...23 remote chains...] -- 2:37:21
      799000 -- (-1130.912) [...23 remote chains...] -- 2:37:45
      800000 -- (-1127.361) [...23 remote chains...] -- 2:37:33

      Average standard deviation of split frequencies: 0.023145

      801000 -- (-1138.499) [...23 remote chains...] -- 2:37:57
      802000 -- [-1147.541] [...23 remote chains...] -- 2:37:45
      803000 -- (-1154.246) [...23 remote chains...] -- 2:37:33
      804000 -- (-1156.995) [...23 remote chains...] -- 2:37:57
      805000 -- (-1151.050) [...23 remote chains...] -- 2:37:45

      Average standard deviation of split frequencies: 0.023200

      806000 -- (-1153.609) [...23 remote chains...] -- 2:37:33
      807000 -- (-1153.622) [...23 remote chains...] -- 2:37:21
      808000 -- (-1153.105) [...23 remote chains...] -- 2:37:45
      809000 -- (-1143.164) [...23 remote chains...] -- 2:37:33
      810000 -- (-1149.972) [...23 remote chains...] -- 2:37:21

      Average standard deviation of split frequencies: 0.023141

      811000 -- (-1155.291) [...23 remote chains...] -- 2:37:45
      812000 -- (-1139.185) [...23 remote chains...] -- 2:37:33
      813000 -- [-1141.694] [...23 remote chains...] -- 2:37:21
      814000 -- (-1161.464) [...23 remote chains...] -- 2:37:45
      815000 -- (-1143.090) [...23 remote chains...] -- 2:37:33

      Average standard deviation of split frequencies: 0.023514

      816000 -- (-1148.648) [...23 remote chains...] -- 2:37:21
      817000 -- (-1140.265) [...23 remote chains...] -- 2:37:45
      818000 -- (-1142.772) [...23 remote chains...] -- 2:37:33
      819000 -- (-1137.455) [...23 remote chains...] -- 2:37:21
      820000 -- (-1137.716) [...23 remote chains...] -- 2:37:45

      Average standard deviation of split frequencies: 0.023147

      821000 -- [-1138.629] [...23 remote chains...] -- 2:37:33
      822000 -- (-1140.952) [...23 remote chains...] -- 2:37:22
      823000 -- (-1148.638) [...23 remote chains...] -- 2:37:45
      824000 -- [-1143.033] [...23 remote chains...] -- 2:37:33
      825000 -- (-1152.959) [...23 remote chains...] -- 2:37:22

      Average standard deviation of split frequencies: 0.023152

      826000 -- (-1143.613) [...23 remote chains...] -- 2:37:10
      827000 -- (-1146.636) [...23 remote chains...] -- 2:37:33
      828000 -- [-1151.256] [...23 remote chains...] -- 2:37:22
      829000 -- (-1159.649) [...23 remote chains...] -- 2:37:10
      830000 -- (-1140.851) [...23 remote chains...] -- 2:37:33

      Average standard deviation of split frequencies: 0.023407

      831000 -- [-1140.179] [...23 remote chains...] -- 2:37:22
      832000 -- [-1138.401] [...23 remote chains...] -- 2:37:10
      833000 -- [-1137.581] [...23 remote chains...] -- 2:37:33
      834000 -- (-1151.457) [...23 remote chains...] -- 2:37:22
      835000 -- (-1146.115) [...23 remote chains...] -- 2:37:10

      Average standard deviation of split frequencies: 0.023783

      836000 -- (-1143.236) [...23 remote chains...] -- 2:37:33
      837000 -- (-1142.834) [...23 remote chains...] -- 2:37:22
      838000 -- (-1129.808) [...23 remote chains...] -- 2:37:10
      839000 -- (-1149.099) [...23 remote chains...] -- 2:37:33
      840000 -- (-1128.622) [...23 remote chains...] -- 2:37:22

      Average standard deviation of split frequencies: 0.023779

      841000 -- (-1138.597) [...23 remote chains...] -- 2:37:10
      842000 -- (-1137.132) [...23 remote chains...] -- 2:37:33
      843000 -- (-1133.690) [...23 remote chains...] -- 2:37:22
      844000 -- (-1144.277) [...23 remote chains...] -- 2:37:10
      845000 -- (-1129.286) [...23 remote chains...] -- 2:37:33

      Average standard deviation of split frequencies: 0.023826

      846000 -- (-1129.364) [...23 remote chains...] -- 2:37:22
      847000 -- (-1139.453) [...23 remote chains...] -- 2:37:10
      848000 -- (-1144.075) [...23 remote chains...] -- 2:37:33
      849000 -- (-1149.620) [...23 remote chains...] -- 2:37:22
      850000 -- (-1154.051) [...23 remote chains...] -- 2:37:10

      Average standard deviation of split frequencies: 0.023649

      851000 -- (-1152.866) [...23 remote chains...] -- 2:37:33
      852000 -- (-1146.228) [...23 remote chains...] -- 2:37:22
      853000 -- (-1151.047) [...23 remote chains...] -- 2:37:10
      854000 -- (-1154.983) [...23 remote chains...] -- 2:37:33
      855000 -- (-1145.994) [...23 remote chains...] -- 2:37:22

      Average standard deviation of split frequencies: 0.023407

      856000 -- (-1153.108) [...23 remote chains...] -- 2:37:10
      857000 -- (-1143.674) [...23 remote chains...] -- 2:37:33
      858000 -- (-1142.549) [...23 remote chains...] -- 2:37:22
      859000 -- [-1137.393] [...23 remote chains...] -- 2:37:10
      860000 -- (-1149.652) [...23 remote chains...] -- 2:37:33

      Average standard deviation of split frequencies: 0.023284

      861000 -- (-1130.514) [...23 remote chains...] -- 2:37:22
      862000 -- (-1147.217) [...23 remote chains...] -- 2:37:10
      863000 -- [-1131.820] [...23 remote chains...] -- 2:37:33
      864000 -- [-1136.008] [...23 remote chains...] -- 2:37:22
      865000 -- (-1156.494) [...23 remote chains...] -- 2:37:10

      Average standard deviation of split frequencies: 0.022994

      866000 -- (-1156.152) [...23 remote chains...] -- 2:36:59
      867000 -- (-1132.024) [...23 remote chains...] -- 2:37:22
      868000 -- (-1140.242) [...23 remote chains...] -- 2:37:10
      869000 -- (-1127.858) [...23 remote chains...] -- 2:36:59
      870000 -- (-1135.350) [...23 remote chains...] -- 2:37:22

      Average standard deviation of split frequencies: 0.022834

      871000 -- (-1145.622) [...23 remote chains...] -- 2:37:10
      872000 -- (-1150.175) [...23 remote chains...] -- 2:36:59
      873000 -- (-1163.554) [...23 remote chains...] -- 2:37:22
      874000 -- (-1149.747) [...23 remote chains...] -- 2:37:10
      875000 -- (-1147.426) [...23 remote chains...] -- 2:36:59

      Average standard deviation of split frequencies: 0.022954

      876000 -- [-1141.788] [...23 remote chains...] -- 2:37:22
      877000 -- (-1145.301) [...23 remote chains...] -- 2:37:10
      878000 -- [-1144.371] [...23 remote chains...] -- 2:36:59
      879000 -- (-1156.090) [...23 remote chains...] -- 2:37:21
      880000 -- (-1147.277) [...23 remote chains...] -- 2:37:10

      Average standard deviation of split frequencies: 0.022700

      881000 -- [-1135.934] [...23 remote chains...] -- 2:36:59
      882000 -- (-1140.790) [...23 remote chains...] -- 2:36:48
      883000 -- (-1135.871) [...23 remote chains...] -- 2:37:10
      884000 -- (-1140.183) [...23 remote chains...] -- 2:36:59
      885000 -- (-1137.873) [...23 remote chains...] -- 2:37:21

      Average standard deviation of split frequencies: 0.022787

      886000 -- (-1146.727) [...23 remote chains...] -- 2:37:10
      887000 -- (-1150.928) [...23 remote chains...] -- 2:36:59
      888000 -- (-1143.766) [...23 remote chains...] -- 2:36:48
      889000 -- (-1143.150) [...23 remote chains...] -- 2:37:10
      890000 -- [-1158.636] [...23 remote chains...] -- 2:36:59

      Average standard deviation of split frequencies: 0.022978

      891000 -- (-1158.448) [...23 remote chains...] -- 2:36:48
      892000 -- (-1137.661) [...23 remote chains...] -- 2:37:10
      893000 -- [-1151.694] [...23 remote chains...] -- 2:36:59
      894000 -- (-1144.495) [...23 remote chains...] -- 2:36:48
      895000 -- (-1136.863) [...23 remote chains...] -- 2:37:10

      Average standard deviation of split frequencies: 0.022629

      896000 -- [-1139.182] [...23 remote chains...] -- 2:36:59
      897000 -- (-1141.140) [...23 remote chains...] -- 2:36:48
      898000 -- [-1138.919] [...23 remote chains...] -- 2:37:10
      899000 -- (-1137.270) [...23 remote chains...] -- 2:36:59
      900000 -- [-1138.088] [...23 remote chains...] -- 2:36:49

      Average standard deviation of split frequencies: 0.022659

      901000 -- (-1135.237) [...23 remote chains...] -- 2:37:10
      902000 -- (-1137.186) [...23 remote chains...] -- 2:36:59
      903000 -- (-1145.992) [...23 remote chains...] -- 2:36:48
      904000 -- (-1151.641) [...23 remote chains...] -- 2:37:10
      905000 -- (-1148.576) [...23 remote chains...] -- 2:36:59

      Average standard deviation of split frequencies: 0.022275

      906000 -- (-1161.853) [...23 remote chains...] -- 2:36:48
      907000 -- (-1153.875) [...23 remote chains...] -- 2:37:10
      908000 -- (-1155.236) [...23 remote chains...] -- 2:36:59
      909000 -- [-1159.838] [...23 remote chains...] -- 2:36:48
      910000 -- (-1139.601) [...23 remote chains...] -- 2:37:10

      Average standard deviation of split frequencies: 0.022331

      911000 -- (-1147.110) [...23 remote chains...] -- 2:36:59
      912000 -- (-1147.553) [...23 remote chains...] -- 2:36:48
      913000 -- (-1149.056) [...23 remote chains...] -- 2:37:10
      914000 -- (-1145.959) [...23 remote chains...] -- 2:36:59
      915000 -- (-1151.327) [...23 remote chains...] -- 2:36:48

      Average standard deviation of split frequencies: 0.022711

      916000 -- [-1142.617] [...23 remote chains...] -- 2:37:10
      917000 -- (-1143.782) [...23 remote chains...] -- 2:36:59
      918000 -- (-1147.791) [...23 remote chains...] -- 2:36:48
      919000 -- (-1156.962) [...23 remote chains...] -- 2:37:09
      920000 -- (-1138.867) [...23 remote chains...] -- 2:36:59

      Average standard deviation of split frequencies: 0.022912

      921000 -- (-1158.922) [...23 remote chains...] -- 2:36:48
      922000 -- (-1163.102) [...23 remote chains...] -- 2:37:09
      923000 -- [-1158.687] [...23 remote chains...] -- 2:36:59
      924000 -- [-1141.779] [...23 remote chains...] -- 2:36:48
      925000 -- (-1150.100) [...23 remote chains...] -- 2:36:38

      Average standard deviation of split frequencies: 0.022674

      926000 -- (-1145.604) [...23 remote chains...] -- 2:36:59
      927000 -- (-1142.831) [...23 remote chains...] -- 2:36:48
      928000 -- (-1152.022) [...23 remote chains...] -- 2:36:38
      929000 -- (-1146.105) [...23 remote chains...] -- 2:36:59
      930000 -- (-1147.270) [...23 remote chains...] -- 2:36:48

      Average standard deviation of split frequencies: 0.022661

      931000 -- (-1156.967) [...23 remote chains...] -- 2:36:38
      932000 -- (-1146.365) [...23 remote chains...] -- 2:36:59
      933000 -- (-1149.657) [...23 remote chains...] -- 2:36:48
      934000 -- (-1154.052) [...23 remote chains...] -- 2:36:38
      935000 -- (-1163.144) [...23 remote chains...] -- 2:36:58

      Average standard deviation of split frequencies: 0.022633

      936000 -- (-1148.292) [...23 remote chains...] -- 2:36:48
      937000 -- (-1141.517) [...23 remote chains...] -- 2:36:38
      938000 -- (-1136.641) [...23 remote chains...] -- 2:36:58
      939000 -- [-1131.202] [...23 remote chains...] -- 2:36:48
      940000 -- (-1142.102) [...23 remote chains...] -- 2:36:38

      Average standard deviation of split frequencies: 0.022289

      941000 -- (-1146.413) [...23 remote chains...] -- 2:36:58
      942000 -- (-1148.954) [...23 remote chains...] -- 2:36:48
      943000 -- (-1142.038) [...23 remote chains...] -- 2:36:38
      944000 -- [-1144.734] [...23 remote chains...] -- 2:36:58
      945000 -- [-1140.398] [...23 remote chains...] -- 2:36:48

      Average standard deviation of split frequencies: 0.022131

      946000 -- (-1158.009) [...23 remote chains...] -- 2:36:38
      947000 -- (-1146.751) [...23 remote chains...] -- 2:36:58
      948000 -- (-1151.236) [...23 remote chains...] -- 2:36:48
      949000 -- (-1133.741) [...23 remote chains...] -- 2:36:37
      950000 -- (-1149.690) [...23 remote chains...] -- 2:36:58

      Average standard deviation of split frequencies: 0.022047

      951000 -- (-1154.831) [...23 remote chains...] -- 2:36:48
      952000 -- (-1164.056) [...23 remote chains...] -- 2:36:37
      953000 -- (-1154.022) [...23 remote chains...] -- 2:36:58
      954000 -- (-1154.725) [...23 remote chains...] -- 2:36:47
      955000 -- (-1149.690) [...23 remote chains...] -- 2:36:37

      Average standard deviation of split frequencies: 0.021996

      956000 -- (-1158.948) [...23 remote chains...] -- 2:36:27
      957000 -- (-1158.263) [...23 remote chains...] -- 2:36:47
      958000 -- (-1146.299) [...23 remote chains...] -- 2:36:37
      959000 -- (-1136.170) [...23 remote chains...] -- 2:36:27
      960000 -- (-1144.139) [...23 remote chains...] -- 2:36:47

      Average standard deviation of split frequencies: 0.022422

      961000 -- (-1148.158) [...23 remote chains...] -- 2:36:37
      962000 -- [-1140.308] [...23 remote chains...] -- 2:36:27
      963000 -- (-1154.041) [...23 remote chains...] -- 2:36:47
      964000 -- (-1149.885) [...23 remote chains...] -- 2:36:37
      965000 -- (-1142.354) [...23 remote chains...] -- 2:36:27

      Average standard deviation of split frequencies: 0.022457

      966000 -- (-1155.942) [...23 remote chains...] -- 2:36:47
      967000 -- (-1151.990) [...23 remote chains...] -- 2:36:37
      968000 -- (-1138.373) [...23 remote chains...] -- 2:36:27
      969000 -- [-1132.400] [...23 remote chains...] -- 2:36:47
      970000 -- (-1137.557) [...23 remote chains...] -- 2:36:37

      Average standard deviation of split frequencies: 0.022201

      971000 -- (-1157.894) [...23 remote chains...] -- 2:36:27
      972000 -- (-1142.747) [...23 remote chains...] -- 2:36:47
      973000 -- (-1146.278) [...23 remote chains...] -- 2:36:37
      974000 -- (-1134.785) [...23 remote chains...] -- 2:36:27
      975000 -- (-1140.849) [...23 remote chains...] -- 2:36:17

      Average standard deviation of split frequencies: 0.022274

      976000 -- (-1135.495) [...23 remote chains...] -- 2:36:37
      977000 -- [-1141.048] [...23 remote chains...] -- 2:36:27
      978000 -- (-1146.141) [...23 remote chains...] -- 2:36:17
      979000 -- (-1144.476) [...23 remote chains...] -- 2:36:36
      980000 -- (-1152.668) [...23 remote chains...] -- 2:36:27

      Average standard deviation of split frequencies: 0.022215

      981000 -- (-1161.988) [...23 remote chains...] -- 2:36:17
      982000 -- (-1150.856) [...23 remote chains...] -- 2:36:36
      983000 -- (-1151.580) [...23 remote chains...] -- 2:36:26
      984000 -- (-1139.464) [...23 remote chains...] -- 2:36:17
      985000 -- (-1144.108) [...23 remote chains...] -- 2:36:07

      Average standard deviation of split frequencies: 0.022336

      986000 -- (-1147.043) [...23 remote chains...] -- 2:36:26
      987000 -- (-1148.747) [...23 remote chains...] -- 2:36:17
      988000 -- (-1152.569) [...23 remote chains...] -- 2:36:07
      989000 -- (-1157.396) [...23 remote chains...] -- 2:36:26
      990000 -- (-1163.537) [...23 remote chains...] -- 2:36:16

      Average standard deviation of split frequencies: 0.022459

      991000 -- (-1162.383) [...23 remote chains...] -- 2:36:07
      992000 -- (-1168.182) [...23 remote chains...] -- 2:36:26
      993000 -- (-1134.094) [...23 remote chains...] -- 2:36:16
      994000 -- [-1144.893] [...23 remote chains...] -- 2:36:07
      995000 -- [-1134.113] [...23 remote chains...] -- 2:36:26

      Average standard deviation of split frequencies: 0.022617

      996000 -- (-1141.298) [...23 remote chains...] -- 2:36:16
      997000 -- (-1144.725) [...23 remote chains...] -- 2:36:07
      998000 -- (-1135.574) [...23 remote chains...] -- 2:36:26
      999000 -- (-1139.674) [...23 remote chains...] -- 2:36:16
      1000000 -- (-1152.938) [...23 remote chains...] -- 2:36:07

      Average standard deviation of split frequencies: 0.022824

      1001000 -- (-1161.999) [...23 remote chains...] -- 2:36:26
      1002000 -- (-1149.508) [...23 remote chains...] -- 2:36:16
      1003000 -- (-1144.412) [...23 remote chains...] -- 2:36:06
      1004000 -- (-1151.335) [...23 remote chains...] -- 2:36:26
      1005000 -- (-1154.435) [...23 remote chains...] -- 2:36:16

      Average standard deviation of split frequencies: 0.022809

      1006000 -- (-1143.048) [...23 remote chains...] -- 2:36:06
      1007000 -- (-1145.949) [...23 remote chains...] -- 2:36:26
      1008000 -- (-1128.290) [...23 remote chains...] -- 2:36:16
      1009000 -- (-1139.381) [...23 remote chains...] -- 2:36:06
      1010000 -- (-1134.848) [...23 remote chains...] -- 2:36:25

      Average standard deviation of split frequencies: 0.022789

      1011000 -- (-1134.933) [...23 remote chains...] -- 2:36:16
      1012000 -- (-1133.073) [...23 remote chains...] -- 2:36:06
      1013000 -- (-1130.359) [...23 remote chains...] -- 2:36:25
      1014000 -- (-1137.664) [...23 remote chains...] -- 2:36:16
      1015000 -- (-1143.234) [...23 remote chains...] -- 2:36:06

      Average standard deviation of split frequencies: 0.022868

      1016000 -- (-1137.616) [...23 remote chains...] -- 2:36:25
      1017000 -- [-1131.980] [...23 remote chains...] -- 2:36:16
      1018000 -- (-1142.832) [...23 remote chains...] -- 2:36:06
      1019000 -- (-1141.689) [...23 remote chains...] -- 2:36:25
      1020000 -- (-1141.834) [...23 remote chains...] -- 2:36:15

      Average standard deviation of split frequencies: 0.022665

      1021000 -- [-1140.383] [...23 remote chains...] -- 2:36:06
      1022000 -- (-1157.393) [...23 remote chains...] -- 2:36:25
      1023000 -- (-1142.941) [...23 remote chains...] -- 2:36:15
      1024000 -- (-1140.558) [...23 remote chains...] -- 2:36:06
      1025000 -- (-1138.326) [...23 remote chains...] -- 2:35:56

      Average standard deviation of split frequencies: 0.022305

      1026000 -- [-1139.539] [...23 remote chains...] -- 2:36:15
      1027000 -- [-1145.480] [...23 remote chains...] -- 2:36:06
      1028000 -- (-1137.885) [...23 remote chains...] -- 2:35:56
      1029000 -- (-1157.145) [...23 remote chains...] -- 2:36:15
      1030000 -- (-1164.445) [...23 remote chains...] -- 2:36:06

      Average standard deviation of split frequencies: 0.022817

      1031000 -- (-1145.941) [...23 remote chains...] -- 2:35:56
      1032000 -- (-1133.218) [...23 remote chains...] -- 2:36:15
      1033000 -- (-1154.763) [...23 remote chains...] -- 2:36:05
      1034000 -- (-1165.543) [...23 remote chains...] -- 2:36:24
      1035000 -- (-1157.631) [...23 remote chains...] -- 2:36:15

      Average standard deviation of split frequencies: 0.022757

      1036000 -- (-1153.745) [...23 remote chains...] -- 2:36:05
      1037000 -- (-1147.948) [...23 remote chains...] -- 2:36:24
      1038000 -- (-1140.761) [...23 remote chains...] -- 2:36:14
      1039000 -- (-1156.561) [...23 remote chains...] -- 2:36:05
      1040000 -- (-1140.882) [...23 remote chains...] -- 2:36:24

      Average standard deviation of split frequencies: 0.022689

      1041000 -- [-1131.366] [...23 remote chains...] -- 2:36:14
      1042000 -- [-1143.673] [...23 remote chains...] -- 2:36:05
      1043000 -- (-1127.628) [...23 remote chains...] -- 2:36:23
      1044000 -- (-1161.375) [...23 remote chains...] -- 2:36:14
      1045000 -- (-1143.970) [...23 remote chains...] -- 2:36:05

      Average standard deviation of split frequencies: 0.023028

      1046000 -- (-1132.024) [...23 remote chains...] -- 2:36:23
      1047000 -- (-1134.382) [...23 remote chains...] -- 2:36:14
      1048000 -- [-1138.468] [...23 remote chains...] -- 2:36:05
      1049000 -- (-1147.340) [...23 remote chains...] -- 2:36:23
      1050000 -- (-1133.897) [...23 remote chains...] -- 2:36:14

      Average standard deviation of split frequencies: 0.023150

      1051000 -- (-1149.102) [...23 remote chains...] -- 2:36:05
      1052000 -- (-1148.926) [...23 remote chains...] -- 2:36:23
      1053000 -- [-1139.835] [...23 remote chains...] -- 2:36:14
      1054000 -- (-1136.860) [...23 remote chains...] -- 2:36:04
      1055000 -- [-1129.573] [...23 remote chains...] -- 2:36:23

      Average standard deviation of split frequencies: 0.023167

      1056000 -- [-1134.396] [...23 remote chains...] -- 2:36:13
      1057000 -- (-1125.331) [...23 remote chains...] -- 2:36:04
      1058000 -- (-1141.237) [...23 remote chains...] -- 2:35:55
      1059000 -- (-1133.226) [...23 remote chains...] -- 2:36:13
      1060000 -- [-1134.004] [...23 remote chains...] -- 2:36:04

      Average standard deviation of split frequencies: 0.023468

      1061000 -- (-1146.521) [...23 remote chains...] -- 2:36:22
      1062000 -- [-1147.243] [...23 remote chains...] -- 2:36:13
      1063000 -- (-1161.407) [...23 remote chains...] -- 2:36:04
      1064000 -- (-1165.033) [...23 remote chains...] -- 2:35:55
      1065000 -- (-1146.130) [...23 remote chains...] -- 2:36:13

      Average standard deviation of split frequencies: 0.023068

      1066000 -- (-1146.547) [...23 remote chains...] -- 2:36:04
      1067000 -- (-1135.826) [...23 remote chains...] -- 2:35:55
      1068000 -- (-1159.621) [...23 remote chains...] -- 2:36:13
      1069000 -- (-1170.432) [...23 remote chains...] -- 2:36:04
      1070000 -- [-1141.127] [...23 remote chains...] -- 2:35:54

      Average standard deviation of split frequencies: 0.023000

      1071000 -- (-1149.468) [...23 remote chains...] -- 2:36:12
      1072000 -- (-1157.949) [...23 remote chains...] -- 2:36:03
      1073000 -- (-1161.350) [...23 remote chains...] -- 2:35:54
      1074000 -- (-1140.753) [...23 remote chains...] -- 2:36:12
      1075000 -- (-1133.502) [...23 remote chains...] -- 2:36:03

      Average standard deviation of split frequencies: 0.023274

      1076000 -- (-1142.335) [...23 remote chains...] -- 2:35:54
      1077000 -- [-1143.201] [...23 remote chains...] -- 2:36:12
      1078000 -- [-1131.032] [...23 remote chains...] -- 2:36:03
      1079000 -- (-1142.317) [...23 remote chains...] -- 2:35:54
      1080000 -- (-1145.388) [...23 remote chains...] -- 2:36:12

      Average standard deviation of split frequencies: 0.023373

      1081000 -- (-1134.112) [...23 remote chains...] -- 2:36:03
      1082000 -- (-1137.181) [...23 remote chains...] -- 2:35:54
      1083000 -- (-1142.939) [...23 remote chains...] -- 2:36:11
      1084000 -- (-1148.516) [...23 remote chains...] -- 2:36:03
      1085000 -- (-1159.755) [...23 remote chains...] -- 2:35:54

      Average standard deviation of split frequencies: 0.023541

      1086000 -- (-1153.173) [...23 remote chains...] -- 2:36:11
      1087000 -- (-1156.959) [...23 remote chains...] -- 2:36:02
      1088000 -- (-1135.789) [...23 remote chains...] -- 2:35:53
      1089000 -- (-1149.312) [...23 remote chains...] -- 2:35:44
      1090000 -- (-1145.550) [...23 remote chains...] -- 2:36:02

      Average standard deviation of split frequencies: 0.023651

      1091000 -- [-1157.079] [...23 remote chains...] -- 2:35:53
      1092000 -- (-1157.071) [...23 remote chains...] -- 2:35:44
      1093000 -- (-1148.119) [...23 remote chains...] -- 2:36:02
      1094000 -- (-1150.899) [...23 remote chains...] -- 2:35:53
      1095000 -- (-1154.432) [...23 remote chains...] -- 2:35:44

      Average standard deviation of split frequencies: 0.023522

      1096000 -- (-1152.566) [...23 remote chains...] -- 2:36:02
      1097000 -- (-1145.903) [...23 remote chains...] -- 2:35:53
      1098000 -- [-1146.333] [...23 remote chains...] -- 2:35:44
      1099000 -- (-1145.304) [...23 remote chains...] -- 2:36:01
      1100000 -- (-1141.842) [...23 remote chains...] -- 2:35:53

      Average standard deviation of split frequencies: 0.023629

      1101000 -- (-1158.882) [...23 remote chains...] -- 2:35:44
      1102000 -- (-1148.900) [...23 remote chains...] -- 2:36:01
      1103000 -- (-1149.396) [...23 remote chains...] -- 2:35:52
      1104000 -- [-1148.985] [...23 remote chains...] -- 2:35:44
      1105000 -- (-1141.110) [...23 remote chains...] -- 2:36:01

      Average standard deviation of split frequencies: 0.023755

      1106000 -- (-1161.587) [...23 remote chains...] -- 2:35:52
      1107000 -- (-1163.685) [...23 remote chains...] -- 2:35:43
      1108000 -- (-1162.277) [...23 remote chains...] -- 2:36:01
      1109000 -- (-1144.376) [...23 remote chains...] -- 2:35:52
      1110000 -- (-1144.160) [...23 remote chains...] -- 2:35:43

      Average standard deviation of split frequencies: 0.023629

      1111000 -- (-1146.890) [...23 remote chains...] -- 2:36:00
      1112000 -- (-1151.792) [...23 remote chains...] -- 2:35:52
      1113000 -- (-1157.874) [...23 remote chains...] -- 2:35:43
      1114000 -- (-1166.961) [...23 remote chains...] -- 2:36:00
      1115000 -- (-1161.650) [...23 remote chains...] -- 2:35:52

      Average standard deviation of split frequencies: 0.023771

      1116000 -- (-1148.781) [...23 remote chains...] -- 2:35:43
      1117000 -- (-1133.726) [...23 remote chains...] -- 2:36:00
      1118000 -- (-1141.251) [...23 remote chains...] -- 2:35:51
      1119000 -- (-1129.493) [...23 remote chains...] -- 2:35:43
      1120000 -- (-1141.019) [...23 remote chains...] -- 2:35:34

      Average standard deviation of split frequencies: 0.023507

      1121000 -- (-1147.805) [...23 remote chains...] -- 2:35:51
      1122000 -- (-1137.231) [...23 remote chains...] -- 2:35:42
      1123000 -- (-1138.495) [...23 remote chains...] -- 2:35:59
      1124000 -- (-1146.264) [...23 remote chains...] -- 2:35:51
      1125000 -- (-1136.288) [...23 remote chains...] -- 2:35:42

      Average standard deviation of split frequencies: 0.023546

      1126000 -- (-1141.798) [...23 remote chains...] -- 2:35:59
      1127000 -- (-1150.428) [...23 remote chains...] -- 2:35:51
      1128000 -- (-1150.715) [...23 remote chains...] -- 2:35:42
      1129000 -- (-1155.657) [...23 remote chains...] -- 2:35:59
      1130000 -- (-1133.058) [...23 remote chains...] -- 2:35:50

      Average standard deviation of split frequencies: 0.023554

      1131000 -- (-1148.996) [...23 remote chains...] -- 2:35:42
      1132000 -- (-1146.991) [...23 remote chains...] -- 2:35:33
      1133000 -- [-1124.351] [...23 remote chains...] -- 2:35:50
      1134000 -- (-1130.865) [...23 remote chains...] -- 2:35:41
      1135000 -- (-1143.265) [...23 remote chains...] -- 2:35:33

      Average standard deviation of split frequencies: 0.023535

      1136000 -- (-1148.677) [...23 remote chains...] -- 2:35:50
      1137000 -- [-1130.527] [...23 remote chains...] -- 2:35:41
      1138000 -- [-1128.328] [...23 remote chains...] -- 2:35:33
      1139000 -- (-1122.253) [...23 remote chains...] -- 2:35:50
      1140000 -- (-1135.196) [...23 remote chains...] -- 2:35:41

      Average standard deviation of split frequencies: 0.023566

      1141000 -- (-1144.154) [...23 remote chains...] -- 2:35:33
      1142000 -- (-1141.434) [...23 remote chains...] -- 2:35:49
      1143000 -- (-1161.974) [...23 remote chains...] -- 2:35:41
      1144000 -- (-1139.669) [...23 remote chains...] -- 2:35:32
      1145000 -- (-1143.690) [...23 remote chains...] -- 2:35:24

      Average standard deviation of split frequencies: 0.023443

      1146000 -- (-1141.509) [...23 remote chains...] -- 2:35:41
      1147000 -- (-1160.200) [...23 remote chains...] -- 2:35:32
      1148000 -- (-1156.599) [...23 remote chains...] -- 2:35:24
      1149000 -- (-1158.970) [...23 remote chains...] -- 2:35:40
      1150000 -- (-1147.172) [...23 remote chains...] -- 2:35:32

      Average standard deviation of split frequencies: 0.023728

      1151000 -- (-1157.082) [...23 remote chains...] -- 2:35:23
      1152000 -- (-1146.846) [...23 remote chains...] -- 2:35:40
      1153000 -- [-1148.643] [...23 remote chains...] -- 2:35:32
      1154000 -- (-1141.787) [...23 remote chains...] -- 2:35:23
      1155000 -- (-1138.360) [...23 remote chains...] -- 2:35:40

      Average standard deviation of split frequencies: 0.023878

      1156000 -- [-1141.577] [...23 remote chains...] -- 2:35:31
      1157000 -- (-1139.034) [...23 remote chains...] -- 2:35:23
      1158000 -- (-1143.707) [...23 remote chains...] -- 2:35:40
      1159000 -- (-1132.019) [...23 remote chains...] -- 2:35:31
      1160000 -- (-1133.288) [...23 remote chains...] -- 2:35:23

      Average standard deviation of split frequencies: 0.023809

      1161000 -- (-1149.692) [...23 remote chains...] -- 2:35:39
      1162000 -- (-1140.180) [...23 remote chains...] -- 2:35:31
      1163000 -- (-1147.161) [...23 remote chains...] -- 2:35:23
      1164000 -- (-1129.431) [...23 remote chains...] -- 2:35:14
      1165000 -- (-1149.996) [...23 remote chains...] -- 2:35:31

      Average standard deviation of split frequencies: 0.023676

      1166000 -- (-1151.945) [...23 remote chains...] -- 2:35:22
      1167000 -- (-1152.034) [...23 remote chains...] -- 2:35:14
      1168000 -- (-1150.968) [...23 remote chains...] -- 2:35:30
      1169000 -- (-1146.117) [...23 remote chains...] -- 2:35:22
      1170000 -- (-1161.870) [...23 remote chains...] -- 2:35:14

      Average standard deviation of split frequencies: 0.023332

      1171000 -- (-1153.967) [...23 remote chains...] -- 2:35:30
      1172000 -- (-1151.190) [...23 remote chains...] -- 2:35:22
      1173000 -- (-1141.321) [...23 remote chains...] -- 2:35:14
      1174000 -- (-1144.307) [...23 remote chains...] -- 2:35:30
      1175000 -- [-1146.764] [...23 remote chains...] -- 2:35:22

      Average standard deviation of split frequencies: 0.023439

      1176000 -- [-1139.413] [...23 remote chains...] -- 2:35:13
      1177000 -- (-1154.142) [...23 remote chains...] -- 2:35:30
      1178000 -- (-1161.695) [...23 remote chains...] -- 2:35:21
      1179000 -- (-1158.236) [...23 remote chains...] -- 2:35:13
      1180000 -- (-1147.036) [...23 remote chains...] -- 2:35:05

      Average standard deviation of split frequencies: 0.023206

      1181000 -- (-1154.657) [...23 remote chains...] -- 2:35:21
      1182000 -- (-1139.443) [...23 remote chains...] -- 2:35:13
      1183000 -- (-1148.369) [...23 remote chains...] -- 2:35:05
      1184000 -- (-1150.369) [...23 remote chains...] -- 2:35:21
      1185000 -- (-1146.432) [...23 remote chains...] -- 2:35:13

      Average standard deviation of split frequencies: 0.023283

      1186000 -- (-1138.392) [...23 remote chains...] -- 2:35:05
      1187000 -- (-1139.672) [...23 remote chains...] -- 2:35:21
      1188000 -- (-1150.666) [...23 remote chains...] -- 2:35:12
      1189000 -- (-1149.142) [...23 remote chains...] -- 2:35:04
      1190000 -- (-1136.615) [...23 remote chains...] -- 2:35:20

      Average standard deviation of split frequencies: 0.023162

      1191000 -- (-1128.830) [...23 remote chains...] -- 2:35:12
      1192000 -- [-1122.986] [...23 remote chains...] -- 2:35:04
      1193000 -- (-1128.552) [...23 remote chains...] -- 2:34:56
      1194000 -- (-1152.840) [...23 remote chains...] -- 2:35:12
      1195000 -- (-1144.784) [...23 remote chains...] -- 2:35:04

      Average standard deviation of split frequencies: 0.023343

      1196000 -- [-1142.382] [...23 remote chains...] -- 2:34:56
      1197000 -- (-1137.358) [...23 remote chains...] -- 2:35:12
      1198000 -- (-1141.773) [...23 remote chains...] -- 2:35:04
      1199000 -- (-1134.088) [...23 remote chains...] -- 2:34:56
      1200000 -- [-1149.398] [...23 remote chains...] -- 2:35:12

      Average standard deviation of split frequencies: 0.023289

      1201000 -- (-1126.681) [...23 remote chains...] -- 2:35:03
      1202000 -- (-1144.010) [...23 remote chains...] -- 2:34:55
      1203000 -- (-1129.111) [...23 remote chains...] -- 2:35:11
      1204000 -- (-1128.431) [...23 remote chains...] -- 2:35:03
      1205000 -- (-1116.885) [...23 remote chains...] -- 2:34:55

      Average standard deviation of split frequencies: 0.023348

      1206000 -- [-1134.140] [...23 remote chains...] -- 2:35:11
      1207000 -- (-1139.683) [...23 remote chains...] -- 2:35:03
      1208000 -- (-1137.550) [...23 remote chains...] -- 2:34:55
      1209000 -- (-1139.853) [...23 remote chains...] -- 2:35:11
      1210000 -- (-1153.853) [...23 remote chains...] -- 2:35:03

      Average standard deviation of split frequencies: 0.023393

      1211000 -- [-1148.063] [...23 remote chains...] -- 2:34:55
      1212000 -- (-1136.971) [...23 remote chains...] -- 2:35:10
      1213000 -- (-1140.009) [...23 remote chains...] -- 2:35:02
      1214000 -- (-1132.065) [...23 remote chains...] -- 2:34:54
      1215000 -- (-1132.686) [...23 remote chains...] -- 2:34:47

      Average standard deviation of split frequencies: 0.023618

      1216000 -- (-1133.583) [...23 remote chains...] -- 2:35:02
      1217000 -- (-1137.500) [...23 remote chains...] -- 2:34:54
      1218000 -- (-1149.834) [...23 remote chains...] -- 2:35:10
      1219000 -- [-1143.677] [...23 remote chains...] -- 2:35:02
      1220000 -- (-1161.006) [...23 remote chains...] -- 2:34:54

      Average standard deviation of split frequencies: 0.023498

      1221000 -- (-1152.223) [...23 remote chains...] -- 2:35:10
      1222000 -- (-1159.813) [...23 remote chains...] -- 2:35:02
      1223000 -- (-1153.144) [...23 remote chains...] -- 2:34:54
      1224000 -- (-1146.486) [...23 remote chains...] -- 2:35:09
      1225000 -- (-1146.124) [...23 remote chains...] -- 2:35:01

      Average standard deviation of split frequencies: 0.023513

      1226000 -- (-1144.485) [...23 remote chains...] -- 2:34:54
      1227000 -- (-1161.553) [...23 remote chains...] -- 2:35:09
      1228000 -- (-1157.548) [...23 remote chains...] -- 2:35:01
      1229000 -- (-1161.627) [...23 remote chains...] -- 2:34:53
      1230000 -- (-1153.813) [...23 remote chains...] -- 2:35:09

      Average standard deviation of split frequencies: 0.023614

      1231000 -- (-1136.633) [...23 remote chains...] -- 2:35:01
      1232000 -- (-1152.039) [...23 remote chains...] -- 2:34:53
      1233000 -- (-1148.071) [...23 remote chains...] -- 2:35:09
      1234000 -- (-1143.680) [...23 remote chains...] -- 2:35:01
      1235000 -- (-1150.017) [...23 remote chains...] -- 2:34:53

      Average standard deviation of split frequencies: 0.023529

      1236000 -- (-1148.288) [...23 remote chains...] -- 2:34:45
      1237000 -- (-1137.661) [...23 remote chains...] -- 2:35:00
      1238000 -- [-1131.665] [...23 remote chains...] -- 2:34:53
      1239000 -- (-1134.143) [...23 remote chains...] -- 2:34:45
      1240000 -- [-1133.668] [...23 remote chains...] -- 2:35:00

      Average standard deviation of split frequencies: 0.023344

      1241000 -- (-1147.483) [...23 remote chains...] -- 2:34:52
      1242000 -- (-1142.930) [...23 remote chains...] -- 2:34:44
      1243000 -- (-1150.845) [...23 remote chains...] -- 2:35:00
      1244000 -- [-1136.914] [...23 remote chains...] -- 2:34:52
      1245000 -- (-1145.524) [...23 remote chains...] -- 2:34:44

      Average standard deviation of split frequencies: 0.023254

      1246000 -- (-1145.533) [...23 remote chains...] -- 2:35:00
      1247000 -- [-1153.779] [...23 remote chains...] -- 2:34:52
      1248000 -- (-1167.138) [...23 remote chains...] -- 2:34:44
      1249000 -- (-1143.231) [...23 remote chains...] -- 2:34:59
      1250000 -- (-1150.586) [...23 remote chains...] -- 2:34:52

      Average standard deviation of split frequencies: 0.023259

      1251000 -- (-1141.773) [...23 remote chains...] -- 2:34:44
      1252000 -- (-1148.971) [...23 remote chains...] -- 2:34:59
      1253000 -- [-1150.096] [...23 remote chains...] -- 2:34:51
      1254000 -- (-1148.400) [...23 remote chains...] -- 2:34:43
      1255000 -- (-1152.567) [...23 remote chains...] -- 2:34:59

      Average standard deviation of split frequencies: 0.023237

      1256000 -- (-1140.215) [...23 remote chains...] -- 2:34:51
      1257000 -- (-1139.358) [...23 remote chains...] -- 2:34:43
      1258000 -- (-1131.408) [...23 remote chains...] -- 2:34:58
      1259000 -- (-1135.134) [...23 remote chains...] -- 2:34:51
      1260000 -- (-1136.636) [...23 remote chains...] -- 2:34:43

      Average standard deviation of split frequencies: 0.023459

      1261000 -- (-1148.504) [...23 remote chains...] -- 2:34:35
      1262000 -- (-1144.255) [...23 remote chains...] -- 2:34:50
      1263000 -- (-1149.699) [...23 remote chains...] -- 2:34:43
      1264000 -- [-1145.319] [...23 remote chains...] -- 2:34:35
      1265000 -- (-1138.570) [...23 remote chains...] -- 2:34:50

      Average standard deviation of split frequencies: 0.023436

      1266000 -- [-1151.172] [...23 remote chains...] -- 2:34:42
      1267000 -- (-1150.594) [...23 remote chains...] -- 2:34:35
      1268000 -- [-1149.838] [...23 remote chains...] -- 2:34:50
      1269000 -- (-1137.965) [...23 remote chains...] -- 2:34:42
      1270000 -- (-1149.320) [...23 remote chains...] -- 2:34:35

      Average standard deviation of split frequencies: 0.023239

      1271000 -- (-1155.947) [...23 remote chains...] -- 2:34:50
      1272000 -- (-1156.767) [...23 remote chains...] -- 2:34:42
      1273000 -- (-1131.369) [...23 remote chains...] -- 2:34:34
      1274000 -- [-1137.016] [...23 remote chains...] -- 2:34:27
      1275000 -- (-1139.745) [...23 remote chains...] -- 2:34:42

      Average standard deviation of split frequencies: 0.023485

      1276000 -- (-1144.458) [...23 remote chains...] -- 2:34:34
      1277000 -- [-1141.273] [...23 remote chains...] -- 2:34:26
      1278000 -- (-1147.181) [...23 remote chains...] -- 2:34:41
      1279000 -- (-1143.279) [...23 remote chains...] -- 2:34:34
      1280000 -- (-1146.962) [...23 remote chains...] -- 2:34:26

      Average standard deviation of split frequencies: 0.023313

      1281000 -- [-1149.397] [...23 remote chains...] -- 2:34:41
      1282000 -- [-1142.521] [...23 remote chains...] -- 2:34:33
      1283000 -- (-1130.262) [...23 remote chains...] -- 2:34:26
      1284000 -- (-1139.444) [...23 remote chains...] -- 2:34:41
      1285000 -- [-1138.718] [...23 remote chains...] -- 2:34:33

      Average standard deviation of split frequencies: 0.023134

      1286000 -- (-1131.327) [...23 remote chains...] -- 2:34:26
      1287000 -- [-1138.800] [...23 remote chains...] -- 2:34:40
      1288000 -- (-1145.832) [...23 remote chains...] -- 2:34:33
      1289000 -- [-1131.141] [...23 remote chains...] -- 2:34:25
      1290000 -- [-1144.660] [...23 remote chains...] -- 2:34:18

      Average standard deviation of split frequencies: 0.022926

      1291000 -- (-1139.188) [...23 remote chains...] -- 2:34:33
      1292000 -- (-1141.769) [...23 remote chains...] -- 2:34:25
      1293000 -- (-1137.834) [...23 remote chains...] -- 2:34:18
      1294000 -- (-1145.226) [...23 remote chains...] -- 2:34:32
      1295000 -- (-1149.193) [...23 remote chains...] -- 2:34:25

      Average standard deviation of split frequencies: 0.022781

      1296000 -- (-1149.421) [...23 remote chains...] -- 2:34:17
      1297000 -- (-1139.813) [...23 remote chains...] -- 2:34:32
      1298000 -- [-1144.564] [...23 remote chains...] -- 2:34:25
      1299000 -- (-1150.410) [...23 remote chains...] -- 2:34:17
      1300000 -- [-1143.680] [...23 remote chains...] -- 2:34:32

      Average standard deviation of split frequencies: 0.022727

      1301000 -- (-1156.667) [...23 remote chains...] -- 2:34:24
      1302000 -- (-1149.654) [...23 remote chains...] -- 2:34:17
      1303000 -- [-1135.728] [...23 remote chains...] -- 2:34:32
      1304000 -- (-1155.999) [...23 remote chains...] -- 2:34:24
      1305000 -- (-1146.779) [...23 remote chains...] -- 2:34:17

      Average standard deviation of split frequencies: 0.022497

      1306000 -- (-1150.895) [...23 remote chains...] -- 2:34:31
      1307000 -- [-1145.217] [...23 remote chains...] -- 2:34:24
      1308000 -- (-1140.494) [...23 remote chains...] -- 2:34:16
      1309000 -- (-1131.280) [...23 remote chains...] -- 2:34:31
      1310000 -- (-1145.598) [...23 remote chains...] -- 2:34:24

      Average standard deviation of split frequencies: 0.022360

      1311000 -- (-1146.151) [...23 remote chains...] -- 2:34:16
      1312000 -- (-1152.689) [...23 remote chains...] -- 2:34:31
      1313000 -- (-1134.289) [...23 remote chains...] -- 2:34:23
      1314000 -- (-1146.137) [...23 remote chains...] -- 2:34:16
      1315000 -- (-1148.183) [...23 remote chains...] -- 2:34:30

      Average standard deviation of split frequencies: 0.022198

      1316000 -- (-1146.881) [...23 remote chains...] -- 2:34:23
      1317000 -- (-1159.124) [...23 remote chains...] -- 2:34:16
      1318000 -- (-1145.558) [...23 remote chains...] -- 2:34:30
      1319000 -- (-1161.165) [...23 remote chains...] -- 2:34:23
      1320000 -- (-1158.989) [...23 remote chains...] -- 2:34:15

      Average standard deviation of split frequencies: 0.021906

      1321000 -- (-1161.404) [...23 remote chains...] -- 2:34:30
      1322000 -- (-1156.159) [...23 remote chains...] -- 2:34:22
      1323000 -- (-1149.164) [...23 remote chains...] -- 2:34:15
      1324000 -- (-1151.758) [...23 remote chains...] -- 2:34:29
      1325000 -- (-1147.307) [...23 remote chains...] -- 2:34:22

      Average standard deviation of split frequencies: 0.021713

      1326000 -- (-1147.654) [...23 remote chains...] -- 2:34:15
      1327000 -- (-1131.304) [...23 remote chains...] -- 2:34:29
      1328000 -- (-1145.718) [...23 remote chains...] -- 2:34:22
      1329000 -- (-1141.261) [...23 remote chains...] -- 2:34:14
      1330000 -- (-1142.449) [...23 remote chains...] -- 2:34:29

      Average standard deviation of split frequencies: 0.021637

      1331000 -- (-1179.035) [...23 remote chains...] -- 2:34:21
      1332000 -- (-1158.545) [...23 remote chains...] -- 2:34:14
      1333000 -- (-1152.123) [...23 remote chains...] -- 2:34:28
      1334000 -- (-1136.206) [...23 remote chains...] -- 2:34:21
      1335000 -- (-1144.913) [...23 remote chains...] -- 2:34:14

      Average standard deviation of split frequencies: 0.021238

      1336000 -- (-1140.459) [...23 remote chains...] -- 2:34:28
      1337000 -- (-1144.464) [...23 remote chains...] -- 2:34:21
      1338000 -- (-1134.610) [...23 remote chains...] -- 2:34:14
      1339000 -- (-1131.804) [...23 remote chains...] -- 2:34:28
      1340000 -- (-1140.428) [...23 remote chains...] -- 2:34:21

      Average standard deviation of split frequencies: 0.020954

      1341000 -- (-1152.419) [...23 remote chains...] -- 2:34:13
      1342000 -- (-1151.616) [...23 remote chains...] -- 2:34:27
      1343000 -- (-1143.167) [...23 remote chains...] -- 2:34:20
      1344000 -- (-1130.323) [...23 remote chains...] -- 2:34:13
      1345000 -- (-1125.168) [...23 remote chains...] -- 2:34:27

      Average standard deviation of split frequencies: 0.021020

      1346000 -- (-1136.261) [...23 remote chains...] -- 2:34:20
      1347000 -- (-1129.135) [...23 remote chains...] -- 2:34:13
      1348000 -- [-1134.452] [...23 remote chains...] -- 2:34:27
      1349000 -- (-1140.381) [...23 remote chains...] -- 2:34:20
      1350000 -- (-1143.645) [...23 remote chains...] -- 2:34:12

      Average standard deviation of split frequencies: 0.020902

      1351000 -- [-1135.770] [...23 remote chains...] -- 2:34:26
      1352000 -- (-1148.546) [...23 remote chains...] -- 2:34:19
      1353000 -- [-1139.314] [...23 remote chains...] -- 2:34:12
      1354000 -- (-1145.011) [...23 remote chains...] -- 2:34:26
      1355000 -- [-1138.793] [...23 remote chains...] -- 2:34:19

      Average standard deviation of split frequencies: 0.020884

      1356000 -- (-1147.528) [...23 remote chains...] -- 2:34:12
      1357000 -- [-1135.804] [...23 remote chains...] -- 2:34:26
      1358000 -- (-1153.334) [...23 remote chains...] -- 2:34:19
      1359000 -- (-1146.853) [...23 remote chains...] -- 2:34:11
      1360000 -- (-1155.149) [...23 remote chains...] -- 2:34:25

      Average standard deviation of split frequencies: 0.020994

      1361000 -- (-1133.717) [...23 remote chains...] -- 2:34:18
      1362000 -- (-1145.574) [...23 remote chains...] -- 2:34:11
      1363000 -- [-1147.687] [...23 remote chains...] -- 2:34:25
      1364000 -- (-1161.833) [...23 remote chains...] -- 2:34:18
      1365000 -- (-1144.628) [...23 remote chains...] -- 2:34:11

      Average standard deviation of split frequencies: 0.020823

      1366000 -- (-1155.295) [...23 remote chains...] -- 2:34:25
      1367000 -- (-1150.760) [...23 remote chains...] -- 2:34:18
      1368000 -- (-1144.070) [...23 remote chains...] -- 2:34:10
      1369000 -- [-1138.811] [...23 remote chains...] -- 2:34:24
      1370000 -- (-1147.837) [...23 remote chains...] -- 2:34:17

      Average standard deviation of split frequencies: 0.020718

      1371000 -- (-1140.942) [...23 remote chains...] -- 2:34:10
      1372000 -- (-1137.407) [...23 remote chains...] -- 2:34:24
      1373000 -- (-1146.153) [...23 remote chains...] -- 2:34:17
      1374000 -- (-1155.980) [...23 remote chains...] -- 2:34:10
      1375000 -- (-1146.408) [...23 remote chains...] -- 2:34:24

      Average standard deviation of split frequencies: 0.020887

      1376000 -- (-1145.526) [...23 remote chains...] -- 2:34:17
      1377000 -- (-1148.935) [...23 remote chains...] -- 2:34:09
      1378000 -- (-1155.111) [...23 remote chains...] -- 2:34:02
      1379000 -- (-1153.221) [...23 remote chains...] -- 2:34:16
      1380000 -- (-1155.272) [...23 remote chains...] -- 2:34:09

      Average standard deviation of split frequencies: 0.020930

      1381000 -- (-1145.642) [...23 remote chains...] -- 2:34:02
      1382000 -- (-1154.202) [...23 remote chains...] -- 2:34:16
      1383000 -- (-1141.166) [...23 remote chains...] -- 2:34:09
      1384000 -- (-1141.230) [...23 remote chains...] -- 2:34:02
      1385000 -- (-1139.961) [...23 remote chains...] -- 2:34:15

      Average standard deviation of split frequencies: 0.020562

      1386000 -- [-1135.863] [...23 remote chains...] -- 2:34:08
      1387000 -- [-1143.745] [...23 remote chains...] -- 2:34:01
      1388000 -- (-1153.593) [...23 remote chains...] -- 2:34:15
      1389000 -- (-1153.587) [...23 remote chains...] -- 2:34:08
      1390000 -- (-1144.289) [...23 remote chains...] -- 2:34:01

      Average standard deviation of split frequencies: 0.020620

      1391000 -- (-1152.909) [...23 remote chains...] -- 2:34:15
      1392000 -- (-1144.815) [...23 remote chains...] -- 2:34:08
      1393000 -- [-1150.722] [...23 remote chains...] -- 2:34:01
      1394000 -- (-1143.705) [...23 remote chains...] -- 2:34:14
      1395000 -- (-1160.879) [...23 remote chains...] -- 2:34:07

      Average standard deviation of split frequencies: 0.020329

      1396000 -- (-1140.346) [...23 remote chains...] -- 2:34:00
      1397000 -- (-1146.056) [...23 remote chains...] -- 2:33:54
      1398000 -- (-1153.172) [...23 remote chains...] -- 2:34:07
      1399000 -- (-1136.283) [...23 remote chains...] -- 2:34:00
      1400000 -- [-1153.046] [...23 remote chains...] -- 2:33:53

      Average standard deviation of split frequencies: 0.020407

      1401000 -- [-1133.933] [...23 remote chains...] -- 2:34:07
      1402000 -- (-1138.649) [...23 remote chains...] -- 2:34:00
      1403000 -- (-1137.371) [...23 remote chains...] -- 2:33:53
      1404000 -- (-1148.865) [...23 remote chains...] -- 2:34:06
      1405000 -- (-1156.832) [...23 remote chains...] -- 2:33:59

      Average standard deviation of split frequencies: 0.020247

      1406000 -- (-1138.316) [...23 remote chains...] -- 2:33:53
      1407000 -- (-1141.444) [...23 remote chains...] -- 2:34:06
      1408000 -- (-1160.429) [...23 remote chains...] -- 2:33:59
      1409000 -- [-1131.598] [...23 remote chains...] -- 2:33:52
      1410000 -- [-1149.665] [...23 remote chains...] -- 2:34:06

      Average standard deviation of split frequencies: 0.020013

      1411000 -- (-1153.429) [...23 remote chains...] -- 2:33:59
      1412000 -- [-1145.558] [...23 remote chains...] -- 2:33:52
      1413000 -- (-1148.296) [...23 remote chains...] -- 2:34:05
      1414000 -- [-1149.382] [...23 remote chains...] -- 2:33:58
      1415000 -- (-1153.393) [...23 remote chains...] -- 2:33:52

      Average standard deviation of split frequencies: 0.020272

      1416000 -- (-1154.637) [...23 remote chains...] -- 2:34:05
      1417000 -- (-1153.389) [...23 remote chains...] -- 2:33:58
      1418000 -- (-1148.054) [...23 remote chains...] -- 2:33:51
      1419000 -- (-1145.010) [...23 remote chains...] -- 2:34:05
      1420000 -- (-1163.892) [...23 remote chains...] -- 2:33:58

      Average standard deviation of split frequencies: 0.020283

      1421000 -- (-1143.767) [...23 remote chains...] -- 2:33:51
      1422000 -- (-1150.779) [...23 remote chains...] -- 2:34:04
      1423000 -- (-1152.215) [...23 remote chains...] -- 2:33:57
      1424000 -- (-1157.324) [...23 remote chains...] -- 2:33:51
      1425000 -- (-1167.923) [...23 remote chains...] -- 2:34:04

      Average standard deviation of split frequencies: 0.020201

      1426000 -- (-1153.597) [...23 remote chains...] -- 2:33:57
      1427000 -- (-1145.063) [...23 remote chains...] -- 2:33:50
      1428000 -- (-1157.408) [...23 remote chains...] -- 2:34:03
      1429000 -- (-1163.724) [...23 remote chains...] -- 2:33:57
      1430000 -- (-1157.996) [...23 remote chains...] -- 2:33:50

      Average standard deviation of split frequencies: 0.020222

      1431000 -- (-1142.869) [...23 remote chains...] -- 2:33:43
      1432000 -- (-1130.324) [...23 remote chains...] -- 2:33:56
      1433000 -- (-1145.611) [...23 remote chains...] -- 2:33:49
      1434000 -- (-1135.009) [...23 remote chains...] -- 2:33:43
      1435000 -- (-1121.775) [...23 remote chains...] -- 2:33:56

      Average standard deviation of split frequencies: 0.019898

      1436000 -- (-1133.810) [...23 remote chains...] -- 2:33:49
      1437000 -- (-1129.511) [...23 remote chains...] -- 2:33:42
      1438000 -- [-1126.541] [...23 remote chains...] -- 2:33:55
      1439000 -- [-1132.337] [...23 remote chains...] -- 2:33:49
      1440000 -- (-1142.088) [...23 remote chains...] -- 2:33:42

      Average standard deviation of split frequencies: 0.019451

      1441000 -- (-1143.840) [...23 remote chains...] -- 2:33:55
      1442000 -- (-1146.033) [...23 remote chains...] -- 2:33:48
      1443000 -- (-1133.227) [...23 remote chains...] -- 2:33:42
      1444000 -- (-1133.366) [...23 remote chains...] -- 2:33:35
      1445000 -- (-1144.764) [...23 remote chains...] -- 2:33:48

      Average standard deviation of split frequencies: 0.019237

      1446000 -- (-1154.871) [...23 remote chains...] -- 2:33:41
      1447000 -- (-1155.037) [...23 remote chains...] -- 2:33:54
      1448000 -- (-1139.034) [...23 remote chains...] -- 2:33:48
      1449000 -- (-1142.777) [...23 remote chains...] -- 2:33:41
      1450000 -- (-1143.626) [...23 remote chains...] -- 2:33:34

      Average standard deviation of split frequencies: 0.019116

      1451000 -- (-1144.651) [...23 remote chains...] -- 2:33:47
      1452000 -- (-1139.179) [...23 remote chains...] -- 2:33:41
      1453000 -- (-1137.230) [...23 remote chains...] -- 2:33:34
      1454000 -- [-1141.847] [...23 remote chains...] -- 2:33:47
      1455000 -- [-1136.251] [...23 remote chains...] -- 2:33:40

      Average standard deviation of split frequencies: 0.019042

      1456000 -- (-1154.211) [...23 remote chains...] -- 2:33:34
      1457000 -- [-1151.797] [...23 remote chains...] -- 2:33:47
      1458000 -- (-1145.988) [...23 remote chains...] -- 2:33:40
      1459000 -- (-1152.222) [...23 remote chains...] -- 2:33:33
      1460000 -- [-1134.311] [...23 remote chains...] -- 2:33:46

      Average standard deviation of split frequencies: 0.018946

      1461000 -- [-1135.512] [...23 remote chains...] -- 2:33:39
      1462000 -- [-1131.498] [...23 remote chains...] -- 2:33:33
      1463000 -- (-1150.741) [...23 remote chains...] -- 2:33:46
      1464000 -- (-1139.959) [...23 remote chains...] -- 2:33:39
      1465000 -- (-1148.045) [...23 remote chains...] -- 2:33:33

      Average standard deviation of split frequencies: 0.018781

      1466000 -- (-1150.627) [...23 remote chains...] -- 2:33:45
      1467000 -- (-1157.902) [...23 remote chains...] -- 2:33:39
      1468000 -- (-1167.030) [...23 remote chains...] -- 2:33:32
      1469000 -- (-1150.015) [...23 remote chains...] -- 2:33:45
      1470000 -- (-1151.359) [...23 remote chains...] -- 2:33:38

      Average standard deviation of split frequencies: 0.018506

      1471000 -- (-1159.062) [...23 remote chains...] -- 2:33:32
      1472000 -- (-1154.242) [...23 remote chains...] -- 2:33:25
      1473000 -- (-1143.218) [...23 remote chains...] -- 2:33:38
      1474000 -- (-1161.708) [...23 remote chains...] -- 2:33:31
      1475000 -- (-1148.296) [...23 remote chains...] -- 2:33:25

      Average standard deviation of split frequencies: 0.018398

      1476000 -- (-1164.093) [...23 remote chains...] -- 2:33:38
      1477000 -- (-1160.175) [...23 remote chains...] -- 2:33:31
      1478000 -- (-1146.523) [...23 remote chains...] -- 2:33:25
      1479000 -- (-1152.706) [...23 remote chains...] -- 2:33:37
      1480000 -- (-1141.550) [...23 remote chains...] -- 2:33:31

      Average standard deviation of split frequencies: 0.018299

      1481000 -- (-1135.474) [...23 remote chains...] -- 2:33:24
      1482000 -- [-1151.671] [...23 remote chains...] -- 2:33:37
      1483000 -- (-1141.692) [...23 remote chains...] -- 2:33:30
      1484000 -- (-1140.681) [...23 remote chains...] -- 2:33:24
      1485000 -- (-1149.304) [...23 remote chains...] -- 2:33:36

      Average standard deviation of split frequencies: 0.018198

      1486000 -- (-1146.782) [...23 remote chains...] -- 2:33:30
      1487000 -- (-1141.274) [...23 remote chains...] -- 2:33:23
      1488000 -- (-1138.775) [...23 remote chains...] -- 2:33:36
      1489000 -- (-1134.116) [...23 remote chains...] -- 2:33:30
      1490000 -- (-1144.885) [...23 remote chains...] -- 2:33:23

      Average standard deviation of split frequencies: 0.017936

      1491000 -- (-1149.021) [...23 remote chains...] -- 2:33:36
      1492000 -- [-1136.198] [...23 remote chains...] -- 2:33:29
      1493000 -- (-1131.434) [...23 remote chains...] -- 2:33:23
      1494000 -- (-1151.855) [...23 remote chains...] -- 2:33:16
      1495000 -- (-1150.521) [...23 remote chains...] -- 2:33:29

      Average standard deviation of split frequencies: 0.017892

      1496000 -- (-1149.378) [...23 remote chains...] -- 2:33:22
      1497000 -- (-1154.268) [...23 remote chains...] -- 2:33:35
      1498000 -- (-1153.367) [...23 remote chains...] -- 2:33:28
      1499000 -- (-1133.765) [...23 remote chains...] -- 2:33:22
      1500000 -- (-1153.878) [...23 remote chains...] -- 2:33:35

      Average standard deviation of split frequencies: 0.017825

      1501000 -- (-1141.843) [...23 remote chains...] -- 2:33:28
      1502000 -- (-1142.552) [...23 remote chains...] -- 2:33:22
      1503000 -- [-1139.618] [...23 remote chains...] -- 2:33:34
      1504000 -- (-1130.968) [...23 remote chains...] -- 2:33:28
      1505000 -- (-1144.408) [...23 remote chains...] -- 2:33:21

      Average standard deviation of split frequencies: 0.017763

      1506000 -- (-1140.274) [...23 remote chains...] -- 2:33:34
      1507000 -- [-1139.337] [...23 remote chains...] -- 2:33:27
      1508000 -- (-1143.676) [...23 remote chains...] -- 2:33:21
      1509000 -- (-1131.423) [...23 remote chains...] -- 2:33:14
      1510000 -- (-1149.068) [...23 remote chains...] -- 2:33:27

      Average standard deviation of split frequencies: 0.017731

      1511000 -- (-1138.161) [...23 remote chains...] -- 2:33:20
      1512000 -- (-1132.988) [...23 remote chains...] -- 2:33:14
      1513000 -- (-1140.804) [...23 remote chains...] -- 2:33:26
      1514000 -- (-1137.317) [...23 remote chains...] -- 2:33:20
      1515000 -- (-1131.262) [...23 remote chains...] -- 2:33:14

      Average standard deviation of split frequencies: 0.017381

      1516000 -- [-1137.225] [...23 remote chains...] -- 2:33:26
      1517000 -- (-1150.113) [...23 remote chains...] -- 2:33:20
      1518000 -- [-1140.661] [...23 remote chains...] -- 2:33:13
      1519000 -- [-1143.762] [...23 remote chains...] -- 2:33:26
      1520000 -- (-1132.288) [...23 remote chains...] -- 2:33:19

      Average standard deviation of split frequencies: 0.017451

      1521000 -- (-1154.315) [...23 remote chains...] -- 2:33:13
      1522000 -- (-1152.188) [...23 remote chains...] -- 2:33:25
      1523000 -- (-1145.267) [...23 remote chains...] -- 2:33:19
      1524000 -- (-1140.772) [...23 remote chains...] -- 2:33:13
      1525000 -- (-1138.756) [...23 remote chains...] -- 2:33:25

      Average standard deviation of split frequencies: 0.017476

      1526000 -- (-1140.814) [...23 remote chains...] -- 2:33:19
      1527000 -- (-1130.767) [...23 remote chains...] -- 2:33:12
      1528000 -- (-1138.052) [...23 remote chains...] -- 2:33:24
      1529000 -- [-1140.547] [...23 remote chains...] -- 2:33:18
      1530000 -- (-1136.612) [...23 remote chains...] -- 2:33:12

      Average standard deviation of split frequencies: 0.017672

      1531000 -- (-1145.531) [...23 remote chains...] -- 2:33:24
      1532000 -- [-1142.248] [...23 remote chains...] -- 2:33:18
      1533000 -- (-1139.369) [...23 remote chains...] -- 2:33:11
      1534000 -- (-1154.771) [...23 remote chains...] -- 2:33:24
      1535000 -- [-1140.208] [...23 remote chains...] -- 2:33:17

      Average standard deviation of split frequencies: 0.017619

      1536000 -- (-1150.166) [...23 remote chains...] -- 2:33:11
      1537000 -- (-1149.627) [...23 remote chains...] -- 2:33:05
      1538000 -- (-1140.917) [...23 remote chains...] -- 2:33:17
      1539000 -- (-1128.639) [...23 remote chains...] -- 2:33:11
      1540000 -- [-1145.111] [...23 remote chains...] -- 2:33:23

      Average standard deviation of split frequencies: 0.017482

      1541000 -- (-1144.527) [...23 remote chains...] -- 2:33:17
      1542000 -- (-1139.903) [...23 remote chains...] -- 2:33:10
      1543000 -- (-1131.929) [...23 remote chains...] -- 2:33:22
      1544000 -- (-1145.972) [...23 remote chains...] -- 2:33:16
      1545000 -- [-1140.340] [...23 remote chains...] -- 2:33:10

      Average standard deviation of split frequencies: 0.017598

      1546000 -- (-1150.305) [...23 remote chains...] -- 2:33:22
      1547000 -- (-1138.453) [...23 remote chains...] -- 2:33:16
      1548000 -- (-1147.566) [...23 remote chains...] -- 2:33:09
      1549000 -- (-1160.451) [...23 remote chains...] -- 2:33:22
      1550000 -- (-1161.183) [...23 remote chains...] -- 2:33:15

      Average standard deviation of split frequencies: 0.017578

      1551000 -- (-1161.258) [...23 remote chains...] -- 2:33:09
      1552000 -- (-1149.864) [...23 remote chains...] -- 2:33:03
      1553000 -- [-1144.413] [...23 remote chains...] -- 2:33:15
      1554000 -- (-1138.053) [...23 remote chains...] -- 2:33:09
      1555000 -- [-1139.786] [...23 remote chains...] -- 2:33:02

      Average standard deviation of split frequencies: 0.017439

      1556000 -- (-1145.687) [...23 remote chains...] -- 2:33:14
      1557000 -- [-1148.341] [...23 remote chains...] -- 2:33:08
      1558000 -- (-1153.742) [...23 remote chains...] -- 2:33:02
      1559000 -- [-1145.219] [...23 remote chains...] -- 2:33:14
      1560000 -- (-1140.227) [...23 remote chains...] -- 2:33:08

      Average standard deviation of split frequencies: 0.017314

      1561000 -- (-1156.622) [...23 remote chains...] -- 2:33:02
      1562000 -- (-1150.637) [...23 remote chains...] -- 2:33:14
      1563000 -- (-1149.960) [...23 remote chains...] -- 2:33:07
      1564000 -- (-1161.534) [...23 remote chains...] -- 2:33:01
      1565000 -- (-1160.754) [...23 remote chains...] -- 2:33:13

      Average standard deviation of split frequencies: 0.017043

      1566000 -- [-1153.287] [...23 remote chains...] -- 2:33:07
      1567000 -- (-1146.352) [...23 remote chains...] -- 2:33:01
      1568000 -- (-1155.463) [...23 remote chains...] -- 2:33:13
      1569000 -- [-1145.273] [...23 remote chains...] -- 2:33:07
      1570000 -- (-1140.492) [...23 remote chains...] -- 2:33:00

      Average standard deviation of split frequencies: 0.016950

      1571000 -- (-1137.288) [...23 remote chains...] -- 2:33:12
      1572000 -- (-1147.294) [...23 remote chains...] -- 2:33:06
      1573000 -- (-1140.577) [...23 remote chains...] -- 2:33:00
      1574000 -- (-1146.409) [...23 remote chains...] -- 2:33:12
      1575000 -- (-1139.545) [...23 remote chains...] -- 2:33:06

      Average standard deviation of split frequencies: 0.016774

      1576000 -- (-1145.521) [...23 remote chains...] -- 2:33:00
      1577000 -- (-1140.940) [...23 remote chains...] -- 2:33:11
      1578000 -- (-1145.006) [...23 remote chains...] -- 2:33:05
      1579000 -- (-1141.469) [...23 remote chains...] -- 2:32:59
      1580000 -- (-1147.656) [...23 remote chains...] -- 2:33:11

      Average standard deviation of split frequencies: 0.016734

      1581000 -- (-1136.898) [...23 remote chains...] -- 2:33:05
      1582000 -- (-1137.508) [...23 remote chains...] -- 2:32:59
      1583000 -- (-1142.502) [...23 remote chains...] -- 2:33:11
      1584000 -- [-1148.667] [...23 remote chains...] -- 2:33:04
      1585000 -- [-1141.477] [...23 remote chains...] -- 2:32:58

      Average standard deviation of split frequencies: 0.016779

      1586000 -- (-1139.663) [...23 remote chains...] -- 2:33:10
      1587000 -- [-1127.184] [...23 remote chains...] -- 2:33:04
      1588000 -- (-1149.002) [...23 remote chains...] -- 2:32:58
      1589000 -- [-1136.541] [...23 remote chains...] -- 2:33:10
      1590000 -- (-1144.346) [...23 remote chains...] -- 2:33:04

      Average standard deviation of split frequencies: 0.016472

      1591000 -- (-1141.448) [...23 remote chains...] -- 2:32:58
      1592000 -- (-1146.640) [...23 remote chains...] -- 2:33:09
      1593000 -- (-1140.602) [...23 remote chains...] -- 2:33:03
      1594000 -- (-1154.480) [...23 remote chains...] -- 2:32:57
      1595000 -- (-1148.294) [...23 remote chains...] -- 2:33:09

      Average standard deviation of split frequencies: 0.016272

      1596000 -- [-1139.160] [...23 remote chains...] -- 2:33:03
      1597000 -- (-1142.046) [...23 remote chains...] -- 2:32:57
      1598000 -- (-1144.891) [...23 remote chains...] -- 2:32:51
      1599000 -- (-1134.589) [...23 remote chains...] -- 2:33:02
      1600000 -- (-1141.320) [...23 remote chains...] -- 2:32:56

      Average standard deviation of split frequencies: 0.015992

      1601000 -- (-1137.251) [...23 remote chains...] -- 2:32:50
      1602000 -- [-1139.699] [...23 remote chains...] -- 2:33:02
      1603000 -- [-1129.873] [...23 remote chains...] -- 2:32:56
      1604000 -- [-1144.731] [...23 remote chains...] -- 2:32:50
      1605000 -- (-1152.809) [...23 remote chains...] -- 2:33:01

      Average standard deviation of split frequencies: 0.016108

      1606000 -- (-1140.265) [...23 remote chains...] -- 2:32:55
      1607000 -- (-1154.341) [...23 remote chains...] -- 2:32:49
      1608000 -- (-1138.176) [...23 remote chains...] -- 2:33:01
      1609000 -- (-1158.805) [...23 remote chains...] -- 2:32:55
      1610000 -- (-1146.895) [...23 remote chains...] -- 2:32:49

      Average standard deviation of split frequencies: 0.016185

      1611000 -- [-1129.918] [...23 remote chains...] -- 2:33:01
      1612000 -- (-1146.158) [...23 remote chains...] -- 2:32:55
      1613000 -- (-1153.589) [...23 remote chains...] -- 2:32:49
      1614000 -- (-1152.445) [...23 remote chains...] -- 2:33:00
      1615000 -- (-1152.937) [...23 remote chains...] -- 2:32:54

      Average standard deviation of split frequencies: 0.015990

      1616000 -- (-1150.534) [...23 remote chains...] -- 2:32:48
      1617000 -- (-1147.338) [...23 remote chains...] -- 2:33:00
      1618000 -- (-1151.315) [...23 remote chains...] -- 2:32:54
      1619000 -- (-1142.491) [...23 remote chains...] -- 2:32:48
      1620000 -- [-1135.755] [...23 remote chains...] -- 2:32:59

      Average standard deviation of split frequencies: 0.015986

      1621000 -- (-1123.223) [...23 remote chains...] -- 2:32:53
      1622000 -- (-1131.270) [...23 remote chains...] -- 2:32:47
      1623000 -- (-1154.762) [...23 remote chains...] -- 2:32:59
      1624000 -- (-1152.526) [...23 remote chains...] -- 2:32:53
      1625000 -- (-1161.999) [...23 remote chains...] -- 2:32:47

      Average standard deviation of split frequencies: 0.015987

      1626000 -- (-1144.867) [...23 remote chains...] -- 2:32:41
      1627000 -- (-1148.617) [...23 remote chains...] -- 2:32:52
      1628000 -- (-1136.592) [...23 remote chains...] -- 2:32:46
      1629000 -- (-1151.659) [...23 remote chains...] -- 2:32:40
      1630000 -- [-1140.409] [...23 remote chains...] -- 2:32:52

      Average standard deviation of split frequencies: 0.015975

      1631000 -- (-1160.553) [...23 remote chains...] -- 2:32:46
      1632000 -- [-1151.965] [...23 remote chains...] -- 2:32:40
      1633000 -- (-1147.725) [...23 remote chains...] -- 2:32:51
      1634000 -- (-1159.058) [...23 remote chains...] -- 2:32:46
      1635000 -- (-1149.931) [...23 remote chains...] -- 2:32:40

      Average standard deviation of split frequencies: 0.015761

      1636000 -- (-1147.597) [...23 remote chains...] -- 2:32:51
      1637000 -- (-1137.054) [...23 remote chains...] -- 2:32:45
      1638000 -- (-1160.277) [...23 remote chains...] -- 2:32:39
      1639000 -- (-1150.908) [...23 remote chains...] -- 2:32:51
      1640000 -- (-1149.160) [...23 remote chains...] -- 2:32:45

      Average standard deviation of split frequencies: 0.015633

      1641000 -- [-1138.825] [...23 remote chains...] -- 2:32:39
      1642000 -- (-1158.082) [...23 remote chains...] -- 2:32:33
      1643000 -- [-1154.032] [...23 remote chains...] -- 2:32:44
      1644000 -- (-1152.396) [...23 remote chains...] -- 2:32:38
      1645000 -- (-1150.780) [...23 remote chains...] -- 2:32:32

      Average standard deviation of split frequencies: 0.015547

      1646000 -- (-1160.513) [...23 remote chains...] -- 2:32:44
      1647000 -- (-1153.785) [...23 remote chains...] -- 2:32:38
      1648000 -- (-1136.794) [...23 remote chains...] -- 2:32:32
      1649000 -- (-1150.324) [...23 remote chains...] -- 2:32:43
      1650000 -- (-1147.203) [...23 remote chains...] -- 2:32:37

      Average standard deviation of split frequencies: 0.015497

      1651000 -- [-1131.448] [...23 remote chains...] -- 2:32:32
      1652000 -- (-1140.336) [...23 remote chains...] -- 2:32:43
      1653000 -- (-1135.161) [...23 remote chains...] -- 2:32:37
      1654000 -- (-1153.471) [...23 remote chains...] -- 2:32:31
      1655000 -- (-1146.167) [...23 remote chains...] -- 2:32:25

      Average standard deviation of split frequencies: 0.015433

      1656000 -- [-1153.812] [...23 remote chains...] -- 2:32:37
      1657000 -- (-1141.002) [...23 remote chains...] -- 2:32:31
      1658000 -- (-1145.155) [...23 remote chains...] -- 2:32:25
      1659000 -- (-1142.004) [...23 remote chains...] -- 2:32:36
      1660000 -- (-1134.682) [...23 remote chains...] -- 2:32:30

      Average standard deviation of split frequencies: 0.015448

      1661000 -- (-1144.995) [...23 remote chains...] -- 2:32:24
      1662000 -- (-1145.055) [...23 remote chains...] -- 2:32:36
      1663000 -- [-1142.193] [...23 remote chains...] -- 2:32:30
      1664000 -- [-1144.002] [...23 remote chains...] -- 2:32:24
      1665000 -- [-1130.694] [...23 remote chains...] -- 2:32:18

      Average standard deviation of split frequencies: 0.015385

      1666000 -- [-1136.122] [...23 remote chains...] -- 2:32:29
      1667000 -- (-1135.735) [...23 remote chains...] -- 2:32:24
      1668000 -- (-1139.461) [...23 remote chains...] -- 2:32:18
      1669000 -- (-1146.527) [...23 remote chains...] -- 2:32:29
      1670000 -- [-1143.771] [...23 remote chains...] -- 2:32:23

      Average standard deviation of split frequencies: 0.015484

      1671000 -- (-1165.615) [...23 remote chains...] -- 2:32:17
      1672000 -- (-1152.703) [...23 remote chains...] -- 2:32:28
      1673000 -- [-1152.558] [...23 remote chains...] -- 2:32:23
      1674000 -- (-1146.001) [...23 remote chains...] -- 2:32:17
      1675000 -- (-1131.023) [...23 remote chains...] -- 2:32:28

      Average standard deviation of split frequencies: 0.015415

      1676000 -- [-1140.316] [...23 remote chains...] -- 2:32:22
      1677000 -- (-1148.422) [...23 remote chains...] -- 2:32:16
      1678000 -- (-1163.384) [...23 remote chains...] -- 2:32:28
      1679000 -- (-1150.206) [...23 remote chains...] -- 2:32:22
      1680000 -- (-1147.671) [...23 remote chains...] -- 2:32:16

      Average standard deviation of split frequencies: 0.015330

      1681000 -- (-1156.438) [...23 remote chains...] -- 2:32:10
      1682000 -- (-1155.075) [...23 remote chains...] -- 2:32:21
      1683000 -- (-1149.419) [...23 remote chains...] -- 2:32:16
      1684000 -- (-1141.676) [...23 remote chains...] -- 2:32:10
      1685000 -- (-1151.259) [...23 remote chains...] -- 2:32:21

      Average standard deviation of split frequencies: 0.015203

      1686000 -- (-1154.278) [...23 remote chains...] -- 2:32:15
      1687000 -- (-1138.270) [...23 remote chains...] -- 2:32:26
      1688000 -- [-1143.663] [...23 remote chains...] -- 2:32:21
      1689000 -- (-1149.473) [...23 remote chains...] -- 2:32:15
      1690000 -- (-1127.876) [...23 remote chains...] -- 2:32:09

      Average standard deviation of split frequencies: 0.015286

      1691000 -- (-1137.313) [...23 remote chains...] -- 2:32:20
      1692000 -- [-1140.411] [...23 remote chains...] -- 2:32:14
      1693000 -- (-1153.677) [...23 remote chains...] -- 2:32:09
      1694000 -- (-1144.290) [...23 remote chains...] -- 2:32:20
      1695000 -- (-1135.774) [...23 remote chains...] -- 2:32:14

      Average standard deviation of split frequencies: 0.015173

      1696000 -- [-1132.715] [...23 remote chains...] -- 2:32:08
      1697000 -- (-1144.310) [...23 remote chains...] -- 2:32:19
      1698000 -- (-1132.015) [...23 remote chains...] -- 2:32:13
      1699000 -- (-1145.200) [...23 remote chains...] -- 2:32:08
      1700000 -- (-1142.250) [...23 remote chains...] -- 2:32:02

      Average standard deviation of split frequencies: 0.014927

      1701000 -- (-1147.933) [...23 remote chains...] -- 2:32:13
      1702000 -- (-1156.800) [...23 remote chains...] -- 2:32:07
      1703000 -- (-1157.249) [...23 remote chains...] -- 2:32:02
      1704000 -- (-1143.208) [...23 remote chains...] -- 2:32:13
      1705000 -- (-1145.464) [...23 remote chains...] -- 2:32:07

      Average standard deviation of split frequencies: 0.014818

      1706000 -- (-1146.328) [...23 remote chains...] -- 2:32:01
      1707000 -- (-1133.047) [...23 remote chains...] -- 2:32:12
      1708000 -- (-1133.065) [...23 remote chains...] -- 2:32:06
      1709000 -- (-1139.358) [...23 remote chains...] -- 2:32:01
      1710000 -- (-1130.898) [...23 remote chains...] -- 2:32:12

      Average standard deviation of split frequencies: 0.014704

      1711000 -- (-1134.345) [...23 remote chains...] -- 2:32:06
      1712000 -- (-1161.561) [...23 remote chains...] -- 2:32:00
      1713000 -- (-1134.696) [...23 remote chains...] -- 2:31:55
      1714000 -- (-1151.307) [...23 remote chains...] -- 2:32:06
      1715000 -- (-1137.535) [...23 remote chains...] -- 2:32:00

      Average standard deviation of split frequencies: 0.014733

      1716000 -- (-1137.209) [...23 remote chains...] -- 2:31:54
      1717000 -- (-1152.694) [...23 remote chains...] -- 2:32:05
      1718000 -- (-1148.975) [...23 remote chains...] -- 2:32:00
      1719000 -- (-1136.635) [...23 remote chains...] -- 2:31:54
      1720000 -- [-1138.755] [...23 remote chains...] -- 2:32:05

      Average standard deviation of split frequencies: 0.014546

      1721000 -- (-1144.783) [...23 remote chains...] -- 2:31:59
      1722000 -- [-1146.340] [...23 remote chains...] -- 2:31:53
      1723000 -- (-1160.458) [...23 remote chains...] -- 2:32:04
      1724000 -- (-1154.059) [...23 remote chains...] -- 2:31:59
      1725000 -- [-1146.439] [...23 remote chains...] -- 2:31:53

      Average standard deviation of split frequencies: 0.014535

      1726000 -- (-1140.152) [...23 remote chains...] -- 2:32:04
      1727000 -- (-1148.444) [...23 remote chains...] -- 2:31:58
      1728000 -- (-1152.946) [...23 remote chains...] -- 2:31:53
      1729000 -- (-1136.772) [...23 remote chains...] -- 2:32:03
      1730000 -- (-1160.034) [...23 remote chains...] -- 2:31:58

      Average standard deviation of split frequencies: 0.014645

      1731000 -- (-1146.051) [...23 remote chains...] -- 2:31:52
      1732000 -- (-1141.332) [...23 remote chains...] -- 2:32:03
      1733000 -- (-1141.245) [...23 remote chains...] -- 2:31:57
      1734000 -- (-1141.005) [...23 remote chains...] -- 2:31:52
      1735000 -- (-1140.742) [...23 remote chains...] -- 2:32:02

      Average standard deviation of split frequencies: 0.014750

      1736000 -- (-1125.046) [...23 remote chains...] -- 2:31:57
      1737000 -- (-1144.956) [...23 remote chains...] -- 2:31:51
      1738000 -- (-1150.022) [...23 remote chains...] -- 2:32:02
      1739000 -- (-1155.343) [...23 remote chains...] -- 2:31:56
      1740000 -- [-1136.307] [...23 remote chains...] -- 2:31:51

      Average standard deviation of split frequencies: 0.014635

      1741000 -- (-1135.682) [...23 remote chains...] -- 2:32:02
      1742000 -- (-1146.119) [...23 remote chains...] -- 2:31:56
      1743000 -- (-1144.829) [...23 remote chains...] -- 2:31:50
      1744000 -- (-1144.425) [...23 remote chains...] -- 2:31:45
      1745000 -- (-1141.866) [...23 remote chains...] -- 2:31:56

      Average standard deviation of split frequencies: 0.014582

      1746000 -- (-1157.402) [...23 remote chains...] -- 2:31:50
      1747000 -- [-1160.746] [...23 remote chains...] -- 2:31:45
      1748000 -- (-1155.100) [...23 remote chains...] -- 2:31:55
      1749000 -- (-1142.201) [...23 remote chains...] -- 2:31:50
      1750000 -- [-1154.812] [...23 remote chains...] -- 2:31:44

      Average standard deviation of split frequencies: 0.014537

      1751000 -- (-1143.264) [...23 remote chains...] -- 2:31:55
      1752000 -- (-1158.475) [...23 remote chains...] -- 2:31:49
      1753000 -- [-1132.934] [...23 remote chains...] -- 2:31:44
      1754000 -- [-1134.998] [...23 remote chains...] -- 2:31:54
      1755000 -- (-1131.511) [...23 remote chains...] -- 2:31:49

      Average standard deviation of split frequencies: 0.014342

      1756000 -- (-1141.875) [...23 remote chains...] -- 2:31:43
      1757000 -- (-1142.471) [...23 remote chains...] -- 2:31:54
      1758000 -- (-1146.712) [...23 remote chains...] -- 2:31:48
      1759000 -- [-1140.309] [...23 remote chains...] -- 2:31:43
      1760000 -- [-1147.285] [...23 remote chains...] -- 2:31:53

      Average standard deviation of split frequencies: 0.014462

      1761000 -- [-1135.454] [...23 remote chains...] -- 2:31:48
      1762000 -- (-1133.674) [...23 remote chains...] -- 2:31:42
      1763000 -- (-1166.587) [...23 remote chains...] -- 2:31:53
      1764000 -- (-1163.557) [...23 remote chains...] -- 2:31:47
      1765000 -- (-1158.799) [...23 remote chains...] -- 2:31:42

      Average standard deviation of split frequencies: 0.014550

      1766000 -- (-1156.361) [...23 remote chains...] -- 2:31:52
      1767000 -- (-1159.024) [...23 remote chains...] -- 2:31:47
      1768000 -- (-1155.647) [...23 remote chains...] -- 2:31:41
      1769000 -- (-1163.540) [...23 remote chains...] -- 2:31:52
      1770000 -- (-1148.951) [...23 remote chains...] -- 2:31:46

      Average standard deviation of split frequencies: 0.014504

      1771000 -- (-1137.406) [...23 remote chains...] -- 2:31:41
      1772000 -- (-1129.147) [...23 remote chains...] -- 2:31:51
      1773000 -- (-1143.165) [...23 remote chains...] -- 2:31:46
      1774000 -- (-1147.618) [...23 remote chains...] -- 2:31:41
      1775000 -- (-1144.823) [...23 remote chains...] -- 2:31:51

      Average standard deviation of split frequencies: 0.014476

      1776000 -- (-1133.209) [...23 remote chains...] -- 2:31:46
      1777000 -- (-1143.936) [...23 remote chains...] -- 2:31:40
      1778000 -- (-1164.728) [...23 remote chains...] -- 2:31:51
      1779000 -- (-1155.257) [...23 remote chains...] -- 2:31:45
      1780000 -- (-1146.967) [...23 remote chains...] -- 2:31:40

      Average standard deviation of split frequencies: 0.014321

      1781000 -- (-1153.870) [...23 remote chains...] -- 2:31:50
      1782000 -- (-1160.250) [...23 remote chains...] -- 2:31:45
      1783000 -- (-1144.223) [...23 remote chains...] -- 2:31:39
      1784000 -- [-1147.628] [...23 remote chains...] -- 2:31:50
      1785000 -- (-1155.115) [...23 remote chains...] -- 2:31:44

      Average standard deviation of split frequencies: 0.014216

      1786000 -- (-1147.704) [...23 remote chains...] -- 2:31:39
      1787000 -- (-1146.798) [...23 remote chains...] -- 2:31:49
      1788000 -- (-1146.311) [...23 remote chains...] -- 2:31:44
      1789000 -- (-1147.887) [...23 remote chains...] -- 2:31:38
      1790000 -- (-1134.072) [...23 remote chains...] -- 2:31:49

      Average standard deviation of split frequencies: 0.013974

      1791000 -- (-1132.533) [...23 remote chains...] -- 2:31:43
      1792000 -- (-1141.759) [...23 remote chains...] -- 2:31:38
      1793000 -- (-1136.430) [...23 remote chains...] -- 2:31:48
      1794000 -- [-1128.839] [...23 remote chains...] -- 2:31:43
      1795000 -- (-1151.890) [...23 remote chains...] -- 2:31:37

      Average standard deviation of split frequencies: 0.013819

      1796000 -- (-1138.918) [...23 remote chains...] -- 2:31:32
      1797000 -- (-1144.753) [...23 remote chains...] -- 2:31:42
      1798000 -- (-1132.936) [...23 remote chains...] -- 2:31:37
      1799000 -- (-1144.825) [...23 remote chains...] -- 2:31:32
      1800000 -- (-1146.425) [...23 remote chains...] -- 2:31:42

      Average standard deviation of split frequencies: 0.013721

      1801000 -- (-1151.592) [...23 remote chains...] -- 2:31:36
      1802000 -- [-1143.883] [...23 remote chains...] -- 2:31:31
      1803000 -- [-1140.536] [...23 remote chains...] -- 2:31:41
      1804000 -- (-1154.256) [...23 remote chains...] -- 2:31:36
      1805000 -- (-1126.175) [...23 remote chains...] -- 2:31:31

      Average standard deviation of split frequencies: 0.013548

      1806000 -- (-1140.289) [...23 remote chains...] -- 2:31:41
      1807000 -- (-1128.129) [...23 remote chains...] -- 2:31:36
      1808000 -- (-1136.352) [...23 remote chains...] -- 2:31:30
      1809000 -- (-1162.524) [...23 remote chains...] -- 2:31:40
      1810000 -- (-1144.312) [...23 remote chains...] -- 2:31:35

      Average standard deviation of split frequencies: 0.013462

      1811000 -- (-1137.113) [...23 remote chains...] -- 2:31:30
      1812000 -- (-1141.012) [...23 remote chains...] -- 2:31:40
      1813000 -- (-1156.005) [...23 remote chains...] -- 2:31:35
      1814000 -- (-1139.368) [...23 remote chains...] -- 2:31:29
      1815000 -- (-1136.108) [...23 remote chains...] -- 2:31:39

      Average standard deviation of split frequencies: 0.013644

      1816000 -- (-1135.192) [...23 remote chains...] -- 2:31:34
      1817000 -- (-1155.983) [...23 remote chains...] -- 2:31:29
      1818000 -- (-1137.051) [...23 remote chains...] -- 2:31:39
      1819000 -- (-1144.562) [...23 remote chains...] -- 2:31:34
      1820000 -- (-1158.003) [...23 remote chains...] -- 2:31:28

      Average standard deviation of split frequencies: 0.013719

      1821000 -- [-1145.557] [...23 remote chains...] -- 2:31:23
      1822000 -- (-1139.520) [...23 remote chains...] -- 2:31:33
      1823000 -- (-1150.833) [...23 remote chains...] -- 2:31:28
      1824000 -- (-1150.704) [...23 remote chains...] -- 2:31:23
      1825000 -- [-1140.637] [...23 remote chains...] -- 2:31:33

      Average standard deviation of split frequencies: 0.013649

      1826000 -- (-1141.040) [...23 remote chains...] -- 2:31:27
      1827000 -- (-1147.063) [...23 remote chains...] -- 2:31:22
      1828000 -- (-1124.856) [...23 remote chains...] -- 2:31:32
      1829000 -- (-1138.926) [...23 remote chains...] -- 2:31:27
      1830000 -- (-1158.123) [...23 remote chains...] -- 2:31:22

      Average standard deviation of split frequencies: 0.013682

      1831000 -- (-1149.280) [...23 remote chains...] -- 2:31:32
      1832000 -- (-1145.641) [...23 remote chains...] -- 2:31:26
      1833000 -- (-1144.056) [...23 remote chains...] -- 2:31:21
      1834000 -- (-1149.544) [...23 remote chains...] -- 2:31:31
      1835000 -- (-1149.326) [...23 remote chains...] -- 2:31:26

      Average standard deviation of split frequencies: 0.013516

      1836000 -- (-1148.754) [...23 remote chains...] -- 2:31:21
      1837000 -- (-1151.240) [...23 remote chains...] -- 2:31:31
      1838000 -- (-1155.683) [...23 remote chains...] -- 2:31:25
      1839000 -- (-1156.580) [...23 remote chains...] -- 2:31:20
      1840000 -- (-1150.650) [...23 remote chains...] -- 2:31:15

      Average standard deviation of split frequencies: 0.013386

      1841000 -- (-1149.369) [...23 remote chains...] -- 2:31:25
      1842000 -- [-1146.082] [...23 remote chains...] -- 2:31:20
      1843000 -- (-1162.303) [...23 remote chains...] -- 2:31:15
      1844000 -- [-1150.504] [...23 remote chains...] -- 2:31:25
      1845000 -- (-1151.996) [...23 remote chains...] -- 2:31:19

      Average standard deviation of split frequencies: 0.013313

      1846000 -- (-1160.865) [...23 remote chains...] -- 2:31:14
      1847000 -- (-1154.375) [...23 remote chains...] -- 2:31:24
      1848000 -- (-1157.511) [...23 remote chains...] -- 2:31:19
      1849000 -- (-1166.724) [...23 remote chains...] -- 2:31:14
      1850000 -- [-1148.568] [...23 remote chains...] -- 2:31:24

      Average standard deviation of split frequencies: 0.013242

      1851000 -- (-1163.152) [...23 remote chains...] -- 2:31:18
      1852000 -- [-1145.181] [...23 remote chains...] -- 2:31:13
      1853000 -- [-1149.069] [...23 remote chains...] -- 2:31:23
      1854000 -- [-1133.159] [...23 remote chains...] -- 2:31:18
      1855000 -- (-1135.515) [...23 remote chains...] -- 2:31:13

      Average standard deviation of split frequencies: 0.013302

      1856000 -- (-1134.320) [...23 remote chains...] -- 2:31:23
      1857000 -- (-1146.756) [...23 remote chains...] -- 2:31:17
      1858000 -- (-1133.578) [...23 remote chains...] -- 2:31:12
      1859000 -- (-1138.008) [...23 remote chains...] -- 2:31:07
      1860000 -- (-1145.742) [...23 remote chains...] -- 2:31:17

      Average standard deviation of split frequencies: 0.013341

      1861000 -- (-1152.565) [...23 remote chains...] -- 2:31:12
      1862000 -- (-1149.148) [...23 remote chains...] -- 2:31:07
      1863000 -- (-1150.253) [...23 remote chains...] -- 2:31:16
      1864000 -- (-1157.620) [...23 remote chains...] -- 2:31:11
      1865000 -- (-1148.357) [...23 remote chains...] -- 2:31:06

      Average standard deviation of split frequencies: 0.013057

      1866000 -- (-1130.620) [...23 remote chains...] -- 2:31:16
      1867000 -- (-1136.833) [...23 remote chains...] -- 2:31:11
      1868000 -- (-1143.914) [...23 remote chains...] -- 2:31:06
      1869000 -- (-1145.257) [...23 remote chains...] -- 2:31:15
      1870000 -- (-1153.091) [...23 remote chains...] -- 2:31:10

      Average standard deviation of split frequencies: 0.013167

      1871000 -- (-1140.223) [...23 remote chains...] -- 2:31:05
      1872000 -- (-1138.964) [...23 remote chains...] -- 2:31:15
      1873000 -- [-1149.703] [...23 remote chains...] -- 2:31:10
      1874000 -- [-1141.001] [...23 remote chains...] -- 2:31:20
      1875000 -- (-1147.307) [...23 remote chains...] -- 2:31:15

      Average standard deviation of split frequencies: 0.013342

      1876000 -- (-1134.743) [...23 remote chains...] -- 2:31:09
      1877000 -- (-1143.247) [...23 remote chains...] -- 2:31:04
      1878000 -- (-1132.441) [...23 remote chains...] -- 2:31:14
      1879000 -- (-1147.399) [...23 remote chains...] -- 2:31:09
      1880000 -- [-1133.079] [...23 remote chains...] -- 2:31:04

      Average standard deviation of split frequencies: 0.013295

      1881000 -- (-1143.814) [...23 remote chains...] -- 2:31:14
      1882000 -- (-1137.891) [...23 remote chains...] -- 2:31:08
      1883000 -- [-1133.272] [...23 remote chains...] -- 2:31:03
      1884000 -- (-1139.847) [...23 remote chains...] -- 2:31:13
      1885000 -- (-1151.077) [...23 remote chains...] -- 2:31:08

      Average standard deviation of split frequencies: 0.013563

      1886000 -- (-1137.632) [...23 remote chains...] -- 2:31:03
      1887000 -- (-1132.259) [...23 remote chains...] -- 2:31:13
      1888000 -- (-1146.612) [...23 remote chains...] -- 2:31:07
      1889000 -- (-1131.533) [...23 remote chains...] -- 2:31:02
      1890000 -- (-1146.352) [...23 remote chains...] -- 2:31:12

      Average standard deviation of split frequencies: 0.013553

      1891000 -- [-1133.651] [...23 remote chains...] -- 2:31:07
      1892000 -- [-1130.575] [...23 remote chains...] -- 2:31:02
      1893000 -- (-1147.461) [...23 remote chains...] -- 2:31:12
      1894000 -- (-1148.170) [...23 remote chains...] -- 2:31:06
      1895000 -- [-1140.992] [...23 remote chains...] -- 2:31:01

      Average standard deviation of split frequencies: 0.013636

      1896000 -- (-1145.634) [...23 remote chains...] -- 2:31:11
      1897000 -- (-1146.029) [...23 remote chains...] -- 2:31:06
      1898000 -- (-1137.927) [...23 remote chains...] -- 2:31:01
      1899000 -- (-1147.253) [...23 remote chains...] -- 2:31:11
      1900000 -- (-1139.401) [...23 remote chains...] -- 2:31:05

      Average standard deviation of split frequencies: 0.013576

      1901000 -- (-1133.629) [...23 remote chains...] -- 2:31:00
      1902000 -- (-1134.901) [...23 remote chains...] -- 2:31:10
      1903000 -- (-1160.150) [...23 remote chains...] -- 2:31:05
      1904000 -- (-1156.735) [...23 remote chains...] -- 2:31:00
      1905000 -- (-1158.464) [...23 remote chains...] -- 2:31:10

      Average standard deviation of split frequencies: 0.013686

      1906000 -- (-1161.947) [...23 remote chains...] -- 2:31:04
      1907000 -- (-1152.602) [...23 remote chains...] -- 2:30:59
      1908000 -- (-1135.788) [...23 remote chains...] -- 2:31:09
      1909000 -- (-1142.061) [...23 remote chains...] -- 2:31:04
      1910000 -- (-1137.233) [...23 remote chains...] -- 2:30:59

      Average standard deviation of split frequencies: 0.013608

      1911000 -- (-1150.456) [...23 remote chains...] -- 2:30:54
      1912000 -- (-1137.490) [...23 remote chains...] -- 2:31:03
      1913000 -- (-1155.418) [...23 remote chains...] -- 2:30:58
      1914000 -- (-1158.931) [...23 remote chains...] -- 2:31:08
      1915000 -- (-1145.096) [...23 remote chains...] -- 2:31:03

      Average standard deviation of split frequencies: 0.013621

      1916000 -- (-1144.824) [...23 remote chains...] -- 2:30:58
      1917000 -- (-1143.032) [...23 remote chains...] -- 2:31:08
      1918000 -- (-1158.554) [...23 remote chains...] -- 2:31:02
      1919000 -- [-1129.752] [...23 remote chains...] -- 2:30:57
      1920000 -- (-1133.222) [...23 remote chains...] -- 2:31:07

      Average standard deviation of split frequencies: 0.013694

      1921000 -- (-1140.051) [...23 remote chains...] -- 2:31:02
      1922000 -- (-1127.699) [...23 remote chains...] -- 2:30:57
      1923000 -- (-1143.141) [...23 remote chains...] -- 2:31:06
      1924000 -- (-1148.839) [...23 remote chains...] -- 2:31:01
      1925000 -- (-1154.692) [...23 remote chains...] -- 2:30:56

      Average standard deviation of split frequencies: 0.013647

      1926000 -- (-1150.837) [...23 remote chains...] -- 2:31:06
      1927000 -- (-1129.717) [...23 remote chains...] -- 2:31:01
      1928000 -- (-1148.766) [...23 remote chains...] -- 2:30:56
      1929000 -- (-1143.822) [...23 remote chains...] -- 2:31:05
      1930000 -- (-1155.069) [...23 remote chains...] -- 2:31:00

      Average standard deviation of split frequencies: 0.013640

      1931000 -- (-1149.520) [...23 remote chains...] -- 2:30:55
      1932000 -- (-1137.254) [...23 remote chains...] -- 2:31:05
      1933000 -- [-1135.094] [...23 remote chains...] -- 2:31:00
      1934000 -- (-1133.071) [...23 remote chains...] -- 2:30:55
      1935000 -- [-1129.073] [...23 remote chains...] -- 2:31:04

      Average standard deviation of split frequencies: 0.013851

      1936000 -- (-1134.895) [...23 remote chains...] -- 2:30:59
      1937000 -- (-1138.594) [...23 remote chains...] -- 2:30:54
      1938000 -- (-1144.025) [...23 remote chains...] -- 2:31:04
      1939000 -- [-1165.040] [...23 remote chains...] -- 2:30:59
      1940000 -- (-1142.522) [...23 remote chains...] -- 2:30:54

      Average standard deviation of split frequencies: 0.013711

      1941000 -- [-1140.534] [...23 remote chains...] -- 2:31:03
      1942000 -- (-1142.526) [...23 remote chains...] -- 2:30:58
      1943000 -- [-1143.478] [...23 remote chains...] -- 2:30:53
      1944000 -- (-1137.246) [...23 remote chains...] -- 2:31:03
      1945000 -- (-1141.748) [...23 remote chains...] -- 2:30:58

      Average standard deviation of split frequencies: 0.013689

      1946000 -- (-1132.702) [...23 remote chains...] -- 2:30:53
      1947000 -- (-1136.959) [...23 remote chains...] -- 2:31:02
      1948000 -- (-1142.515) [...23 remote chains...] -- 2:30:57
      1949000 -- (-1165.578) [...23 remote chains...] -- 2:30:52
      1950000 -- (-1149.611) [...23 remote chains...] -- 2:31:02

      Average standard deviation of split frequencies: 0.013689

      1951000 -- (-1156.503) [...23 remote chains...] -- 2:30:57
      1952000 -- (-1147.009) [...23 remote chains...] -- 2:30:52
      1953000 -- (-1143.621) [...23 remote chains...] -- 2:31:01
      1954000 -- (-1131.526) [...23 remote chains...] -- 2:30:56
      1955000 -- (-1150.817) [...23 remote chains...] -- 2:30:51

      Average standard deviation of split frequencies: 0.013572

      1956000 -- (-1137.879) [...23 remote chains...] -- 2:31:01
      1957000 -- [-1145.099] [...23 remote chains...] -- 2:30:56
      1958000 -- (-1147.227) [...23 remote chains...] -- 2:30:51
      1959000 -- [-1150.144] [...23 remote chains...] -- 2:31:00
      1960000 -- (-1145.500) [...23 remote chains...] -- 2:30:55

      Average standard deviation of split frequencies: 0.013522

      1961000 -- (-1150.220) [...23 remote chains...] -- 2:30:50
      1962000 -- [-1149.086] [...23 remote chains...] -- 2:31:00
      1963000 -- (-1144.104) [...23 remote chains...] -- 2:30:55
      1964000 -- [-1132.011] [...23 remote chains...] -- 2:30:50
      1965000 -- (-1137.119) [...23 remote chains...] -- 2:30:59

      Average standard deviation of split frequencies: 0.013468

      1966000 -- [-1139.120] [...23 remote chains...] -- 2:30:54
      1967000 -- (-1139.948) [...23 remote chains...] -- 2:30:49
      1968000 -- (-1154.268) [...23 remote chains...] -- 2:30:59
      1969000 -- (-1158.860) [...23 remote chains...] -- 2:30:54
      1970000 -- (-1156.962) [...23 remote chains...] -- 2:30:49

      Average standard deviation of split frequencies: 0.013462

      1971000 -- (-1146.080) [...23 remote chains...] -- 2:30:58
      1972000 -- (-1155.752) [...23 remote chains...] -- 2:30:53
      1973000 -- (-1154.411) [...23 remote chains...] -- 2:30:48
      1974000 -- [-1133.594] [...23 remote chains...] -- 2:30:58
      1975000 -- (-1143.214) [...23 remote chains...] -- 2:30:53

      Average standard deviation of split frequencies: 0.013398

      1976000 -- (-1157.689) [...23 remote chains...] -- 2:30:48
      1977000 -- (-1152.454) [...23 remote chains...] -- 2:30:57
      1978000 -- (-1140.478) [...23 remote chains...] -- 2:30:52
      1979000 -- (-1152.599) [...23 remote chains...] -- 2:30:47
      1980000 -- (-1144.273) [...23 remote chains...] -- 2:30:56

      Average standard deviation of split frequencies: 0.013220

      1981000 -- (-1144.327) [...23 remote chains...] -- 2:30:52
      1982000 -- (-1140.601) [...23 remote chains...] -- 2:30:47
      1983000 -- (-1145.649) [...23 remote chains...] -- 2:30:56
      1984000 -- [-1152.921] [...23 remote chains...] -- 2:30:51
      1985000 -- (-1142.250) [...23 remote chains...] -- 2:30:46

      Average standard deviation of split frequencies: 0.013174

      1986000 -- (-1148.283) [...23 remote chains...] -- 2:30:55
      1987000 -- [-1150.141] [...23 remote chains...] -- 2:30:51
      1988000 -- [-1155.494] [...23 remote chains...] -- 2:30:46
      1989000 -- (-1146.951) [...23 remote chains...] -- 2:30:41
      1990000 -- [-1146.182] [...23 remote chains...] -- 2:30:50

      Average standard deviation of split frequencies: 0.013115

      1991000 -- [-1150.848] [...23 remote chains...] -- 2:30:45
      1992000 -- (-1174.121) [...23 remote chains...] -- 2:30:40
      1993000 -- (-1150.755) [...23 remote chains...] -- 2:30:49
      1994000 -- (-1129.946) [...23 remote chains...] -- 2:30:45
      1995000 -- (-1138.056) [...23 remote chains...] -- 2:30:40

      Average standard deviation of split frequencies: 0.013204

      1996000 -- [-1138.174] [...23 remote chains...] -- 2:30:49
      1997000 -- (-1147.692) [...23 remote chains...] -- 2:30:44
      1998000 -- [-1157.118] [...23 remote chains...] -- 2:30:39
      1999000 -- [-1148.957] [...23 remote chains...] -- 2:30:48
      2000000 -- (-1156.594) [...23 remote chains...] -- 2:30:44

      Average standard deviation of split frequencies: 0.013184

      2001000 -- (-1153.623) [...23 remote chains...] -- 2:30:39
      2002000 -- (-1162.042) [...23 remote chains...] -- 2:30:48
      2003000 -- (-1143.093) [...23 remote chains...] -- 2:30:43
      2004000 -- (-1147.216) [...23 remote chains...] -- 2:30:38
      2005000 -- [-1129.330] [...23 remote chains...] -- 2:30:47

      Average standard deviation of split frequencies: 0.013081

      2006000 -- [-1156.718] [...23 remote chains...] -- 2:30:42
      2007000 -- (-1165.279) [...23 remote chains...] -- 2:30:38
      2008000 -- (-1155.635) [...23 remote chains...] -- 2:30:47
      2009000 -- (-1144.043) [...23 remote chains...] -- 2:30:42
      2010000 -- [-1142.642] [...23 remote chains...] -- 2:30:37

      Average standard deviation of split frequencies: 0.013102

      2011000 -- (-1166.048) [...23 remote chains...] -- 2:30:46
      2012000 -- (-1139.317) [...23 remote chains...] -- 2:30:41
      2013000 -- (-1155.880) [...23 remote chains...] -- 2:30:37
      2014000 -- (-1139.783) [...23 remote chains...] -- 2:30:46
      2015000 -- [-1137.183] [...23 remote chains...] -- 2:30:41

      Average standard deviation of split frequencies: 0.013057

      2016000 -- [-1125.668] [...23 remote chains...] -- 2:30:36
      2017000 -- (-1133.721) [...23 remote chains...] -- 2:30:45
      2018000 -- (-1154.315) [...23 remote chains...] -- 2:30:40
      2019000 -- (-1162.829) [...23 remote chains...] -- 2:30:35
      2020000 -- (-1170.885) [...23 remote chains...] -- 2:30:45

      Average standard deviation of split frequencies: 0.013104

      2021000 -- (-1158.068) [...23 remote chains...] -- 2:30:40
      2022000 -- (-1142.981) [...23 remote chains...] -- 2:30:35
      2023000 -- (-1136.746) [...23 remote chains...] -- 2:30:44
      2024000 -- (-1133.145) [...23 remote chains...] -- 2:30:39
      2025000 -- (-1149.202) [...23 remote chains...] -- 2:30:34

      Average standard deviation of split frequencies: 0.012905

      2026000 -- (-1145.028) [...23 remote chains...] -- 2:30:43
      2027000 -- (-1147.169) [...23 remote chains...] -- 2:30:39
      2028000 -- (-1142.268) [...23 remote chains...] -- 2:30:34
      2029000 -- (-1150.248) [...23 remote chains...] -- 2:30:29
      2030000 -- (-1135.651) [...23 remote chains...] -- 2:30:38

      Average standard deviation of split frequencies: 0.012842

      2031000 -- (-1145.950) [...23 remote chains...] -- 2:30:33
      2032000 -- (-1142.702) [...23 remote chains...] -- 2:30:29
      2033000 -- (-1147.321) [...23 remote chains...] -- 2:30:38
      2034000 -- (-1145.095) [...23 remote chains...] -- 2:30:33
      2035000 -- [-1141.519] [...23 remote chains...] -- 2:30:28

      Average standard deviation of split frequencies: 0.012815

      2036000 -- [-1132.881] [...23 remote chains...] -- 2:30:37
      2037000 -- (-1132.636) [...23 remote chains...] -- 2:30:32
      2038000 -- (-1135.264) [...23 remote chains...] -- 2:30:27
      2039000 -- (-1148.859) [...23 remote chains...] -- 2:30:36
      2040000 -- (-1148.650) [...23 remote chains...] -- 2:30:32

      Average standard deviation of split frequencies: 0.012841

      2041000 -- (-1160.191) [...23 remote chains...] -- 2:30:27
      2042000 -- [-1147.700] [...23 remote chains...] -- 2:30:36
      2043000 -- (-1136.084) [...23 remote chains...] -- 2:30:31
      2044000 -- (-1138.169) [...23 remote chains...] -- 2:30:26
      2045000 -- (-1145.725) [...23 remote chains...] -- 2:30:35

      Average standard deviation of split frequencies: 0.012812

      2046000 -- (-1148.198) [...23 remote chains...] -- 2:30:31
      2047000 -- (-1133.567) [...23 remote chains...] -- 2:30:26
      2048000 -- (-1132.166) [...23 remote chains...] -- 2:30:35
      2049000 -- (-1148.840) [...23 remote chains...] -- 2:30:30
      2050000 -- (-1150.835) [...23 remote chains...] -- 2:30:25

      Average standard deviation of split frequencies: 0.012838

      2051000 -- [-1135.728] [...23 remote chains...] -- 2:30:34
      2052000 -- (-1136.626) [...23 remote chains...] -- 2:30:29
      2053000 -- (-1151.069) [...23 remote chains...] -- 2:30:25
      2054000 -- (-1138.205) [...23 remote chains...] -- 2:30:34
      2055000 -- (-1148.599) [...23 remote chains...] -- 2:30:29

      Average standard deviation of split frequencies: 0.012977

      2056000 -- (-1155.818) [...23 remote chains...] -- 2:30:24
      2057000 -- [-1142.718] [...23 remote chains...] -- 2:30:33
      2058000 -- (-1145.094) [...23 remote chains...] -- 2:30:28
      2059000 -- (-1145.285) [...23 remote chains...] -- 2:30:24
      2060000 -- (-1147.544) [...23 remote chains...] -- 2:30:33

      Average standard deviation of split frequencies: 0.013084

      2061000 -- (-1140.846) [...23 remote chains...] -- 2:30:28
      2062000 -- (-1142.274) [...23 remote chains...] -- 2:30:23
      2063000 -- (-1146.496) [...23 remote chains...] -- 2:30:32
      2064000 -- (-1160.943) [...23 remote chains...] -- 2:30:27
      2065000 -- (-1159.368) [...23 remote chains...] -- 2:30:23

      Average standard deviation of split frequencies: 0.013158

      2066000 -- (-1163.436) [...23 remote chains...] -- 2:30:31
      2067000 -- (-1168.200) [...23 remote chains...] -- 2:30:27
      2068000 -- [-1143.346] [...23 remote chains...] -- 2:30:36
      2069000 -- (-1149.449) [...23 remote chains...] -- 2:30:31
      2070000 -- (-1133.603) [...23 remote chains...] -- 2:30:26

      Average standard deviation of split frequencies: 0.013252

      2071000 -- [-1157.488] [...23 remote chains...] -- 2:30:35
      2072000 -- (-1157.049) [...23 remote chains...] -- 2:30:30
      2073000 -- (-1153.379) [...23 remote chains...] -- 2:30:26
      2074000 -- (-1151.176) [...23 remote chains...] -- 2:30:34
      2075000 -- [-1146.359] [...23 remote chains...] -- 2:30:30

      Average standard deviation of split frequencies: 0.013292

      2076000 -- [-1135.217] [...23 remote chains...] -- 2:30:25
      2077000 -- (-1151.663) [...23 remote chains...] -- 2:30:34
      2078000 -- (-1141.862) [...23 remote chains...] -- 2:30:29
      2079000 -- (-1139.787) [...23 remote chains...] -- 2:30:24
      2080000 -- (-1156.944) [...23 remote chains...] -- 2:30:20

      Average standard deviation of split frequencies: 0.013457

      2081000 -- (-1147.350) [...23 remote chains...] -- 2:30:29
      2082000 -- (-1150.858) [...23 remote chains...] -- 2:30:24
      2083000 -- (-1163.555) [...23 remote chains...] -- 2:30:19
      2084000 -- (-1159.624) [...23 remote chains...] -- 2:30:28
      2085000 -- (-1141.050) [...23 remote chains...] -- 2:30:23

      Average standard deviation of split frequencies: 0.013272

      2086000 -- (-1146.978) [...23 remote chains...] -- 2:30:19
      2087000 -- (-1164.151) [...23 remote chains...] -- 2:30:27
      2088000 -- (-1141.633) [...23 remote chains...] -- 2:30:23
      2089000 -- (-1156.482) [...23 remote chains...] -- 2:30:18
      2090000 -- (-1144.014) [...23 remote chains...] -- 2:30:27

      Average standard deviation of split frequencies: 0.013094

      2091000 -- [-1147.956] [...23 remote chains...] -- 2:30:22
      2092000 -- [-1162.269] [...23 remote chains...] -- 2:30:18
      2093000 -- (-1148.216) [...23 remote chains...] -- 2:30:26
      2094000 -- (-1142.985) [...23 remote chains...] -- 2:30:22
      2095000 -- (-1136.078) [...23 remote chains...] -- 2:30:17

      Average standard deviation of split frequencies: 0.012917

      2096000 -- (-1136.455) [...23 remote chains...] -- 2:30:26
      2097000 -- (-1142.967) [...23 remote chains...] -- 2:30:21
      2098000 -- (-1139.408) [...23 remote chains...] -- 2:30:16
      2099000 -- (-1151.155) [...23 remote chains...] -- 2:30:25
      2100000 -- (-1149.542) [...23 remote chains...] -- 2:30:21

      Average standard deviation of split frequencies: 0.012802

      2101000 -- (-1145.100) [...23 remote chains...] -- 2:30:16
      2102000 -- (-1145.319) [...23 remote chains...] -- 2:30:25
      2103000 -- (-1151.193) [...23 remote chains...] -- 2:30:20
      2104000 -- [-1140.264] [...23 remote chains...] -- 2:30:15
      2105000 -- (-1152.105) [...23 remote chains...] -- 2:30:24

      Average standard deviation of split frequencies: 0.012625

      2106000 -- [-1138.369] [...23 remote chains...] -- 2:30:19
      2107000 -- (-1157.419) [...23 remote chains...] -- 2:30:15
      2108000 -- (-1157.611) [...23 remote chains...] -- 2:30:23
      2109000 -- (-1149.378) [...23 remote chains...] -- 2:30:19
      2110000 -- (-1158.887) [...23 remote chains...] -- 2:30:14

      Average standard deviation of split frequencies: 0.012484

      2111000 -- (-1136.015) [...23 remote chains...] -- 2:30:23
      2112000 -- [-1130.766] [...23 remote chains...] -- 2:30:18
      2113000 -- (-1139.900) [...23 remote chains...] -- 2:30:14
      2114000 -- (-1149.557) [...23 remote chains...] -- 2:30:09
      2115000 -- (-1145.968) [...23 remote chains...] -- 2:30:18

      Average standard deviation of split frequencies: 0.012369

      2116000 -- (-1145.552) [...23 remote chains...] -- 2:30:13
      2117000 -- (-1147.296) [...23 remote chains...] -- 2:30:08
      2118000 -- (-1146.148) [...23 remote chains...] -- 2:30:17
      2119000 -- (-1137.966) [...23 remote chains...] -- 2:30:12
      2120000 -- (-1135.391) [...23 remote chains...] -- 2:30:08

      Average standard deviation of split frequencies: 0.012288

      2121000 -- (-1138.055) [...23 remote chains...] -- 2:30:16
      2122000 -- (-1161.174) [...23 remote chains...] -- 2:30:12
      2123000 -- [-1141.345] [...23 remote chains...] -- 2:30:07
      2124000 -- (-1145.047) [...23 remote chains...] -- 2:30:16
      2125000 -- (-1153.035) [...23 remote chains...] -- 2:30:11

      Average standard deviation of split frequencies: 0.012307

      2126000 -- (-1159.246) [...23 remote chains...] -- 2:30:07
      2127000 -- (-1147.879) [...23 remote chains...] -- 2:30:15
      2128000 -- (-1146.936) [...23 remote chains...] -- 2:30:11
      2129000 -- (-1151.509) [...23 remote chains...] -- 2:30:06
      2130000 -- (-1136.679) [...23 remote chains...] -- 2:30:15

      Average standard deviation of split frequencies: 0.012269

      2131000 -- (-1147.705) [...23 remote chains...] -- 2:30:10
      2132000 -- (-1165.593) [...23 remote chains...] -- 2:30:06
      2133000 -- [-1138.483] [...23 remote chains...] -- 2:30:01
      2134000 -- (-1149.897) [...23 remote chains...] -- 2:30:10
      2135000 -- (-1157.253) [...23 remote chains...] -- 2:30:05

      Average standard deviation of split frequencies: 0.012285

      2136000 -- (-1153.573) [...23 remote chains...] -- 2:30:01
      2137000 -- (-1144.353) [...23 remote chains...] -- 2:30:09
      2138000 -- [-1142.381] [...23 remote chains...] -- 2:30:04
      2139000 -- (-1148.415) [...23 remote chains...] -- 2:30:00
      2140000 -- (-1146.371) [...23 remote chains...] -- 2:30:08

      Average standard deviation of split frequencies: 0.012296

      2141000 -- (-1164.381) [...23 remote chains...] -- 2:30:04
      2142000 -- [-1149.249] [...23 remote chains...] -- 2:29:59
      2143000 -- (-1143.239) [...23 remote chains...] -- 2:30:08
      2144000 -- (-1143.967) [...23 remote chains...] -- 2:30:03
      2145000 -- (-1141.942) [...23 remote chains...] -- 2:29:59

      Average standard deviation of split frequencies: 0.012139

      2146000 -- (-1142.328) [...23 remote chains...] -- 2:30:07
      2147000 -- (-1146.343) [...23 remote chains...] -- 2:30:03
      2148000 -- [-1142.647] [...23 remote chains...] -- 2:30:11
      2149000 -- [-1140.948] [...23 remote chains...] -- 2:30:07
      2150000 -- (-1129.764) [...23 remote chains...] -- 2:30:02

      Average standard deviation of split frequencies: 0.012040

      2151000 -- (-1144.708) [...23 remote chains...] -- 2:29:58
      2152000 -- (-1150.390) [...23 remote chains...] -- 2:30:06
      2153000 -- (-1143.626) [...23 remote chains...] -- 2:30:02
      2154000 -- (-1145.671) [...23 remote chains...] -- 2:29:57
      2155000 -- (-1145.187) [...23 remote chains...] -- 2:30:06

      Average standard deviation of split frequencies: 0.011831

      2156000 -- [-1131.477] [...23 remote chains...] -- 2:30:01
      2157000 -- (-1154.995) [...23 remote chains...] -- 2:29:57
      2158000 -- (-1142.949) [...23 remote chains...] -- 2:30:05
      2159000 -- (-1142.241) [...23 remote chains...] -- 2:30:00
      2160000 -- (-1139.571) [...23 remote chains...] -- 2:29:56

      Average standard deviation of split frequencies: 0.011649

      2161000 -- (-1158.629) [...23 remote chains...] -- 2:30:04
      2162000 -- (-1140.891) [...23 remote chains...] -- 2:30:00
      2163000 -- [-1130.386] [...23 remote chains...] -- 2:29:55
      2164000 -- (-1153.801) [...23 remote chains...] -- 2:30:04
      2165000 -- (-1146.196) [...23 remote chains...] -- 2:29:59

      Average standard deviation of split frequencies: 0.011622

      2166000 -- (-1145.756) [...23 remote chains...] -- 2:29:55
      2167000 -- (-1138.669) [...23 remote chains...] -- 2:30:03
      2168000 -- (-1145.362) [...23 remote chains...] -- 2:29:59
      2169000 -- (-1147.744) [...23 remote chains...] -- 2:29:54
      2170000 -- [-1145.793] [...23 remote chains...] -- 2:29:50

      Average standard deviation of split frequencies: 0.011708

      2171000 -- (-1141.921) [...23 remote chains...] -- 2:29:58
      2172000 -- (-1138.805) [...23 remote chains...] -- 2:29:54
      2173000 -- (-1155.604) [...23 remote chains...] -- 2:30:02
      2174000 -- [-1161.574] [...23 remote chains...] -- 2:29:58
      2175000 -- (-1155.195) [...23 remote chains...] -- 2:29:53

      Average standard deviation of split frequencies: 0.011653

      2176000 -- (-1146.442) [...23 remote chains...] -- 2:29:49
      2177000 -- (-1147.343) [...23 remote chains...] -- 2:29:57
      2178000 -- [-1136.400] [...23 remote chains...] -- 2:29:52
      2179000 -- (-1143.710) [...23 remote chains...] -- 2:29:48
      2180000 -- (-1141.827) [...23 remote chains...] -- 2:29:56

      Average standard deviation of split frequencies: 0.011700

      2181000 -- (-1128.223) [...23 remote chains...] -- 2:29:52
      2182000 -- (-1137.975) [...23 remote chains...] -- 2:29:47
      2183000 -- (-1150.510) [...23 remote chains...] -- 2:29:56
      2184000 -- (-1137.712) [...23 remote chains...] -- 2:29:51
      2185000 -- (-1144.741) [...23 remote chains...] -- 2:29:47

      Average standard deviation of split frequencies: 0.011755

      2186000 -- (-1147.543) [...23 remote chains...] -- 2:29:55
      2187000 -- (-1144.191) [...23 remote chains...] -- 2:29:51
      2188000 -- (-1151.562) [...23 remote chains...] -- 2:29:46
      2189000 -- (-1146.864) [...23 remote chains...] -- 2:29:55
      2190000 -- (-1138.062) [...23 remote chains...] -- 2:29:50

      Average standard deviation of split frequencies: 0.011643

      2191000 -- (-1138.535) [...23 remote chains...] -- 2:29:46
      2192000 -- (-1136.060) [...23 remote chains...] -- 2:29:54
      2193000 -- (-1148.217) [...23 remote chains...] -- 2:29:50
      2194000 -- (-1138.025) [...23 remote chains...] -- 2:29:45
      2195000 -- [-1123.618] [...23 remote chains...] -- 2:29:53

      Average standard deviation of split frequencies: 0.011597

      2196000 -- (-1150.159) [...23 remote chains...] -- 2:29:49
      2197000 -- (-1145.333) [...23 remote chains...] -- 2:29:45
      2198000 -- [-1127.717] [...23 remote chains...] -- 2:29:53
      2199000 -- (-1137.703) [...23 remote chains...] -- 2:29:48
      2200000 -- (-1133.371) [...23 remote chains...] -- 2:29:44

      Average standard deviation of split frequencies: 0.011671

      2201000 -- (-1153.415) [...23 remote chains...] -- 2:29:52
      2202000 -- [-1138.523] [...23 remote chains...] -- 2:29:48
      2203000 -- (-1138.867) [...23 remote chains...] -- 2:29:43
      2204000 -- (-1149.511) [...23 remote chains...] -- 2:29:52
      2205000 -- (-1149.216) [...23 remote chains...] -- 2:29:47

      Average standard deviation of split frequencies: 0.011593

      2206000 -- (-1144.151) [...23 remote chains...] -- 2:29:43
      2207000 -- (-1148.978) [...23 remote chains...] -- 2:29:51
      2208000 -- (-1143.196) [...23 remote chains...] -- 2:29:47
      2209000 -- (-1134.770) [...23 remote chains...] -- 2:29:42
      2210000 -- (-1140.616) [...23 remote chains...] -- 2:29:50

      Average standard deviation of split frequencies: 0.011502

      2211000 -- [-1141.032] [...23 remote chains...] -- 2:29:46
      2212000 -- (-1137.331) [...23 remote chains...] -- 2:29:42
      2213000 -- (-1146.032) [...23 remote chains...] -- 2:29:50
      2214000 -- (-1135.481) [...23 remote chains...] -- 2:29:45
      2215000 -- (-1138.826) [...23 remote chains...] -- 2:29:41

      Average standard deviation of split frequencies: 0.011459

      2216000 -- (-1155.468) [...23 remote chains...] -- 2:29:49
      2217000 -- (-1157.761) [...23 remote chains...] -- 2:29:45
      2218000 -- (-1139.993) [...23 remote chains...] -- 2:29:40
      2219000 -- [-1143.636] [...23 remote chains...] -- 2:29:49
      2220000 -- (-1147.762) [...23 remote chains...] -- 2:29:44

      Average standard deviation of split frequencies: 0.011350

      2221000 -- (-1153.511) [...23 remote chains...] -- 2:29:40
      2222000 -- (-1142.074) [...23 remote chains...] -- 2:29:48
      2223000 -- (-1148.768) [...23 remote chains...] -- 2:29:44
      2224000 -- [-1147.033] [...23 remote chains...] -- 2:29:39
      2225000 -- (-1161.135) [...23 remote chains...] -- 2:29:47

      Average standard deviation of split frequencies: 0.011398

      2226000 -- (-1140.855) [...23 remote chains...] -- 2:29:43
      2227000 -- (-1143.547) [...23 remote chains...] -- 2:29:39
      2228000 -- (-1143.740) [...23 remote chains...] -- 2:29:34
      2229000 -- [-1146.343] [...23 remote chains...] -- 2:29:42
      2230000 -- (-1155.105) [...23 remote chains...] -- 2:29:38

      Average standard deviation of split frequencies: 0.011480

      2231000 -- (-1156.450) [...23 remote chains...] -- 2:29:46
      2232000 -- (-1151.703) [...23 remote chains...] -- 2:29:42
      2233000 -- (-1146.051) [...23 remote chains...] -- 2:29:37
      2234000 -- (-1149.554) [...23 remote chains...] -- 2:29:33
      2235000 -- (-1138.359) [...23 remote chains...] -- 2:29:41

      Average standard deviation of split frequencies: 0.011486

      2236000 -- (-1136.425) [...23 remote chains...] -- 2:29:37
      2237000 -- (-1131.790) [...23 remote chains...] -- 2:29:45
      2238000 -- (-1140.016) [...23 remote chains...] -- 2:29:41
      2239000 -- (-1132.213) [...23 remote chains...] -- 2:29:36
      2240000 -- [-1129.043] [...23 remote chains...] -- 2:29:44

      Average standard deviation of split frequencies: 0.011485

      2241000 -- (-1141.556) [...23 remote chains...] -- 2:29:40
      2242000 -- (-1143.530) [...23 remote chains...] -- 2:29:36
      2243000 -- (-1133.809) [...23 remote chains...] -- 2:29:44
      2244000 -- (-1145.165) [...23 remote chains...] -- 2:29:39
      2245000 -- (-1151.830) [...23 remote chains...] -- 2:29:35

      Average standard deviation of split frequencies: 0.011414

      2246000 -- (-1137.218) [...23 remote chains...] -- 2:29:43
      2247000 -- (-1147.223) [...23 remote chains...] -- 2:29:39
      2248000 -- [-1137.054] [...23 remote chains...] -- 2:29:34
      2249000 -- (-1158.635) [...23 remote chains...] -- 2:29:42
      2250000 -- [-1139.230] [...23 remote chains...] -- 2:29:38

      Average standard deviation of split frequencies: 0.011433

      2251000 -- (-1145.738) [...23 remote chains...] -- 2:29:34
      2252000 -- (-1144.210) [...23 remote chains...] -- 2:29:42
      2253000 -- (-1146.518) [...23 remote chains...] -- 2:29:38
      2254000 -- (-1159.234) [...23 remote chains...] -- 2:29:33
      2255000 -- [-1140.037] [...23 remote chains...] -- 2:29:29

      Average standard deviation of split frequencies: 0.011370

      2256000 -- (-1139.042) [...23 remote chains...] -- 2:29:37
      2257000 -- (-1142.830) [...23 remote chains...] -- 2:29:33
      2258000 -- (-1137.107) [...23 remote chains...] -- 2:29:28
      2259000 -- (-1130.744) [...23 remote chains...] -- 2:29:36
      2260000 -- (-1148.335) [...23 remote chains...] -- 2:29:32

      Average standard deviation of split frequencies: 0.011343

      2261000 -- (-1129.438) [...23 remote chains...] -- 2:29:28
      2262000 -- (-1146.271) [...23 remote chains...] -- 2:29:36
      2263000 -- [-1150.180] [...23 remote chains...] -- 2:29:31
      2264000 -- (-1150.597) [...23 remote chains...] -- 2:29:27
      2265000 -- (-1138.781) [...23 remote chains...] -- 2:29:35

      Average standard deviation of split frequencies: 0.011328

      2266000 -- (-1145.243) [...23 remote chains...] -- 2:29:31
      2267000 -- (-1149.812) [...23 remote chains...] -- 2:29:27
      2268000 -- (-1148.900) [...23 remote chains...] -- 2:29:34
      2269000 -- [-1138.487] [...23 remote chains...] -- 2:29:30
      2270000 -- (-1143.371) [...23 remote chains...] -- 2:29:26

      Average standard deviation of split frequencies: 0.011231

      2271000 -- (-1150.928) [...23 remote chains...] -- 2:29:34
      2272000 -- (-1137.321) [...23 remote chains...] -- 2:29:30
      2273000 -- (-1154.185) [...23 remote chains...] -- 2:29:25
      2274000 -- (-1139.967) [...23 remote chains...] -- 2:29:21
      2275000 -- (-1143.700) [...23 remote chains...] -- 2:29:29

      Average standard deviation of split frequencies: 0.011242

      2276000 -- (-1137.643) [...23 remote chains...] -- 2:29:25
      2277000 -- (-1140.311) [...23 remote chains...] -- 2:29:20
      2278000 -- (-1151.993) [...23 remote chains...] -- 2:29:28
      2279000 -- (-1135.883) [...23 remote chains...] -- 2:29:24
      2280000 -- (-1149.499) [...23 remote chains...] -- 2:29:32

      Average standard deviation of split frequencies: 0.011197

      2281000 -- (-1149.710) [...23 remote chains...] -- 2:29:28
      2282000 -- [-1134.014] [...23 remote chains...] -- 2:29:24
      2283000 -- [-1134.814] [...23 remote chains...] -- 2:29:31
      2284000 -- (-1155.498) [...23 remote chains...] -- 2:29:27
      2285000 -- [-1139.447] [...23 remote chains...] -- 2:29:23

      Average standard deviation of split frequencies: 0.011240

      2286000 -- (-1132.767) [...23 remote chains...] -- 2:29:31
      2287000 -- (-1135.751) [...23 remote chains...] -- 2:29:27
      2288000 -- (-1138.292) [...23 remote chains...] -- 2:29:22
      2289000 -- (-1134.467) [...23 remote chains...] -- 2:29:30
      2290000 -- (-1146.457) [...23 remote chains...] -- 2:29:26

      Average standard deviation of split frequencies: 0.011319

      2291000 -- (-1141.811) [...23 remote chains...] -- 2:29:22
      2292000 -- (-1153.112) [...23 remote chains...] -- 2:29:30
      2293000 -- (-1159.277) [...23 remote chains...] -- 2:29:25
      2294000 -- (-1140.859) [...23 remote chains...] -- 2:29:21
      2295000 -- (-1155.242) [...23 remote chains...] -- 2:29:29

      Average standard deviation of split frequencies: 0.011358

      2296000 -- (-1158.497) [...23 remote chains...] -- 2:29:25
      2297000 -- (-1154.636) [...23 remote chains...] -- 2:29:20
      2298000 -- (-1146.461) [...23 remote chains...] -- 2:29:28
      2299000 -- [-1147.601] [...23 remote chains...] -- 2:29:24
      2300000 -- [-1154.278] [...23 remote chains...] -- 2:29:20

      Average standard deviation of split frequencies: 0.011318

      2301000 -- (-1159.963) [...23 remote chains...] -- 2:29:28
      2302000 -- (-1153.224) [...23 remote chains...] -- 2:29:23
      2303000 -- (-1148.588) [...23 remote chains...] -- 2:29:19
      2304000 -- (-1140.042) [...23 remote chains...] -- 2:29:27
      2305000 -- (-1143.186) [...23 remote chains...] -- 2:29:23

      Average standard deviation of split frequencies: 0.011382

      2306000 -- (-1148.607) [...23 remote chains...] -- 2:29:19
      2307000 -- [-1131.398] [...23 remote chains...] -- 2:29:26
      2308000 -- [-1129.572] [...23 remote chains...] -- 2:29:22
      2309000 -- (-1141.498) [...23 remote chains...] -- 2:29:18
      2310000 -- (-1141.303) [...23 remote chains...] -- 2:29:26

      Average standard deviation of split frequencies: 0.011383

      2311000 -- (-1145.310) [...23 remote chains...] -- 2:29:22
      2312000 -- (-1148.227) [...23 remote chains...] -- 2:29:17
      2313000 -- (-1148.277) [...23 remote chains...] -- 2:29:25
      2314000 -- (-1152.466) [...23 remote chains...] -- 2:29:21
      2315000 -- [-1145.978] [...23 remote chains...] -- 2:29:17

      Average standard deviation of split frequencies: 0.011335

      2316000 -- [-1140.872] [...23 remote chains...] -- 2:29:25
      2317000 -- (-1142.614) [...23 remote chains...] -- 2:29:20
      2318000 -- (-1150.117) [...23 remote chains...] -- 2:29:16
      2319000 -- (-1143.854) [...23 remote chains...] -- 2:29:24
      2320000 -- (-1138.967) [...23 remote chains...] -- 2:29:20

      Average standard deviation of split frequencies: 0.011341

      2321000 -- (-1153.951) [...23 remote chains...] -- 2:29:16
      2322000 -- [-1148.663] [...23 remote chains...] -- 2:29:23
      2323000 -- (-1150.213) [...23 remote chains...] -- 2:29:19
      2324000 -- (-1146.064) [...23 remote chains...] -- 2:29:15
      2325000 -- (-1146.397) [...23 remote chains...] -- 2:29:11

      Average standard deviation of split frequencies: 0.011349

      2326000 -- [-1131.922] [...23 remote chains...] -- 2:29:18
      2327000 -- (-1139.058) [...23 remote chains...] -- 2:29:14
      2328000 -- (-1160.164) [...23 remote chains...] -- 2:29:22
      2329000 -- (-1142.107) [...23 remote chains...] -- 2:29:18
      2330000 -- (-1135.755) [...23 remote chains...] -- 2:29:14

      Average standard deviation of split frequencies: 0.011323

      2331000 -- (-1132.860) [...23 remote chains...] -- 2:29:21
      2332000 -- (-1135.041) [...23 remote chains...] -- 2:29:17
      2333000 -- (-1148.857) [...23 remote chains...] -- 2:29:13
      2334000 -- (-1141.486) [...23 remote chains...] -- 2:29:21
      2335000 -- (-1152.076) [...23 remote chains...] -- 2:29:17

      Average standard deviation of split frequencies: 0.011314

      2336000 -- (-1125.431) [...23 remote chains...] -- 2:29:12
      2337000 -- (-1143.168) [...23 remote chains...] -- 2:29:20
      2338000 -- (-1133.503) [...23 remote chains...] -- 2:29:16
      2339000 -- (-1162.519) [...23 remote chains...] -- 2:29:12
      2340000 -- (-1153.197) [...23 remote chains...] -- 2:29:19

      Average standard deviation of split frequencies: 0.011355

      2341000 -- (-1146.419) [...23 remote chains...] -- 2:29:15
      2342000 -- (-1149.561) [...23 remote chains...] -- 2:29:11
      2343000 -- (-1157.938) [...23 remote chains...] -- 2:29:19
      2344000 -- (-1141.952) [...23 remote chains...] -- 2:29:15
      2345000 -- [-1144.927] [...23 remote chains...] -- 2:29:11

      Average standard deviation of split frequencies: 0.011398

      2346000 -- (-1151.482) [...23 remote chains...] -- 2:29:06
      2347000 -- (-1152.519) [...23 remote chains...] -- 2:29:14
      2348000 -- (-1154.713) [...23 remote chains...] -- 2:29:10
      2349000 -- (-1128.743) [...23 remote chains...] -- 2:29:06
      2350000 -- (-1135.562) [...23 remote chains...] -- 2:29:13

      Average standard deviation of split frequencies: 0.011434

      2351000 -- (-1139.264) [...23 remote chains...] -- 2:29:09
      2352000 -- (-1149.243) [...23 remote chains...] -- 2:29:05
      2353000 -- (-1143.272) [...23 remote chains...] -- 2:29:13
      2354000 -- (-1137.267) [...23 remote chains...] -- 2:29:09
      2355000 -- (-1134.412) [...23 remote chains...] -- 2:29:05

      Average standard deviation of split frequencies: 0.011326

      2356000 -- (-1132.294) [...23 remote chains...] -- 2:29:12
      2357000 -- (-1149.747) [...23 remote chains...] -- 2:29:08
      2358000 -- [-1144.779] [...23 remote chains...] -- 2:29:04
      2359000 -- (-1139.295) [...23 remote chains...] -- 2:29:11
      2360000 -- (-1141.198) [...23 remote chains...] -- 2:29:07

      Average standard deviation of split frequencies: 0.011374

      2361000 -- (-1153.071) [...23 remote chains...] -- 2:29:03
      2362000 -- [-1154.780] [...23 remote chains...] -- 2:28:59
      2363000 -- (-1149.822) [...23 remote chains...] -- 2:29:07
      2364000 -- (-1140.983) [...23 remote chains...] -- 2:29:03
      2365000 -- (-1146.418) [...23 remote chains...] -- 2:28:59

      Average standard deviation of split frequencies: 0.011306

      2366000 -- (-1145.219) [...23 remote chains...] -- 2:29:06
      2367000 -- (-1147.244) [...23 remote chains...] -- 2:29:02
      2368000 -- (-1141.574) [...23 remote chains...] -- 2:28:58
      2369000 -- (-1158.434) [...23 remote chains...] -- 2:29:05
      2370000 -- (-1151.062) [...23 remote chains...] -- 2:29:01

      Average standard deviation of split frequencies: 0.011144

      2371000 -- (-1139.396) [...23 remote chains...] -- 2:28:57
      2372000 -- (-1140.418) [...23 remote chains...] -- 2:28:53
      2373000 -- (-1153.812) [...23 remote chains...] -- 2:29:01
      2374000 -- (-1157.994) [...23 remote chains...] -- 2:28:57
      2375000 -- (-1159.544) [...23 remote chains...] -- 2:28:53

      Average standard deviation of split frequencies: 0.011029

      2376000 -- (-1146.579) [...23 remote chains...] -- 2:29:00
      2377000 -- (-1153.910) [...23 remote chains...] -- 2:28:56
      2378000 -- (-1141.901) [...23 remote chains...] -- 2:28:52
      2379000 -- (-1152.638) [...23 remote chains...] -- 2:28:59
      2380000 -- (-1143.480) [...23 remote chains...] -- 2:28:55

      Average standard deviation of split frequencies: 0.011050

      2381000 -- [-1152.215] [...23 remote chains...] -- 2:28:51
      2382000 -- (-1156.090) [...23 remote chains...] -- 2:28:59
      2383000 -- (-1131.752) [...23 remote chains...] -- 2:28:55
      2384000 -- (-1133.612) [...23 remote chains...] -- 2:28:51
      2385000 -- (-1139.062) [...23 remote chains...] -- 2:28:58

      Average standard deviation of split frequencies: 0.011003

      2386000 -- (-1138.506) [...23 remote chains...] -- 2:28:54
      2387000 -- (-1144.019) [...23 remote chains...] -- 2:28:50
      2388000 -- (-1155.078) [...23 remote chains...] -- 2:28:46
      2389000 -- (-1151.668) [...23 remote chains...] -- 2:28:53
      2390000 -- (-1141.327) [...23 remote chains...] -- 2:28:49

      Average standard deviation of split frequencies: 0.010928

      2391000 -- (-1148.492) [...23 remote chains...] -- 2:28:45
      2392000 -- (-1153.315) [...23 remote chains...] -- 2:28:53
      2393000 -- (-1158.604) [...23 remote chains...] -- 2:28:49
      2394000 -- (-1152.403) [...23 remote chains...] -- 2:28:45
      2395000 -- (-1140.320) [...23 remote chains...] -- 2:28:52

      Average standard deviation of split frequencies: 0.011066

      2396000 -- (-1154.560) [...23 remote chains...] -- 2:28:48
      2397000 -- (-1164.470) [...23 remote chains...] -- 2:28:44
      2398000 -- (-1139.400) [...23 remote chains...] -- 2:28:52
      2399000 -- (-1147.754) [...23 remote chains...] -- 2:28:48
      2400000 -- (-1145.213) [...23 remote chains...] -- 2:28:44

      Average standard deviation of split frequencies: 0.011117

      2401000 -- (-1150.267) [...23 remote chains...] -- 2:28:39
      2402000 -- (-1144.661) [...23 remote chains...] -- 2:28:47
      2403000 -- (-1152.744) [...23 remote chains...] -- 2:28:43
      2404000 -- (-1164.944) [...23 remote chains...] -- 2:28:39
      2405000 -- (-1158.292) [...23 remote chains...] -- 2:28:46

      Average standard deviation of split frequencies: 0.011221

      2406000 -- (-1136.645) [...23 remote chains...] -- 2:28:42
      2407000 -- [-1142.721] [...23 remote chains...] -- 2:28:38
      2408000 -- (-1134.997) [...23 remote chains...] -- 2:28:46
      2409000 -- (-1138.671) [...23 remote chains...] -- 2:28:42
      2410000 -- (-1148.117) [...23 remote chains...] -- 2:28:38

      Average standard deviation of split frequencies: 0.011275

      2411000 -- [-1136.747] [...23 remote chains...] -- 2:28:45
      2412000 -- [-1132.478] [...23 remote chains...] -- 2:28:41
      2413000 -- (-1141.273) [...23 remote chains...] -- 2:28:37
      2414000 -- (-1153.530) [...23 remote chains...] -- 2:28:33
      2415000 -- [-1142.079] [...23 remote chains...] -- 2:28:40

      Average standard deviation of split frequencies: 0.011336

      2416000 -- (-1132.039) [...23 remote chains...] -- 2:28:36
      2417000 -- (-1146.215) [...23 remote chains...] -- 2:28:32
      2418000 -- (-1141.149) [...23 remote chains...] -- 2:28:40
      2419000 -- (-1149.462) [...23 remote chains...] -- 2:28:36
      2420000 -- (-1157.438) [...23 remote chains...] -- 2:28:32

      Average standard deviation of split frequencies: 0.011381

      2421000 -- (-1149.185) [...23 remote chains...] -- 2:28:39
      2422000 -- (-1140.684) [...23 remote chains...] -- 2:28:35
      2423000 -- (-1139.733) [...23 remote chains...] -- 2:28:31
      2424000 -- (-1142.575) [...23 remote chains...] -- 2:28:38
      2425000 -- (-1135.083) [...23 remote chains...] -- 2:28:34

      Average standard deviation of split frequencies: 0.011380

      2426000 -- [-1130.461] [...23 remote chains...] -- 2:28:30
      2427000 -- (-1160.854) [...23 remote chains...] -- 2:28:38
      2428000 -- (-1153.030) [...23 remote chains...] -- 2:28:34
      2429000 -- (-1135.029) [...23 remote chains...] -- 2:28:30
      2430000 -- (-1156.640) [...23 remote chains...] -- 2:28:37

      Average standard deviation of split frequencies: 0.011253

      2431000 -- (-1141.418) [...23 remote chains...] -- 2:28:33
      2432000 -- [-1140.744] [...23 remote chains...] -- 2:28:29
      2433000 -- (-1136.723) [...23 remote chains...] -- 2:28:37
      2434000 -- (-1139.223) [...23 remote chains...] -- 2:28:33
      2435000 -- (-1146.578) [...23 remote chains...] -- 2:28:29

      Average standard deviation of split frequencies: 0.011302

      2436000 -- (-1149.874) [...23 remote chains...] -- 2:28:36
      2437000 -- (-1142.418) [...23 remote chains...] -- 2:28:32
      2438000 -- (-1147.001) [...23 remote chains...] -- 2:28:28
      2439000 -- [-1137.088] [...23 remote chains...] -- 2:28:35
      2440000 -- (-1157.564) [...23 remote chains...] -- 2:28:31

      Average standard deviation of split frequencies: 0.011175

      2441000 -- (-1155.754) [...23 remote chains...] -- 2:28:27
      2442000 -- (-1150.945) [...23 remote chains...] -- 2:28:35
      2443000 -- (-1149.055) [...23 remote chains...] -- 2:28:31
      2444000 -- (-1145.156) [...23 remote chains...] -- 2:28:27
      2445000 -- (-1150.257) [...23 remote chains...] -- 2:28:23

      Average standard deviation of split frequencies: 0.011142

      2446000 -- (-1139.929) [...23 remote chains...] -- 2:28:30
      2447000 -- (-1139.932) [...23 remote chains...] -- 2:28:26
      2448000 -- [-1140.563] [...23 remote chains...] -- 2:28:22
      2449000 -- (-1136.404) [...23 remote chains...] -- 2:28:29
      2450000 -- (-1129.686) [...23 remote chains...] -- 2:28:25

      Average standard deviation of split frequencies: 0.011082

      2451000 -- (-1127.770) [...23 remote chains...] -- 2:28:22
      2452000 -- (-1137.786) [...23 remote chains...] -- 2:28:29
      2453000 -- (-1147.273) [...23 remote chains...] -- 2:28:25
      2454000 -- (-1153.972) [...23 remote chains...] -- 2:28:21
      2455000 -- (-1142.146) [...23 remote chains...] -- 2:28:28

      Average standard deviation of split frequencies: 0.011052

      2456000 -- (-1145.653) [...23 remote chains...] -- 2:28:24
      2457000 -- (-1147.247) [...23 remote chains...] -- 2:28:20
      2458000 -- [-1151.827] [...23 remote chains...] -- 2:28:28
      2459000 -- (-1140.697) [...23 remote chains...] -- 2:28:24
      2460000 -- (-1135.524) [...23 remote chains...] -- 2:28:20

      Average standard deviation of split frequencies: 0.011127

      2461000 -- (-1146.132) [...23 remote chains...] -- 2:28:27
      2462000 -- (-1127.833) [...23 remote chains...] -- 2:28:23
      2463000 -- (-1138.640) [...23 remote chains...] -- 2:28:19
      2464000 -- [-1137.667] [...23 remote chains...] -- 2:28:15
      2465000 -- [-1145.597] [...23 remote chains...] -- 2:28:22

      Average standard deviation of split frequencies: 0.011163

      2466000 -- (-1148.069) [...23 remote chains...] -- 2:28:18
      2467000 -- (-1141.245) [...23 remote chains...] -- 2:28:14
      2468000 -- [-1142.026] [...23 remote chains...] -- 2:28:22
      2469000 -- [-1136.524] [...23 remote chains...] -- 2:28:18
      2470000 -- [-1135.543] [...23 remote chains...] -- 2:28:14

      Average standard deviation of split frequencies: 0.011085

      2471000 -- (-1148.452) [...23 remote chains...] -- 2:28:21
      2472000 -- (-1142.553) [...23 remote chains...] -- 2:28:17
      2473000 -- (-1154.385) [...23 remote chains...] -- 2:28:13
      2474000 -- [-1138.137] [...23 remote chains...] -- 2:28:09
      2475000 -- (-1140.756) [...23 remote chains...] -- 2:28:16

      Average standard deviation of split frequencies: 0.011184

      2476000 -- (-1137.368) [...23 remote chains...] -- 2:28:13
      2477000 -- [-1148.873] [...23 remote chains...] -- 2:28:09
      2478000 -- (-1141.944) [...23 remote chains...] -- 2:28:16
      2479000 -- (-1154.437) [...23 remote chains...] -- 2:28:12
      2480000 -- (-1151.300) [...23 remote chains...] -- 2:28:08

      Average standard deviation of split frequencies: 0.011269

      2481000 -- (-1153.072) [...23 remote chains...] -- 2:28:15
      2482000 -- (-1131.726) [...23 remote chains...] -- 2:28:11
      2483000 -- (-1142.669) [...23 remote chains...] -- 2:28:07
      2484000 -- [-1141.663] [...23 remote chains...] -- 2:28:15
      2485000 -- (-1143.663) [...23 remote chains...] -- 2:28:11

      Average standard deviation of split frequencies: 0.011317

      2486000 -- (-1143.721) [...23 remote chains...] -- 2:28:07
      2487000 -- (-1138.277) [...23 remote chains...] -- 2:28:14
      2488000 -- (-1145.480) [...23 remote chains...] -- 2:28:10
      2489000 -- (-1149.499) [...23 remote chains...] -- 2:28:06
      2490000 -- (-1137.174) [...23 remote chains...] -- 2:28:02

      Average standard deviation of split frequencies: 0.011127

      2491000 -- (-1161.717) [...23 remote chains...] -- 2:28:09
      2492000 -- (-1137.726) [...23 remote chains...] -- 2:28:06
      2493000 -- [-1135.668] [...23 remote chains...] -- 2:28:02
      2494000 -- (-1143.024) [...23 remote chains...] -- 2:28:09
      2495000 -- (-1137.974) [...23 remote chains...] -- 2:28:05

      Average standard deviation of split frequencies: 0.011053

      2496000 -- (-1133.528) [...23 remote chains...] -- 2:28:01
      2497000 -- (-1155.753) [...23 remote chains...] -- 2:28:08
      2498000 -- (-1143.614) [...23 remote chains...] -- 2:28:04
      2499000 -- (-1154.345) [...23 remote chains...] -- 2:28:00
      2500000 -- (-1149.249) [...23 remote chains...] -- 2:28:08

      Average standard deviation of split frequencies: 0.011084

      2501000 -- (-1141.050) [...23 remote chains...] -- 2:28:04
      2502000 -- (-1148.007) [...23 remote chains...] -- 2:28:00
      2503000 -- (-1144.411) [...23 remote chains...] -- 2:28:07
      2504000 -- [-1135.135] [...23 remote chains...] -- 2:28:03
      2505000 -- (-1134.161) [...23 remote chains...] -- 2:27:59

      Average standard deviation of split frequencies: 0.011141

      2506000 -- (-1133.326) [...23 remote chains...] -- 2:28:06
      2507000 -- [-1132.271] [...23 remote chains...] -- 2:28:02
      2508000 -- (-1129.510) [...23 remote chains...] -- 2:27:58
      2509000 -- [-1141.548] [...23 remote chains...] -- 2:27:55
      2510000 -- (-1126.819) [...23 remote chains...] -- 2:28:02

      Average standard deviation of split frequencies: 0.011098

      2511000 -- [-1129.959] [...23 remote chains...] -- 2:27:58
      2512000 -- [-1136.556] [...23 remote chains...] -- 2:27:54
      2513000 -- (-1134.130) [...23 remote chains...] -- 2:28:01
      2514000 -- (-1142.022) [...23 remote chains...] -- 2:27:57
      2515000 -- [-1135.114] [...23 remote chains...] -- 2:27:53

      Average standard deviation of split frequencies: 0.011017

      2516000 -- (-1147.287) [...23 remote chains...] -- 2:28:00
      2517000 -- (-1150.244) [...23 remote chains...] -- 2:27:57
      2518000 -- [-1142.261] [...23 remote chains...] -- 2:27:53
      2519000 -- (-1129.407) [...23 remote chains...] -- 2:28:00
      2520000 -- (-1154.780) [...23 remote chains...] -- 2:27:56

      Average standard deviation of split frequencies: 0.010999

      2521000 -- (-1148.081) [...23 remote chains...] -- 2:28:03
      2522000 -- (-1160.567) [...23 remote chains...] -- 2:27:59
      2523000 -- (-1153.694) [...23 remote chains...] -- 2:27:55
      2524000 -- (-1150.956) [...23 remote chains...] -- 2:28:02
      2525000 -- (-1159.810) [...23 remote chains...] -- 2:27:59

      Average standard deviation of split frequencies: 0.010973

      2526000 -- (-1157.670) [...23 remote chains...] -- 2:27:55
      2527000 -- (-1144.713) [...23 remote chains...] -- 2:28:02
      2528000 -- (-1151.320) [...23 remote chains...] -- 2:27:58
      2529000 -- (-1153.146) [...23 remote chains...] -- 2:27:54
      2530000 -- (-1141.836) [...23 remote chains...] -- 2:28:01

      Average standard deviation of split frequencies: 0.011028

      2531000 -- (-1137.377) [...23 remote chains...] -- 2:27:57
      2532000 -- [-1130.671] [...23 remote chains...] -- 2:27:53
      2533000 -- [-1138.177] [...23 remote chains...] -- 2:28:00
      2534000 -- [-1134.949] [...23 remote chains...] -- 2:27:57
      2535000 -- (-1123.331) [...23 remote chains...] -- 2:27:53

      Average standard deviation of split frequencies: 0.010958

      2536000 -- (-1145.018) [...23 remote chains...] -- 2:27:49
      2537000 -- (-1137.669) [...23 remote chains...] -- 2:27:56
      2538000 -- [-1138.349] [...23 remote chains...] -- 2:27:52
      2539000 -- (-1137.173) [...23 remote chains...] -- 2:27:48
      2540000 -- (-1132.709) [...23 remote chains...] -- 2:27:55

      Average standard deviation of split frequencies: 0.010908

      2541000 -- (-1137.062) [...23 remote chains...] -- 2:27:52
      2542000 -- (-1147.101) [...23 remote chains...] -- 2:27:48
      2543000 -- (-1132.047) [...23 remote chains...] -- 2:27:55
      2544000 -- (-1141.811) [...23 remote chains...] -- 2:27:51
      2545000 -- (-1149.373) [...23 remote chains...] -- 2:27:47

      Average standard deviation of split frequencies: 0.010807

      2546000 -- (-1165.622) [...23 remote chains...] -- 2:27:54
      2547000 -- (-1152.054) [...23 remote chains...] -- 2:27:50
      2548000 -- [-1147.368] [...23 remote chains...] -- 2:27:46
      2549000 -- [-1146.451] [...23 remote chains...] -- 2:27:53
      2550000 -- (-1148.784) [...23 remote chains...] -- 2:27:50

      Average standard deviation of split frequencies: 0.010846

      2551000 -- (-1139.006) [...23 remote chains...] -- 2:27:46
      2552000 -- (-1141.181) [...23 remote chains...] -- 2:27:42
      2553000 -- (-1147.745) [...23 remote chains...] -- 2:27:49
      2554000 -- (-1148.042) [...23 remote chains...] -- 2:27:45
      2555000 -- (-1145.864) [...23 remote chains...] -- 2:27:41

      Average standard deviation of split frequencies: 0.010795

      2556000 -- (-1139.931) [...23 remote chains...] -- 2:27:48
      2557000 -- [-1132.845] [...23 remote chains...] -- 2:27:45
      2558000 -- (-1156.255) [...23 remote chains...] -- 2:27:41
      2559000 -- (-1138.345) [...23 remote chains...] -- 2:27:48
      2560000 -- (-1150.180) [...23 remote chains...] -- 2:27:44

      Average standard deviation of split frequencies: 0.010794

      2561000 -- [-1165.050] [...23 remote chains...] -- 2:27:40
      2562000 -- (-1143.992) [...23 remote chains...] -- 2:27:47
      2563000 -- (-1154.508) [...23 remote chains...] -- 2:27:43
      2564000 -- (-1139.456) [...23 remote chains...] -- 2:27:39
      2565000 -- [-1140.952] [...23 remote chains...] -- 2:27:46

      Average standard deviation of split frequencies: 0.010748

      2566000 -- (-1146.969) [...23 remote chains...] -- 2:27:43
      2567000 -- (-1142.025) [...23 remote chains...] -- 2:27:39
      2568000 -- (-1134.686) [...23 remote chains...] -- 2:27:46
      2569000 -- (-1150.059) [...23 remote chains...] -- 2:27:42
      2570000 -- (-1135.209) [...23 remote chains...] -- 2:27:38

      Average standard deviation of split frequencies: 0.010777

      2571000 -- [-1128.471] [...23 remote chains...] -- 2:27:45
      2572000 -- [-1133.090] [...23 remote chains...] -- 2:27:41
      2573000 -- (-1140.867) [...23 remote chains...] -- 2:27:38
      2574000 -- (-1149.985) [...23 remote chains...] -- 2:27:44
      2575000 -- (-1134.273) [...23 remote chains...] -- 2:27:41

      Average standard deviation of split frequencies: 0.010740

      2576000 -- [-1145.126] [...23 remote chains...] -- 2:27:37
      2577000 -- (-1158.334) [...23 remote chains...] -- 2:27:44
      2578000 -- (-1155.639) [...23 remote chains...] -- 2:27:40
      2579000 -- (-1135.742) [...23 remote chains...] -- 2:27:36
      2580000 -- (-1132.250) [...23 remote chains...] -- 2:27:43

      Average standard deviation of split frequencies: 0.010629

      2581000 -- (-1133.260) [...23 remote chains...] -- 2:27:39
      2582000 -- [-1147.032] [...23 remote chains...] -- 2:27:36
      2583000 -- [-1147.631] [...23 remote chains...] -- 2:27:32
      2584000 -- (-1143.911) [...23 remote chains...] -- 2:27:39
      2585000 -- (-1154.309) [...23 remote chains...] -- 2:27:35

      Average standard deviation of split frequencies: 0.010570

      2586000 -- (-1144.714) [...23 remote chains...] -- 2:27:31
      2587000 -- (-1143.706) [...23 remote chains...] -- 2:27:38
      2588000 -- (-1153.106) [...23 remote chains...] -- 2:27:34
      2589000 -- (-1144.009) [...23 remote chains...] -- 2:27:31
      2590000 -- [-1136.450] [...23 remote chains...] -- 2:27:37

      Average standard deviation of split frequencies: 0.010542

      2591000 -- (-1144.066) [...23 remote chains...] -- 2:27:34
      2592000 -- (-1143.548) [...23 remote chains...] -- 2:27:30
      2593000 -- (-1147.929) [...23 remote chains...] -- 2:27:37
      2594000 -- (-1139.746) [...23 remote chains...] -- 2:27:33
      2595000 -- (-1149.887) [...23 remote chains...] -- 2:27:29

      Average standard deviation of split frequencies: 0.010446

      2596000 -- (-1134.772) [...23 remote chains...] -- 2:27:26
      2597000 -- [-1142.634] [...23 remote chains...] -- 2:27:32
      2598000 -- (-1132.019) [...23 remote chains...] -- 2:27:29
      2599000 -- (-1146.209) [...23 remote chains...] -- 2:27:25
      2600000 -- [-1132.052] [...23 remote chains...] -- 2:27:32

      Average standard deviation of split frequencies: 0.010483

      2601000 -- (-1148.713) [...23 remote chains...] -- 2:27:28
      2602000 -- (-1140.622) [...23 remote chains...] -- 2:27:24
      2603000 -- (-1135.206) [...23 remote chains...] -- 2:27:31
      2604000 -- (-1157.271) [...23 remote chains...] -- 2:27:27
      2605000 -- (-1147.484) [...23 remote chains...] -- 2:27:24

      Average standard deviation of split frequencies: 0.010439

      2606000 -- (-1171.952) [...23 remote chains...] -- 2:27:31
      2607000 -- (-1150.839) [...23 remote chains...] -- 2:27:27
      2608000 -- (-1145.772) [...23 remote chains...] -- 2:27:23
      2609000 -- [-1153.141] [...23 remote chains...] -- 2:27:30
      2610000 -- (-1153.271) [...23 remote chains...] -- 2:27:26

      Average standard deviation of split frequencies: 0.010419

      2611000 -- (-1155.771) [...23 remote chains...] -- 2:27:33
      2612000 -- (-1138.722) [...23 remote chains...] -- 2:27:29
      2613000 -- (-1149.288) [...23 remote chains...] -- 2:27:26
      2614000 -- (-1148.103) [...23 remote chains...] -- 2:27:32
      2615000 -- (-1159.392) [...23 remote chains...] -- 2:27:29

      Average standard deviation of split frequencies: 0.010299

      2616000 -- (-1149.230) [...23 remote chains...] -- 2:27:25
      2617000 -- (-1146.760) [...23 remote chains...] -- 2:27:32
      2618000 -- (-1143.093) [...23 remote chains...] -- 2:27:28
      2619000 -- (-1148.121) [...23 remote chains...] -- 2:27:24
      2620000 -- (-1140.587) [...23 remote chains...] -- 2:27:21

      Average standard deviation of split frequencies: 0.010427

      2621000 -- (-1149.837) [...23 remote chains...] -- 2:27:27
      2622000 -- (-1143.249) [...23 remote chains...] -- 2:27:24
      2623000 -- (-1137.587) [...23 remote chains...] -- 2:27:20
      2624000 -- (-1136.182) [...23 remote chains...] -- 2:27:27
      2625000 -- (-1147.310) [...23 remote chains...] -- 2:27:23

      Average standard deviation of split frequencies: 0.010350

      2626000 -- (-1159.532) [...23 remote chains...] -- 2:27:19
      2627000 -- (-1151.636) [...23 remote chains...] -- 2:27:26
      2628000 -- [-1142.564] [...23 remote chains...] -- 2:27:22
      2629000 -- (-1143.673) [...23 remote chains...] -- 2:27:19
      2630000 -- (-1147.295) [...23 remote chains...] -- 2:27:25

      Average standard deviation of split frequencies: 0.010392

      2631000 -- (-1133.026) [...23 remote chains...] -- 2:27:22
      2632000 -- (-1152.383) [...23 remote chains...] -- 2:27:18
      2633000 -- (-1152.022) [...23 remote chains...] -- 2:27:25
      2634000 -- [-1144.221] [...23 remote chains...] -- 2:27:21
      2635000 -- (-1151.993) [...23 remote chains...] -- 2:27:17

      Average standard deviation of split frequencies: 0.010326

      2636000 -- (-1153.112) [...23 remote chains...] -- 2:27:24
      2637000 -- (-1155.844) [...23 remote chains...] -- 2:27:20
      2638000 -- (-1147.211) [...23 remote chains...] -- 2:27:17
      2639000 -- [-1143.902] [...23 remote chains...] -- 2:27:23
      2640000 -- (-1139.420) [...23 remote chains...] -- 2:27:20

      Average standard deviation of split frequencies: 0.010304

      2641000 -- (-1145.280) [...23 remote chains...] -- 2:27:16
      2642000 -- (-1132.685) [...23 remote chains...] -- 2:27:23
      2643000 -- [-1140.290] [...23 remote chains...] -- 2:27:19
      2644000 -- [-1130.803] [...23 remote chains...] -- 2:27:15
      2645000 -- [-1135.546] [...23 remote chains...] -- 2:27:22

      Average standard deviation of split frequencies: 0.010289

      2646000 -- (-1143.360) [...23 remote chains...] -- 2:27:18
      2647000 -- (-1155.918) [...23 remote chains...] -- 2:27:15
      2648000 -- (-1147.099) [...23 remote chains...] -- 2:27:11
      2649000 -- (-1143.154) [...23 remote chains...] -- 2:27:18
      2650000 -- (-1136.674) [...23 remote chains...] -- 2:27:14

      Average standard deviation of split frequencies: 0.010290

      2651000 -- [-1121.788] [...23 remote chains...] -- 2:27:21
      2652000 -- (-1130.086) [...23 remote chains...] -- 2:27:17
      2653000 -- (-1127.460) [...23 remote chains...] -- 2:27:13
      2654000 -- (-1130.621) [...23 remote chains...] -- 2:27:20
      2655000 -- (-1144.865) [...23 remote chains...] -- 2:27:16

      Average standard deviation of split frequencies: 0.010220

      2656000 -- (-1146.618) [...23 remote chains...] -- 2:27:13
      2657000 -- (-1148.024) [...23 remote chains...] -- 2:27:19
      2658000 -- (-1158.116) [...23 remote chains...] -- 2:27:16
      2659000 -- [-1136.471] [...23 remote chains...] -- 2:27:12
      2660000 -- (-1133.723) [...23 remote chains...] -- 2:27:19

      Average standard deviation of split frequencies: 0.010123

      2661000 -- (-1143.432) [...23 remote chains...] -- 2:27:15
      2662000 -- [-1134.269] [...23 remote chains...] -- 2:27:11
      2663000 -- [-1153.963] [...23 remote chains...] -- 2:27:08
      2664000 -- (-1153.335) [...23 remote chains...] -- 2:27:14
      2665000 -- (-1164.772) [...23 remote chains...] -- 2:27:11

      Average standard deviation of split frequencies: 0.010001

      2666000 -- (-1149.212) [...23 remote chains...] -- 2:27:07
      2667000 -- (-1150.252) [...23 remote chains...] -- 2:27:14
      2668000 -- (-1156.778) [...23 remote chains...] -- 2:27:10
      2669000 -- (-1146.667) [...23 remote chains...] -- 2:27:07
      2670000 -- [-1146.508] [...23 remote chains...] -- 2:27:13

      Average standard deviation of split frequencies: 0.010045

      2671000 -- (-1135.296) [...23 remote chains...] -- 2:27:09
      2672000 -- (-1151.144) [...23 remote chains...] -- 2:27:06
      2673000 -- [-1146.896] [...23 remote chains...] -- 2:27:12
      2674000 -- (-1154.788) [...23 remote chains...] -- 2:27:09
      2675000 -- (-1160.690) [...23 remote chains...] -- 2:27:05

      Average standard deviation of split frequencies: 0.009979

      2676000 -- (-1155.814) [...23 remote chains...] -- 2:27:12
      2677000 -- (-1128.964) [...23 remote chains...] -- 2:27:08
      2678000 -- (-1140.881) [...23 remote chains...] -- 2:27:05
      2679000 -- (-1141.230) [...23 remote chains...] -- 2:27:11
      2680000 -- (-1150.014) [...23 remote chains...] -- 2:27:08

      Average standard deviation of split frequencies: 0.009991

      2681000 -- (-1145.295) [...23 remote chains...] -- 2:27:04
      2682000 -- (-1126.718) [...23 remote chains...] -- 2:27:10
      2683000 -- [-1139.269] [...23 remote chains...] -- 2:27:07
      2684000 -- [-1143.537] [...23 remote chains...] -- 2:27:03
      2685000 -- (-1133.890) [...23 remote chains...] -- 2:27:10

      Average standard deviation of split frequencies: 0.009967

      2686000 -- (-1133.755) [...23 remote chains...] -- 2:27:06
      2687000 -- (-1146.713) [...23 remote chains...] -- 2:27:03
      2688000 -- [-1157.826] [...23 remote chains...] -- 2:27:09
      2689000 -- (-1148.863) [...23 remote chains...] -- 2:27:06
      2690000 -- [-1145.235] [...23 remote chains...] -- 2:27:02

      Average standard deviation of split frequencies: 0.009883

      2691000 -- [-1147.462] [...23 remote chains...] -- 2:26:58
      2692000 -- [-1138.101] [...23 remote chains...] -- 2:27:05
      2693000 -- (-1147.002) [...23 remote chains...] -- 2:27:01
      2694000 -- [-1143.828] [...23 remote chains...] -- 2:26:58
      2695000 -- (-1144.961) [...23 remote chains...] -- 2:27:04

      Average standard deviation of split frequencies: 0.009869

      2696000 -- (-1154.588) [...23 remote chains...] -- 2:27:01
      2697000 -- (-1154.577) [...23 remote chains...] -- 2:26:57
      2698000 -- (-1152.719) [...23 remote chains...] -- 2:27:04
      2699000 -- (-1160.059) [...23 remote chains...] -- 2:27:00
      2700000 -- (-1150.348) [...23 remote chains...] -- 2:26:56

      Average standard deviation of split frequencies: 0.009918

      2701000 -- (-1141.893) [...23 remote chains...] -- 2:27:03
      2702000 -- (-1148.374) [...23 remote chains...] -- 2:26:59
      2703000 -- (-1144.772) [...23 remote chains...] -- 2:26:56
      2704000 -- (-1138.937) [...23 remote chains...] -- 2:27:02
      2705000 -- (-1143.353) [...23 remote chains...] -- 2:26:59

      Average standard deviation of split frequencies: 0.009870

      2706000 -- (-1137.540) [...23 remote chains...] -- 2:27:05
      2707000 -- [-1138.835] [...23 remote chains...] -- 2:27:02
      2708000 -- [-1126.310] [...23 remote chains...] -- 2:26:58
      2709000 -- [-1149.089] [...23 remote chains...] -- 2:26:54
      2710000 -- (-1150.138) [...23 remote chains...] -- 2:27:01

      Average standard deviation of split frequencies: 0.009836

      2711000 -- (-1134.861) [...23 remote chains...] -- 2:26:57
      2712000 -- [-1128.633] [...23 remote chains...] -- 2:26:54
      2713000 -- (-1155.543) [...23 remote chains...] -- 2:27:00
      2714000 -- (-1152.144) [...23 remote chains...] -- 2:26:57
      2715000 -- (-1150.677) [...23 remote chains...] -- 2:26:53

      Average standard deviation of split frequencies: 0.009846

      2716000 -- (-1144.165) [...23 remote chains...] -- 2:27:00
      2717000 -- (-1141.674) [...23 remote chains...] -- 2:26:56
      2718000 -- (-1141.167) [...23 remote chains...] -- 2:26:52
      2719000 -- (-1147.912) [...23 remote chains...] -- 2:26:59
      2720000 -- (-1135.898) [...23 remote chains...] -- 2:26:55

      Average standard deviation of split frequencies: 0.009819

      2721000 -- (-1138.536) [...23 remote chains...] -- 2:26:52
      2722000 -- [-1130.335] [...23 remote chains...] -- 2:26:58
      2723000 -- (-1140.203) [...23 remote chains...] -- 2:26:55
      2724000 -- (-1145.358) [...23 remote chains...] -- 2:26:51
      2725000 -- [-1137.875] [...23 remote chains...] -- 2:26:58

      Average standard deviation of split frequencies: 0.009821

      2726000 -- (-1130.346) [...23 remote chains...] -- 2:26:54
      2727000 -- (-1138.672) [...23 remote chains...] -- 2:26:50
      2728000 -- (-1141.453) [...23 remote chains...] -- 2:26:47
      2729000 -- (-1140.968) [...23 remote chains...] -- 2:26:53
      2730000 -- (-1141.918) [...23 remote chains...] -- 2:26:50

      Average standard deviation of split frequencies: 0.009815

      2731000 -- (-1158.831) [...23 remote chains...] -- 2:26:46
      2732000 -- (-1142.397) [...23 remote chains...] -- 2:26:53
      2733000 -- (-1161.926) [...23 remote chains...] -- 2:26:49
      2734000 -- (-1159.696) [...23 remote chains...] -- 2:26:46
      2735000 -- (-1145.382) [...23 remote chains...] -- 2:26:52

      Average standard deviation of split frequencies: 0.009790

      2736000 -- (-1164.489) [...23 remote chains...] -- 2:26:48
      2737000 -- (-1151.912) [...23 remote chains...] -- 2:26:45
      2738000 -- (-1145.356) [...23 remote chains...] -- 2:26:51
      2739000 -- (-1148.872) [...23 remote chains...] -- 2:26:48
      2740000 -- (-1138.783) [...23 remote chains...] -- 2:26:44

      Average standard deviation of split frequencies: 0.009788

      2741000 -- (-1147.119) [...23 remote chains...] -- 2:26:51
      2742000 -- (-1140.318) [...23 remote chains...] -- 2:26:47
      2743000 -- (-1146.643) [...23 remote chains...] -- 2:26:44
      2744000 -- [-1135.604] [...23 remote chains...] -- 2:26:50
      2745000 -- (-1144.580) [...23 remote chains...] -- 2:26:46

      Average standard deviation of split frequencies: 0.009857

      2746000 -- (-1160.824) [...23 remote chains...] -- 2:26:43
      2747000 -- (-1139.360) [...23 remote chains...] -- 2:26:49
      2748000 -- (-1137.120) [...23 remote chains...] -- 2:26:46
      2749000 -- [-1136.675] [...23 remote chains...] -- 2:26:42
      2750000 -- (-1151.709) [...23 remote chains...] -- 2:26:49

      Average standard deviation of split frequencies: 0.009863

      2751000 -- (-1142.971) [...23 remote chains...] -- 2:26:45
      2752000 -- [-1135.064] [...23 remote chains...] -- 2:26:42
      2753000 -- (-1142.700) [...23 remote chains...] -- 2:26:48
      2754000 -- (-1144.478) [...23 remote chains...] -- 2:26:44
      2755000 -- [-1134.987] [...23 remote chains...] -- 2:26:41

      Average standard deviation of split frequencies: 0.009963

      2756000 -- (-1138.875) [...23 remote chains...] -- 2:26:37
      2757000 -- (-1128.593) [...23 remote chains...] -- 2:26:44
      2758000 -- (-1147.104) [...23 remote chains...] -- 2:26:40
      2759000 -- (-1155.791) [...23 remote chains...] -- 2:26:37
      2760000 -- (-1132.664) [...23 remote chains...] -- 2:26:43

      Average standard deviation of split frequencies: 0.009895

      2761000 -- [-1140.689] [...23 remote chains...] -- 2:26:40
      2762000 -- [-1148.950] [...23 remote chains...] -- 2:26:36
      2763000 -- (-1140.139) [...23 remote chains...] -- 2:26:42
      2764000 -- (-1132.565) [...23 remote chains...] -- 2:26:39
      2765000 -- (-1144.851) [...23 remote chains...] -- 2:26:35

      Average standard deviation of split frequencies: 0.009803

      2766000 -- (-1143.016) [...23 remote chains...] -- 2:26:42
      2767000 -- (-1153.247) [...23 remote chains...] -- 2:26:38
      2768000 -- (-1161.158) [...23 remote chains...] -- 2:26:35
      2769000 -- [-1154.813] [...23 remote chains...] -- 2:26:41
      2770000 -- (-1149.175) [...23 remote chains...] -- 2:26:38

      Average standard deviation of split frequencies: 0.009891

      2771000 -- [-1161.791] [...23 remote chains...] -- 2:26:34
      2772000 -- (-1154.431) [...23 remote chains...] -- 2:26:40
      2773000 -- (-1149.669) [...23 remote chains...] -- 2:26:37
      2774000 -- (-1150.660) [...23 remote chains...] -- 2:26:33
      2775000 -- [-1137.106] [...23 remote chains...] -- 2:26:40

      Average standard deviation of split frequencies: 0.009904

      2776000 -- (-1151.129) [...23 remote chains...] -- 2:26:36
      2777000 -- (-1153.129) [...23 remote chains...] -- 2:26:33
      2778000 -- (-1150.656) [...23 remote chains...] -- 2:26:39
      2779000 -- (-1126.800) [...23 remote chains...] -- 2:26:36
      2780000 -- [-1129.844] [...23 remote chains...] -- 2:26:32

      Average standard deviation of split frequencies: 0.009934

      2781000 -- (-1145.613) [...23 remote chains...] -- 2:26:38
      2782000 -- (-1157.564) [...23 remote chains...] -- 2:26:35
      2783000 -- [-1145.657] [...23 remote chains...] -- 2:26:31
      2784000 -- [-1128.866] [...23 remote chains...] -- 2:26:28
      2785000 -- [-1129.807] [...23 remote chains...] -- 2:26:34

      Average standard deviation of split frequencies: 0.010071

      2786000 -- (-1140.089) [...23 remote chains...] -- 2:26:31
      2787000 -- (-1149.652) [...23 remote chains...] -- 2:26:27
      2788000 -- (-1140.240) [...23 remote chains...] -- 2:26:34
      2789000 -- (-1140.159) [...23 remote chains...] -- 2:26:30
      2790000 -- (-1129.236) [...23 remote chains...] -- 2:26:27

      Average standard deviation of split frequencies: 0.010122

      2791000 -- (-1133.562) [...23 remote chains...] -- 2:26:33
      2792000 -- (-1151.729) [...23 remote chains...] -- 2:26:29
      2793000 -- (-1137.932) [...23 remote chains...] -- 2:26:26
      2794000 -- (-1147.209) [...23 remote chains...] -- 2:26:32
      2795000 -- (-1159.918) [...23 remote chains...] -- 2:26:29

      Average standard deviation of split frequencies: 0.010173

      2796000 -- (-1146.739) [...23 remote chains...] -- 2:26:25
      2797000 -- (-1153.541) [...23 remote chains...] -- 2:26:32
      2798000 -- (-1149.614) [...23 remote chains...] -- 2:26:28
      2799000 -- (-1143.781) [...23 remote chains...] -- 2:26:25
      2800000 -- (-1144.908) [...23 remote chains...] -- 2:26:31

      Average standard deviation of split frequencies: 0.010274

      2801000 -- (-1132.781) [...23 remote chains...] -- 2:26:27
      2802000 -- (-1139.786) [...23 remote chains...] -- 2:26:24
      2803000 -- (-1136.626) [...23 remote chains...] -- 2:26:30
      2804000 -- (-1154.332) [...23 remote chains...] -- 2:26:27
      2805000 -- (-1137.867) [...23 remote chains...] -- 2:26:23

      Average standard deviation of split frequencies: 0.010274

      2806000 -- (-1148.597) [...23 remote chains...] -- 2:26:30
      2807000 -- (-1151.771) [...23 remote chains...] -- 2:26:26
      2808000 -- (-1147.601) [...23 remote chains...] -- 2:26:23
      2809000 -- (-1147.241) [...23 remote chains...] -- 2:26:19
      2810000 -- (-1145.701) [...23 remote chains...] -- 2:26:25

      Average standard deviation of split frequencies: 0.010192

      2811000 -- [-1136.741] [...23 remote chains...] -- 2:26:22
      2812000 -- (-1146.376) [...23 remote chains...] -- 2:26:19
      2813000 -- (-1148.737) [...23 remote chains...] -- 2:26:25
      2814000 -- (-1136.990) [...23 remote chains...] -- 2:26:21
      2815000 -- [-1154.930] [...23 remote chains...] -- 2:26:18

      Average standard deviation of split frequencies: 0.010243

      2816000 -- (-1158.276) [...23 remote chains...] -- 2:26:24
      2817000 -- (-1145.222) [...23 remote chains...] -- 2:26:21
      2818000 -- (-1131.556) [...23 remote chains...] -- 2:26:17
      2819000 -- (-1151.479) [...23 remote chains...] -- 2:26:23
      2820000 -- (-1143.377) [...23 remote chains...] -- 2:26:20

      Average standard deviation of split frequencies: 0.010136

      2821000 -- (-1134.635) [...23 remote chains...] -- 2:26:17
      2822000 -- (-1137.131) [...23 remote chains...] -- 2:26:23
      2823000 -- [-1130.083] [...23 remote chains...] -- 2:26:19
      2824000 -- (-1148.533) [...23 remote chains...] -- 2:26:16
      2825000 -- [-1141.395] [...23 remote chains...] -- 2:26:22

      Average standard deviation of split frequencies: 0.010165

      2826000 -- (-1145.579) [...23 remote chains...] -- 2:26:19
      2827000 -- (-1156.924) [...23 remote chains...] -- 2:26:15
      2828000 -- (-1158.192) [...23 remote chains...] -- 2:26:21
      2829000 -- (-1153.249) [...23 remote chains...] -- 2:26:18
      2830000 -- (-1139.530) [...23 remote chains...] -- 2:26:15

      Average standard deviation of split frequencies: 0.010072

      2831000 -- (-1153.550) [...23 remote chains...] -- 2:26:21
      2832000 -- (-1150.304) [...23 remote chains...] -- 2:26:17
      2833000 -- (-1151.461) [...23 remote chains...] -- 2:26:14
      2834000 -- (-1154.459) [...23 remote chains...] -- 2:26:20
      2835000 -- (-1149.355) [...23 remote chains...] -- 2:26:17

      Average standard deviation of split frequencies: 0.010089

      2836000 -- (-1156.150) [...23 remote chains...] -- 2:26:13
      2837000 -- [-1145.914] [...23 remote chains...] -- 2:26:19
      2838000 -- (-1141.354) [...23 remote chains...] -- 2:26:16
      2839000 -- [-1138.291] [...23 remote chains...] -- 2:26:13
      2840000 -- (-1152.790) [...23 remote chains...] -- 2:26:19

      Average standard deviation of split frequencies: 0.010090

      2841000 -- (-1160.354) [...23 remote chains...] -- 2:26:15
      2842000 -- [-1139.552] [...23 remote chains...] -- 2:26:12
      2843000 -- (-1139.679) [...23 remote chains...] -- 2:26:18
      2844000 -- (-1139.981) [...23 remote chains...] -- 2:26:15
      2845000 -- (-1149.185) [...23 remote chains...] -- 2:26:11

      Average standard deviation of split frequencies: 0.010116

      2846000 -- (-1145.129) [...23 remote chains...] -- 2:26:17
      2847000 -- (-1139.309) [...23 remote chains...] -- 2:26:14
      2848000 -- (-1153.049) [...23 remote chains...] -- 2:26:11
      2849000 -- (-1138.860) [...23 remote chains...] -- 2:26:17
      2850000 -- (-1147.732) [...23 remote chains...] -- 2:26:13

      Average standard deviation of split frequencies: 0.010081

      2851000 -- [-1146.438] [...23 remote chains...] -- 2:26:10
      2852000 -- (-1144.483) [...23 remote chains...] -- 2:26:16
      2853000 -- (-1150.313) [...23 remote chains...] -- 2:26:13
      2854000 -- (-1146.325) [...23 remote chains...] -- 2:26:09
      2855000 -- (-1151.266) [...23 remote chains...] -- 2:26:06

      Average standard deviation of split frequencies: 0.010120

      2856000 -- (-1149.601) [...23 remote chains...] -- 2:26:12
      2857000 -- (-1171.909) [...23 remote chains...] -- 2:26:08
      2858000 -- (-1171.218) [...23 remote chains...] -- 2:26:15
      2859000 -- (-1150.655) [...23 remote chains...] -- 2:26:11
      2860000 -- (-1146.256) [...23 remote chains...] -- 2:26:08

      Average standard deviation of split frequencies: 0.010070

      2861000 -- (-1144.937) [...23 remote chains...] -- 2:26:04
      2862000 -- [-1148.221] [...23 remote chains...] -- 2:26:11
      2863000 -- (-1150.938) [...23 remote chains...] -- 2:26:07
      2864000 -- (-1140.056) [...23 remote chains...] -- 2:26:04
      2865000 -- (-1134.141) [...23 remote chains...] -- 2:26:10

      Average standard deviation of split frequencies: 0.010019

      2866000 -- (-1148.392) [...23 remote chains...] -- 2:26:06
      2867000 -- [-1141.722] [...23 remote chains...] -- 2:26:03
      2868000 -- (-1154.231) [...23 remote chains...] -- 2:26:09
      2869000 -- (-1143.304) [...23 remote chains...] -- 2:26:06
      2870000 -- [-1138.210] [...23 remote chains...] -- 2:26:02

      Average standard deviation of split frequencies: 0.010024

      2871000 -- (-1149.180) [...23 remote chains...] -- 2:26:08
      2872000 -- [-1147.802] [...23 remote chains...] -- 2:26:05
      2873000 -- (-1152.136) [...23 remote chains...] -- 2:26:02
      2874000 -- (-1161.998) [...23 remote chains...] -- 2:26:08
      2875000 -- (-1153.574) [...23 remote chains...] -- 2:26:04

      Average standard deviation of split frequencies: 0.009983

      2876000 -- (-1142.286) [...23 remote chains...] -- 2:26:01
      2877000 -- (-1156.416) [...23 remote chains...] -- 2:25:58
      2878000 -- (-1146.881) [...23 remote chains...] -- 2:26:04
      2879000 -- (-1135.317) [...23 remote chains...] -- 2:26:00
      2880000 -- [-1137.244] [...23 remote chains...] -- 2:25:57

      Average standard deviation of split frequencies: 0.010006

      2881000 -- (-1141.636) [...23 remote chains...] -- 2:26:03
      2882000 -- (-1142.535) [...23 remote chains...] -- 2:26:00
      2883000 -- (-1150.715) [...23 remote chains...] -- 2:25:56
      2884000 -- (-1154.172) [...23 remote chains...] -- 2:26:02
      2885000 -- (-1147.815) [...23 remote chains...] -- 2:25:59

      Average standard deviation of split frequencies: 0.010046

      2886000 -- (-1144.270) [...23 remote chains...] -- 2:25:56
      2887000 -- (-1140.741) [...23 remote chains...] -- 2:26:02
      2888000 -- (-1145.365) [...23 remote chains...] -- 2:25:58
      2889000 -- (-1148.443) [...23 remote chains...] -- 2:25:55
      2890000 -- (-1148.833) [...23 remote chains...] -- 2:26:01

      Average standard deviation of split frequencies: 0.010151

      2891000 -- (-1144.089) [...23 remote chains...] -- 2:25:58
      2892000 -- (-1153.536) [...23 remote chains...] -- 2:25:54
      2893000 -- (-1148.336) [...23 remote chains...] -- 2:26:00
      2894000 -- (-1159.502) [...23 remote chains...] -- 2:25:57
      2895000 -- (-1147.636) [...23 remote chains...] -- 2:25:54

      Average standard deviation of split frequencies: 0.010153

      2896000 -- (-1134.262) [...23 remote chains...] -- 2:26:00
      2897000 -- (-1137.592) [...23 remote chains...] -- 2:25:56
      2898000 -- (-1154.090) [...23 remote chains...] -- 2:25:53
      2899000 -- (-1132.808) [...23 remote chains...] -- 2:25:59
      2900000 -- (-1142.952) [...23 remote chains...] -- 2:25:56

      Average standard deviation of split frequencies: 0.010134

      2901000 -- (-1138.200) [...23 remote chains...] -- 2:25:52
      2902000 -- (-1142.876) [...23 remote chains...] -- 2:25:58
      2903000 -- (-1149.882) [...23 remote chains...] -- 2:25:55
      2904000 -- [-1149.991] [...23 remote chains...] -- 2:25:52
      2905000 -- [-1144.417] [...23 remote chains...] -- 2:25:58

      Average standard deviation of split frequencies: 0.010157

      2906000 -- (-1135.560) [...23 remote chains...] -- 2:25:54
      2907000 -- (-1136.394) [...23 remote chains...] -- 2:25:51
      2908000 -- (-1141.693) [...23 remote chains...] -- 2:25:57
      2909000 -- (-1158.144) [...23 remote chains...] -- 2:25:54
      2910000 -- (-1134.091) [...23 remote chains...] -- 2:25:50

      Average standard deviation of split frequencies: 0.010247

      2911000 -- (-1141.125) [...23 remote chains...] -- 2:25:56
      2912000 -- (-1133.299) [...23 remote chains...] -- 2:25:53
      2913000 -- [-1140.312] [...23 remote chains...] -- 2:25:50
      2914000 -- (-1133.300) [...23 remote chains...] -- 2:25:56
      2915000 -- (-1145.477) [...23 remote chains...] -- 2:25:52

      Average standard deviation of split frequencies: 0.010337

      2916000 -- [-1138.215] [...23 remote chains...] -- 2:25:49
      2917000 -- (-1136.967) [...23 remote chains...] -- 2:25:55
      2918000 -- (-1135.242) [...23 remote chains...] -- 2:25:51
      2919000 -- (-1139.068) [...23 remote chains...] -- 2:25:48
      2920000 -- (-1138.439) [...23 remote chains...] -- 2:25:45

      Average standard deviation of split frequencies: 0.010279

      2921000 -- (-1134.544) [...23 remote chains...] -- 2:25:51
      2922000 -- (-1142.874) [...23 remote chains...] -- 2:25:47
      2923000 -- (-1158.694) [...23 remote chains...] -- 2:25:44
      2924000 -- (-1147.139) [...23 remote chains...] -- 2:25:50
      2925000 -- (-1148.751) [...23 remote chains...] -- 2:25:47

      Average standard deviation of split frequencies: 0.010220

      2926000 -- (-1147.159) [...23 remote chains...] -- 2:25:43
      2927000 -- (-1144.539) [...23 remote chains...] -- 2:25:49
      2928000 -- (-1144.302) [...23 remote chains...] -- 2:25:46
      2929000 -- (-1140.088) [...23 remote chains...] -- 2:25:43
      2930000 -- (-1149.322) [...23 remote chains...] -- 2:25:49

      Average standard deviation of split frequencies: 0.010075

      2931000 -- (-1160.645) [...23 remote chains...] -- 2:25:45
      2932000 -- (-1157.898) [...23 remote chains...] -- 2:25:42
      2933000 -- (-1158.307) [...23 remote chains...] -- 2:25:48
      2934000 -- (-1133.642) [...23 remote chains...] -- 2:25:45
      2935000 -- (-1145.612) [...23 remote chains...] -- 2:25:41

      Average standard deviation of split frequencies: 0.010045

      2936000 -- (-1143.942) [...23 remote chains...] -- 2:25:47
      2937000 -- (-1150.974) [...23 remote chains...] -- 2:25:44
      2938000 -- (-1148.900) [...23 remote chains...] -- 2:25:41
      2939000 -- (-1146.940) [...23 remote chains...] -- 2:25:47
      2940000 -- (-1160.716) [...23 remote chains...] -- 2:25:43

      Average standard deviation of split frequencies: 0.009928

      2941000 -- (-1139.719) [...23 remote chains...] -- 2:25:40
      2942000 -- (-1156.782) [...23 remote chains...] -- 2:25:37
      2943000 -- (-1143.369) [...23 remote chains...] -- 2:25:43
      2944000 -- (-1135.580) [...23 remote chains...] -- 2:25:39
      2945000 -- (-1137.347) [...23 remote chains...] -- 2:25:36

      Average standard deviation of split frequencies: 0.009941

      2946000 -- (-1144.494) [...23 remote chains...] -- 2:25:42
      2947000 -- (-1141.896) [...23 remote chains...] -- 2:25:39
      2948000 -- (-1147.020) [...23 remote chains...] -- 2:25:35
      2949000 -- (-1160.567) [...23 remote chains...] -- 2:25:41
      2950000 -- (-1154.623) [...23 remote chains...] -- 2:25:38

      Average standard deviation of split frequencies: 0.009794

      2951000 -- (-1166.368) [...23 remote chains...] -- 2:25:35
      2952000 -- (-1137.560) [...23 remote chains...] -- 2:25:41
      2953000 -- (-1145.987) [...23 remote chains...] -- 2:25:37
      2954000 -- (-1140.274) [...23 remote chains...] -- 2:25:34
      2955000 -- (-1143.798) [...23 remote chains...] -- 2:25:40

      Average standard deviation of split frequencies: 0.009755

      2956000 -- (-1139.572) [...23 remote chains...] -- 2:25:37
      2957000 -- (-1139.457) [...23 remote chains...] -- 2:25:33
      2958000 -- [-1127.331] [...23 remote chains...] -- 2:25:30
      2959000 -- (-1136.718) [...23 remote chains...] -- 2:25:36
      2960000 -- (-1145.726) [...23 remote chains...] -- 2:25:33

      Average standard deviation of split frequencies: 0.009739

      2961000 -- (-1138.456) [...23 remote chains...] -- 2:25:29
      2962000 -- (-1150.737) [...23 remote chains...] -- 2:25:35
      2963000 -- [-1137.074] [...23 remote chains...] -- 2:25:32
      2964000 -- (-1135.655) [...23 remote chains...] -- 2:25:29
      2965000 -- (-1146.008) [...23 remote chains...] -- 2:25:35

      Average standard deviation of split frequencies: 0.009612

      2966000 -- (-1141.559) [...23 remote chains...] -- 2:25:31
      2967000 -- (-1147.423) [...23 remote chains...] -- 2:25:28
      2968000 -- (-1146.426) [...23 remote chains...] -- 2:25:34
      2969000 -- (-1134.047) [...23 remote chains...] -- 2:25:31
      2970000 -- (-1145.003) [...23 remote chains...] -- 2:25:27

      Average standard deviation of split frequencies: 0.009531

      2971000 -- (-1136.702) [...23 remote chains...] -- 2:25:33
      2972000 -- [-1135.928] [...23 remote chains...] -- 2:25:30
      2973000 -- (-1145.520) [...23 remote chains...] -- 2:25:27
      2974000 -- (-1143.434) [...23 remote chains...] -- 2:25:33
      2975000 -- (-1147.881) [...23 remote chains...] -- 2:25:29

      Average standard deviation of split frequencies: 0.009490

      2976000 -- (-1122.948) [...23 remote chains...] -- 2:25:26
      2977000 -- (-1135.496) [...23 remote chains...] -- 2:25:32
      2978000 -- (-1149.085) [...23 remote chains...] -- 2:25:29
      2979000 -- (-1158.839) [...23 remote chains...] -- 2:25:25
      2980000 -- (-1140.910) [...23 remote chains...] -- 2:25:22

      Average standard deviation of split frequencies: 0.009395

      2981000 -- (-1157.719) [...23 remote chains...] -- 2:25:28
      2982000 -- (-1153.987) [...23 remote chains...] -- 2:25:25
      2983000 -- (-1170.381) [...23 remote chains...] -- 2:25:21
      2984000 -- (-1153.681) [...23 remote chains...] -- 2:25:27
      2985000 -- (-1142.825) [...23 remote chains...] -- 2:25:24

      Average standard deviation of split frequencies: 0.009339

      2986000 -- (-1142.490) [...23 remote chains...] -- 2:25:30
      2987000 -- (-1143.119) [...23 remote chains...] -- 2:25:26
      2988000 -- (-1136.924) [...23 remote chains...] -- 2:25:23
      2989000 -- (-1143.842) [...23 remote chains...] -- 2:25:20
      2990000 -- (-1149.923) [...23 remote chains...] -- 2:25:26

      Average standard deviation of split frequencies: 0.009230

      2991000 -- [-1146.428] [...23 remote chains...] -- 2:25:23
      2992000 -- (-1150.680) [...23 remote chains...] -- 2:25:19
      2993000 -- (-1159.618) [...23 remote chains...] -- 2:25:25
      2994000 -- (-1165.219) [...23 remote chains...] -- 2:25:22
      2995000 -- (-1140.145) [...23 remote chains...] -- 2:25:19

      Average standard deviation of split frequencies: 0.009218

      2996000 -- (-1143.213) [...23 remote chains...] -- 2:25:24
      2997000 -- [-1128.332] [...23 remote chains...] -- 2:25:21
      2998000 -- (-1152.162) [...23 remote chains...] -- 2:25:18
      2999000 -- (-1153.050) [...23 remote chains...] -- 2:25:24
      3000000 -- (-1159.361) [...23 remote chains...] -- 2:25:21

      Average standard deviation of split frequencies: 0.009288

      3001000 -- (-1146.050) [...23 remote chains...] -- 2:25:17
      3002000 -- (-1146.706) [...23 remote chains...] -- 2:25:23
      3003000 -- (-1147.809) [...23 remote chains...] -- 2:25:20
      3004000 -- (-1155.947) [...23 remote chains...] -- 2:25:17
      3005000 -- (-1152.056) [...23 remote chains...] -- 2:25:22

      Average standard deviation of split frequencies: 0.009280

      3006000 -- (-1155.684) [...23 remote chains...] -- 2:25:19
      3007000 -- (-1150.620) [...23 remote chains...] -- 2:25:16
      3008000 -- [-1154.882] [...23 remote chains...] -- 2:25:22
      3009000 -- (-1154.874) [...23 remote chains...] -- 2:25:18
      3010000 -- (-1159.652) [...23 remote chains...] -- 2:25:15

      Average standard deviation of split frequencies: 0.009228

      3011000 -- (-1165.588) [...23 remote chains...] -- 2:25:21
      3012000 -- (-1157.858) [...23 remote chains...] -- 2:25:18
      3013000 -- (-1158.076) [...23 remote chains...] -- 2:25:15
      3014000 -- (-1151.605) [...23 remote chains...] -- 2:25:11
      3015000 -- (-1154.239) [...23 remote chains...] -- 2:25:17

      Average standard deviation of split frequencies: 0.009180

      3016000 -- (-1137.867) [...23 remote chains...] -- 2:25:14
      3017000 -- (-1147.102) [...23 remote chains...] -- 2:25:11
      3018000 -- (-1147.355) [...23 remote chains...] -- 2:25:16
      3019000 -- (-1134.547) [...23 remote chains...] -- 2:25:13
      3020000 -- (-1152.958) [...23 remote chains...] -- 2:25:10

      Average standard deviation of split frequencies: 0.009174

      3021000 -- (-1139.318) [...23 remote chains...] -- 2:25:16
      3022000 -- (-1154.156) [...23 remote chains...] -- 2:25:12
      3023000 -- (-1155.087) [...23 remote chains...] -- 2:25:09
      3024000 -- (-1149.142) [...23 remote chains...] -- 2:25:15
      3025000 -- [-1149.967] [...23 remote chains...] -- 2:25:12

      Average standard deviation of split frequencies: 0.009192

      3026000 -- (-1160.434) [...23 remote chains...] -- 2:25:09
      3027000 -- (-1153.017) [...23 remote chains...] -- 2:25:14
      3028000 -- [-1156.179] [...23 remote chains...] -- 2:25:11
      3029000 -- [-1141.727] [...23 remote chains...] -- 2:25:08
      3030000 -- (-1140.135) [...23 remote chains...] -- 2:25:14

      Average standard deviation of split frequencies: 0.009180

      3031000 -- (-1144.894) [...23 remote chains...] -- 2:25:10
      3032000 -- (-1130.824) [...23 remote chains...] -- 2:25:07
      3033000 -- (-1138.962) [...23 remote chains...] -- 2:25:13
      3034000 -- (-1138.347) [...23 remote chains...] -- 2:25:10
      3035000 -- (-1134.703) [...23 remote chains...] -- 2:25:06

      Average standard deviation of split frequencies: 0.009161

      3036000 -- (-1130.583) [...23 remote chains...] -- 2:25:03
      3037000 -- (-1148.399) [...23 remote chains...] -- 2:25:09
      3038000 -- (-1142.810) [...23 remote chains...] -- 2:25:06
      3039000 -- (-1145.375) [...23 remote chains...] -- 2:25:03
      3040000 -- (-1142.531) [...23 remote chains...] -- 2:25:08

      Average standard deviation of split frequencies: 0.009103

      3041000 -- [-1145.727] [...23 remote chains...] -- 2:25:05
      3042000 -- [-1140.339] [...23 remote chains...] -- 2:25:02
      3043000 -- (-1142.951) [...23 remote chains...] -- 2:25:08
      3044000 -- (-1140.250) [...23 remote chains...] -- 2:25:04
      3045000 -- (-1132.763) [...23 remote chains...] -- 2:25:01

      Average standard deviation of split frequencies: 0.009082

      3046000 -- [-1135.851] [...23 remote chains...] -- 2:25:07
      3047000 -- [-1129.316] [...23 remote chains...] -- 2:25:04
      3048000 -- (-1142.050) [...23 remote chains...] -- 2:25:01
      3049000 -- [-1136.459] [...23 remote chains...] -- 2:25:06
      3050000 -- [-1143.197] [...23 remote chains...] -- 2:25:03

      Average standard deviation of split frequencies: 0.009020

      3051000 -- (-1132.907) [...23 remote chains...] -- 2:25:00
      3052000 -- [-1140.165] [...23 remote chains...] -- 2:25:06
      3053000 -- (-1134.255) [...23 remote chains...] -- 2:25:02
      3054000 -- [-1147.170] [...23 remote chains...] -- 2:24:59
      3055000 -- [-1136.745] [...23 remote chains...] -- 2:25:05

      Average standard deviation of split frequencies: 0.008983

      3056000 -- (-1151.574) [...23 remote chains...] -- 2:25:02
      3057000 -- (-1130.720) [...23 remote chains...] -- 2:24:58
      3058000 -- (-1159.666) [...23 remote chains...] -- 2:24:55
      3059000 -- (-1159.350) [...23 remote chains...] -- 2:25:01
      3060000 -- (-1160.820) [...23 remote chains...] -- 2:24:58

      Average standard deviation of split frequencies: 0.008951

      3061000 -- (-1140.875) [...23 remote chains...] -- 2:24:55
      3062000 -- [-1141.688] [...23 remote chains...] -- 2:25:00
      3063000 -- (-1140.856) [...23 remote chains...] -- 2:24:57
      3064000 -- (-1140.084) [...23 remote chains...] -- 2:24:54
      3065000 -- (-1145.598) [...23 remote chains...] -- 2:25:00

      Average standard deviation of split frequencies: 0.008908

      3066000 -- (-1132.439) [...23 remote chains...] -- 2:24:56
      3067000 -- (-1143.193) [...23 remote chains...] -- 2:24:53
      3068000 -- (-1148.264) [...23 remote chains...] -- 2:24:59
      3069000 -- (-1144.237) [...23 remote chains...] -- 2:24:56
      3070000 -- (-1130.876) [...23 remote chains...] -- 2:24:53

      Average standard deviation of split frequencies: 0.008820

      3071000 -- [-1132.203] [...23 remote chains...] -- 2:24:58
      3072000 -- (-1144.293) [...23 remote chains...] -- 2:24:55
      3073000 -- [-1146.490] [...23 remote chains...] -- 2:24:52
      3074000 -- (-1157.589) [...23 remote chains...] -- 2:24:57
      3075000 -- (-1149.013) [...23 remote chains...] -- 2:24:54

      Average standard deviation of split frequencies: 0.008845

      3076000 -- (-1137.528) [...23 remote chains...] -- 2:24:51
      3077000 -- (-1139.970) [...23 remote chains...] -- 2:24:57
      3078000 -- (-1159.491) [...23 remote chains...] -- 2:24:54
      3079000 -- (-1146.504) [...23 remote chains...] -- 2:24:50
      3080000 -- (-1171.674) [...23 remote chains...] -- 2:24:56

      Average standard deviation of split frequencies: 0.008806

      3081000 -- (-1149.029) [...23 remote chains...] -- 2:24:53
      3082000 -- (-1145.595) [...23 remote chains...] -- 2:24:50
      3083000 -- (-1158.221) [...23 remote chains...] -- 2:24:55
      3084000 -- (-1141.047) [...23 remote chains...] -- 2:24:52
      3085000 -- (-1152.577) [...23 remote chains...] -- 2:24:49

      Average standard deviation of split frequencies: 0.008791

      3086000 -- (-1148.624) [...23 remote chains...] -- 2:24:55
      3087000 -- [-1137.660] [...23 remote chains...] -- 2:24:52
      3088000 -- (-1143.159) [...23 remote chains...] -- 2:24:48
      3089000 -- (-1156.840) [...23 remote chains...] -- 2:24:54
      3090000 -- (-1140.398) [...23 remote chains...] -- 2:24:51

      Average standard deviation of split frequencies: 0.008801

      3091000 -- (-1147.297) [...23 remote chains...] -- 2:24:48
      3092000 -- (-1164.791) [...23 remote chains...] -- 2:24:53
      3093000 -- [-1147.553] [...23 remote chains...] -- 2:24:50
      3094000 -- (-1152.856) [...23 remote chains...] -- 2:24:47
      3095000 -- (-1136.857) [...23 remote chains...] -- 2:24:53

      Average standard deviation of split frequencies: 0.008820

      3096000 -- (-1150.330) [...23 remote chains...] -- 2:24:49
      3097000 -- (-1148.709) [...23 remote chains...] -- 2:24:46
      3098000 -- (-1132.655) [...23 remote chains...] -- 2:24:52
      3099000 -- (-1141.987) [...23 remote chains...] -- 2:24:49
      3100000 -- (-1133.477) [...23 remote chains...] -- 2:24:46

      Average standard deviation of split frequencies: 0.008794

      3101000 -- (-1142.899) [...23 remote chains...] -- 2:24:51
      3102000 -- (-1146.086) [...23 remote chains...] -- 2:24:48
      3103000 -- (-1137.839) [...23 remote chains...] -- 2:24:45
      3104000 -- (-1143.394) [...23 remote chains...] -- 2:24:50
      3105000 -- (-1160.963) [...23 remote chains...] -- 2:24:47

      Average standard deviation of split frequencies: 0.008727

      3106000 -- [-1131.882] [...23 remote chains...] -- 2:24:44
      3107000 -- [-1146.706] [...23 remote chains...] -- 2:24:50
      3108000 -- (-1148.014) [...23 remote chains...] -- 2:24:47
      3109000 -- (-1134.953) [...23 remote chains...] -- 2:24:44
      3110000 -- (-1133.214) [...23 remote chains...] -- 2:24:49

      Average standard deviation of split frequencies: 0.008672

      3111000 -- (-1150.556) [...23 remote chains...] -- 2:24:46
      3112000 -- (-1139.071) [...23 remote chains...] -- 2:24:43
      3113000 -- (-1144.727) [...23 remote chains...] -- 2:24:48
      3114000 -- (-1132.945) [...23 remote chains...] -- 2:24:45
      3115000 -- (-1142.127) [...23 remote chains...] -- 2:24:42

      Average standard deviation of split frequencies: 0.008648

      3116000 -- (-1141.581) [...23 remote chains...] -- 2:24:48
      3117000 -- (-1137.541) [...23 remote chains...] -- 2:24:45
      3118000 -- (-1145.295) [...23 remote chains...] -- 2:24:41
      3119000 -- (-1143.129) [...23 remote chains...] -- 2:24:47
      3120000 -- (-1156.010) [...23 remote chains...] -- 2:24:44

      Average standard deviation of split frequencies: 0.008648

      3121000 -- (-1138.186) [...23 remote chains...] -- 2:24:41
      3122000 -- (-1152.381) [...23 remote chains...] -- 2:24:46
      3123000 -- [-1140.693] [...23 remote chains...] -- 2:24:43
      3124000 -- (-1141.361) [...23 remote chains...] -- 2:24:40
      3125000 -- (-1132.901) [...23 remote chains...] -- 2:24:46

      Average standard deviation of split frequencies: 0.008604

      3126000 -- (-1136.984) [...23 remote chains...] -- 2:24:42
      3127000 -- (-1134.885) [...23 remote chains...] -- 2:24:39
      3128000 -- (-1143.394) [...23 remote chains...] -- 2:24:45
      3129000 -- (-1144.863) [...23 remote chains...] -- 2:24:42
      3130000 -- (-1139.290) [...23 remote chains...] -- 2:24:39

      Average standard deviation of split frequencies: 0.008578

      3131000 -- (-1152.216) [...23 remote chains...] -- 2:24:44
      3132000 -- (-1157.975) [...23 remote chains...] -- 2:24:41
      3133000 -- (-1154.201) [...23 remote chains...] -- 2:24:38
      3134000 -- (-1149.437) [...23 remote chains...] -- 2:24:43
      3135000 -- (-1176.664) [...23 remote chains...] -- 2:24:40

      Average standard deviation of split frequencies: 0.008512

      3136000 -- (-1161.526) [...23 remote chains...] -- 2:24:37
      3137000 -- (-1150.442) [...23 remote chains...] -- 2:24:43
      3138000 -- [-1140.739] [...23 remote chains...] -- 2:24:40
      3139000 -- (-1142.712) [...23 remote chains...] -- 2:24:36
      3140000 -- (-1141.434) [...23 remote chains...] -- 2:24:33

      Average standard deviation of split frequencies: 0.008531

      3141000 -- (-1160.141) [...23 remote chains...] -- 2:24:39
      3142000 -- [-1132.459] [...23 remote chains...] -- 2:24:36
      3143000 -- (-1140.953) [...23 remote chains...] -- 2:24:33
      3144000 -- (-1155.411) [...23 remote chains...] -- 2:24:38
      3145000 -- (-1148.512) [...23 remote chains...] -- 2:24:35

      Average standard deviation of split frequencies: 0.008608

      3146000 -- (-1132.796) [...23 remote chains...] -- 2:24:32
      3147000 -- (-1154.773) [...23 remote chains...] -- 2:24:37
      3148000 -- (-1151.242) [...23 remote chains...] -- 2:24:34
      3149000 -- (-1141.766) [...23 remote chains...] -- 2:24:31
      3150000 -- (-1145.604) [...23 remote chains...] -- 2:24:37

      Average standard deviation of split frequencies: 0.008600

      3151000 -- (-1145.465) [...23 remote chains...] -- 2:24:34
      3152000 -- (-1139.666) [...23 remote chains...] -- 2:24:31
      3153000 -- (-1132.631) [...23 remote chains...] -- 2:24:36
      3154000 -- (-1132.707) [...23 remote chains...] -- 2:24:33
      3155000 -- (-1152.879) [...23 remote chains...] -- 2:24:30

      Average standard deviation of split frequencies: 0.008619

      3156000 -- (-1128.513) [...23 remote chains...] -- 2:24:35
      3157000 -- [-1131.409] [...23 remote chains...] -- 2:24:32
      3158000 -- [-1146.400] [...23 remote chains...] -- 2:24:29
      3159000 -- [-1149.908] [...23 remote chains...] -- 2:24:26
      3160000 -- (-1151.114) [...23 remote chains...] -- 2:24:32

      Average standard deviation of split frequencies: 0.008675

      3161000 -- (-1141.318) [...23 remote chains...] -- 2:24:28
      3162000 -- (-1152.548) [...23 remote chains...] -- 2:24:25
      3163000 -- (-1146.512) [...23 remote chains...] -- 2:24:31
      3164000 -- (-1139.994) [...23 remote chains...] -- 2:24:28
      3165000 -- (-1154.824) [...23 remote chains...] -- 2:24:25

      Average standard deviation of split frequencies: 0.008678

      3166000 -- (-1145.619) [...23 remote chains...] -- 2:24:30
      3167000 -- (-1146.689) [...23 remote chains...] -- 2:24:27
      3168000 -- (-1150.258) [...23 remote chains...] -- 2:24:24
      3169000 -- (-1161.156) [...23 remote chains...] -- 2:24:29
      3170000 -- (-1146.795) [...23 remote chains...] -- 2:24:26

      Average standard deviation of split frequencies: 0.008650

      3171000 -- (-1130.870) [...23 remote chains...] -- 2:24:23
      3172000 -- (-1135.209) [...23 remote chains...] -- 2:24:29
      3173000 -- (-1139.107) [...23 remote chains...] -- 2:24:26
      3174000 -- [-1144.854] [...23 remote chains...] -- 2:24:23
      3175000 -- (-1144.316) [...23 remote chains...] -- 2:24:28

      Average standard deviation of split frequencies: 0.008675

      3176000 -- (-1141.776) [...23 remote chains...] -- 2:24:25
      3177000 -- (-1134.554) [...23 remote chains...] -- 2:24:22
      3178000 -- (-1141.526) [...23 remote chains...] -- 2:24:27
      3179000 -- (-1156.179) [...23 remote chains...] -- 2:24:24
      3180000 -- (-1146.341) [...23 remote chains...] -- 2:24:21

      Average standard deviation of split frequencies: 0.008684

      3181000 -- (-1151.352) [...23 remote chains...] -- 2:24:18
      3182000 -- [-1143.817] [...23 remote chains...] -- 2:24:24
      3183000 -- (-1139.905) [...23 remote chains...] -- 2:24:20
      3184000 -- (-1152.107) [...23 remote chains...] -- 2:24:17
      3185000 -- (-1147.467) [...23 remote chains...] -- 2:24:23

      Average standard deviation of split frequencies: 0.008767

      3186000 -- [-1137.293] [...23 remote chains...] -- 2:24:20
      3187000 -- (-1142.338) [...23 remote chains...] -- 2:24:17
      3188000 -- (-1152.092) [...23 remote chains...] -- 2:24:22
      3189000 -- (-1157.453) [...23 remote chains...] -- 2:24:19
      3190000 -- (-1158.080) [...23 remote chains...] -- 2:24:16

      Average standard deviation of split frequencies: 0.008665

      3191000 -- (-1149.661) [...23 remote chains...] -- 2:24:21
      3192000 -- (-1168.033) [...23 remote chains...] -- 2:24:18
      3193000 -- (-1146.270) [...23 remote chains...] -- 2:24:15
      3194000 -- (-1148.486) [...23 remote chains...] -- 2:24:21
      3195000 -- [-1134.528] [...23 remote chains...] -- 2:24:18

      Average standard deviation of split frequencies: 0.008690

      3196000 -- (-1137.259) [...23 remote chains...] -- 2:24:15
      3197000 -- [-1129.150] [...23 remote chains...] -- 2:24:20
      3198000 -- (-1133.304) [...23 remote chains...] -- 2:24:17
      3199000 -- (-1144.754) [...23 remote chains...] -- 2:24:14
      3200000 -- (-1144.923) [...23 remote chains...] -- 2:24:19

      Average standard deviation of split frequencies: 0.008710

      3201000 -- (-1153.611) [...23 remote chains...] -- 2:24:16
      3202000 -- (-1133.148) [...23 remote chains...] -- 2:24:13
      3203000 -- (-1153.822) [...23 remote chains...] -- 2:24:19
      3204000 -- (-1140.183) [...23 remote chains...] -- 2:24:16
      3205000 -- (-1136.760) [...23 remote chains...] -- 2:24:12

      Average standard deviation of split frequencies: 0.008714

      3206000 -- (-1151.381) [...23 remote chains...] -- 2:24:18
      3207000 -- (-1142.130) [...23 remote chains...] -- 2:24:15
      3208000 -- (-1140.330) [...23 remote chains...] -- 2:24:12
      3209000 -- (-1141.622) [...23 remote chains...] -- 2:24:17
      3210000 -- (-1142.796) [...23 remote chains...] -- 2:24:14

      Average standard deviation of split frequencies: 0.008760

      3211000 -- (-1145.923) [...23 remote chains...] -- 2:24:11
      3212000 -- (-1139.721) [...23 remote chains...] -- 2:24:16
      3213000 -- (-1139.944) [...23 remote chains...] -- 2:24:13
      3214000 -- (-1130.966) [...23 remote chains...] -- 2:24:10
      3215000 -- (-1144.006) [...23 remote chains...] -- 2:24:16

      Average standard deviation of split frequencies: 0.008780

      3216000 -- [-1140.532] [...23 remote chains...] -- 2:24:13
      3217000 -- (-1154.414) [...23 remote chains...] -- 2:24:10
      3218000 -- (-1140.504) [...23 remote chains...] -- 2:24:15
      3219000 -- (-1119.627) [...23 remote chains...] -- 2:24:12
      3220000 -- [-1127.582] [...23 remote chains...] -- 2:24:09

      Average standard deviation of split frequencies: 0.008745

      3221000 -- (-1136.487) [...23 remote chains...] -- 2:24:14
      3222000 -- [-1131.959] [...23 remote chains...] -- 2:24:11
      3223000 -- (-1136.092) [...23 remote chains...] -- 2:24:08
      3224000 -- [-1125.132] [...23 remote chains...] -- 2:24:14
      3225000 -- (-1139.799) [...23 remote chains...] -- 2:24:11

      Average standard deviation of split frequencies: 0.008678

      3226000 -- (-1145.914) [...23 remote chains...] -- 2:24:08
      3227000 -- [-1153.178] [...23 remote chains...] -- 2:24:05
      3228000 -- [-1139.521] [...23 remote chains...] -- 2:24:10
      3229000 -- (-1148.046) [...23 remote chains...] -- 2:24:07
      3230000 -- (-1149.828) [...23 remote chains...] -- 2:24:04

      Average standard deviation of split frequencies: 0.008581

      3231000 -- (-1142.027) [...23 remote chains...] -- 2:24:09
      3232000 -- (-1150.173) [...23 remote chains...] -- 2:24:06
      3233000 -- (-1138.779) [...23 remote chains...] -- 2:24:03
      3234000 -- (-1145.334) [...23 remote chains...] -- 2:24:08
      3235000 -- (-1131.639) [...23 remote chains...] -- 2:24:05

      Average standard deviation of split frequencies: 0.008646

      3236000 -- [-1135.026] [...23 remote chains...] -- 2:24:02
      3237000 -- [-1133.819] [...23 remote chains...] -- 2:24:08
      3238000 -- [-1149.260] [...23 remote chains...] -- 2:24:05
      3239000 -- (-1133.922) [...23 remote chains...] -- 2:24:02
      3240000 -- (-1144.215) [...23 remote chains...] -- 2:24:07

      Average standard deviation of split frequencies: 0.008622

      3241000 -- (-1143.767) [...23 remote chains...] -- 2:24:04
      3242000 -- [-1137.513] [...23 remote chains...] -- 2:24:01
      3243000 -- [-1149.977] [...23 remote chains...] -- 2:24:06
      3244000 -- (-1137.893) [...23 remote chains...] -- 2:24:03
      3245000 -- (-1136.723) [...23 remote chains...] -- 2:24:00

      Average standard deviation of split frequencies: 0.008647

      3246000 -- (-1129.432) [...23 remote chains...] -- 2:24:06
      3247000 -- (-1135.607) [...23 remote chains...] -- 2:24:03
      3248000 -- (-1149.366) [...23 remote chains...] -- 2:24:00
      3249000 -- (-1154.167) [...23 remote chains...] -- 2:24:05
      3250000 -- [-1153.778] [...23 remote chains...] -- 2:24:02

      Average standard deviation of split frequencies: 0.008574

      3251000 -- (-1139.709) [...23 remote chains...] -- 2:23:59
      3252000 -- (-1138.125) [...23 remote chains...] -- 2:24:04
      3253000 -- (-1140.010) [...23 remote chains...] -- 2:24:01
      3254000 -- [-1128.527] [...23 remote chains...] -- 2:23:58
      3255000 -- (-1124.543) [...23 remote chains...] -- 2:24:03

      Average standard deviation of split frequencies: 0.008525

      3256000 -- (-1130.776) [...23 remote chains...] -- 2:24:00
      3257000 -- (-1145.485) [...23 remote chains...] -- 2:23:57
      3258000 -- (-1158.838) [...23 remote chains...] -- 2:23:54
      3259000 -- (-1150.200) [...23 remote chains...] -- 2:24:00
      3260000 -- (-1135.837) [...23 remote chains...] -- 2:23:57

      Average standard deviation of split frequencies: 0.008489

      3261000 -- (-1133.013) [...23 remote chains...] -- 2:23:54
      3262000 -- (-1157.233) [...23 remote chains...] -- 2:23:59
      3263000 -- [-1145.258] [...23 remote chains...] -- 2:23:56
      3264000 -- (-1147.254) [...23 remote chains...] -- 2:24:01
      3265000 -- [-1130.277] [...23 remote chains...] -- 2:23:58

      Average standard deviation of split frequencies: 0.008439

      3266000 -- (-1148.353) [...23 remote chains...] -- 2:23:55
      3267000 -- (-1154.306) [...23 remote chains...] -- 2:24:00
      3268000 -- (-1150.623) [...23 remote chains...] -- 2:23:58
      3269000 -- (-1149.035) [...23 remote chains...] -- 2:23:55
      3270000 -- [-1144.363] [...23 remote chains...] -- 2:24:00

      Average standard deviation of split frequencies: 0.008449

      3271000 -- (-1133.693) [...23 remote chains...] -- 2:23:57
      3272000 -- (-1147.393) [...23 remote chains...] -- 2:23:54
      3273000 -- [-1138.212] [...23 remote chains...] -- 2:23:51
      3274000 -- (-1149.645) [...23 remote chains...] -- 2:23:56
      3275000 -- (-1140.339) [...23 remote chains...] -- 2:23:53

      Average standard deviation of split frequencies: 0.008398

      3276000 -- (-1144.946) [...23 remote chains...] -- 2:23:50
      3277000 -- (-1143.447) [...23 remote chains...] -- 2:23:55
      3278000 -- (-1141.591) [...23 remote chains...] -- 2:23:52
      3279000 -- (-1143.347) [...23 remote chains...] -- 2:23:49
      3280000 -- [-1129.809] [...23 remote chains...] -- 2:23:55

      Average standard deviation of split frequencies: 0.008369

      3281000 -- (-1128.909) [...23 remote chains...] -- 2:23:52
      3282000 -- [-1124.903] [...23 remote chains...] -- 2:23:49
      3283000 -- (-1147.820) [...23 remote chains...] -- 2:23:54
      3284000 -- (-1130.462) [...23 remote chains...] -- 2:23:51
      3285000 -- (-1140.947) [...23 remote chains...] -- 2:23:48

      Average standard deviation of split frequencies: 0.008386

      3286000 -- (-1141.842) [...23 remote chains...] -- 2:23:53
      3287000 -- (-1136.874) [...23 remote chains...] -- 2:23:50
      3288000 -- (-1140.988) [...23 remote chains...] -- 2:23:47
      3289000 -- [-1137.913] [...23 remote chains...] -- 2:23:52
      3290000 -- (-1152.594) [...23 remote chains...] -- 2:23:50

      Average standard deviation of split frequencies: 0.008413

      3291000 -- (-1131.459) [...23 remote chains...] -- 2:23:47
      3292000 -- (-1145.993) [...23 remote chains...] -- 2:23:44
      3293000 -- [-1154.086] [...23 remote chains...] -- 2:23:49
      3294000 -- (-1137.425) [...23 remote chains...] -- 2:23:46
      3295000 -- (-1148.648) [...23 remote chains...] -- 2:23:51

      Average standard deviation of split frequencies: 0.008359

      3296000 -- (-1131.370) [...23 remote chains...] -- 2:23:48
      3297000 -- (-1134.939) [...23 remote chains...] -- 2:23:45
      3298000 -- (-1150.059) [...23 remote chains...] -- 2:23:42
      3299000 -- [-1145.151] [...23 remote chains...] -- 2:23:47
      3300000 -- (-1138.440) [...23 remote chains...] -- 2:23:44

      Average standard deviation of split frequencies: 0.008339

      3301000 -- (-1153.085) [...23 remote chains...] -- 2:23:50
      3302000 -- [-1140.876] [...23 remote chains...] -- 2:23:47
      3303000 -- (-1153.812) [...23 remote chains...] -- 2:23:44
      3304000 -- (-1153.524) [...23 remote chains...] -- 2:23:49
      3305000 -- (-1169.451) [...23 remote chains...] -- 2:23:46

      Average standard deviation of split frequencies: 0.008334

      3306000 -- (-1159.418) [...23 remote chains...] -- 2:23:43
      3307000 -- (-1162.310) [...23 remote chains...] -- 2:23:48
      3308000 -- [-1145.912] [...23 remote chains...] -- 2:23:45
      3309000 -- (-1133.872) [...23 remote chains...] -- 2:23:42
      3310000 -- [-1133.479] [...23 remote chains...] -- 2:23:39

      Average standard deviation of split frequencies: 0.008336

      3311000 -- (-1131.858) [...23 remote chains...] -- 2:23:44
      3312000 -- (-1135.752) [...23 remote chains...] -- 2:23:42
      3313000 -- (-1154.564) [...23 remote chains...] -- 2:23:47
      3314000 -- (-1146.147) [...23 remote chains...] -- 2:23:44
      3315000 -- (-1137.884) [...23 remote chains...] -- 2:23:41

      Average standard deviation of split frequencies: 0.008374

      3316000 -- (-1130.975) [...23 remote chains...] -- 2:23:46
      3317000 -- (-1147.404) [...23 remote chains...] -- 2:23:43
      3318000 -- [-1143.940] [...23 remote chains...] -- 2:23:40
      3319000 -- (-1147.708) [...23 remote chains...] -- 2:23:37
      3320000 -- (-1145.083) [...23 remote chains...] -- 2:23:42

      Average standard deviation of split frequencies: 0.008436

      3321000 -- (-1152.064) [...23 remote chains...] -- 2:23:39
      3322000 -- (-1147.839) [...23 remote chains...] -- 2:23:36
      3323000 -- [-1148.291] [...23 remote chains...] -- 2:23:42
      3324000 -- (-1147.273) [...23 remote chains...] -- 2:23:39
      3325000 -- (-1165.109) [...23 remote chains...] -- 2:23:36

      Average standard deviation of split frequencies: 0.008433

      3326000 -- (-1154.371) [...23 remote chains...] -- 2:23:41
      3327000 -- (-1153.524) [...23 remote chains...] -- 2:23:38
      3328000 -- (-1144.745) [...23 remote chains...] -- 2:23:35
      3329000 -- [-1136.327] [...23 remote chains...] -- 2:23:40
      3330000 -- (-1155.126) [...23 remote chains...] -- 2:23:37

      Average standard deviation of split frequencies: 0.008472

      3331000 -- (-1152.568) [...23 remote chains...] -- 2:23:34
      3332000 -- (-1133.057) [...23 remote chains...] -- 2:23:39
      3333000 -- (-1144.063) [...23 remote chains...] -- 2:23:36
      3334000 -- (-1147.156) [...23 remote chains...] -- 2:23:34
      3335000 -- (-1153.340) [...23 remote chains...] -- 2:23:39

      Average standard deviation of split frequencies: 0.008469

      3336000 -- (-1155.551) [...23 remote chains...] -- 2:23:36
      3337000 -- [-1157.148] [...23 remote chains...] -- 2:23:33
      3338000 -- (-1128.580) [...23 remote chains...] -- 2:23:38
      3339000 -- (-1125.187) [...23 remote chains...] -- 2:23:35
      3340000 -- (-1131.809) [...23 remote chains...] -- 2:23:32

      Average standard deviation of split frequencies: 0.008415

      3341000 -- [-1133.007] [...23 remote chains...] -- 2:23:29
      3342000 -- (-1129.869) [...23 remote chains...] -- 2:23:34
      3343000 -- [-1132.958] [...23 remote chains...] -- 2:23:31
      3344000 -- (-1136.317) [...23 remote chains...] -- 2:23:28
      3345000 -- (-1145.303) [...23 remote chains...] -- 2:23:34

      Average standard deviation of split frequencies: 0.008419

      3346000 -- (-1138.010) [...23 remote chains...] -- 2:23:31
      3347000 -- (-1148.312) [...23 remote chains...] -- 2:23:28
      3348000 -- (-1140.492) [...23 remote chains...] -- 2:23:33
      3349000 -- (-1131.495) [...23 remote chains...] -- 2:23:30
      3350000 -- (-1147.912) [...23 remote chains...] -- 2:23:27

      Average standard deviation of split frequencies: 0.008414

      3351000 -- (-1125.273) [...23 remote chains...] -- 2:23:32
      3352000 -- (-1143.543) [...23 remote chains...] -- 2:23:29
      3353000 -- (-1142.297) [...23 remote chains...] -- 2:23:26
      3354000 -- [-1137.215] [...23 remote chains...] -- 2:23:31
      3355000 -- (-1141.485) [...23 remote chains...] -- 2:23:28

      Average standard deviation of split frequencies: 0.008440

      3356000 -- (-1133.262) [...23 remote chains...] -- 2:23:34
      3357000 -- (-1141.831) [...23 remote chains...] -- 2:23:31
      3358000 -- (-1145.765) [...23 remote chains...] -- 2:23:28
      3359000 -- (-1142.459) [...23 remote chains...] -- 2:23:33
      3360000 -- (-1137.379) [...23 remote chains...] -- 2:23:30

      Average standard deviation of split frequencies: 0.008488

      3361000 -- (-1148.139) [...23 remote chains...] -- 2:23:27
      3362000 -- (-1149.238) [...23 remote chains...] -- 2:23:24
      3363000 -- [-1151.435] [...23 remote chains...] -- 2:23:29
      3364000 -- (-1152.393) [...23 remote chains...] -- 2:23:26
      3365000 -- (-1147.992) [...23 remote chains...] -- 2:23:23

      Average standard deviation of split frequencies: 0.008465

      3366000 -- (-1151.144) [...23 remote chains...] -- 2:23:28
      3367000 -- (-1143.394) [...23 remote chains...] -- 2:23:26
      3368000 -- (-1152.803) [...23 remote chains...] -- 2:23:23
      3369000 -- (-1133.162) [...23 remote chains...] -- 2:23:28
      3370000 -- (-1149.443) [...23 remote chains...] -- 2:23:25

      Average standard deviation of split frequencies: 0.008424

      3371000 -- (-1138.998) [...23 remote chains...] -- 2:23:22
      3372000 -- (-1141.947) [...23 remote chains...] -- 2:23:27
      3373000 -- (-1149.888) [...23 remote chains...] -- 2:23:24
      3374000 -- (-1145.573) [...23 remote chains...] -- 2:23:21
      3375000 -- [-1136.452] [...23 remote chains...] -- 2:23:26

      Average standard deviation of split frequencies: 0.008386

      3376000 -- (-1150.042) [...23 remote chains...] -- 2:23:23
      3377000 -- (-1134.361) [...23 remote chains...] -- 2:23:21
      3378000 -- (-1152.396) [...23 remote chains...] -- 2:23:26
      3379000 -- (-1146.142) [...23 remote chains...] -- 2:23:23
      3380000 -- [-1139.971] [...23 remote chains...] -- 2:23:20

      Average standard deviation of split frequencies: 0.008375

      3381000 -- [-1149.797] [...23 remote chains...] -- 2:23:25
      3382000 -- (-1139.287) [...23 remote chains...] -- 2:23:22
      3383000 -- [-1143.159] [...23 remote chains...] -- 2:23:19
      3384000 -- (-1142.663) [...23 remote chains...] -- 2:23:24
      3385000 -- [-1142.517] [...23 remote chains...] -- 2:23:21

      Average standard deviation of split frequencies: 0.008376

      3386000 -- (-1152.891) [...23 remote chains...] -- 2:23:18
      3387000 -- [-1139.393] [...23 remote chains...] -- 2:23:23
      3388000 -- (-1139.311) [...23 remote chains...] -- 2:23:20
      3389000 -- (-1138.763) [...23 remote chains...] -- 2:23:18
      3390000 -- (-1142.272) [...23 remote chains...] -- 2:23:23

      Average standard deviation of split frequencies: 0.008390

      3391000 -- (-1143.577) [...23 remote chains...] -- 2:23:20
      3392000 -- [-1144.247] [...23 remote chains...] -- 2:23:17
      3393000 -- (-1145.084) [...23 remote chains...] -- 2:23:22
      3394000 -- (-1131.689) [...23 remote chains...] -- 2:23:19
      3395000 -- (-1127.436) [...23 remote chains...] -- 2:23:16

      Average standard deviation of split frequencies: 0.008467

      3396000 -- (-1138.076) [...23 remote chains...] -- 2:23:21
      3397000 -- (-1152.121) [...23 remote chains...] -- 2:23:18
      3398000 -- (-1155.077) [...23 remote chains...] -- 2:23:15
      3399000 -- [-1139.548] [...23 remote chains...] -- 2:23:20
      3400000 -- (-1133.252) [...23 remote chains...] -- 2:23:18

      Average standard deviation of split frequencies: 0.008442

      3401000 -- [-1152.789] [...23 remote chains...] -- 2:23:15
      3402000 -- (-1145.840) [...23 remote chains...] -- 2:23:20
      3403000 -- (-1151.516) [...23 remote chains...] -- 2:23:17
      3404000 -- (-1147.986) [...23 remote chains...] -- 2:23:14
      3405000 -- (-1137.576) [...23 remote chains...] -- 2:23:19

      Average standard deviation of split frequencies: 0.008461

      3406000 -- (-1137.890) [...23 remote chains...] -- 2:23:16
      3407000 -- (-1138.953) [...23 remote chains...] -- 2:23:13
      3408000 -- (-1139.988) [...23 remote chains...] -- 2:23:18
      3409000 -- (-1143.238) [...23 remote chains...] -- 2:23:15
      3410000 -- (-1149.170) [...23 remote chains...] -- 2:23:13

      Average standard deviation of split frequencies: 0.008469

      3411000 -- (-1142.946) [...23 remote chains...] -- 2:23:17
      3412000 -- (-1135.391) [...23 remote chains...] -- 2:23:15
      3413000 -- (-1134.168) [...23 remote chains...] -- 2:23:12
      3414000 -- (-1146.479) [...23 remote chains...] -- 2:23:17
      3415000 -- (-1140.102) [...23 remote chains...] -- 2:23:14

      Average standard deviation of split frequencies: 0.008581

      3416000 -- (-1143.468) [...23 remote chains...] -- 2:23:11
      3417000 -- [-1143.920] [...23 remote chains...] -- 2:23:16
      3418000 -- (-1141.070) [...23 remote chains...] -- 2:23:13
      3419000 -- (-1154.970) [...23 remote chains...] -- 2:23:10
      3420000 -- (-1148.741) [...23 remote chains...] -- 2:23:07

      Average standard deviation of split frequencies: 0.008627

      3421000 -- (-1143.878) [...23 remote chains...] -- 2:23:12
      3422000 -- (-1147.823) [...23 remote chains...] -- 2:23:10
      3423000 -- [-1130.802] [...23 remote chains...] -- 2:23:07
      3424000 -- (-1146.218) [...23 remote chains...] -- 2:23:12
      3425000 -- (-1139.165) [...23 remote chains...] -- 2:23:09

      Average standard deviation of split frequencies: 0.008539

      3426000 -- (-1147.762) [...23 remote chains...] -- 2:23:06
      3427000 -- (-1138.691) [...23 remote chains...] -- 2:23:11
      3428000 -- [-1140.550] [...23 remote chains...] -- 2:23:08
      3429000 -- (-1163.841) [...23 remote chains...] -- 2:23:05
      3430000 -- (-1145.817) [...23 remote chains...] -- 2:23:10

      Average standard deviation of split frequencies: 0.008540

      3431000 -- (-1160.194) [...23 remote chains...] -- 2:23:07
      3432000 -- (-1142.359) [...23 remote chains...] -- 2:23:05
      3433000 -- (-1144.381) [...23 remote chains...] -- 2:23:09
      3434000 -- (-1143.986) [...23 remote chains...] -- 2:23:07
      3435000 -- (-1153.288) [...23 remote chains...] -- 2:23:04

      Average standard deviation of split frequencies: 0.008535

      3436000 -- (-1157.679) [...23 remote chains...] -- 2:23:09
      3437000 -- (-1135.661) [...23 remote chains...] -- 2:23:06
      3438000 -- (-1132.444) [...23 remote chains...] -- 2:23:03
      3439000 -- (-1148.994) [...23 remote chains...] -- 2:23:08
      3440000 -- (-1140.464) [...23 remote chains...] -- 2:23:05

      Average standard deviation of split frequencies: 0.008517

      3441000 -- [-1128.368] [...23 remote chains...] -- 2:23:02
      3442000 -- (-1145.334) [...23 remote chains...] -- 2:23:07
      3443000 -- (-1152.365) [...23 remote chains...] -- 2:23:04
      3444000 -- (-1135.580) [...23 remote chains...] -- 2:23:02
      3445000 -- (-1134.892) [...23 remote chains...] -- 2:23:07

      Average standard deviation of split frequencies: 0.008514

      3446000 -- (-1145.773) [...23 remote chains...] -- 2:23:04
      3447000 -- (-1131.822) [...23 remote chains...] -- 2:23:01
      3448000 -- (-1128.357) [...23 remote chains...] -- 2:23:06
      3449000 -- [-1133.037] [...23 remote chains...] -- 2:23:03
      3450000 -- (-1135.750) [...23 remote chains...] -- 2:23:00

      Average standard deviation of split frequencies: 0.008472

      3451000 -- (-1131.434) [...23 remote chains...] -- 2:23:05
      3452000 -- [-1133.168] [...23 remote chains...] -- 2:23:02
      3453000 -- [-1138.617] [...23 remote chains...] -- 2:22:59
      3454000 -- [-1130.880] [...23 remote chains...] -- 2:23:04
      3455000 -- [-1138.885] [...23 remote chains...] -- 2:23:01

      Average standard deviation of split frequencies: 0.008444

      3456000 -- [-1135.126] [...23 remote chains...] -- 2:22:59
      3457000 -- (-1146.617) [...23 remote chains...] -- 2:23:04
      3458000 -- [-1143.587] [...23 remote chains...] -- 2:23:01
      3459000 -- (-1147.064) [...23 remote chains...] -- 2:22:58
      3460000 -- (-1154.213) [...23 remote chains...] -- 2:23:03

      Average standard deviation of split frequencies: 0.008477

      3461000 -- (-1140.818) [...23 remote chains...] -- 2:23:00
      3462000 -- (-1132.447) [...23 remote chains...] -- 2:22:57
      3463000 -- [-1143.731] [...23 remote chains...] -- 2:23:02
      3464000 -- [-1126.419] [...23 remote chains...] -- 2:22:59
      3465000 -- (-1133.646) [...23 remote chains...] -- 2:22:56

      Average standard deviation of split frequencies: 0.008388

      3466000 -- [-1130.508] [...23 remote chains...] -- 2:23:01
      3467000 -- (-1147.252) [...23 remote chains...] -- 2:22:59
      3468000 -- (-1155.172) [...23 remote chains...] -- 2:22:56
      3469000 -- (-1148.132) [...23 remote chains...] -- 2:22:53
      3470000 -- (-1138.245) [...23 remote chains...] -- 2:22:58

      Average standard deviation of split frequencies: 0.008414

      3471000 -- (-1140.194) [...23 remote chains...] -- 2:22:55
      3472000 -- (-1139.159) [...23 remote chains...] -- 2:22:52
      3473000 -- [-1131.184] [...23 remote chains...] -- 2:22:57
      3474000 -- (-1145.421) [...23 remote chains...] -- 2:22:54
      3475000 -- (-1132.000) [...23 remote chains...] -- 2:22:51

      Average standard deviation of split frequencies: 0.008375

      3476000 -- (-1140.887) [...23 remote chains...] -- 2:22:56
      3477000 -- (-1144.603) [...23 remote chains...] -- 2:22:54
      3478000 -- (-1139.409) [...23 remote chains...] -- 2:22:51
      3479000 -- (-1139.477) [...23 remote chains...] -- 2:22:56
      3480000 -- (-1147.173) [...23 remote chains...] -- 2:22:53

      Average standard deviation of split frequencies: 0.008424

      3481000 -- (-1153.447) [...23 remote chains...] -- 2:22:50
      3482000 -- (-1132.317) [...23 remote chains...] -- 2:22:55
      3483000 -- (-1136.551) [...23 remote chains...] -- 2:22:52
      3484000 -- [-1137.901] [...23 remote chains...] -- 2:22:49
      3485000 -- (-1144.565) [...23 remote chains...] -- 2:22:54

      Average standard deviation of split frequencies: 0.008447

      3486000 -- (-1136.265) [...23 remote chains...] -- 2:22:51
      3487000 -- [-1141.883] [...23 remote chains...] -- 2:22:49
      3488000 -- (-1148.099) [...23 remote chains...] -- 2:22:53
      3489000 -- [-1156.578] [...23 remote chains...] -- 2:22:51
      3490000 -- (-1142.184) [...23 remote chains...] -- 2:22:48

      Average standard deviation of split frequencies: 0.008467

      3491000 -- (-1142.244) [...23 remote chains...] -- 2:22:45
      3492000 -- (-1141.633) [...23 remote chains...] -- 2:22:50
      3493000 -- (-1136.454) [...23 remote chains...] -- 2:22:47
      3494000 -- (-1139.252) [...23 remote chains...] -- 2:22:44
      3495000 -- (-1150.287) [...23 remote chains...] -- 2:22:49

      Average standard deviation of split frequencies: 0.008482

      3496000 -- (-1144.883) [...23 remote chains...] -- 2:22:46
      3497000 -- (-1152.158) [...23 remote chains...] -- 2:22:44
      3498000 -- [-1144.917] [...23 remote chains...] -- 2:22:48
      3499000 -- (-1149.616) [...23 remote chains...] -- 2:22:46
      3500000 -- (-1139.589) [...23 remote chains...] -- 2:22:43

      Average standard deviation of split frequencies: 0.008533

      3501000 -- (-1144.552) [...23 remote chains...] -- 2:22:48
      3502000 -- (-1146.063) [...23 remote chains...] -- 2:22:45
      3503000 -- (-1144.276) [...23 remote chains...] -- 2:22:42
      3504000 -- (-1152.903) [...23 remote chains...] -- 2:22:47
      3505000 -- (-1128.192) [...23 remote chains...] -- 2:22:44

      Average standard deviation of split frequencies: 0.008528

      3506000 -- (-1154.654) [...23 remote chains...] -- 2:22:41
      3507000 -- (-1147.209) [...23 remote chains...] -- 2:22:46
      3508000 -- (-1142.277) [...23 remote chains...] -- 2:22:43
      3509000 -- (-1161.393) [...23 remote chains...] -- 2:22:41
      3510000 -- (-1149.575) [...23 remote chains...] -- 2:22:45

      Average standard deviation of split frequencies: 0.008583

      3511000 -- (-1144.362) [...23 remote chains...] -- 2:22:43
      3512000 -- [-1146.149] [...23 remote chains...] -- 2:22:40
      3513000 -- (-1140.324) [...23 remote chains...] -- 2:22:45
      3514000 -- (-1138.969) [...23 remote chains...] -- 2:22:42
      3515000 -- (-1129.066) [...23 remote chains...] -- 2:22:39

      Average standard deviation of split frequencies: 0.008696

      3516000 -- (-1142.744) [...23 remote chains...] -- 2:22:44
      3517000 -- (-1130.368) [...23 remote chains...] -- 2:22:41
      3518000 -- [-1128.803] [...23 remote chains...] -- 2:22:38
      3519000 -- (-1138.613) [...23 remote chains...] -- 2:22:43
      3520000 -- (-1137.611) [...23 remote chains...] -- 2:22:40

      Average standard deviation of split frequencies: 0.008689

      3521000 -- (-1143.725) [...23 remote chains...] -- 2:22:38
      3522000 -- (-1147.544) [...23 remote chains...] -- 2:22:35
      3523000 -- (-1151.151) [...23 remote chains...] -- 2:22:40
      3524000 -- (-1158.517) [...23 remote chains...] -- 2:22:37
      3525000 -- (-1156.252) [...23 remote chains...] -- 2:22:34

      Average standard deviation of split frequencies: 0.008705

      3526000 -- (-1151.108) [...23 remote chains...] -- 2:22:39
      3527000 -- (-1148.829) [...23 remote chains...] -- 2:22:36
      3528000 -- (-1147.866) [...23 remote chains...] -- 2:22:33
      3529000 -- (-1132.158) [...23 remote chains...] -- 2:22:38
      3530000 -- (-1140.355) [...23 remote chains...] -- 2:22:35

      Average standard deviation of split frequencies: 0.008686

      3531000 -- (-1145.149) [...23 remote chains...] -- 2:22:33
      3532000 -- (-1156.715) [...23 remote chains...] -- 2:22:37
      3533000 -- (-1153.505) [...23 remote chains...] -- 2:22:35
      3534000 -- (-1145.468) [...23 remote chains...] -- 2:22:32
      3535000 -- [-1143.108] [...23 remote chains...] -- 2:22:37

      Average standard deviation of split frequencies: 0.008714

      3536000 -- (-1148.114) [...23 remote chains...] -- 2:22:34
      3537000 -- (-1149.709) [...23 remote chains...] -- 2:22:31
      3538000 -- (-1154.569) [...23 remote chains...] -- 2:22:36
      3539000 -- (-1145.397) [...23 remote chains...] -- 2:22:33
      3540000 -- [-1151.387] [...23 remote chains...] -- 2:22:30

      Average standard deviation of split frequencies: 0.008729

      3541000 -- (-1154.572) [...23 remote chains...] -- 2:22:35
      3542000 -- [-1149.849] [...23 remote chains...] -- 2:22:32
      3543000 -- (-1136.429) [...23 remote chains...] -- 2:22:30
      3544000 -- (-1148.701) [...23 remote chains...] -- 2:22:34
      3545000 -- (-1152.956) [...23 remote chains...] -- 2:22:32

      Average standard deviation of split frequencies: 0.008758

      3546000 -- (-1153.657) [...23 remote chains...] -- 2:22:29
      3547000 -- (-1142.068) [...23 remote chains...] -- 2:22:34
      3548000 -- (-1150.922) [...23 remote chains...] -- 2:22:31
      3549000 -- (-1156.015) [...23 remote chains...] -- 2:22:28
      3550000 -- (-1145.714) [...23 remote chains...] -- 2:22:33

      Average standard deviation of split frequencies: 0.008734

      3551000 -- (-1137.565) [...23 remote chains...] -- 2:22:30
      3552000 -- (-1148.552) [...23 remote chains...] -- 2:22:27
      3553000 -- (-1152.363) [...23 remote chains...] -- 2:22:32
      3554000 -- (-1165.643) [...23 remote chains...] -- 2:22:29
      3555000 -- (-1149.672) [...23 remote chains...] -- 2:22:27

      Average standard deviation of split frequencies: 0.008669

      3556000 -- (-1152.165) [...23 remote chains...] -- 2:22:31
      3557000 -- (-1145.795) [...23 remote chains...] -- 2:22:29
      3558000 -- [-1154.586] [...23 remote chains...] -- 2:22:26
      3559000 -- (-1144.202) [...23 remote chains...] -- 2:22:31
      3560000 -- (-1152.684) [...23 remote chains...] -- 2:22:28

      Average standard deviation of split frequencies: 0.008667

      3561000 -- [-1158.404] [...23 remote chains...] -- 2:22:25
      3562000 -- (-1167.561) [...23 remote chains...] -- 2:22:30
      3563000 -- (-1162.484) [...23 remote chains...] -- 2:22:27
      3564000 -- (-1143.889) [...23 remote chains...] -- 2:22:24
      3565000 -- (-1154.954) [...23 remote chains...] -- 2:22:29

      Average standard deviation of split frequencies: 0.008635

      3566000 -- (-1144.208) [...23 remote chains...] -- 2:22:26
      3567000 -- (-1138.323) [...23 remote chains...] -- 2:22:24
      3568000 -- (-1134.352) [...23 remote chains...] -- 2:22:28
      3569000 -- (-1131.332) [...23 remote chains...] -- 2:22:26
      3570000 -- (-1147.776) [...23 remote chains...] -- 2:22:23

      Average standard deviation of split frequencies: 0.008645

      3571000 -- (-1130.597) [...23 remote chains...] -- 2:22:28
      3572000 -- (-1163.783) [...23 remote chains...] -- 2:22:25
      3573000 -- (-1158.727) [...23 remote chains...] -- 2:22:22
      3574000 -- (-1145.463) [...23 remote chains...] -- 2:22:27
      3575000 -- (-1155.820) [...23 remote chains...] -- 2:22:24

      Average standard deviation of split frequencies: 0.008646

      3576000 -- [-1140.315] [...23 remote chains...] -- 2:22:21
      3577000 -- [-1139.580] [...23 remote chains...] -- 2:22:26
      3578000 -- (-1154.927) [...23 remote chains...] -- 2:22:23
      3579000 -- (-1160.353) [...23 remote chains...] -- 2:22:21
      3580000 -- [-1148.765] [...23 remote chains...] -- 2:22:25

      Average standard deviation of split frequencies: 0.008641

      3581000 -- (-1141.504) [...23 remote chains...] -- 2:22:23
      3582000 -- [-1145.734] [...23 remote chains...] -- 2:22:20
      3583000 -- (-1143.093) [...23 remote chains...] -- 2:22:25
      3584000 -- (-1151.460) [...23 remote chains...] -- 2:22:22
      3585000 -- [-1149.465] [...23 remote chains...] -- 2:22:19

      Average standard deviation of split frequencies: 0.008760

      3586000 -- (-1135.934) [...23 remote chains...] -- 2:22:24
      3587000 -- [-1146.317] [...23 remote chains...] -- 2:22:21
      3588000 -- (-1138.032) [...23 remote chains...] -- 2:22:18
      3589000 -- (-1143.810) [...23 remote chains...] -- 2:22:16
      3590000 -- (-1150.574) [...23 remote chains...] -- 2:22:20

      Average standard deviation of split frequencies: 0.008838

      3591000 -- (-1141.839) [...23 remote chains...] -- 2:22:18
      3592000 -- (-1141.510) [...23 remote chains...] -- 2:22:15
      3593000 -- (-1142.132) [...23 remote chains...] -- 2:22:20
      3594000 -- (-1137.708) [...23 remote chains...] -- 2:22:17
      3595000 -- (-1146.748) [...23 remote chains...] -- 2:22:14

      Average standard deviation of split frequencies: 0.008799

      3596000 -- (-1139.530) [...23 remote chains...] -- 2:22:19
      3597000 -- [-1144.228] [...23 remote chains...] -- 2:22:16
      3598000 -- (-1142.893) [...23 remote chains...] -- 2:22:14
      3599000 -- (-1136.994) [...23 remote chains...] -- 2:22:18
      3600000 -- (-1139.327) [...23 remote chains...] -- 2:22:16

      Average standard deviation of split frequencies: 0.008835

      3601000 -- (-1134.870) [...23 remote chains...] -- 2:22:13
      3602000 -- (-1135.557) [...23 remote chains...] -- 2:22:17
      3603000 -- [-1144.507] [...23 remote chains...] -- 2:22:15
      3604000 -- (-1151.003) [...23 remote chains...] -- 2:22:12
      3605000 -- (-1152.639) [...23 remote chains...] -- 2:22:17

      Average standard deviation of split frequencies: 0.008861

      3606000 -- (-1155.637) [...23 remote chains...] -- 2:22:14
      3607000 -- (-1151.991) [...23 remote chains...] -- 2:22:11
      3608000 -- (-1145.628) [...23 remote chains...] -- 2:22:09
      3609000 -- (-1152.525) [...23 remote chains...] -- 2:22:13
      3610000 -- (-1145.752) [...23 remote chains...] -- 2:22:11

      Average standard deviation of split frequencies: 0.008927

      3611000 -- [-1150.707] [...23 remote chains...] -- 2:22:08
      3612000 -- (-1147.865) [...23 remote chains...] -- 2:22:12
      3613000 -- (-1151.196) [...23 remote chains...] -- 2:22:10
      3614000 -- (-1141.364) [...23 remote chains...] -- 2:22:07
      3615000 -- [-1152.675] [...23 remote chains...] -- 2:22:12

      Average standard deviation of split frequencies: 0.008887

      3616000 -- (-1144.155) [...23 remote chains...] -- 2:22:09
      3617000 -- (-1150.791) [...23 remote chains...] -- 2:22:06
      3618000 -- [-1143.004] [...23 remote chains...] -- 2:22:11
      3619000 -- (-1172.839) [...23 remote chains...] -- 2:22:08
      3620000 -- [-1135.861] [...23 remote chains...] -- 2:22:06

      Average standard deviation of split frequencies: 0.008918

      3621000 -- (-1147.273) [...23 remote chains...] -- 2:22:10
      3622000 -- (-1136.293) [...23 remote chains...] -- 2:22:08
      3623000 -- [-1130.014] [...23 remote chains...] -- 2:22:05
      3624000 -- (-1150.449) [...23 remote chains...] -- 2:22:09
      3625000 -- [-1141.893] [...23 remote chains...] -- 2:22:07

      Average standard deviation of split frequencies: 0.008952

      3626000 -- (-1148.712) [...23 remote chains...] -- 2:22:04
      3627000 -- (-1150.690) [...23 remote chains...] -- 2:22:09
      3628000 -- (-1147.684) [...23 remote chains...] -- 2:22:06
      3629000 -- (-1147.879) [...23 remote chains...] -- 2:22:03
      3630000 -- (-1134.970) [...23 remote chains...] -- 2:22:08

      Average standard deviation of split frequencies: 0.008959

      3631000 -- (-1148.233) [...23 remote chains...] -- 2:22:05
      3632000 -- (-1159.568) [...23 remote chains...] -- 2:22:03
      3633000 -- (-1160.468) [...23 remote chains...] -- 2:22:07
      3634000 -- (-1154.563) [...23 remote chains...] -- 2:22:05
      3635000 -- (-1151.137) [...23 remote chains...] -- 2:22:02

      Average standard deviation of split frequencies: 0.008922

      3636000 -- (-1152.792) [...23 remote chains...] -- 2:21:59
      3637000 -- (-1156.730) [...23 remote chains...] -- 2:22:04
      3638000 -- (-1149.275) [...23 remote chains...] -- 2:22:01
      3639000 -- [-1134.747] [...23 remote chains...] -- 2:21:58
      3640000 -- (-1135.895) [...23 remote chains...] -- 2:22:03

      Average standard deviation of split frequencies: 0.008914

      3641000 -- [-1134.741] [...23 remote chains...] -- 2:22:00
      3642000 -- [-1133.074] [...23 remote chains...] -- 2:21:58
      3643000 -- [-1133.534] [...23 remote chains...] -- 2:22:02
      3644000 -- [-1141.576] [...23 remote chains...] -- 2:22:00
      3645000 -- [-1138.150] [...23 remote chains...] -- 2:21:57

      Average standard deviation of split frequencies: 0.008925

      3646000 -- [-1129.757] [...23 remote chains...] -- 2:22:02
      3647000 -- [-1134.780] [...23 remote chains...] -- 2:21:59
      3648000 -- (-1142.397) [...23 remote chains...] -- 2:21:56
      3649000 -- (-1146.128) [...23 remote chains...] -- 2:22:01
      3650000 -- (-1136.713) [...23 remote chains...] -- 2:21:58

      Average standard deviation of split frequencies: 0.008999

      3651000 -- (-1134.578) [...23 remote chains...] -- 2:21:55
      3652000 -- [-1133.071] [...23 remote chains...] -- 2:22:00
      3653000 -- [-1142.213] [...23 remote chains...] -- 2:21:57
      3654000 -- (-1141.970) [...23 remote chains...] -- 2:21:55
      3655000 -- [-1152.081] [...23 remote chains...] -- 2:21:59

      Average standard deviation of split frequencies: 0.009024

      3656000 -- (-1147.577) [...23 remote chains...] -- 2:21:57
      3657000 -- (-1151.462) [...23 remote chains...] -- 2:21:54
      3658000 -- [-1148.178] [...23 remote chains...] -- 2:21:59
      3659000 -- (-1150.717) [...23 remote chains...] -- 2:21:56
      3660000 -- (-1173.979) [...23 remote chains...] -- 2:21:53

      Average standard deviation of split frequencies: 0.009077

      3661000 -- [-1159.030] [...23 remote chains...] -- 2:21:58
      3662000 -- (-1156.984) [...23 remote chains...] -- 2:21:55
      3663000 -- (-1148.757) [...23 remote chains...] -- 2:21:52
      3664000 -- (-1136.213) [...23 remote chains...] -- 2:21:50
      3665000 -- (-1141.435) [...23 remote chains...] -- 2:21:54

      Average standard deviation of split frequencies: 0.009062

      3666000 -- (-1144.142) [...23 remote chains...] -- 2:21:52
      3667000 -- (-1144.114) [...23 remote chains...] -- 2:21:56
      3668000 -- [-1135.110] [...23 remote chains...] -- 2:21:54
      3669000 -- (-1148.005) [...23 remote chains...] -- 2:21:51
      3670000 -- [-1142.173] [...23 remote chains...] -- 2:21:48

      Average standard deviation of split frequencies: 0.008992

      3671000 -- [-1124.704] [...23 remote chains...] -- 2:21:53
      3672000 -- (-1137.162) [...23 remote chains...] -- 2:21:50
      3673000 -- [-1142.621] [...23 remote chains...] -- 2:21:48
      3674000 -- (-1153.431) [...23 remote chains...] -- 2:21:52
      3675000 -- (-1143.343) [...23 remote chains...] -- 2:21:49

      Average standard deviation of split frequencies: 0.009074

      3676000 -- (-1155.115) [...23 remote chains...] -- 2:21:47
      3677000 -- (-1148.347) [...23 remote chains...] -- 2:21:51
      3678000 -- (-1138.456) [...23 remote chains...] -- 2:21:49
      3679000 -- (-1144.553) [...23 remote chains...] -- 2:21:46
      3680000 -- (-1134.829) [...23 remote chains...] -- 2:21:51

      Average standard deviation of split frequencies: 0.009141

      3681000 -- (-1137.727) [...23 remote chains...] -- 2:21:48
      3682000 -- (-1149.636) [...23 remote chains...] -- 2:21:45
      3683000 -- (-1162.283) [...23 remote chains...] -- 2:21:50
      3684000 -- (-1147.077) [...23 remote chains...] -- 2:21:47
      3685000 -- (-1137.875) [...23 remote chains...] -- 2:21:45

      Average standard deviation of split frequencies: 0.009191

      3686000 -- (-1145.498) [...23 remote chains...] -- 2:21:49
      3687000 -- (-1144.161) [...23 remote chains...] -- 2:21:46
      3688000 -- (-1145.818) [...23 remote chains...] -- 2:21:44
      3689000 -- (-1149.184) [...23 remote chains...] -- 2:21:48
      3690000 -- (-1151.000) [...23 remote chains...] -- 2:21:46

      Average standard deviation of split frequencies: 0.009180

      3691000 -- (-1140.751) [...23 remote chains...] -- 2:21:43
      3692000 -- (-1150.066) [...23 remote chains...] -- 2:21:48
      3693000 -- (-1152.308) [...23 remote chains...] -- 2:21:45
      3694000 -- (-1152.566) [...23 remote chains...] -- 2:21:42
      3695000 -- (-1146.881) [...23 remote chains...] -- 2:21:47

      Average standard deviation of split frequencies: 0.009190

      3696000 -- (-1150.773) [...23 remote chains...] -- 2:21:44
      3697000 -- (-1142.299) [...23 remote chains...] -- 2:21:42
      3698000 -- (-1148.123) [...23 remote chains...] -- 2:21:46
      3699000 -- (-1148.068) [...23 remote chains...] -- 2:21:43
      3700000 -- (-1149.315) [...23 remote chains...] -- 2:21:41

      Average standard deviation of split frequencies: 0.009129

      3701000 -- [-1152.445] [...23 remote chains...] -- 2:21:45
      3702000 -- [-1134.892] [...23 remote chains...] -- 2:21:43
      3703000 -- [-1132.746] [...23 remote chains...] -- 2:21:40
      3704000 -- [-1130.390] [...23 remote chains...] -- 2:21:45
      3705000 -- (-1152.938) [...23 remote chains...] -- 2:21:42

      Average standard deviation of split frequencies: 0.009197

      3706000 -- [-1138.087] [...23 remote chains...] -- 2:21:39
      3707000 -- (-1135.933) [...23 remote chains...] -- 2:21:44
      3708000 -- (-1140.599) [...23 remote chains...] -- 2:21:41
      3709000 -- [-1141.155] [...23 remote chains...] -- 2:21:39
      3710000 -- (-1150.446) [...23 remote chains...] -- 2:21:36

      Average standard deviation of split frequencies: 0.009194

      3711000 -- (-1138.643) [...23 remote chains...] -- 2:21:40
      3712000 -- (-1140.430) [...23 remote chains...] -- 2:21:38
      3713000 -- (-1145.427) [...23 remote chains...] -- 2:21:35
      3714000 -- (-1148.304) [...23 remote chains...] -- 2:21:40
      3715000 -- (-1134.129) [...23 remote chains...] -- 2:21:37

      Average standard deviation of split frequencies: 0.009238

      3716000 -- (-1146.040) [...23 remote chains...] -- 2:21:34
      3717000 -- (-1154.532) [...23 remote chains...] -- 2:21:39
      3718000 -- (-1150.376) [...23 remote chains...] -- 2:21:36
      3719000 -- (-1153.994) [...23 remote chains...] -- 2:21:34
      3720000 -- (-1150.647) [...23 remote chains...] -- 2:21:38

      Average standard deviation of split frequencies: 0.009269

      3721000 -- (-1140.163) [...23 remote chains...] -- 2:21:36
      3722000 -- (-1145.508) [...23 remote chains...] -- 2:21:33
      3723000 -- (-1139.977) [...23 remote chains...] -- 2:21:37
      3724000 -- (-1146.065) [...23 remote chains...] -- 2:21:35
      3725000 -- (-1145.152) [...23 remote chains...] -- 2:21:32

      Average standard deviation of split frequencies: 0.009286

      3726000 -- [-1156.420] [...23 remote chains...] -- 2:21:37
      3727000 -- (-1160.339) [...23 remote chains...] -- 2:21:34
      3728000 -- (-1142.474) [...23 remote chains...] -- 2:21:31
      3729000 -- (-1146.567) [...23 remote chains...] -- 2:21:36
      3730000 -- [-1156.316] [...23 remote chains...] -- 2:21:33

      Average standard deviation of split frequencies: 0.009285

      3731000 -- [-1144.520] [...23 remote chains...] -- 2:21:31
      3732000 -- (-1141.347) [...23 remote chains...] -- 2:21:35
      3733000 -- (-1146.869) [...23 remote chains...] -- 2:21:32
      3734000 -- (-1132.439) [...23 remote chains...] -- 2:21:30
      3735000 -- (-1143.330) [...23 remote chains...] -- 2:21:34

      Average standard deviation of split frequencies: 0.009346

      3736000 -- [-1146.343] [...23 remote chains...] -- 2:21:32
      3737000 -- (-1137.545) [...23 remote chains...] -- 2:21:29
      3738000 -- [-1141.403] [...23 remote chains...] -- 2:21:27
      3739000 -- (-1135.082) [...23 remote chains...] -- 2:21:31
      3740000 -- (-1144.829) [...23 remote chains...] -- 2:21:28

      Average standard deviation of split frequencies: 0.009377

      3741000 -- (-1150.513) [...23 remote chains...] -- 2:21:33
      3742000 -- (-1145.375) [...23 remote chains...] -- 2:21:30
      3743000 -- (-1145.606) [...23 remote chains...] -- 2:21:28
      3744000 -- (-1146.831) [...23 remote chains...] -- 2:21:25
      3745000 -- (-1134.765) [...23 remote chains...] -- 2:21:29

      Average standard deviation of split frequencies: 0.009358

      3746000 -- (-1142.102) [...23 remote chains...] -- 2:21:27
      3747000 -- (-1139.107) [...23 remote chains...] -- 2:21:31
      3748000 -- (-1142.382) [...23 remote chains...] -- 2:21:29
      3749000 -- (-1142.707) [...23 remote chains...] -- 2:21:26
      3750000 -- (-1137.585) [...23 remote chains...] -- 2:21:31

      Average standard deviation of split frequencies: 0.009381

      3751000 -- (-1148.974) [...23 remote chains...] -- 2:21:28
      3752000 -- (-1155.530) [...23 remote chains...] -- 2:21:25
      3753000 -- (-1161.177) [...23 remote chains...] -- 2:21:23
      3754000 -- (-1160.541) [...23 remote chains...] -- 2:21:27
      3755000 -- (-1155.461) [...23 remote chains...] -- 2:21:25

      Average standard deviation of split frequencies: 0.009408

      3756000 -- (-1143.770) [...23 remote chains...] -- 2:21:22
      3757000 -- (-1142.252) [...23 remote chains...] -- 2:21:26
      3758000 -- (-1160.193) [...23 remote chains...] -- 2:21:24
      3759000 -- (-1160.012) [...23 remote chains...] -- 2:21:21
      3760000 -- (-1161.343) [...23 remote chains...] -- 2:21:26

      Average standard deviation of split frequencies: 0.009388

      3761000 -- (-1137.863) [...23 remote chains...] -- 2:21:23
      3762000 -- [-1144.937] [...23 remote chains...] -- 2:21:20
      3763000 -- (-1138.754) [...23 remote chains...] -- 2:21:25
      3764000 -- (-1138.680) [...23 remote chains...] -- 2:21:22
      3765000 -- (-1139.493) [...23 remote chains...] -- 2:21:20

      Average standard deviation of split frequencies: 0.009435

      3766000 -- (-1146.362) [...23 remote chains...] -- 2:21:24
      3767000 -- (-1153.942) [...23 remote chains...] -- 2:21:22
      3768000 -- (-1140.228) [...23 remote chains...] -- 2:21:19
      3769000 -- (-1141.340) [...23 remote chains...] -- 2:21:23
      3770000 -- [-1140.481] [...23 remote chains...] -- 2:21:21

      Average standard deviation of split frequencies: 0.009518

      3771000 -- (-1147.142) [...23 remote chains...] -- 2:21:18
      3772000 -- (-1161.657) [...23 remote chains...] -- 2:21:23
      3773000 -- (-1142.529) [...23 remote chains...] -- 2:21:20
      3774000 -- (-1145.342) [...23 remote chains...] -- 2:21:17
      3775000 -- (-1143.577) [...23 remote chains...] -- 2:21:22

      Average standard deviation of split frequencies: 0.009495

      3776000 -- (-1137.280) [...23 remote chains...] -- 2:21:19
      3777000 -- [-1138.797] [...23 remote chains...] -- 2:21:17
      3778000 -- (-1160.674) [...23 remote chains...] -- 2:21:21
      3779000 -- (-1148.337) [...23 remote chains...] -- 2:21:18
      3780000 -- (-1149.577) [...23 remote chains...] -- 2:21:16

      Average standard deviation of split frequencies: 0.009524

      3781000 -- (-1137.215) [...23 remote chains...] -- 2:21:20
      3782000 -- (-1150.429) [...23 remote chains...] -- 2:21:18
      3783000 -- (-1129.873) [...23 remote chains...] -- 2:21:15
      3784000 -- (-1132.694) [...23 remote chains...] -- 2:21:13
      3785000 -- (-1139.309) [...23 remote chains...] -- 2:21:17

      Average standard deviation of split frequencies: 0.009503

      3786000 -- (-1139.543) [...23 remote chains...] -- 2:21:14
      3787000 -- (-1155.575) [...23 remote chains...] -- 2:21:12
      3788000 -- (-1143.152) [...23 remote chains...] -- 2:21:16
      3789000 -- [-1129.611] [...23 remote chains...] -- 2:21:14
      3790000 -- (-1140.524) [...23 remote chains...] -- 2:21:11

      Average standard deviation of split frequencies: 0.009531

      3791000 -- (-1139.977) [...23 remote chains...] -- 2:21:15
      3792000 -- (-1148.203) [...23 remote chains...] -- 2:21:13
      3793000 -- (-1156.008) [...23 remote chains...] -- 2:21:10
      3794000 -- (-1144.322) [...23 remote chains...] -- 2:21:15
      3795000 -- (-1161.600) [...23 remote chains...] -- 2:21:12

      Average standard deviation of split frequencies: 0.009578

      3796000 -- (-1164.823) [...23 remote chains...] -- 2:21:10
      3797000 -- [-1143.456] [...23 remote chains...] -- 2:21:14
      3798000 -- (-1150.069) [...23 remote chains...] -- 2:21:11
      3799000 -- (-1147.688) [...23 remote chains...] -- 2:21:09
      3800000 -- (-1141.692) [...23 remote chains...] -- 2:21:06

      Average standard deviation of split frequencies: 0.009584

      3801000 -- (-1142.094) [...23 remote chains...] -- 2:21:11
      3802000 -- (-1137.274) [...23 remote chains...] -- 2:21:08
      3803000 -- (-1137.451) [...23 remote chains...] -- 2:21:05
      3804000 -- (-1146.863) [...23 remote chains...] -- 2:21:10
      3805000 -- (-1143.347) [...23 remote chains...] -- 2:21:07

      Average standard deviation of split frequencies: 0.009613

      3806000 -- (-1148.935) [...23 remote chains...] -- 2:21:05
      3807000 -- (-1139.882) [...23 remote chains...] -- 2:21:09
      3808000 -- (-1146.355) [...23 remote chains...] -- 2:21:07
      3809000 -- (-1144.482) [...23 remote chains...] -- 2:21:04
      3810000 -- (-1135.016) [...23 remote chains...] -- 2:21:08

      Average standard deviation of split frequencies: 0.009650

      3811000 -- (-1134.010) [...23 remote chains...] -- 2:21:06
      3812000 -- (-1136.987) [...23 remote chains...] -- 2:21:03
      3813000 -- (-1140.008) [...23 remote chains...] -- 2:21:08
      3814000 -- (-1141.744) [...23 remote chains...] -- 2:21:05
      3815000 -- [-1141.353] [...23 remote chains...] -- 2:21:02

      Average standard deviation of split frequencies: 0.009634

      3816000 -- (-1135.526) [...23 remote chains...] -- 2:21:00
      3817000 -- (-1147.694) [...23 remote chains...] -- 2:21:04
      3818000 -- (-1150.435) [...23 remote chains...] -- 2:21:02
      3819000 -- (-1157.917) [...23 remote chains...] -- 2:21:06
      3820000 -- (-1134.001) [...23 remote chains...] -- 2:21:03

      Average standard deviation of split frequencies: 0.009689

      3821000 -- (-1140.862) [...23 remote chains...] -- 2:21:01
      3822000 -- (-1134.895) [...23 remote chains...] -- 2:21:05
      3823000 -- [-1126.082] [...23 remote chains...] -- 2:21:03
      3824000 -- [-1147.728] [...23 remote chains...] -- 2:21:00
      3825000 -- (-1140.822) [...23 remote chains...] -- 2:21:04

      Average standard deviation of split frequencies: 0.009644

      3826000 -- (-1142.351) [...23 remote chains...] -- 2:21:02
      3827000 -- (-1149.245) [...23 remote chains...] -- 2:20:59
      3828000 -- (-1133.110) [...23 remote chains...] -- 2:21:04
      3829000 -- (-1136.146) [...23 remote chains...] -- 2:21:01
      3830000 -- (-1133.258) [...23 remote chains...] -- 2:20:59

      Average standard deviation of split frequencies: 0.009576

      3831000 -- (-1148.543) [...23 remote chains...] -- 2:21:03
      3832000 -- (-1146.087) [...23 remote chains...] -- 2:21:00
      3833000 -- (-1139.890) [...23 remote chains...] -- 2:20:58
      3834000 -- (-1131.278) [...23 remote chains...] -- 2:21:02
      3835000 -- (-1134.023) [...23 remote chains...] -- 2:21:00

      Average standard deviation of split frequencies: 0.009503

      3836000 -- (-1131.235) [...23 remote chains...] -- 2:20:57
      3837000 -- (-1129.375) [...23 remote chains...] -- 2:21:01
      3838000 -- [-1151.062] [...23 remote chains...] -- 2:20:59
      3839000 -- (-1152.146) [...23 remote chains...] -- 2:20:56
      3840000 -- (-1158.244) [...23 remote chains...] -- 2:21:01

      Average standard deviation of split frequencies: 0.009489

      3841000 -- [-1147.372] [...23 remote chains...] -- 2:20:58
      3842000 -- (-1143.385) [...23 remote chains...] -- 2:20:56
      3843000 -- (-1159.587) [...23 remote chains...] -- 2:21:00
      3844000 -- (-1159.120) [...23 remote chains...] -- 2:20:57
      3845000 -- (-1149.714) [...23 remote chains...] -- 2:20:55

      Average standard deviation of split frequencies: 0.009462

      3846000 -- (-1152.924) [...23 remote chains...] -- 2:20:59
      3847000 -- (-1152.243) [...23 remote chains...] -- 2:20:57
      3848000 -- (-1133.330) [...23 remote chains...] -- 2:20:54
      3849000 -- (-1146.237) [...23 remote chains...] -- 2:20:58
      3850000 -- (-1139.376) [...23 remote chains...] -- 2:20:56

      Average standard deviation of split frequencies: 0.009453

      3851000 -- [-1145.307] [...23 remote chains...] -- 2:20:53
      3852000 -- (-1153.505) [...23 remote chains...] -- 2:20:51
      3853000 -- (-1146.056) [...23 remote chains...] -- 2:20:55
      3854000 -- (-1151.280) [...23 remote chains...] -- 2:20:53
      3855000 -- (-1157.519) [...23 remote chains...] -- 2:20:50

      Average standard deviation of split frequencies: 0.009507

      3856000 -- (-1158.102) [...23 remote chains...] -- 2:20:54
      3857000 -- (-1149.279) [...23 remote chains...] -- 2:20:52
      3858000 -- (-1148.808) [...23 remote chains...] -- 2:20:49
      3859000 -- (-1148.856) [...23 remote chains...] -- 2:20:53
      3860000 -- (-1143.135) [...23 remote chains...] -- 2:20:51

      Average standard deviation of split frequencies: 0.009453

      3861000 -- [-1135.562] [...23 remote chains...] -- 2:20:48
      3862000 -- (-1142.488) [...23 remote chains...] -- 2:20:53
      3863000 -- [-1137.056] [...23 remote chains...] -- 2:20:50
      3864000 -- (-1136.648) [...23 remote chains...] -- 2:20:48
      3865000 -- (-1138.928) [...23 remote chains...] -- 2:20:52

      Average standard deviation of split frequencies: 0.009376

      3866000 -- [-1139.837] [...23 remote chains...] -- 2:20:49
      3867000 -- (-1148.338) [...23 remote chains...] -- 2:20:47
      3868000 -- (-1147.780) [...23 remote chains...] -- 2:20:51
      3869000 -- (-1138.701) [...23 remote chains...] -- 2:20:49
      3870000 -- (-1151.746) [...23 remote chains...] -- 2:20:46

      Average standard deviation of split frequencies: 0.009364

      3871000 -- (-1151.227) [...23 remote chains...] -- 2:20:50
      3872000 -- (-1129.929) [...23 remote chains...] -- 2:20:48
      3873000 -- (-1143.094) [...23 remote chains...] -- 2:20:45
      3874000 -- (-1151.917) [...23 remote chains...] -- 2:20:50
      3875000 -- (-1136.236) [...23 remote chains...] -- 2:20:47

      Average standard deviation of split frequencies: 0.009352

      3876000 -- (-1138.683) [...23 remote chains...] -- 2:20:45
      3877000 -- (-1147.328) [...23 remote chains...] -- 2:20:49
      3878000 -- (-1138.999) [...23 remote chains...] -- 2:20:46
      3879000 -- (-1132.740) [...23 remote chains...] -- 2:20:51
      3880000 -- [-1133.838] [...23 remote chains...] -- 2:20:48

      Average standard deviation of split frequencies: 0.009368

      3881000 -- [-1138.719] [...23 remote chains...] -- 2:20:46
      3882000 -- (-1147.239) [...23 remote chains...] -- 2:20:50
      3883000 -- (-1146.166) [...23 remote chains...] -- 2:20:47
      3884000 -- (-1143.756) [...23 remote chains...] -- 2:20:45
      3885000 -- (-1142.140) [...23 remote chains...] -- 2:20:49

      Average standard deviation of split frequencies: 0.009454

      3886000 -- (-1148.516) [...23 remote chains...] -- 2:20:47
      3887000 -- (-1152.458) [...23 remote chains...] -- 2:20:44
      3888000 -- [-1153.982] [...23 remote chains...] -- 2:20:42
      3889000 -- (-1136.925) [...23 remote chains...] -- 2:20:46
      3890000 -- (-1146.570) [...23 remote chains...] -- 2:20:43

      Average standard deviation of split frequencies: 0.009494

      3891000 -- (-1148.178) [...23 remote chains...] -- 2:20:41
      3892000 -- (-1143.965) [...23 remote chains...] -- 2:20:45
      3893000 -- (-1151.991) [...23 remote chains...] -- 2:20:43
      3894000 -- (-1146.044) [...23 remote chains...] -- 2:20:40
      3895000 -- (-1129.811) [...23 remote chains...] -- 2:20:44

      Average standard deviation of split frequencies: 0.009512

      3896000 -- (-1139.468) [...23 remote chains...] -- 2:20:42
      3897000 -- [-1141.579] [...23 remote chains...] -- 2:20:39
      3898000 -- (-1142.460) [...23 remote chains...] -- 2:20:43
      3899000 -- (-1151.058) [...23 remote chains...] -- 2:20:41
      3900000 -- (-1151.850) [...23 remote chains...] -- 2:20:39

      Average standard deviation of split frequencies: 0.009471

      3901000 -- [-1131.820] [...23 remote chains...] -- 2:20:43
      3902000 -- (-1129.405) [...23 remote chains...] -- 2:20:40
      3903000 -- (-1138.996) [...23 remote chains...] -- 2:20:38
      3904000 -- (-1146.214) [...23 remote chains...] -- 2:20:42
      3905000 -- (-1144.815) [...23 remote chains...] -- 2:20:39

      Average standard deviation of split frequencies: 0.009445

      3906000 -- (-1155.845) [...23 remote chains...] -- 2:20:37
      3907000 -- (-1149.840) [...23 remote chains...] -- 2:20:41
      3908000 -- (-1180.829) [...23 remote chains...] -- 2:20:39
      3909000 -- [-1153.434] [...23 remote chains...] -- 2:20:36
      3910000 -- (-1147.091) [...23 remote chains...] -- 2:20:40

      Average standard deviation of split frequencies: 0.009353

      3911000 -- (-1151.931) [...23 remote chains...] -- 2:20:38
      3912000 -- (-1165.810) [...23 remote chains...] -- 2:20:35
      3913000 -- (-1160.198) [...23 remote chains...] -- 2:20:40
      3914000 -- (-1169.890) [...23 remote chains...] -- 2:20:37
      3915000 -- (-1156.902) [...23 remote chains...] -- 2:20:35

      Average standard deviation of split frequencies: 0.009352

      3916000 -- (-1166.684) [...23 remote chains...] -- 2:20:32
      3917000 -- (-1157.259) [...23 remote chains...] -- 2:20:36
      3918000 -- [-1152.832] [...23 remote chains...] -- 2:20:34
      3919000 -- (-1139.827) [...23 remote chains...] -- 2:20:31
      3920000 -- [-1144.080] [...23 remote chains...] -- 2:20:36

      Average standard deviation of split frequencies: 0.009376

      3921000 -- (-1138.848) [...23 remote chains...] -- 2:20:33
      3922000 -- (-1151.793) [...23 remote chains...] -- 2:20:31
      3923000 -- (-1172.852) [...23 remote chains...] -- 2:20:35
      3924000 -- (-1162.657) [...23 remote chains...] -- 2:20:32
      3925000 -- (-1164.993) [...23 remote chains...] -- 2:20:30

      Average standard deviation of split frequencies: 0.009423

      3926000 -- (-1145.499) [...23 remote chains...] -- 2:20:34
      3927000 -- (-1144.773) [...23 remote chains...] -- 2:20:32
      3928000 -- (-1142.097) [...23 remote chains...] -- 2:20:29
      3929000 -- [-1144.335] [...23 remote chains...] -- 2:20:33
      3930000 -- [-1145.403] [...23 remote chains...] -- 2:20:31

      Average standard deviation of split frequencies: 0.009431

      3931000 -- (-1167.776) [...23 remote chains...] -- 2:20:28
      3932000 -- (-1136.032) [...23 remote chains...] -- 2:20:32
      3933000 -- [-1151.087] [...23 remote chains...] -- 2:20:30
      3934000 -- (-1151.771) [...23 remote chains...] -- 2:20:28
      3935000 -- (-1153.739) [...23 remote chains...] -- 2:20:25

      Average standard deviation of split frequencies: 0.009448

      3936000 -- (-1147.053) [...23 remote chains...] -- 2:20:29
      3937000 -- (-1143.117) [...23 remote chains...] -- 2:20:27
      3938000 -- (-1146.709) [...23 remote chains...] -- 2:20:24
      3939000 -- (-1146.571) [...23 remote chains...] -- 2:20:28
      3940000 -- (-1143.578) [...23 remote chains...] -- 2:20:26

      Average standard deviation of split frequencies: 0.009387

      3941000 -- (-1142.388) [...23 remote chains...] -- 2:20:24
      3942000 -- (-1155.916) [...23 remote chains...] -- 2:20:28
      3943000 -- (-1162.331) [...23 remote chains...] -- 2:20:25
      3944000 -- (-1154.221) [...23 remote chains...] -- 2:20:23
      3945000 -- (-1148.647) [...23 remote chains...] -- 2:20:27

      Average standard deviation of split frequencies: 0.009370

      3946000 -- (-1161.290) [...23 remote chains...] -- 2:20:24
      3947000 -- (-1163.154) [...23 remote chains...] -- 2:20:22
      3948000 -- (-1146.149) [...23 remote chains...] -- 2:20:26
      3949000 -- (-1145.989) [...23 remote chains...] -- 2:20:24
      3950000 -- (-1160.709) [...23 remote chains...] -- 2:20:21

      Average standard deviation of split frequencies: 0.009336

      3951000 -- (-1130.190) [...23 remote chains...] -- 2:20:25
      3952000 -- (-1138.804) [...23 remote chains...] -- 2:20:23
      3953000 -- (-1153.073) [...23 remote chains...] -- 2:20:20
      3954000 -- (-1148.519) [...23 remote chains...] -- 2:20:25
      3955000 -- [-1139.254] [...23 remote chains...] -- 2:20:22

      Average standard deviation of split frequencies: 0.009286

      3956000 -- (-1148.574) [...23 remote chains...] -- 2:20:20
      3957000 -- (-1152.620) [...23 remote chains...] -- 2:20:17
      3958000 -- (-1164.735) [...23 remote chains...] -- 2:20:21
      3959000 -- (-1152.311) [...23 remote chains...] -- 2:20:19
      3960000 -- (-1159.991) [...23 remote chains...] -- 2:20:16

      Average standard deviation of split frequencies: 0.009209

      3961000 -- (-1153.727) [...23 remote chains...] -- 2:20:21
      3962000 -- (-1142.144) [...23 remote chains...] -- 2:20:18
      3963000 -- (-1144.815) [...23 remote chains...] -- 2:20:16
      3964000 -- (-1136.155) [...23 remote chains...] -- 2:20:20
      3965000 -- [-1149.772] [...23 remote chains...] -- 2:20:17

      Average standard deviation of split frequencies: 0.009192

      3966000 -- [-1140.539] [...23 remote chains...] -- 2:20:15
      3967000 -- (-1139.723) [...23 remote chains...] -- 2:20:19
      3968000 -- (-1161.147) [...23 remote chains...] -- 2:20:17
      3969000 -- (-1147.793) [...23 remote chains...] -- 2:20:14
      3970000 -- (-1148.391) [...23 remote chains...] -- 2:20:18

      Average standard deviation of split frequencies: 0.009181

      3971000 -- [-1141.205] [...23 remote chains...] -- 2:20:16
      3972000 -- (-1139.387) [...23 remote chains...] -- 2:20:13
      3973000 -- (-1139.182) [...23 remote chains...] -- 2:20:17
      3974000 -- (-1151.378) [...23 remote chains...] -- 2:20:15
      3975000 -- [-1133.385] [...23 remote chains...] -- 2:20:13

      Average standard deviation of split frequencies: 0.009145

      3976000 -- [-1129.892] [...23 remote chains...] -- 2:20:17
      3977000 -- [-1126.603] [...23 remote chains...] -- 2:20:14
      3978000 -- [-1132.194] [...23 remote chains...] -- 2:20:12
      3979000 -- (-1137.924) [...23 remote chains...] -- 2:20:16
      3980000 -- [-1138.908] [...23 remote chains...] -- 2:20:14

      Average standard deviation of split frequencies: 0.009085

      3981000 -- (-1138.263) [...23 remote chains...] -- 2:20:11
      3982000 -- (-1139.810) [...23 remote chains...] -- 2:20:15
      3983000 -- (-1141.928) [...23 remote chains...] -- 2:20:13
      3984000 -- (-1150.550) [...23 remote chains...] -- 2:20:10
      3985000 -- (-1148.815) [...23 remote chains...] -- 2:20:14

      Average standard deviation of split frequencies: 0.009049

      3986000 -- (-1150.863) [...23 remote chains...] -- 2:20:12
      3987000 -- (-1139.294) [...23 remote chains...] -- 2:20:10
      3988000 -- (-1150.318) [...23 remote chains...] -- 2:20:14
      3989000 -- [-1131.162] [...23 remote chains...] -- 2:20:11
      3990000 -- (-1139.241) [...23 remote chains...] -- 2:20:09

      Average standard deviation of split frequencies: 0.009061

      3991000 -- (-1137.902) [...23 remote chains...] -- 2:20:13
      3992000 -- (-1156.328) [...23 remote chains...] -- 2:20:10
      3993000 -- (-1139.552) [...23 remote chains...] -- 2:20:08
      3994000 -- (-1140.619) [...23 remote chains...] -- 2:20:12
      3995000 -- (-1136.968) [...23 remote chains...] -- 2:20:10

      Average standard deviation of split frequencies: 0.009050

      3996000 -- (-1151.885) [...23 remote chains...] -- 2:20:07
      3997000 -- (-1144.366) [...23 remote chains...] -- 2:20:11
      3998000 -- (-1148.068) [...23 remote chains...] -- 2:20:09
      3999000 -- [-1140.873] [...23 remote chains...] -- 2:20:06
      4000000 -- (-1136.564) [...23 remote chains...] -- 2:20:11

      Average standard deviation of split frequencies: 0.009035

      4001000 -- (-1132.902) [...23 remote chains...] -- 2:20:08
      4002000 -- (-1140.097) [...23 remote chains...] -- 2:20:06
      4003000 -- (-1144.783) [...23 remote chains...] -- 2:20:10
      4004000 -- (-1159.337) [...23 remote chains...] -- 2:20:07
      4005000 -- [-1152.292] [...23 remote chains...] -- 2:20:05

      Average standard deviation of split frequencies: 0.008895

      4006000 -- [-1142.114] [...23 remote chains...] -- 2:20:09
      4007000 -- (-1152.686) [...23 remote chains...] -- 2:20:07
      4008000 -- (-1143.921) [...23 remote chains...] -- 2:20:04
      4009000 -- (-1145.357) [...23 remote chains...] -- 2:20:08
      4010000 -- (-1143.630) [...23 remote chains...] -- 2:20:06

      Average standard deviation of split frequencies: 0.008865

      4011000 -- (-1148.615) [...23 remote chains...] -- 2:20:03
      4012000 -- (-1155.618) [...23 remote chains...] -- 2:20:01
      4013000 -- [-1135.644] [...23 remote chains...] -- 2:20:05
      4014000 -- [-1145.620] [...23 remote chains...] -- 2:20:03
      4015000 -- (-1150.063) [...23 remote chains...] -- 2:20:00

      Average standard deviation of split frequencies: 0.008796

      4016000 -- (-1140.905) [...23 remote chains...] -- 2:20:04
      4017000 -- [-1143.047] [...23 remote chains...] -- 2:20:02
      4018000 -- (-1149.475) [...23 remote chains...] -- 2:19:59
      4019000 -- (-1154.507) [...23 remote chains...] -- 2:20:03
      4020000 -- (-1148.756) [...23 remote chains...] -- 2:20:01

      Average standard deviation of split frequencies: 0.008780

      4021000 -- (-1142.160) [...23 remote chains...] -- 2:19:59
      4022000 -- (-1143.329) [...23 remote chains...] -- 2:20:03
      4023000 -- (-1145.693) [...23 remote chains...] -- 2:20:00
      4024000 -- (-1159.481) [...23 remote chains...] -- 2:19:58
      4025000 -- (-1149.511) [...23 remote chains...] -- 2:20:02

      Average standard deviation of split frequencies: 0.008848

      4026000 -- (-1146.461) [...23 remote chains...] -- 2:19:59
      4027000 -- (-1148.646) [...23 remote chains...] -- 2:19:57
      4028000 -- [-1133.642] [...23 remote chains...] -- 2:20:01
      4029000 -- (-1146.393) [...23 remote chains...] -- 2:19:59
      4030000 -- (-1146.468) [...23 remote chains...] -- 2:19:56

      Average standard deviation of split frequencies: 0.008829

      4031000 -- (-1156.917) [...23 remote chains...] -- 2:20:00
      4032000 -- (-1137.593) [...23 remote chains...] -- 2:19:58
      4033000 -- (-1144.527) [...23 remote chains...] -- 2:19:55
      4034000 -- [-1147.138] [...23 remote chains...] -- 2:19:53
      4035000 -- (-1139.508) [...23 remote chains...] -- 2:19:57

      Average standard deviation of split frequencies: 0.008808

      4036000 -- (-1144.607) [...23 remote chains...] -- 2:19:55
      4037000 -- [-1144.075] [...23 remote chains...] -- 2:19:52
      4038000 -- [-1149.372] [...23 remote chains...] -- 2:19:56
      4039000 -- (-1143.712) [...23 remote chains...] -- 2:19:54
      4040000 -- (-1146.593) [...23 remote chains...] -- 2:19:52

      Average standard deviation of split frequencies: 0.008843

      4041000 -- (-1142.982) [...23 remote chains...] -- 2:19:56
      4042000 -- (-1141.529) [...23 remote chains...] -- 2:19:53
      4043000 -- [-1152.486] [...23 remote chains...] -- 2:19:51
      4044000 -- [-1141.538] [...23 remote chains...] -- 2:19:55
      4045000 -- (-1159.338) [...23 remote chains...] -- 2:19:52

      Average standard deviation of split frequencies: 0.008840

      4046000 -- (-1155.362) [...23 remote chains...] -- 2:19:50
      4047000 -- (-1139.255) [...23 remote chains...] -- 2:19:54
      4048000 -- (-1157.685) [...23 remote chains...] -- 2:19:52
      4049000 -- (-1158.388) [...23 remote chains...] -- 2:19:49
      4050000 -- [-1135.089] [...23 remote chains...] -- 2:19:53

      Average standard deviation of split frequencies: 0.008804

      4051000 -- (-1133.135) [...23 remote chains...] -- 2:19:51
      4052000 -- (-1131.107) [...23 remote chains...] -- 2:19:48
      4053000 -- (-1145.595) [...23 remote chains...] -- 2:19:52
      4054000 -- (-1150.940) [...23 remote chains...] -- 2:19:50
      4055000 -- (-1148.532) [...23 remote chains...] -- 2:19:48

      Average standard deviation of split frequencies: 0.008795

      4056000 -- (-1155.233) [...23 remote chains...] -- 2:19:52
      4057000 -- (-1159.607) [...23 remote chains...] -- 2:19:49
      4058000 -- (-1149.567) [...23 remote chains...] -- 2:19:47
      4059000 -- (-1147.591) [...23 remote chains...] -- 2:19:51
      4060000 -- (-1139.519) [...23 remote chains...] -- 2:19:48

      Average standard deviation of split frequencies: 0.008771

      4061000 -- (-1145.581) [...23 remote chains...] -- 2:19:46
      4062000 -- (-1135.799) [...23 remote chains...] -- 2:19:50
      4063000 -- (-1147.200) [...23 remote chains...] -- 2:19:48
      4064000 -- (-1142.995) [...23 remote chains...] -- 2:19:45
      4065000 -- [-1128.265] [...23 remote chains...] -- 2:19:49

      Average standard deviation of split frequencies: 0.008828

      4066000 -- (-1134.514) [...23 remote chains...] -- 2:19:47
      4067000 -- (-1147.916) [...23 remote chains...] -- 2:19:45
      4068000 -- (-1144.944) [...23 remote chains...] -- 2:19:42
      4069000 -- (-1141.584) [...23 remote chains...] -- 2:19:46
      4070000 -- (-1153.763) [...23 remote chains...] -- 2:19:44

      Average standard deviation of split frequencies: 0.008870

      4071000 -- (-1144.721) [...23 remote chains...] -- 2:19:41
      4072000 -- (-1149.090) [...23 remote chains...] -- 2:19:45
      4073000 -- (-1141.187) [...23 remote chains...] -- 2:19:43
      4074000 -- (-1141.024) [...23 remote chains...] -- 2:19:41
      4075000 -- (-1152.954) [...23 remote chains...] -- 2:19:45

      Average standard deviation of split frequencies: 0.008862

      4076000 -- (-1154.738) [...23 remote chains...] -- 2:19:42
      4077000 -- (-1149.097) [...23 remote chains...] -- 2:19:40
      4078000 -- [-1139.226] [...23 remote chains...] -- 2:19:44
      4079000 -- (-1148.499) [...23 remote chains...] -- 2:19:41
      4080000 -- (-1130.321) [...23 remote chains...] -- 2:19:39

      Average standard deviation of split frequencies: 0.008847

      4081000 -- [-1139.380] [...23 remote chains...] -- 2:19:43
      4082000 -- (-1150.005) [...23 remote chains...] -- 2:19:41
      4083000 -- (-1140.348) [...23 remote chains...] -- 2:19:38
      4084000 -- [-1130.417] [...23 remote chains...] -- 2:19:42
      4085000 -- (-1132.936) [...23 remote chains...] -- 2:19:40

      Average standard deviation of split frequencies: 0.008851

      4086000 -- [-1126.613] [...23 remote chains...] -- 2:19:37
      4087000 -- (-1146.833) [...23 remote chains...] -- 2:19:41
      4088000 -- (-1141.492) [...23 remote chains...] -- 2:19:39
      4089000 -- (-1148.855) [...23 remote chains...] -- 2:19:37
      4090000 -- (-1141.407) [...23 remote chains...] -- 2:19:34

      Average standard deviation of split frequencies: 0.008814

      4091000 -- (-1159.714) [...23 remote chains...] -- 2:19:38
      4092000 -- [-1144.747] [...23 remote chains...] -- 2:19:36
      4093000 -- (-1150.962) [...23 remote chains...] -- 2:19:34
      4094000 -- (-1149.512) [...23 remote chains...] -- 2:19:38
      4095000 -- (-1135.143) [...23 remote chains...] -- 2:19:35

      Average standard deviation of split frequencies: 0.008764

      4096000 -- (-1142.294) [...23 remote chains...] -- 2:19:33
      4097000 -- (-1153.146) [...23 remote chains...] -- 2:19:37
      4098000 -- (-1146.467) [...23 remote chains...] -- 2:19:34
      4099000 -- (-1151.231) [...23 remote chains...] -- 2:19:32
      4100000 -- [-1159.319] [...23 remote chains...] -- 2:19:36

      Average standard deviation of split frequencies: 0.008719

      4101000 -- (-1161.418) [...23 remote chains...] -- 2:19:34
      4102000 -- (-1156.877) [...23 remote chains...] -- 2:19:31
      4103000 -- (-1142.999) [...23 remote chains...] -- 2:19:35
      4104000 -- [-1154.859] [...23 remote chains...] -- 2:19:33
      4105000 -- (-1147.638) [...23 remote chains...] -- 2:19:30

      Average standard deviation of split frequencies: 0.008714

      4106000 -- (-1157.376) [...23 remote chains...] -- 2:19:34
      4107000 -- (-1143.319) [...23 remote chains...] -- 2:19:32
      4108000 -- (-1149.271) [...23 remote chains...] -- 2:19:30
      4109000 -- (-1135.914) [...23 remote chains...] -- 2:19:34
      4110000 -- (-1130.191) [...23 remote chains...] -- 2:19:31

      Average standard deviation of split frequencies: 0.008711

      4111000 -- (-1136.159) [...23 remote chains...] -- 2:19:29
      4112000 -- (-1150.927) [...23 remote chains...] -- 2:19:27
      4113000 -- [-1142.487] [...23 remote chains...] -- 2:19:30
      4114000 -- (-1130.366) [...23 remote chains...] -- 2:19:28
      4115000 -- (-1136.701) [...23 remote chains...] -- 2:19:26

      Average standard deviation of split frequencies: 0.008773

      4116000 -- (-1160.447) [...23 remote chains...] -- 2:19:30
      4117000 -- [-1147.769] [...23 remote chains...] -- 2:19:27
      4118000 -- [-1138.795] [...23 remote chains...] -- 2:19:25
      4119000 -- [-1144.854] [...23 remote chains...] -- 2:19:29
      4120000 -- (-1148.215) [...23 remote chains...] -- 2:19:27

      Average standard deviation of split frequencies: 0.008752

      4121000 -- [-1133.459] [...23 remote chains...] -- 2:19:24
      4122000 -- (-1142.328) [...23 remote chains...] -- 2:19:28
      4123000 -- (-1149.674) [...23 remote chains...] -- 2:19:26
      4124000 -- (-1137.408) [...23 remote chains...] -- 2:19:23
      4125000 -- (-1152.042) [...23 remote chains...] -- 2:19:27

      Average standard deviation of split frequencies: 0.008746

      4126000 -- [-1134.961] [...23 remote chains...] -- 2:19:25
      4127000 -- (-1143.379) [...23 remote chains...] -- 2:19:23
      4128000 -- (-1150.289) [...23 remote chains...] -- 2:19:20
      4129000 -- (-1147.562) [...23 remote chains...] -- 2:19:24
      4130000 -- (-1159.787) [...23 remote chains...] -- 2:19:22

      Average standard deviation of split frequencies: 0.008780

      4131000 -- (-1146.334) [...23 remote chains...] -- 2:19:19
      4132000 -- (-1139.306) [...23 remote chains...] -- 2:19:23
      4133000 -- (-1149.517) [...23 remote chains...] -- 2:19:21
      4134000 -- (-1143.935) [...23 remote chains...] -- 2:19:19
      4135000 -- (-1149.450) [...23 remote chains...] -- 2:19:23

      Average standard deviation of split frequencies: 0.008834

      4136000 -- [-1145.078] [...23 remote chains...] -- 2:19:20
      4137000 -- (-1157.765) [...23 remote chains...] -- 2:19:24
      4138000 -- (-1143.742) [...23 remote chains...] -- 2:19:22
      4139000 -- (-1149.639) [...23 remote chains...] -- 2:19:19
      4140000 -- (-1148.348) [...23 remote chains...] -- 2:19:23

      Average standard deviation of split frequencies: 0.008923

      4141000 -- (-1135.218) [...23 remote chains...] -- 2:19:21
      4142000 -- (-1153.844) [...23 remote chains...] -- 2:19:19
      4143000 -- (-1147.842) [...23 remote chains...] -- 2:19:23
      4144000 -- (-1149.902) [...23 remote chains...] -- 2:19:20
      4145000 -- (-1144.576) [...23 remote chains...] -- 2:19:18

      Average standard deviation of split frequencies: 0.009008

      4146000 -- (-1148.888) [...23 remote chains...] -- 2:19:22
      4147000 -- (-1138.332) [...23 remote chains...] -- 2:19:19
      4148000 -- (-1142.976) [...23 remote chains...] -- 2:19:17
      4149000 -- (-1145.107) [...23 remote chains...] -- 2:19:21
      4150000 -- (-1140.056) [...23 remote chains...] -- 2:19:19

      Average standard deviation of split frequencies: 0.009051

      4151000 -- (-1130.487) [...23 remote chains...] -- 2:19:16
      4152000 -- (-1162.348) [...23 remote chains...] -- 2:19:20
      4153000 -- (-1137.942) [...23 remote chains...] -- 2:19:18
      4154000 -- (-1132.799) [...23 remote chains...] -- 2:19:16
      4155000 -- (-1145.393) [...23 remote chains...] -- 2:19:19

      Average standard deviation of split frequencies: 0.009107

      4156000 -- (-1147.656) [...23 remote chains...] -- 2:19:17
      4157000 -- (-1138.943) [...23 remote chains...] -- 2:19:15
      4158000 -- (-1137.669) [...23 remote chains...] -- 2:19:19
      4159000 -- (-1145.847) [...23 remote chains...] -- 2:19:16
      4160000 -- (-1148.194) [...23 remote chains...] -- 2:19:14

      Average standard deviation of split frequencies: 0.009085

      4161000 -- (-1145.162) [...23 remote chains...] -- 2:19:18
      4162000 -- (-1157.104) [...23 remote chains...] -- 2:19:16
      4163000 -- (-1152.260) [...23 remote chains...] -- 2:19:13
      4164000 -- (-1141.758) [...23 remote chains...] -- 2:19:11
      4165000 -- (-1143.821) [...23 remote chains...] -- 2:19:15

      Average standard deviation of split frequencies: 0.009060

      4166000 -- (-1150.624) [...23 remote chains...] -- 2:19:12
      4167000 -- (-1132.173) [...23 remote chains...] -- 2:19:10
      4168000 -- (-1140.482) [...23 remote chains...] -- 2:19:14
      4169000 -- (-1145.507) [...23 remote chains...] -- 2:19:12
      4170000 -- [-1150.946] [...23 remote chains...] -- 2:19:09

      Average standard deviation of split frequencies: 0.009116

      4171000 -- (-1147.165) [...23 remote chains...] -- 2:19:13
      4172000 -- (-1151.085) [...23 remote chains...] -- 2:19:11
      4173000 -- (-1158.164) [...23 remote chains...] -- 2:19:09
      4174000 -- (-1149.096) [...23 remote chains...] -- 2:19:12
      4175000 -- (-1146.281) [...23 remote chains...] -- 2:19:10

      Average standard deviation of split frequencies: 0.009156

      4176000 -- (-1142.843) [...23 remote chains...] -- 2:19:08
      4177000 -- (-1153.719) [...23 remote chains...] -- 2:19:12
      4178000 -- (-1140.651) [...23 remote chains...] -- 2:19:09
      4179000 -- (-1132.456) [...23 remote chains...] -- 2:19:07
      4180000 -- (-1137.516) [...23 remote chains...] -- 2:19:11

      Average standard deviation of split frequencies: 0.009123

      4181000 -- (-1151.601) [...23 remote chains...] -- 2:19:09
      4182000 -- (-1148.461) [...23 remote chains...] -- 2:19:06
      4183000 -- [-1155.003] [...23 remote chains...] -- 2:19:10
      4184000 -- (-1160.526) [...23 remote chains...] -- 2:19:08
      4185000 -- (-1155.975) [...23 remote chains...] -- 2:19:05

      Average standard deviation of split frequencies: 0.009162

      4186000 -- [-1147.059] [...23 remote chains...] -- 2:19:09
      4187000 -- (-1156.997) [...23 remote chains...] -- 2:19:07
      4188000 -- (-1144.242) [...23 remote chains...] -- 2:19:05
      4189000 -- [-1147.850] [...23 remote chains...] -- 2:19:08
      4190000 -- (-1156.871) [...23 remote chains...] -- 2:19:06

      Average standard deviation of split frequencies: 0.009217

      4191000 -- [-1143.254] [...23 remote chains...] -- 2:19:04
      4192000 -- (-1149.017) [...23 remote chains...] -- 2:19:08
      4193000 -- (-1144.179) [...23 remote chains...] -- 2:19:05
      4194000 -- (-1146.439) [...23 remote chains...] -- 2:19:03
      4195000 -- (-1149.808) [...23 remote chains...] -- 2:19:07

      Average standard deviation of split frequencies: 0.009178

      4196000 -- (-1136.652) [...23 remote chains...] -- 2:19:05
      4197000 -- (-1151.892) [...23 remote chains...] -- 2:19:02
      4198000 -- (-1154.630) [...23 remote chains...] -- 2:19:06
      4199000 -- [-1150.082] [...23 remote chains...] -- 2:19:04
      4200000 -- (-1156.027) [...23 remote chains...] -- 2:19:02

      Average standard deviation of split frequencies: 0.009162

      4201000 -- (-1166.919) [...23 remote chains...] -- 2:19:05
      4202000 -- (-1149.455) [...23 remote chains...] -- 2:19:03
      4203000 -- [-1131.691] [...23 remote chains...] -- 2:19:01
      4204000 -- (-1134.777) [...23 remote chains...] -- 2:19:05
      4205000 -- [-1148.634] [...23 remote chains...] -- 2:19:02

      Average standard deviation of split frequencies: 0.009211

      4206000 -- (-1141.072) [...23 remote chains...] -- 2:19:00
      4207000 -- (-1156.471) [...23 remote chains...] -- 2:18:58
      4208000 -- (-1164.046) [...23 remote chains...] -- 2:19:01
      4209000 -- (-1136.488) [...23 remote chains...] -- 2:18:59
      4210000 -- (-1145.443) [...23 remote chains...] -- 2:18:57

      Average standard deviation of split frequencies: 0.009219

      4211000 -- (-1139.234) [...23 remote chains...] -- 2:19:01
      4212000 -- (-1149.115) [...23 remote chains...] -- 2:18:58
      4213000 -- (-1143.095) [...23 remote chains...] -- 2:18:56
      4214000 -- (-1151.372) [...23 remote chains...] -- 2:19:00
      4215000 -- (-1143.113) [...23 remote chains...] -- 2:18:58

      Average standard deviation of split frequencies: 0.009211

      4216000 -- [-1140.100] [...23 remote chains...] -- 2:18:55
      4217000 -- (-1144.255) [...23 remote chains...] -- 2:18:59
      4218000 -- [-1136.450] [...23 remote chains...] -- 2:18:57
      4219000 -- (-1137.199) [...23 remote chains...] -- 2:18:54
      4220000 -- (-1137.000) [...23 remote chains...] -- 2:18:52

      Average standard deviation of split frequencies: 0.009160

      4221000 -- [-1140.313] [...23 remote chains...] -- 2:18:56
      4222000 -- (-1146.017) [...23 remote chains...] -- 2:18:54
      4223000 -- (-1137.714) [...23 remote chains...] -- 2:18:51
      4224000 -- (-1139.768) [...23 remote chains...] -- 2:18:55
      4225000 -- [-1146.655] [...23 remote chains...] -- 2:18:53

      Average standard deviation of split frequencies: 0.009128

      4226000 -- (-1155.328) [...23 remote chains...] -- 2:18:51
      4227000 -- (-1143.619) [...23 remote chains...] -- 2:18:54
      4228000 -- (-1138.187) [...23 remote chains...] -- 2:18:52
      4229000 -- [-1144.191] [...23 remote chains...] -- 2:18:50
      4230000 -- (-1146.376) [...23 remote chains...] -- 2:18:54

      Average standard deviation of split frequencies: 0.009156

      4231000 -- [-1145.623] [...23 remote chains...] -- 2:18:51
      4232000 -- (-1151.072) [...23 remote chains...] -- 2:18:49
      4233000 -- (-1139.456) [...23 remote chains...] -- 2:18:53
      4234000 -- (-1147.956) [...23 remote chains...] -- 2:18:51
      4235000 -- (-1137.257) [...23 remote chains...] -- 2:18:48

      Average standard deviation of split frequencies: 0.009198

      4236000 -- (-1130.492) [...23 remote chains...] -- 2:18:52
      4237000 -- (-1148.241) [...23 remote chains...] -- 2:18:50
      4238000 -- (-1146.818) [...23 remote chains...] -- 2:18:47
      4239000 -- (-1141.691) [...23 remote chains...] -- 2:18:51
      4240000 -- (-1163.183) [...23 remote chains...] -- 2:18:49

      Average standard deviation of split frequencies: 0.009260

      4241000 -- (-1149.658) [...23 remote chains...] -- 2:18:47
      4242000 -- (-1157.468) [...23 remote chains...] -- 2:18:50
      4243000 -- [-1139.525] [...23 remote chains...] -- 2:18:48
      4244000 -- (-1140.294) [...23 remote chains...] -- 2:18:46
      4245000 -- (-1127.907) [...23 remote chains...] -- 2:18:50

      Average standard deviation of split frequencies: 0.009281

      4246000 -- (-1131.697) [...23 remote chains...] -- 2:18:47
      4247000 -- [-1134.552] [...23 remote chains...] -- 2:18:45
      4248000 -- [-1139.037] [...23 remote chains...] -- 2:18:49
      4249000 -- [-1129.093] [...23 remote chains...] -- 2:18:47
      4250000 -- [-1143.460] [...23 remote chains...] -- 2:18:44

      Average standard deviation of split frequencies: 0.009275

      4251000 -- (-1152.949) [...23 remote chains...] -- 2:18:42
      4252000 -- (-1133.514) [...23 remote chains...] -- 2:18:46
      4253000 -- (-1122.956) [...23 remote chains...] -- 2:18:44
      4254000 -- (-1144.686) [...23 remote chains...] -- 2:18:41
      4255000 -- (-1140.957) [...23 remote chains...] -- 2:18:45

      Average standard deviation of split frequencies: 0.009227

      4256000 -- (-1133.492) [...23 remote chains...] -- 2:18:43
      4257000 -- [-1138.667] [...23 remote chains...] -- 2:18:40
      4258000 -- (-1127.648) [...23 remote chains...] -- 2:18:44
      4259000 -- (-1127.626) [...23 remote chains...] -- 2:18:42
      4260000 -- (-1143.949) [...23 remote chains...] -- 2:18:40

      Average standard deviation of split frequencies: 0.009242

      4261000 -- (-1149.969) [...23 remote chains...] -- 2:18:43
      4262000 -- [-1129.992] [...23 remote chains...] -- 2:18:41
      4263000 -- [-1144.735] [...23 remote chains...] -- 2:18:39
      4264000 -- (-1141.557) [...23 remote chains...] -- 2:18:43
      4265000 -- (-1135.822) [...23 remote chains...] -- 2:18:40

      Average standard deviation of split frequencies: 0.009219

      4266000 -- (-1132.400) [...23 remote chains...] -- 2:18:38
      4267000 -- (-1146.555) [...23 remote chains...] -- 2:18:42
      4268000 -- [-1151.511] [...23 remote chains...] -- 2:18:40
      4269000 -- (-1151.544) [...23 remote chains...] -- 2:18:37
      4270000 -- (-1150.691) [...23 remote chains...] -- 2:18:41

      Average standard deviation of split frequencies: 0.009151

      4271000 -- (-1137.213) [...23 remote chains...] -- 2:18:39
      4272000 -- (-1153.261) [...23 remote chains...] -- 2:18:37
      4273000 -- (-1148.212) [...23 remote chains...] -- 2:18:40
      4274000 -- (-1139.564) [...23 remote chains...] -- 2:18:38
      4275000 -- (-1142.661) [...23 remote chains...] -- 2:18:36

      Average standard deviation of split frequencies: 0.009117

      4276000 -- (-1158.819) [...23 remote chains...] -- 2:18:33
      4277000 -- (-1139.076) [...23 remote chains...] -- 2:18:37
      4278000 -- [-1133.697] [...23 remote chains...] -- 2:18:35
      4279000 -- [-1135.131] [...23 remote chains...] -- 2:18:33
      4280000 -- (-1158.418) [...23 remote chains...] -- 2:18:36

      Average standard deviation of split frequencies: 0.009102

      4281000 -- (-1142.314) [...23 remote chains...] -- 2:18:34
      4282000 -- (-1151.694) [...23 remote chains...] -- 2:18:32
      4283000 -- (-1153.582) [...23 remote chains...] -- 2:18:36
      4284000 -- (-1143.216) [...23 remote chains...] -- 2:18:33
      4285000 -- (-1131.033) [...23 remote chains...] -- 2:18:37

      Average standard deviation of split frequencies: 0.009020

      4286000 -- (-1129.346) [...23 remote chains...] -- 2:18:35
      4287000 -- (-1163.303) [...23 remote chains...] -- 2:18:33
      4288000 -- (-1161.233) [...23 remote chains...] -- 2:18:36
      4289000 -- (-1155.974) [...23 remote chains...] -- 2:18:34
      4290000 -- [-1133.567] [...23 remote chains...] -- 2:18:32

      Average standard deviation of split frequencies: 0.008956

      4291000 -- (-1149.882) [...23 remote chains...] -- 2:18:36
      4292000 -- (-1165.816) [...23 remote chains...] -- 2:18:33
      4293000 -- (-1152.863) [...23 remote chains...] -- 2:18:31
      4294000 -- (-1141.795) [...23 remote chains...] -- 2:18:29
      4295000 -- (-1135.509) [...23 remote chains...] -- 2:18:32

      Average standard deviation of split frequencies: 0.008981

      4296000 -- (-1141.161) [...23 remote chains...] -- 2:18:30
      4297000 -- (-1129.279) [...23 remote chains...] -- 2:18:28
      4298000 -- [-1144.371] [...23 remote chains...] -- 2:18:32
      4299000 -- (-1133.070) [...23 remote chains...] -- 2:18:29
      4300000 -- [-1138.295] [...23 remote chains...] -- 2:18:27

      Average standard deviation of split frequencies: 0.008993

      4301000 -- (-1148.069) [...23 remote chains...] -- 2:18:31
      4302000 -- (-1144.597) [...23 remote chains...] -- 2:18:29
      4303000 -- (-1147.888) [...23 remote chains...] -- 2:18:26
      4304000 -- (-1142.429) [...23 remote chains...] -- 2:18:30
      4305000 -- (-1133.021) [...23 remote chains...] -- 2:18:28

      Average standard deviation of split frequencies: 0.008932

      4306000 -- (-1149.543) [...23 remote chains...] -- 2:18:26
      4307000 -- (-1133.305) [...23 remote chains...] -- 2:18:29
      4308000 -- (-1147.341) [...23 remote chains...] -- 2:18:27
      4309000 -- (-1144.527) [...23 remote chains...] -- 2:18:31
      4310000 -- (-1132.580) [...23 remote chains...] -- 2:18:29

      Average standard deviation of split frequencies: 0.009014

      4311000 -- (-1154.384) [...23 remote chains...] -- 2:18:26
      4312000 -- (-1162.242) [...23 remote chains...] -- 2:18:30
      4313000 -- (-1159.296) [...23 remote chains...] -- 2:18:28
      4314000 -- (-1146.795) [...23 remote chains...] -- 2:18:25
      4315000 -- (-1142.580) [...23 remote chains...] -- 2:18:29

      Average standard deviation of split frequencies: 0.008981

      4316000 -- (-1148.891) [...23 remote chains...] -- 2:18:27
      4317000 -- (-1140.566) [...23 remote chains...] -- 2:18:25
      4318000 -- (-1141.251) [...23 remote chains...] -- 2:18:22
      4319000 -- [-1155.037] [...23 remote chains...] -- 2:18:26
      4320000 -- (-1137.727) [...23 remote chains...] -- 2:18:24

      Average standard deviation of split frequencies: 0.008937

      4321000 -- (-1159.505) [...23 remote chains...] -- 2:18:28
      4322000 -- (-1151.214) [...23 remote chains...] -- 2:18:25
      4323000 -- (-1143.283) [...23 remote chains...] -- 2:18:23
      4324000 -- (-1143.585) [...23 remote chains...] -- 2:18:21
      4325000 -- [-1137.931] [...23 remote chains...] -- 2:18:25

      Average standard deviation of split frequencies: 0.008952

      4326000 -- (-1143.088) [...23 remote chains...] -- 2:18:22
      4327000 -- (-1140.774) [...23 remote chains...] -- 2:18:20
      4328000 -- (-1140.785) [...23 remote chains...] -- 2:18:24
      4329000 -- (-1133.326) [...23 remote chains...] -- 2:18:22
      4330000 -- (-1133.821) [...23 remote chains...] -- 2:18:19

      Average standard deviation of split frequencies: 0.008915

      4331000 -- (-1144.992) [...23 remote chains...] -- 2:18:23
      4332000 -- (-1150.493) [...23 remote chains...] -- 2:18:21
      4333000 -- (-1139.815) [...23 remote chains...] -- 2:18:18
      4334000 -- (-1146.591) [...23 remote chains...] -- 2:18:22
      4335000 -- (-1135.896) [...23 remote chains...] -- 2:18:20

      Average standard deviation of split frequencies: 0.008905

      4336000 -- (-1141.977) [...23 remote chains...] -- 2:18:18
      4337000 -- (-1148.239) [...23 remote chains...] -- 2:18:21
      4338000 -- (-1142.939) [...23 remote chains...] -- 2:18:19
      4339000 -- (-1147.975) [...23 remote chains...] -- 2:18:17
      4340000 -- [-1159.166] [...23 remote chains...] -- 2:18:21

      Average standard deviation of split frequencies: 0.008859

      4341000 -- (-1146.960) [...23 remote chains...] -- 2:18:18
      4342000 -- (-1137.813) [...23 remote chains...] -- 2:18:16
      4343000 -- (-1140.205) [...23 remote chains...] -- 2:18:20
      4344000 -- (-1131.141) [...23 remote chains...] -- 2:18:18
      4345000 -- (-1153.235) [...23 remote chains...] -- 2:18:15

      Average standard deviation of split frequencies: 0.008875

      4346000 -- (-1137.120) [...23 remote chains...] -- 2:18:13
      4347000 -- (-1136.834) [...23 remote chains...] -- 2:18:17
      4348000 -- (-1135.250) [...23 remote chains...] -- 2:18:15
      4349000 -- (-1133.832) [...23 remote chains...] -- 2:18:12
      4350000 -- (-1140.835) [...23 remote chains...] -- 2:18:16

      Average standard deviation of split frequencies: 0.008906

      4351000 -- (-1143.769) [...23 remote chains...] -- 2:18:14
      4352000 -- (-1144.980) [...23 remote chains...] -- 2:18:11
      4353000 -- (-1148.030) [...23 remote chains...] -- 2:18:15
      4354000 -- (-1146.710) [...23 remote chains...] -- 2:18:13
      4355000 -- (-1144.747) [...23 remote chains...] -- 2:18:11

      Average standard deviation of split frequencies: 0.008908

      4356000 -- (-1153.598) [...23 remote chains...] -- 2:18:14
      4357000 -- (-1152.740) [...23 remote chains...] -- 2:18:12
      4358000 -- (-1158.545) [...23 remote chains...] -- 2:18:10
      4359000 -- (-1140.946) [...23 remote chains...] -- 2:18:14
      4360000 -- (-1144.679) [...23 remote chains...] -- 2:18:11

      Average standard deviation of split frequencies: 0.008959

      4361000 -- (-1146.920) [...23 remote chains...] -- 2:18:09
      4362000 -- (-1137.696) [...23 remote chains...] -- 2:18:13
      4363000 -- (-1147.772) [...23 remote chains...] -- 2:18:11
      4364000 -- (-1145.946) [...23 remote chains...] -- 2:18:08
      4365000 -- (-1164.571) [...23 remote chains...] -- 2:18:12

      Average standard deviation of split frequencies: 0.009025

      4366000 -- (-1144.751) [...23 remote chains...] -- 2:18:10
      4367000 -- (-1162.770) [...23 remote chains...] -- 2:18:08
      4368000 -- (-1170.769) [...23 remote chains...] -- 2:18:05
      4369000 -- (-1147.291) [...23 remote chains...] -- 2:18:09
      4370000 -- [-1147.053] [...23 remote chains...] -- 2:18:07

      Average standard deviation of split frequencies: 0.008909

      4371000 -- (-1156.356) [...23 remote chains...] -- 2:18:05
      4372000 -- (-1137.946) [...23 remote chains...] -- 2:18:08
      4373000 -- (-1148.583) [...23 remote chains...] -- 2:18:06
      4374000 -- (-1147.413) [...23 remote chains...] -- 2:18:04
      4375000 -- (-1147.206) [...23 remote chains...] -- 2:18:07

      Average standard deviation of split frequencies: 0.008915

      4376000 -- [-1155.676] [...23 remote chains...] -- 2:18:05
      4377000 -- (-1140.806) [...23 remote chains...] -- 2:18:09
      4378000 -- (-1165.614) [...23 remote chains...] -- 2:18:07
      4379000 -- (-1154.110) [...23 remote chains...] -- 2:18:04
      4380000 -- (-1156.372) [...23 remote chains...] -- 2:18:08

      Average standard deviation of split frequencies: 0.008879

      4381000 -- [-1144.603] [...23 remote chains...] -- 2:18:06
      4382000 -- (-1140.647) [...23 remote chains...] -- 2:18:04
      4383000 -- [-1140.164] [...23 remote chains...] -- 2:18:07
      4384000 -- (-1137.625) [...23 remote chains...] -- 2:18:05
      4385000 -- (-1133.625) [...23 remote chains...] -- 2:18:03

      Average standard deviation of split frequencies: 0.008940

      4386000 -- (-1143.809) [...23 remote chains...] -- 2:18:06
      4387000 -- (-1138.415) [...23 remote chains...] -- 2:18:04
      4388000 -- (-1136.151) [...23 remote chains...] -- 2:18:02
      4389000 -- (-1158.113) [...23 remote chains...] -- 2:18:06
      4390000 -- (-1149.407) [...23 remote chains...] -- 2:18:03

      Average standard deviation of split frequencies: 0.008889

      4391000 -- (-1150.413) [...23 remote chains...] -- 2:18:01
      4392000 -- (-1146.770) [...23 remote chains...] -- 2:17:59
      4393000 -- (-1147.984) [...23 remote chains...] -- 2:18:03
      4394000 -- (-1145.938) [...23 remote chains...] -- 2:18:00
      4395000 -- (-1151.525) [...23 remote chains...] -- 2:17:58

      Average standard deviation of split frequencies: 0.008827

      4396000 -- (-1145.387) [...23 remote chains...] -- 2:18:02
      4397000 -- (-1148.685) [...23 remote chains...] -- 2:18:00
      4398000 -- (-1146.357) [...23 remote chains...] -- 2:17:57
      4399000 -- (-1152.165) [...23 remote chains...] -- 2:18:01
      4400000 -- (-1141.010) [...23 remote chains...] -- 2:17:59

      Average standard deviation of split frequencies: 0.008795

      4401000 -- (-1137.807) [...23 remote chains...] -- 2:17:57
      4402000 -- (-1125.664) [...23 remote chains...] -- 2:18:00
      4403000 -- [-1136.028] [...23 remote chains...] -- 2:17:58
      4404000 -- (-1145.726) [...23 remote chains...] -- 2:17:56
      4405000 -- (-1129.673) [...23 remote chains...] -- 2:17:59

      Average standard deviation of split frequencies: 0.008735

      4406000 -- (-1138.150) [...23 remote chains...] -- 2:17:57
      4407000 -- (-1122.616) [...23 remote chains...] -- 2:17:55
      4408000 -- (-1129.917) [...23 remote chains...] -- 2:17:53
      4409000 -- (-1134.851) [...23 remote chains...] -- 2:17:56
      4410000 -- (-1150.129) [...23 remote chains...] -- 2:17:54

      Average standard deviation of split frequencies: 0.008693

      4411000 -- (-1141.164) [...23 remote chains...] -- 2:17:52
      4412000 -- (-1147.802) [...23 remote chains...] -- 2:17:56
      4413000 -- (-1145.576) [...23 remote chains...] -- 2:17:53
      4414000 -- [-1133.610] [...23 remote chains...] -- 2:17:51
      4415000 -- (-1141.293) [...23 remote chains...] -- 2:17:55

      Average standard deviation of split frequencies: 0.008744

      4416000 -- (-1144.039) [...23 remote chains...] -- 2:17:53
      4417000 -- (-1144.503) [...23 remote chains...] -- 2:17:50
      4418000 -- (-1155.039) [...23 remote chains...] -- 2:17:48
      4419000 -- (-1148.440) [...23 remote chains...] -- 2:17:52
      4420000 -- (-1157.881) [...23 remote chains...] -- 2:17:50

      Average standard deviation of split frequencies: 0.008727

      4421000 -- (-1142.822) [...23 remote chains...] -- 2:17:47
      4422000 -- (-1145.914) [...23 remote chains...] -- 2:17:51
      4423000 -- (-1147.310) [...23 remote chains...] -- 2:17:49
      4424000 -- (-1138.695) [...23 remote chains...] -- 2:17:47
      4425000 -- (-1141.091) [...23 remote chains...] -- 2:17:50

      Average standard deviation of split frequencies: 0.008695

      4426000 -- (-1135.628) [...23 remote chains...] -- 2:17:48
      4427000 -- (-1140.065) [...23 remote chains...] -- 2:17:46
      4428000 -- (-1148.371) [...23 remote chains...] -- 2:17:49
      4429000 -- (-1145.180) [...23 remote chains...] -- 2:17:47
      4430000 -- (-1132.114) [...23 remote chains...] -- 2:17:45

      Average standard deviation of split frequencies: 0.008584

      4431000 -- (-1146.896) [...23 remote chains...] -- 2:17:49
      4432000 -- (-1142.763) [...23 remote chains...] -- 2:17:46
      4433000 -- (-1138.215) [...23 remote chains...] -- 2:17:44
      4434000 -- (-1146.814) [...23 remote chains...] -- 2:17:48
      4435000 -- (-1149.847) [...23 remote chains...] -- 2:17:46

      Average standard deviation of split frequencies: 0.008500

      4436000 -- [-1136.195] [...23 remote chains...] -- 2:17:43
      4437000 -- (-1141.256) [...23 remote chains...] -- 2:17:41
      4438000 -- (-1142.376) [...23 remote chains...] -- 2:17:45
      4439000 -- [-1147.882] [...23 remote chains...] -- 2:17:43
      4440000 -- (-1149.604) [...23 remote chains...] -- 2:17:40

      Average standard deviation of split frequencies: 0.008481

      4441000 -- (-1141.168) [...23 remote chains...] -- 2:17:44
      4442000 -- (-1148.300) [...23 remote chains...] -- 2:17:42
      4443000 -- [-1138.660] [...23 remote chains...] -- 2:17:40
      4444000 -- (-1143.895) [...23 remote chains...] -- 2:17:43
      4445000 -- (-1158.000) [...23 remote chains...] -- 2:17:41

      Average standard deviation of split frequencies: 0.008462

      4446000 -- (-1144.404) [...23 remote chains...] -- 2:17:39
      4447000 -- (-1137.174) [...23 remote chains...] -- 2:17:42
      4448000 -- (-1149.504) [...23 remote chains...] -- 2:17:40
      4449000 -- [-1157.303] [...23 remote chains...] -- 2:17:38
      4450000 -- [-1168.332] [...23 remote chains...] -- 2:17:42

      Average standard deviation of split frequencies: 0.008425

      4451000 -- (-1169.193) [...23 remote chains...] -- 2:17:39
      4452000 -- (-1151.612) [...23 remote chains...] -- 2:17:37
      4453000 -- [-1156.453] [...23 remote chains...] -- 2:17:41
      4454000 -- (-1146.675) [...23 remote chains...] -- 2:17:39
      4455000 -- [-1132.344] [...23 remote chains...] -- 2:17:36

      Average standard deviation of split frequencies: 0.008396

      4456000 -- [-1138.539] [...23 remote chains...] -- 2:17:34
      4457000 -- (-1136.101) [...23 remote chains...] -- 2:17:38
      4458000 -- [-1134.058] [...23 remote chains...] -- 2:17:36
      4459000 -- [-1135.679] [...23 remote chains...] -- 2:17:39
      4460000 -- (-1145.502) [...23 remote chains...] -- 2:17:37

      Average standard deviation of split frequencies: 0.008420

      4461000 -- (-1146.674) [...23 remote chains...] -- 2:17:35
      4462000 -- (-1135.480) [...23 remote chains...] -- 2:17:33
      4463000 -- (-1131.768) [...23 remote chains...] -- 2:17:36
      4464000 -- (-1137.437) [...23 remote chains...] -- 2:17:34
      4465000 -- (-1139.479) [...23 remote chains...] -- 2:17:38

      Average standard deviation of split frequencies: 0.008412

      4466000 -- (-1132.950) [...23 remote chains...] -- 2:17:35
      4467000 -- (-1163.788) [...23 remote chains...] -- 2:17:33
      4468000 -- (-1150.341) [...23 remote chains...] -- 2:17:37
      4469000 -- (-1155.960) [...23 remote chains...] -- 2:17:35
      4470000 -- (-1153.888) [...23 remote chains...] -- 2:17:32

      Average standard deviation of split frequencies: 0.008420

      4471000 -- (-1153.441) [...23 remote chains...] -- 2:17:30
      4472000 -- [-1143.931] [...23 remote chains...] -- 2:17:34
      4473000 -- (-1150.077) [...23 remote chains...] -- 2:17:32
      4474000 -- (-1152.586) [...23 remote chains...] -- 2:17:30
      4475000 -- (-1148.425) [...23 remote chains...] -- 2:17:33

      Average standard deviation of split frequencies: 0.008372

      4476000 -- (-1140.439) [...23 remote chains...] -- 2:17:31
      4477000 -- (-1155.578) [...23 remote chains...] -- 2:17:29
      4478000 -- (-1135.920) [...23 remote chains...] -- 2:17:32
      4479000 -- (-1141.765) [...23 remote chains...] -- 2:17:30
      4480000 -- [-1142.137] [...23 remote chains...] -- 2:17:28

      Average standard deviation of split frequencies: 0.008353

      4481000 -- (-1152.172) [...23 remote chains...] -- 2:17:31
      4482000 -- (-1132.635) [...23 remote chains...] -- 2:17:29
      4483000 -- (-1129.990) [...23 remote chains...] -- 2:17:27
      4484000 -- (-1137.253) [...23 remote chains...] -- 2:17:31
      4485000 -- (-1149.641) [...23 remote chains...] -- 2:17:28

      Average standard deviation of split frequencies: 0.008308

      4486000 -- [-1143.332] [...23 remote chains...] -- 2:17:26
      4487000 -- (-1165.321) [...23 remote chains...] -- 2:17:30
      4488000 -- (-1155.594) [...23 remote chains...] -- 2:17:28
      4489000 -- (-1150.771) [...23 remote chains...] -- 2:17:26
      4490000 -- (-1141.417) [...23 remote chains...] -- 2:17:23

      Average standard deviation of split frequencies: 0.008261

      4491000 -- (-1158.049) [...23 remote chains...] -- 2:17:27
      4492000 -- (-1156.503) [...23 remote chains...] -- 2:17:25
      4493000 -- (-1138.639) [...23 remote chains...] -- 2:17:23
      4494000 -- (-1150.161) [...23 remote chains...] -- 2:17:26
      4495000 -- (-1144.150) [...23 remote chains...] -- 2:17:24

      Average standard deviation of split frequencies: 0.008257

      4496000 -- (-1150.082) [...23 remote chains...] -- 2:17:22
      4497000 -- (-1158.866) [...23 remote chains...] -- 2:17:25
      4498000 -- (-1148.606) [...23 remote chains...] -- 2:17:23
      4499000 -- (-1132.936) [...23 remote chains...] -- 2:17:21
      4500000 -- [-1129.029] [...23 remote chains...] -- 2:17:25

      Average standard deviation of split frequencies: 0.008245

      4501000 -- [-1135.109] [...23 remote chains...] -- 2:17:22
      4502000 -- (-1146.805) [...23 remote chains...] -- 2:17:20
      4503000 -- (-1141.151) [...23 remote chains...] -- 2:17:24
      4504000 -- (-1143.790) [...23 remote chains...] -- 2:17:22
      4505000 -- (-1151.392) [...23 remote chains...] -- 2:17:19

      Average standard deviation of split frequencies: 0.008206

      4506000 -- [-1138.555] [...23 remote chains...] -- 2:17:17
      4507000 -- [-1140.280] [...23 remote chains...] -- 2:17:21
      4508000 -- (-1156.412) [...23 remote chains...] -- 2:17:19
      4509000 -- (-1140.373) [...23 remote chains...] -- 2:17:16
      4510000 -- (-1144.686) [...23 remote chains...] -- 2:17:20

      Average standard deviation of split frequencies: 0.008193

      4511000 -- (-1142.786) [...23 remote chains...] -- 2:17:18
      4512000 -- (-1127.217) [...23 remote chains...] -- 2:17:16
      4513000 -- [-1145.434] [...23 remote chains...] -- 2:17:19
      4514000 -- (-1134.671) [...23 remote chains...] -- 2:17:17
      4515000 -- (-1153.224) [...23 remote chains...] -- 2:17:15

      Average standard deviation of split frequencies: 0.008092

      4516000 -- (-1136.405) [...23 remote chains...] -- 2:17:18
      4517000 -- (-1133.287) [...23 remote chains...] -- 2:17:16
      4518000 -- [-1138.543] [...23 remote chains...] -- 2:17:14
      4519000 -- [-1136.634] [...23 remote chains...] -- 2:17:18
      4520000 -- (-1139.818) [...23 remote chains...] -- 2:17:15

      Average standard deviation of split frequencies: 0.008057

      4521000 -- (-1147.655) [...23 remote chains...] -- 2:17:13
      4522000 -- (-1138.829) [...23 remote chains...] -- 2:17:17
      4523000 -- (-1136.898) [...23 remote chains...] -- 2:17:15
      4524000 -- [-1138.655] [...23 remote chains...] -- 2:17:12
      4525000 -- (-1148.341) [...23 remote chains...] -- 2:17:10

      Average standard deviation of split frequencies: 0.008120

      4526000 -- (-1137.427) [...23 remote chains...] -- 2:17:14
      4527000 -- (-1155.800) [...23 remote chains...] -- 2:17:12
      4528000 -- (-1157.438) [...23 remote chains...] -- 2:17:10
      4529000 -- [-1145.411] [...23 remote chains...] -- 2:17:13
      4530000 -- (-1147.262) [...23 remote chains...] -- 2:17:11

      Average standard deviation of split frequencies: 0.008129

      4531000 -- (-1138.330) [...23 remote chains...] -- 2:17:09
      4532000 -- (-1151.272) [...23 remote chains...] -- 2:17:12
      4533000 -- (-1161.382) [...23 remote chains...] -- 2:17:10
      4534000 -- [-1152.789] [...23 remote chains...] -- 2:17:08
      4535000 -- (-1131.600) [...23 remote chains...] -- 2:17:11

      Average standard deviation of split frequencies: 0.008107

      4536000 -- (-1157.566) [...23 remote chains...] -- 2:17:09
      4537000 -- (-1149.456) [...23 remote chains...] -- 2:17:07
      4538000 -- (-1142.962) [...23 remote chains...] -- 2:17:11
      4539000 -- (-1145.789) [...23 remote chains...] -- 2:17:08
      4540000 -- (-1139.367) [...23 remote chains...] -- 2:17:06

      Average standard deviation of split frequencies: 0.008038

      4541000 -- (-1145.176) [...23 remote chains...] -- 2:17:10
      4542000 -- (-1134.359) [...23 remote chains...] -- 2:17:08
      4543000 -- (-1142.999) [...23 remote chains...] -- 2:17:06
      4544000 -- (-1138.906) [...23 remote chains...] -- 2:17:03
      4545000 -- (-1156.704) [...23 remote chains...] -- 2:17:07

      Average standard deviation of split frequencies: 0.007990

      4546000 -- (-1143.531) [...23 remote chains...] -- 2:17:05
      4547000 -- (-1144.841) [...23 remote chains...] -- 2:17:03
      4548000 -- (-1157.927) [...23 remote chains...] -- 2:17:06
      4549000 -- (-1141.458) [...23 remote chains...] -- 2:17:04
      4550000 -- (-1137.845) [...23 remote chains...] -- 2:17:02

      Average standard deviation of split frequencies: 0.007971

      4551000 -- (-1142.799) [...23 remote chains...] -- 2:17:05
      4552000 -- (-1136.508) [...23 remote chains...] -- 2:17:03
      4553000 -- (-1143.656) [...23 remote chains...] -- 2:17:01
      4554000 -- [-1139.957] [...23 remote chains...] -- 2:17:04
      4555000 -- (-1148.130) [...23 remote chains...] -- 2:17:02

      Average standard deviation of split frequencies: 0.007976

      4556000 -- (-1147.908) [...23 remote chains...] -- 2:17:00
      4557000 -- (-1145.193) [...23 remote chains...] -- 2:17:04
      4558000 -- (-1154.154) [...23 remote chains...] -- 2:17:02
      4559000 -- (-1135.524) [...23 remote chains...] -- 2:16:59
      4560000 -- (-1149.450) [...23 remote chains...] -- 2:17:03

      Average standard deviation of split frequencies: 0.007960

      4561000 -- (-1140.147) [...23 remote chains...] -- 2:17:01
      4562000 -- (-1134.934) [...23 remote chains...] -- 2:16:59
      4563000 -- (-1139.217) [...23 remote chains...] -- 2:17:02
      4564000 -- (-1145.855) [...23 remote chains...] -- 2:17:00
      4565000 -- (-1146.734) [...23 remote chains...] -- 2:16:58

      Average standard deviation of split frequencies: 0.007937

      4566000 -- (-1147.963) [...23 remote chains...] -- 2:17:01
      4567000 -- (-1134.290) [...23 remote chains...] -- 2:16:59
      4568000 -- (-1137.301) [...23 remote chains...] -- 2:16:57
      4569000 -- (-1149.532) [...23 remote chains...] -- 2:17:00
      4570000 -- (-1151.150) [...23 remote chains...] -- 2:16:58

      Average standard deviation of split frequencies: 0.007960

      4571000 -- [-1133.425] [...23 remote chains...] -- 2:16:56
      4572000 -- (-1146.861) [...23 remote chains...] -- 2:17:00
      4573000 -- (-1161.785) [...23 remote chains...] -- 2:16:58
      4574000 -- (-1148.731) [...23 remote chains...] -- 2:16:55
      4575000 -- (-1148.953) [...23 remote chains...] -- 2:16:59

      Average standard deviation of split frequencies: 0.007950

      4576000 -- (-1152.325) [...23 remote chains...] -- 2:16:57
      4577000 -- (-1150.771) [...23 remote chains...] -- 2:16:55
      4578000 -- [-1144.022] [...23 remote chains...] -- 2:16:58
      4579000 -- (-1151.551) [...23 remote chains...] -- 2:16:56
      4580000 -- (-1144.029) [...23 remote chains...] -- 2:16:54

      Average standard deviation of split frequencies: 0.008005

      4581000 -- (-1156.417) [...23 remote chains...] -- 2:16:57
      4582000 -- (-1140.256) [...23 remote chains...] -- 2:16:55
      4583000 -- (-1152.444) [...23 remote chains...] -- 2:16:53
      4584000 -- (-1134.548) [...23 remote chains...] -- 2:16:56
      4585000 -- (-1139.328) [...23 remote chains...] -- 2:16:54

      Average standard deviation of split frequencies: 0.007992

      4586000 -- (-1134.296) [...23 remote chains...] -- 2:16:52
      4587000 -- (-1134.247) [...23 remote chains...] -- 2:16:56
      4588000 -- (-1148.332) [...23 remote chains...] -- 2:16:54
      4589000 -- (-1131.385) [...23 remote chains...] -- 2:16:51
      4590000 -- (-1152.038) [...23 remote chains...] -- 2:16:49

      Average standard deviation of split frequencies: 0.007929

      4591000 -- (-1130.867) [...23 remote chains...] -- 2:16:53
      4592000 -- (-1137.381) [...23 remote chains...] -- 2:16:51
      4593000 -- (-1154.372) [...23 remote chains...] -- 2:16:49
      4594000 -- (-1149.621) [...23 remote chains...] -- 2:16:52
      4595000 -- (-1156.759) [...23 remote chains...] -- 2:16:50

      Average standard deviation of split frequencies: 0.007867

      4596000 -- [-1138.917] [...23 remote chains...] -- 2:16:48
      4597000 -- (-1135.506) [...23 remote chains...] -- 2:16:51
      4598000 -- [-1132.935] [...23 remote chains...] -- 2:16:49
      4599000 -- (-1143.469) [...23 remote chains...] -- 2:16:47
      4600000 -- (-1138.729) [...23 remote chains...] -- 2:16:50

      Average standard deviation of split frequencies: 0.007800

      4601000 -- (-1156.447) [...23 remote chains...] -- 2:16:48
      4602000 -- (-1151.005) [...23 remote chains...] -- 2:16:46
      4603000 -- (-1153.749) [...23 remote chains...] -- 2:16:50
      4604000 -- (-1146.213) [...23 remote chains...] -- 2:16:47
      4605000 -- (-1146.079) [...23 remote chains...] -- 2:16:45

      Average standard deviation of split frequencies: 0.007828

      4606000 -- (-1157.381) [...23 remote chains...] -- 2:16:49
      4607000 -- (-1143.002) [...23 remote chains...] -- 2:16:47
      4608000 -- (-1140.304) [...23 remote chains...] -- 2:16:45
      4609000 -- (-1149.064) [...23 remote chains...] -- 2:16:48
      4610000 -- (-1138.240) [...23 remote chains...] -- 2:16:46

      Average standard deviation of split frequencies: 0.007775

      4611000 -- (-1147.561) [...23 remote chains...] -- 2:16:44
      4612000 -- (-1158.650) [...23 remote chains...] -- 2:16:47
      4613000 -- [-1135.031] [...23 remote chains...] -- 2:16:45
      4614000 -- (-1148.198) [...23 remote chains...] -- 2:16:43
      4615000 -- (-1152.222) [...23 remote chains...] -- 2:16:46

      Average standard deviation of split frequencies: 0.007767

      4616000 -- (-1146.004) [...23 remote chains...] -- 2:16:44
      4617000 -- [-1132.399] [...23 remote chains...] -- 2:16:42
      4618000 -- [-1146.989] [...23 remote chains...] -- 2:16:46
      4619000 -- (-1148.469) [...23 remote chains...] -- 2:16:43
      4620000 -- (-1145.903) [...23 remote chains...] -- 2:16:41

      Average standard deviation of split frequencies: 0.007716

      4621000 -- (-1148.314) [...23 remote chains...] -- 2:16:45
      4622000 -- (-1147.633) [...23 remote chains...] -- 2:16:43
      4623000 -- (-1145.049) [...23 remote chains...] -- 2:16:41
      4624000 -- [-1153.390] [...23 remote chains...] -- 2:16:44
      4625000 -- (-1147.919) [...23 remote chains...] -- 2:16:42

      Average standard deviation of split frequencies: 0.007674

      4626000 -- [-1140.727] [...23 remote chains...] -- 2:16:40
      4627000 -- [-1151.622] [...23 remote chains...] -- 2:16:43
      4628000 -- (-1139.867) [...23 remote chains...] -- 2:16:41
      4629000 -- (-1143.795) [...23 remote chains...] -- 2:16:39
      4630000 -- [-1145.240] [...23 remote chains...] -- 2:16:42

      Average standard deviation of split frequencies: 0.007634

      4631000 -- (-1133.776) [...23 remote chains...] -- 2:16:40
      4632000 -- (-1141.598) [...23 remote chains...] -- 2:16:38
      4633000 -- (-1140.385) [...23 remote chains...] -- 2:16:41
      4634000 -- (-1147.425) [...23 remote chains...] -- 2:16:39
      4635000 -- (-1150.647) [...23 remote chains...] -- 2:16:37

      Average standard deviation of split frequencies: 0.007642

      4636000 -- (-1147.873) [...23 remote chains...] -- 2:16:41
      4637000 -- (-1150.520) [...23 remote chains...] -- 2:16:39
      4638000 -- (-1145.792) [...23 remote chains...] -- 2:16:36
      4639000 -- (-1146.240) [...23 remote chains...] -- 2:16:40
      4640000 -- (-1137.253) [...23 remote chains...] -- 2:16:38

      Average standard deviation of split frequencies: 0.007689

      4641000 -- [-1129.739] [...23 remote chains...] -- 2:16:36
      4642000 -- [-1141.652] [...23 remote chains...] -- 2:16:39
      4643000 -- (-1138.186) [...23 remote chains...] -- 2:16:37
      4644000 -- [-1136.308] [...23 remote chains...] -- 2:16:35
      4645000 -- [-1127.969] [...23 remote chains...] -- 2:16:38

      Average standard deviation of split frequencies: 0.007716

      4646000 -- (-1137.775) [...23 remote chains...] -- 2:16:36
      4647000 -- (-1156.418) [...23 remote chains...] -- 2:16:34
      4648000 -- (-1152.243) [...23 remote chains...] -- 2:16:32
      4649000 -- (-1139.336) [...23 remote chains...] -- 2:16:35
      4650000 -- (-1147.858) [...23 remote chains...] -- 2:16:33

      Average standard deviation of split frequencies: 0.007649

      4651000 -- (-1155.523) [...23 remote chains...] -- 2:16:37
      4652000 -- (-1135.398) [...23 remote chains...] -- 2:16:35
      4653000 -- (-1142.893) [...23 remote chains...] -- 2:16:32
      4654000 -- [-1148.818] [...23 remote chains...] -- 2:16:36
      4655000 -- (-1151.369) [...23 remote chains...] -- 2:16:34

      Average standard deviation of split frequencies: 0.007642

      4656000 -- [-1142.954] [...23 remote chains...] -- 2:16:32
      4657000 -- [-1141.571] [...23 remote chains...] -- 2:16:35
      4658000 -- [-1149.412] [...23 remote chains...] -- 2:16:33
      4659000 -- (-1145.768) [...23 remote chains...] -- 2:16:31
      4660000 -- (-1134.902) [...23 remote chains...] -- 2:16:34

      Average standard deviation of split frequencies: 0.007587

      4661000 -- (-1143.221) [...23 remote chains...] -- 2:16:32
      4662000 -- (-1129.925) [...23 remote chains...] -- 2:16:30
      4663000 -- [-1138.049] [...23 remote chains...] -- 2:16:33
      4664000 -- (-1141.908) [...23 remote chains...] -- 2:16:31
      4665000 -- (-1134.158) [...23 remote chains...] -- 2:16:29

      Average standard deviation of split frequencies: 0.007624

      4666000 -- (-1143.384) [...23 remote chains...] -- 2:16:27
      4667000 -- (-1145.151) [...23 remote chains...] -- 2:16:31
      4668000 -- (-1147.603) [...23 remote chains...] -- 2:16:28
      4669000 -- (-1158.059) [...23 remote chains...] -- 2:16:26
      4670000 -- [-1147.624] [...23 remote chains...] -- 2:16:30

      Average standard deviation of split frequencies: 0.007638

      4671000 -- [-1143.039] [...23 remote chains...] -- 2:16:28
      4672000 -- (-1141.029) [...23 remote chains...] -- 2:16:26
      4673000 -- (-1147.116) [...23 remote chains...] -- 2:16:29
      4674000 -- (-1150.786) [...23 remote chains...] -- 2:16:27
      4675000 -- (-1143.401) [...23 remote chains...] -- 2:16:25

      Average standard deviation of split frequencies: 0.007661

      4676000 -- (-1145.557) [...23 remote chains...] -- 2:16:28
      4677000 -- (-1141.840) [...23 remote chains...] -- 2:16:26
      4678000 -- (-1154.911) [...23 remote chains...] -- 2:16:24
      4679000 -- (-1163.619) [...23 remote chains...] -- 2:16:27
      4680000 -- (-1156.663) [...23 remote chains...] -- 2:16:25

      Average standard deviation of split frequencies: 0.007670

      4681000 -- (-1144.929) [...23 remote chains...] -- 2:16:23
      4682000 -- (-1141.991) [...23 remote chains...] -- 2:16:26
      4683000 -- (-1148.460) [...23 remote chains...] -- 2:16:24
      4684000 -- (-1132.674) [...23 remote chains...] -- 2:16:22
      4685000 -- [-1141.110] [...23 remote chains...] -- 2:16:26

      Average standard deviation of split frequencies: 0.007655

      4686000 -- (-1152.145) [...23 remote chains...] -- 2:16:24
      4687000 -- (-1150.569) [...23 remote chains...] -- 2:16:22
      4688000 -- [-1156.619] [...23 remote chains...] -- 2:16:25
      4689000 -- [-1148.987] [...23 remote chains...] -- 2:16:23
      4690000 -- [-1151.720] [...23 remote chains...] -- 2:16:21

      Average standard deviation of split frequencies: 0.007674

      4691000 -- (-1153.751) [...23 remote chains...] -- 2:16:24
      4692000 -- (-1142.955) [...23 remote chains...] -- 2:16:22
      4693000 -- (-1134.803) [...23 remote chains...] -- 2:16:20
      4694000 -- (-1146.901) [...23 remote chains...] -- 2:16:18
      4695000 -- (-1157.811) [...23 remote chains...] -- 2:16:21

      Average standard deviation of split frequencies: 0.007746

      4696000 -- (-1148.586) [...23 remote chains...] -- 2:16:19
      4697000 -- [-1129.676] [...23 remote chains...] -- 2:16:17
      4698000 -- [-1128.014] [...23 remote chains...] -- 2:16:20
      4699000 -- (-1148.478) [...23 remote chains...] -- 2:16:18
      4700000 -- (-1136.638) [...23 remote chains...] -- 2:16:16

      Average standard deviation of split frequencies: 0.007693

      4701000 -- (-1145.440) [...23 remote chains...] -- 2:16:20
      4702000 -- (-1153.260) [...23 remote chains...] -- 2:16:18
      4703000 -- (-1138.180) [...23 remote chains...] -- 2:16:15
      4704000 -- (-1133.024) [...23 remote chains...] -- 2:16:19
      4705000 -- (-1142.757) [...23 remote chains...] -- 2:16:17

      Average standard deviation of split frequencies: 0.007670

      4706000 -- (-1152.005) [...23 remote chains...] -- 2:16:15
      4707000 -- (-1162.256) [...23 remote chains...] -- 2:16:18
      4708000 -- (-1144.350) [...23 remote chains...] -- 2:16:16
      4709000 -- (-1140.924) [...23 remote chains...] -- 2:16:14
      4710000 -- (-1168.230) [...23 remote chains...] -- 2:16:17

      Average standard deviation of split frequencies: 0.007729

      4711000 -- (-1161.221) [...23 remote chains...] -- 2:16:15
      4712000 -- (-1164.201) [...23 remote chains...] -- 2:16:13
      4713000 -- (-1143.523) [...23 remote chains...] -- 2:16:16
      4714000 -- (-1137.178) [...23 remote chains...] -- 2:16:14
      4715000 -- (-1134.797) [...23 remote chains...] -- 2:16:12

      Average standard deviation of split frequencies: 0.007701

      4716000 -- [-1138.339] [...23 remote chains...] -- 2:16:16
      4717000 -- (-1131.340) [...23 remote chains...] -- 2:16:13
      4718000 -- (-1155.163) [...23 remote chains...] -- 2:16:11
      4719000 -- [-1133.944] [...23 remote chains...] -- 2:16:09
      4720000 -- [-1138.052] [...23 remote chains...] -- 2:16:13

      Average standard deviation of split frequencies: 0.007722

      4721000 -- [-1143.076] [...23 remote chains...] -- 2:16:11
      4722000 -- (-1148.655) [...23 remote chains...] -- 2:16:09
      4723000 -- (-1142.602) [...23 remote chains...] -- 2:16:12
      4724000 -- (-1156.788) [...23 remote chains...] -- 2:16:10
      4725000 -- (-1159.603) [...23 remote chains...] -- 2:16:08

      Average standard deviation of split frequencies: 0.007736

      4726000 -- [-1140.929] [...23 remote chains...] -- 2:16:11
      4727000 -- (-1137.177) [...23 remote chains...] -- 2:16:09
      4728000 -- (-1129.639) [...23 remote chains...] -- 2:16:07
      4729000 -- (-1148.704) [...23 remote chains...] -- 2:16:10
      4730000 -- (-1139.489) [...23 remote chains...] -- 2:16:08

      Average standard deviation of split frequencies: 0.007759

      4731000 -- (-1137.066) [...23 remote chains...] -- 2:16:06
      4732000 -- (-1134.654) [...23 remote chains...] -- 2:16:09
      4733000 -- (-1139.064) [...23 remote chains...] -- 2:16:07
      4734000 -- (-1142.937) [...23 remote chains...] -- 2:16:05
      4735000 -- (-1142.703) [...23 remote chains...] -- 2:16:09

      Average standard deviation of split frequencies: 0.007758

      4736000 -- [-1151.236] [...23 remote chains...] -- 2:16:07
      4737000 -- [-1144.747] [...23 remote chains...] -- 2:16:05
      4738000 -- [-1137.850] [...23 remote chains...] -- 2:16:08
      4739000 -- (-1144.468) [...23 remote chains...] -- 2:16:06
      4740000 -- [-1141.137] [...23 remote chains...] -- 2:16:04

      Average standard deviation of split frequencies: 0.007739

      4741000 -- (-1147.158) [...23 remote chains...] -- 2:16:07
      4742000 -- [-1146.273] [...23 remote chains...] -- 2:16:05
      4743000 -- (-1150.717) [...23 remote chains...] -- 2:16:03
      4744000 -- (-1140.882) [...23 remote chains...] -- 2:16:06
      4745000 -- (-1149.455) [...23 remote chains...] -- 2:16:04

      Average standard deviation of split frequencies: 0.007745

      4746000 -- (-1154.097) [...23 remote chains...] -- 2:16:02
      4747000 -- (-1146.545) [...23 remote chains...] -- 2:16:05
      4748000 -- (-1144.965) [...23 remote chains...] -- 2:16:03
      4749000 -- (-1148.846) [...23 remote chains...] -- 2:16:01
      4750000 -- (-1137.617) [...23 remote chains...] -- 2:16:05

      Average standard deviation of split frequencies: 0.007707

      4751000 -- (-1141.110) [...23 remote chains...] -- 2:16:03
      4752000 -- [-1133.198] [...23 remote chains...] -- 2:16:00
      4753000 -- (-1142.396) [...23 remote chains...] -- 2:16:04
      4754000 -- (-1134.204) [...23 remote chains...] -- 2:16:02
      4755000 -- (-1141.627) [...23 remote chains...] -- 2:16:00

      Average standard deviation of split frequencies: 0.007694

      4756000 -- [-1142.747] [...23 remote chains...] -- 2:16:03
      4757000 -- (-1154.075) [...23 remote chains...] -- 2:16:01
      4758000 -- [-1147.982] [...23 remote chains...] -- 2:15:59
      4759000 -- (-1162.111) [...23 remote chains...] -- 2:16:02
      4760000 -- (-1150.437) [...23 remote chains...] -- 2:16:00

      Average standard deviation of split frequencies: 0.007702

      4761000 -- (-1151.560) [...23 remote chains...] -- 2:15:58
      4762000 -- (-1157.371) [...23 remote chains...] -- 2:15:56
      4763000 -- (-1148.303) [...23 remote chains...] -- 2:15:59
      4764000 -- (-1147.688) [...23 remote chains...] -- 2:15:57
      4765000 -- [-1132.992] [...23 remote chains...] -- 2:15:55

      Average standard deviation of split frequencies: 0.007706

      4766000 -- (-1150.712) [...23 remote chains...] -- 2:15:58
      4767000 -- (-1138.301) [...23 remote chains...] -- 2:15:56
      4768000 -- (-1155.775) [...23 remote chains...] -- 2:15:54
      4769000 -- (-1145.235) [...23 remote chains...] -- 2:15:58
      4770000 -- (-1131.027) [...23 remote chains...] -- 2:15:56

      Average standard deviation of split frequencies: 0.007703

      4771000 -- (-1125.649) [...23 remote chains...] -- 2:15:54
      4772000 -- (-1134.003) [...23 remote chains...] -- 2:15:57
      4773000 -- [-1131.034] [...23 remote chains...] -- 2:15:55
      4774000 -- (-1127.943) [...23 remote chains...] -- 2:15:53
      4775000 -- (-1145.063) [...23 remote chains...] -- 2:15:56

      Average standard deviation of split frequencies: 0.007680

      4776000 -- (-1137.674) [...23 remote chains...] -- 2:15:54
      4777000 -- (-1137.380) [...23 remote chains...] -- 2:15:52
      4778000 -- (-1136.183) [...23 remote chains...] -- 2:15:55
      4779000 -- [-1138.078] [...23 remote chains...] -- 2:15:53
      4780000 -- (-1130.949) [...23 remote chains...] -- 2:15:51

      Average standard deviation of split frequencies: 0.007576

      4781000 -- (-1147.857) [...23 remote chains...] -- 2:15:54
      4782000 -- (-1147.564) [...23 remote chains...] -- 2:15:52
      4783000 -- [-1129.252] [...23 remote chains...] -- 2:15:50
      4784000 -- (-1156.683) [...23 remote chains...] -- 2:15:48
      4785000 -- (-1156.527) [...23 remote chains...] -- 2:15:52

      Average standard deviation of split frequencies: 0.007554

      4786000 -- [-1134.087] [...23 remote chains...] -- 2:15:50
      4787000 -- (-1147.606) [...23 remote chains...] -- 2:15:48
      4788000 -- (-1148.558) [...23 remote chains...] -- 2:15:51
      4789000 -- (-1140.733) [...23 remote chains...] -- 2:15:49
      4790000 -- (-1145.981) [...23 remote chains...] -- 2:15:47

      Average standard deviation of split frequencies: 0.007581

      4791000 -- (-1145.604) [...23 remote chains...] -- 2:15:50
      4792000 -- [-1139.966] [...23 remote chains...] -- 2:15:48
      4793000 -- (-1151.608) [...23 remote chains...] -- 2:15:46
      4794000 -- (-1145.086) [...23 remote chains...] -- 2:15:49
      4795000 -- (-1157.694) [...23 remote chains...] -- 2:15:47

      Average standard deviation of split frequencies: 0.007664

      4796000 -- (-1138.780) [...23 remote chains...] -- 2:15:45
      4797000 -- (-1141.217) [...23 remote chains...] -- 2:15:48
      4798000 -- (-1137.568) [...23 remote chains...] -- 2:15:46
      4799000 -- (-1141.161) [...23 remote chains...] -- 2:15:44
      4800000 -- (-1149.462) [...23 remote chains...] -- 2:15:48

      Average standard deviation of split frequencies: 0.007614

      4801000 -- (-1143.371) [...23 remote chains...] -- 2:15:45
      4802000 -- (-1143.205) [...23 remote chains...] -- 2:15:43
      4803000 -- (-1129.757) [...23 remote chains...] -- 2:15:47
      4804000 -- (-1145.407) [...23 remote chains...] -- 2:15:45
      4805000 -- (-1131.513) [...23 remote chains...] -- 2:15:43

      Average standard deviation of split frequencies: 0.007602

      4806000 -- [-1154.875] [...23 remote chains...] -- 2:15:46
      4807000 -- (-1142.923) [...23 remote chains...] -- 2:15:44
      4808000 -- (-1156.610) [...23 remote chains...] -- 2:15:42
      4809000 -- (-1137.856) [...23 remote chains...] -- 2:15:45
      4810000 -- (-1148.342) [...23 remote chains...] -- 2:15:43

      Average standard deviation of split frequencies: 0.007644

      4811000 -- (-1136.878) [...23 remote chains...] -- 2:15:41
      4812000 -- (-1136.142) [...23 remote chains...] -- 2:15:44
      4813000 -- [-1133.353] [...23 remote chains...] -- 2:15:42
      4814000 -- (-1135.726) [...23 remote chains...] -- 2:15:40
      4815000 -- [-1139.450] [...23 remote chains...] -- 2:15:43

      Average standard deviation of split frequencies: 0.007675

      4816000 -- (-1137.182) [...23 remote chains...] -- 2:15:41
      4817000 -- (-1149.605) [...23 remote chains...] -- 2:15:39
      4818000 -- (-1136.704) [...23 remote chains...] -- 2:15:43
      4819000 -- (-1144.334) [...23 remote chains...] -- 2:15:41
      4820000 -- (-1135.861) [...23 remote chains...] -- 2:15:39

      Average standard deviation of split frequencies: 0.007635

      4821000 -- (-1131.100) [...23 remote chains...] -- 2:15:42
      4822000 -- [-1142.457] [...23 remote chains...] -- 2:15:40
      4823000 -- (-1136.865) [...23 remote chains...] -- 2:15:38
      4824000 -- (-1151.602) [...23 remote chains...] -- 2:15:41
      4825000 -- (-1143.141) [...23 remote chains...] -- 2:15:39

      Average standard deviation of split frequencies: 0.007648

      4826000 -- (-1141.362) [...23 remote chains...] -- 2:15:37
      4827000 -- (-1147.971) [...23 remote chains...] -- 2:15:40
      4828000 -- (-1139.679) [...23 remote chains...] -- 2:15:38
      4829000 -- (-1161.260) [...23 remote chains...] -- 2:15:36
      4830000 -- (-1154.610) [...23 remote chains...] -- 2:15:39

      Average standard deviation of split frequencies: 0.007628

      4831000 -- [-1142.669] [...23 remote chains...] -- 2:15:37
      4832000 -- (-1148.639) [...23 remote chains...] -- 2:15:35
      4833000 -- [-1157.394] [...23 remote chains...] -- 2:15:39
      4834000 -- (-1155.264) [...23 remote chains...] -- 2:15:37
      4835000 -- (-1141.698) [...23 remote chains...] -- 2:15:35

      Average standard deviation of split frequencies: 0.007670

      4836000 -- (-1143.418) [...23 remote chains...] -- 2:15:38
      4837000 -- [-1138.756] [...23 remote chains...] -- 2:15:36
      4838000 -- (-1141.438) [...23 remote chains...] -- 2:15:34
      4839000 -- (-1139.371) [...23 remote chains...] -- 2:15:37
      4840000 -- (-1143.595) [...23 remote chains...] -- 2:15:35

      Average standard deviation of split frequencies: 0.007659

      4841000 -- (-1154.610) [...23 remote chains...] -- 2:15:33
      4842000 -- (-1148.506) [...23 remote chains...] -- 2:15:36
      4843000 -- (-1138.136) [...23 remote chains...] -- 2:15:34
      4844000 -- (-1137.759) [...23 remote chains...] -- 2:15:32
      4845000 -- (-1153.676) [...23 remote chains...] -- 2:15:35

      Average standard deviation of split frequencies: 0.007701

      4846000 -- (-1151.245) [...23 remote chains...] -- 2:15:33
      4847000 -- (-1135.634) [...23 remote chains...] -- 2:15:31
      4848000 -- (-1141.053) [...23 remote chains...] -- 2:15:34
      4849000 -- (-1142.706) [...23 remote chains...] -- 2:15:32
      4850000 -- (-1142.234) [...23 remote chains...] -- 2:15:30

      Average standard deviation of split frequencies: 0.007707

      4851000 -- (-1153.228) [...23 remote chains...] -- 2:15:34
      4852000 -- (-1150.244) [...23 remote chains...] -- 2:15:32
      4853000 -- (-1170.551) [...23 remote chains...] -- 2:15:30
      4854000 -- (-1151.335) [...23 remote chains...] -- 2:15:33
      4855000 -- (-1141.751) [...23 remote chains...] -- 2:15:31

      Average standard deviation of split frequencies: 0.007723

      4856000 -- (-1163.671) [...23 remote chains...] -- 2:15:29
      4857000 -- (-1155.679) [...23 remote chains...] -- 2:15:32
      4858000 -- (-1145.815) [...23 remote chains...] -- 2:15:30
      4859000 -- (-1144.497) [...23 remote chains...] -- 2:15:28
      4860000 -- (-1144.358) [...23 remote chains...] -- 2:15:31

      Average standard deviation of split frequencies: 0.007686

      4861000 -- (-1140.641) [...23 remote chains...] -- 2:15:29
      4862000 -- (-1139.165) [...23 remote chains...] -- 2:15:27
      4863000 -- (-1154.949) [...23 remote chains...] -- 2:15:30
      4864000 -- (-1155.582) [...23 remote chains...] -- 2:15:28
      4865000 -- (-1147.793) [...23 remote chains...] -- 2:15:26

      Average standard deviation of split frequencies: 0.007604

      4866000 -- (-1153.152) [...23 remote chains...] -- 2:15:30
      4867000 -- (-1145.930) [...23 remote chains...] -- 2:15:28
      4868000 -- (-1161.707) [...23 remote chains...] -- 2:15:26
      4869000 -- (-1132.640) [...23 remote chains...] -- 2:15:29
      4870000 -- (-1157.594) [...23 remote chains...] -- 2:15:27

      Average standard deviation of split frequencies: 0.007557

      4871000 -- (-1153.778) [...23 remote chains...] -- 2:15:25
      4872000 -- [-1144.894] [...23 remote chains...] -- 2:15:28
      4873000 -- (-1133.607) [...23 remote chains...] -- 2:15:26
      4874000 -- (-1146.719) [...23 remote chains...] -- 2:15:24
      4875000 -- (-1143.436) [...23 remote chains...] -- 2:15:27

      Average standard deviation of split frequencies: 0.007554

      4876000 -- (-1150.537) [...23 remote chains...] -- 2:15:25
      4877000 -- (-1140.139) [...23 remote chains...] -- 2:15:23
      4878000 -- (-1158.251) [...23 remote chains...] -- 2:15:26
      4879000 -- (-1152.262) [...23 remote chains...] -- 2:15:24
      4880000 -- (-1144.766) [...23 remote chains...] -- 2:15:22

      Average standard deviation of split frequencies: 0.007526

      4881000 -- (-1135.601) [...23 remote chains...] -- 2:15:25
      4882000 -- (-1152.878) [...23 remote chains...] -- 2:15:23
      4883000 -- [-1126.774] [...23 remote chains...] -- 2:15:22
      4884000 -- [-1137.102] [...23 remote chains...] -- 2:15:25
      4885000 -- [-1148.718] [...23 remote chains...] -- 2:15:23

      Average standard deviation of split frequencies: 0.007579

      4886000 -- (-1151.802) [...23 remote chains...] -- 2:15:21
      4887000 -- (-1135.492) [...23 remote chains...] -- 2:15:24
      4888000 -- (-1145.876) [...23 remote chains...] -- 2:15:22
      4889000 -- (-1152.497) [...23 remote chains...] -- 2:15:20
      4890000 -- (-1157.212) [...23 remote chains...] -- 2:15:23

      Average standard deviation of split frequencies: 0.007621

      4891000 -- (-1142.054) [...23 remote chains...] -- 2:15:21
      4892000 -- (-1142.786) [...23 remote chains...] -- 2:15:19
      4893000 -- (-1137.470) [...23 remote chains...] -- 2:15:22
      4894000 -- (-1158.968) [...23 remote chains...] -- 2:15:20
      4895000 -- (-1148.399) [...23 remote chains...] -- 2:15:18

      Average standard deviation of split frequencies: 0.007621

      4896000 -- (-1144.503) [...23 remote chains...] -- 2:15:21
      4897000 -- (-1153.383) [...23 remote chains...] -- 2:15:19
      4898000 -- (-1154.318) [...23 remote chains...] -- 2:15:17
      4899000 -- (-1151.874) [...23 remote chains...] -- 2:15:21
      4900000 -- [-1144.646] [...23 remote chains...] -- 2:15:19

      Average standard deviation of split frequencies: 0.007584

      4901000 -- (-1133.806) [...23 remote chains...] -- 2:15:17
      4902000 -- (-1142.707) [...23 remote chains...] -- 2:15:20
      4903000 -- (-1145.296) [...23 remote chains...] -- 2:15:18
      4904000 -- (-1142.610) [...23 remote chains...] -- 2:15:16
      4905000 -- (-1138.278) [...23 remote chains...] -- 2:15:14

      Average standard deviation of split frequencies: 0.007536

      4906000 -- (-1135.877) [...23 remote chains...] -- 2:15:17
      4907000 -- (-1146.318) [...23 remote chains...] -- 2:15:15
      4908000 -- (-1145.399) [...23 remote chains...] -- 2:15:13
      4909000 -- (-1158.614) [...23 remote chains...] -- 2:15:16
      4910000 -- (-1137.262) [...23 remote chains...] -- 2:15:14

      Average standard deviation of split frequencies: 0.007504

      4911000 -- (-1149.866) [...23 remote chains...] -- 2:15:12
      4912000 -- (-1140.410) [...23 remote chains...] -- 2:15:15
      4913000 -- (-1147.312) [...23 remote chains...] -- 2:15:13
      4914000 -- (-1115.487) [...23 remote chains...] -- 2:15:11
      4915000 -- (-1135.507) [...23 remote chains...] -- 2:15:14

      Average standard deviation of split frequencies: 0.007435

      4916000 -- [-1136.575] [...23 remote chains...] -- 2:15:13
      4917000 -- (-1141.524) [...23 remote chains...] -- 2:15:11
      4918000 -- (-1153.652) [...23 remote chains...] -- 2:15:14
      4919000 -- (-1156.689) [...23 remote chains...] -- 2:15:12
      4920000 -- (-1152.730) [...23 remote chains...] -- 2:15:10

      Average standard deviation of split frequencies: 0.007408

      4921000 -- (-1148.158) [...23 remote chains...] -- 2:15:13
      4922000 -- (-1151.994) [...23 remote chains...] -- 2:15:11
      4923000 -- (-1144.593) [...23 remote chains...] -- 2:15:09
      4924000 -- [-1134.047] [...23 remote chains...] -- 2:15:07
      4925000 -- (-1149.102) [...23 remote chains...] -- 2:15:10

      Average standard deviation of split frequencies: 0.007373

      4926000 -- (-1150.283) [...23 remote chains...] -- 2:15:08
      4927000 -- (-1141.860) [...23 remote chains...] -- 2:15:06
      4928000 -- (-1163.325) [...23 remote chains...] -- 2:15:09
      4929000 -- (-1139.665) [...23 remote chains...] -- 2:15:07
      4930000 -- (-1136.498) [...23 remote chains...] -- 2:15:05

      Average standard deviation of split frequencies: 0.007346

      4931000 -- (-1145.475) [...23 remote chains...] -- 2:15:08
      4932000 -- (-1151.183) [...23 remote chains...] -- 2:15:06
      4933000 -- (-1145.622) [...23 remote chains...] -- 2:15:10
      4934000 -- (-1132.653) [...23 remote chains...] -- 2:15:08
      4935000 -- (-1136.878) [...23 remote chains...] -- 2:15:06

      Average standard deviation of split frequencies: 0.007403

      4936000 -- (-1136.898) [...23 remote chains...] -- 2:15:04
      4937000 -- (-1148.931) [...23 remote chains...] -- 2:15:07
      4938000 -- (-1140.628) [...23 remote chains...] -- 2:15:05
      4939000 -- (-1139.417) [...23 remote chains...] -- 2:15:03
      4940000 -- (-1135.036) [...23 remote chains...] -- 2:15:06

      Average standard deviation of split frequencies: 0.007381

      4941000 -- [-1147.822] [...23 remote chains...] -- 2:15:04
      4942000 -- (-1140.931) [...23 remote chains...] -- 2:15:02
      4943000 -- (-1151.839) [...23 remote chains...] -- 2:15:05
      4944000 -- (-1143.021) [...23 remote chains...] -- 2:15:03
      4945000 -- (-1138.240) [...23 remote chains...] -- 2:15:01

      Average standard deviation of split frequencies: 0.007342

      4946000 -- (-1141.157) [...23 remote chains...] -- 2:15:04
      4947000 -- (-1140.204) [...23 remote chains...] -- 2:15:02
      4948000 -- (-1139.908) [...23 remote chains...] -- 2:15:00
      4949000 -- (-1134.493) [...23 remote chains...] -- 2:14:58
      4950000 -- (-1134.320) [...23 remote chains...] -- 2:15:02

      Average standard deviation of split frequencies: 0.007264

      4951000 -- [-1132.971] [...23 remote chains...] -- 2:15:00
      4952000 -- (-1143.910) [...23 remote chains...] -- 2:14:58
      4953000 -- (-1149.520) [...23 remote chains...] -- 2:15:01
      4954000 -- (-1182.847) [...23 remote chains...] -- 2:14:59
      4955000 -- (-1140.717) [...23 remote chains...] -- 2:14:57

      Average standard deviation of split frequencies: 0.007226

      4956000 -- (-1143.887) [...23 remote chains...] -- 2:15:00
      4957000 -- (-1136.392) [...23 remote chains...] -- 2:14:58
      4958000 -- [-1141.332] [...23 remote chains...] -- 2:14:56
      4959000 -- (-1143.134) [...23 remote chains...] -- 2:14:59
      4960000 -- (-1142.676) [...23 remote chains...] -- 2:14:57

      Average standard deviation of split frequencies: 0.007226

      4961000 -- [-1132.451] [...23 remote chains...] -- 2:14:55
      4962000 -- (-1147.546) [...23 remote chains...] -- 2:14:58
      4963000 -- (-1154.233) [...23 remote chains...] -- 2:14:56
      4964000 -- (-1151.122) [...23 remote chains...] -- 2:14:54
      4965000 -- (-1150.728) [...23 remote chains...] -- 2:14:57

      Average standard deviation of split frequencies: 0.007247

      4966000 -- (-1127.667) [...23 remote chains...] -- 2:14:55
      4967000 -- (-1145.460) [...23 remote chains...] -- 2:14:54
      4968000 -- [-1153.718] [...23 remote chains...] -- 2:14:57
      4969000 -- (-1137.800) [...23 remote chains...] -- 2:14:55
      4970000 -- [-1163.597] [...23 remote chains...] -- 2:14:53

      Average standard deviation of split frequencies: 0.007227

      4971000 -- (-1160.389) [...23 remote chains...] -- 2:14:56
      4972000 -- (-1154.111) [...23 remote chains...] -- 2:14:54
      4973000 -- (-1161.547) [...23 remote chains...] -- 2:14:52
      4974000 -- (-1144.523) [...23 remote chains...] -- 2:14:50
      4975000 -- (-1153.556) [...23 remote chains...] -- 2:14:53

      Average standard deviation of split frequencies: 0.007275

      4976000 -- (-1149.854) [...23 remote chains...] -- 2:14:51
      4977000 -- (-1134.537) [...23 remote chains...] -- 2:14:49
      4978000 -- (-1147.775) [...23 remote chains...] -- 2:14:52
      4979000 -- (-1148.028) [...23 remote chains...] -- 2:14:50
      4980000 -- (-1129.751) [...23 remote chains...] -- 2:14:48

      Average standard deviation of split frequencies: 0.007294

      4981000 -- (-1140.443) [...23 remote chains...] -- 2:14:51
      4982000 -- (-1130.907) [...23 remote chains...] -- 2:14:49
      4983000 -- (-1134.674) [...23 remote chains...] -- 2:14:47
      4984000 -- (-1145.023) [...23 remote chains...] -- 2:14:51
      4985000 -- (-1146.575) [...23 remote chains...] -- 2:14:49

      Average standard deviation of split frequencies: 0.007300

      4986000 -- (-1152.924) [...23 remote chains...] -- 2:14:47
      4987000 -- (-1139.697) [...23 remote chains...] -- 2:14:50
      4988000 -- (-1142.734) [...23 remote chains...] -- 2:14:48
      4989000 -- (-1130.115) [...23 remote chains...] -- 2:14:46
      4990000 -- (-1129.002) [...23 remote chains...] -- 2:14:49

      Average standard deviation of split frequencies: 0.007278

      4991000 -- (-1141.820) [...23 remote chains...] -- 2:14:47
      4992000 -- [-1133.028] [...23 remote chains...] -- 2:14:45
      4993000 -- (-1143.365) [...23 remote chains...] -- 2:14:48
      4994000 -- (-1147.233) [...23 remote chains...] -- 2:14:46
      4995000 -- (-1153.424) [...23 remote chains...] -- 2:14:44

      Average standard deviation of split frequencies: 0.007254

      4996000 -- (-1153.673) [...23 remote chains...] -- 2:14:47
      4997000 -- (-1159.888) [...23 remote chains...] -- 2:14:45
      4998000 -- (-1158.969) [...23 remote chains...] -- 2:14:43
      4999000 -- (-1139.957) [...23 remote chains...] -- 2:14:46
      5000000 -- [-1147.369] [...23 remote chains...] -- 2:14:45

      Average standard deviation of split frequencies: 0.007239

      5001000 -- (-1132.116) [...23 remote chains...] -- 2:14:43
      5002000 -- (-1132.282) [...23 remote chains...] -- 2:14:46
      5003000 -- (-1139.926) [...23 remote chains...] -- 2:14:44
      5004000 -- (-1145.632) [...23 remote chains...] -- 2:14:42
      5005000 -- (-1148.734) [...23 remote chains...] -- 2:14:45

      Average standard deviation of split frequencies: 0.007185

      5006000 -- [-1133.440] [...23 remote chains...] -- 2:14:43
      5007000 -- (-1128.892) [...23 remote chains...] -- 2:14:41
      5008000 -- [-1127.906] [...23 remote chains...] -- 2:14:44
      5009000 -- (-1127.382) [...23 remote chains...] -- 2:14:42
      5010000 -- (-1139.972) [...23 remote chains...] -- 2:14:40

      Average standard deviation of split frequencies: 0.007159

      5011000 -- [-1134.182] [...23 remote chains...] -- 2:14:43
      5012000 -- (-1147.547) [...23 remote chains...] -- 2:14:41
      5013000 -- (-1144.338) [...23 remote chains...] -- 2:14:39
      5014000 -- (-1147.926) [...23 remote chains...] -- 2:14:42
      5015000 -- (-1137.232) [...23 remote chains...] -- 2:14:40

      Average standard deviation of split frequencies: 0.007146

      5016000 -- (-1151.718) [...23 remote chains...] -- 2:14:38
[truncated: 2,162,766 more chars]
