# Supplementary material for: Phylogenetic relationships of Neogene hamsters (Mammalia, Rodentia, Cricetinae) revealed under Bayesian inference and maximum parsimony
Source: PeerJ. 2024 Nov 15;12:e18440. doi: 10.7717/peerj.18440 (PMC11572387; doi:10.7717/peerj.18440)
Supplement: Supplemental Information 3 [file peerj-12-18440-s003.zip › S3-SteppingStoneSampling+TreeReconstructions/TreeReconstructions/BayesianInference/Tk02_fossiltip/CricetinaeMB_110224_Tk02_fossiltip_fossiltree.t.con.tre]

#NEXUS
[ID: 0019178064]
begin taxa;
	dimensions ntax=42;
	taxlabels
		Eucricetodon_wangae
		Apocricetus_plinii
		Apocricetus_alberti
		Apocricetus_angustidens
		Apocricetus_barrierei
		Apocricetus_darderi
		Pseudocricetus_polgardiensis
		Pseudocricetus_orienteuropaeus
		Pseudocricetus_kormosi
		Hattomys_beetsi
		Hattomys_nazarii
		Hattomys_gargantua
		Neocricetodon_ambarrensis
		Neocricetodon_fahlbuschi
		Neocricetodon_moldavicus
		Neocricetodon_nestori
		Neocricetodon_browni
		Neocricetodon_progressus
		Neocricetodon_occidentalis
		Neocricetodon_hanae
		Neocricetodon_grangeri
		Neocricetodon_intermedius
		Neocricetodon_polonicus
		Neocricetodon_magnus
		Neocricetodon_similis
		Neocricetodon_skofleki
		Collimys_transversus
		Collimys_gudrunae
		Collimys_hiri
		Collimys_longidens
		Collimys_dobosi
		Cricetulodon_complicidens
		Cricetulodon_hartenbergeri
		Cricetulodon_sabadellensis
		Cricetulodon_bugesiensis
		Cricetulodon_lucentensis
		Cricetulodon_meini
		Rotundomys_freiriensis
		Rotundomys_intimus
		Rotundomys_sabatieri
		Rotundomys_montisrotundi
		Rotundomys_bressanus
		;
end;
begin trees;
	translate
		1	Eucricetodon_wangae,
		2	Apocricetus_plinii,
		3	Apocricetus_alberti,
		4	Apocricetus_angustidens,
		5	Apocricetus_barrierei,
		6	Apocricetus_darderi,
		7	Pseudocricetus_polgardiensis,
		8	Pseudocricetus_orienteuropaeus,
		9	Pseudocricetus_kormosi,
		10	Hattomys_beetsi,
		11	Hattomys_nazarii,
		12	Hattomys_gargantua,
		13	Neocricetodon_ambarrensis,
		14	Neocricetodon_fahlbuschi,
		15	Neocricetodon_moldavicus,
		16	Neocricetodon_nestori,
		17	Neocricetodon_browni,
		18	Neocricetodon_progressus,
		19	Neocricetodon_occidentalis,
		20	Neocricetodon_hanae,
		21	Neocricetodon_grangeri,
		22	Neocricetodon_intermedius,
		23	Neocricetodon_polonicus,
		24	Neocricetodon_magnus,
		25	Neocricetodon_similis,
		26	Neocricetodon_skofleki,
		27	Collimys_transversus,
		28	Collimys_gudrunae,
		29	Collimys_hiri,
		30	Collimys_longidens,
		31	Collimys_dobosi,
		32	Cricetulodon_complicidens,
		33	Cricetulodon_hartenbergeri,
		34	Cricetulodon_sabadellensis,
		35	Cricetulodon_bugesiensis,
		36	Cricetulodon_lucentensis,
		37	Cricetulodon_meini,
		38	Rotundomys_freiriensis,
		39	Rotundomys_intimus,
		40	Rotundomys_sabatieri,
		41	Rotundomys_montisrotundi,
		42	Rotundomys_bressanus
		;
   tree con_all_compat = [&R] (1[&prob=1.00000000e+00,prob_stddev=0.00000000e+00,prob_range={1.00000000e+00,1.00000000e+00},prob(percent)="100",prob+-sd="100+-0",height_mean=3.12041952e+00,height_median=2.89266929e+00,height_95%HPD={1.13142790e+00,5.64674965e+00},age_mean=3.03354028e+01,age_median=3.02658391e+01,age_95%HPD={2.92809104e+01,3.15739018e+01}]:7.915937e-01[&length_mean=8.62526009e-02,length_median=5.74337000e-02,length_95%HPD={2.30870200e-06,2.65725700e-01},effectivebrlenTK02Brlens_mean=0.087034,effectivebrlenTK02Brlens_median=0.057095,effectivebrlenTK02Brlens_95%HPD={0.000002,0.270280},rateTK02Brlens_mean=1.004388,rateTK02Brlens_median=0.997061,rateTK02Brlens_95%HPD={0.787188,1.220783}],((((((((2[&prob=1.00000000e+00,prob_stddev=0.00000000e+00,prob_range={1.00000000e+00,1.00000000e+00},prob(percent)="100",prob+-sd="100+-0",height_mean=3.79192661e-01,height_median=3.49063265e-01,height_95%HPD={1.24235049e-01,6.97980616e-01},age_mean=3.68507102e+00,age_median=3.72605123e+00,age_95%HPD={2.79986953e+00,4.48922871e+00}]:8.988289e-01[&length_mean=9.82370213e-02,length_median=8.09245000e-02,length_95%HPD={5.05683500e-05,2.38433900e-01},effectivebrlenTK02Brlens_mean=0.037769,effectivebrlenTK02Brlens_median=0.033006,effectivebrlenTK02Brlens_95%HPD={0.000109,0.084404},rateTK02Brlens_mean=0.463139,rateTK02Brlens_median=0.426054,rateTK02Brlens_95%HPD={0.079115,0.915233}],((3[&prob=1.00000000e+00,prob_stddev=0.00000000e+00,prob_range={1.00000000e+00,1.00000000e+00},prob(percent)="100",prob+-sd="100+-0",height_mean=2.08322816e-01,height_median=1.86490510e-01,height_95%HPD={3.71273400e-02,4.29797480e-01},age_mean=2.01529799e+00,age_median=2.03375797e+00,age_95%HPD={8.22201786e-01,3.20531309e+00}]:3.557060e-01[&length_mean=4.19277211e-02,length_median=2.59639500e-02,length_95%HPD={1.92480300e-06,1.36250100e-01},effectivebrlenTK02Brlens_mean=0.008215,effectivebrlenTK02Brlens_median=0.005766,effectivebrlenTK02Brlens_95%HPD={0.000000,0.024310},rateTK02Brlens_mean=0.272031,rateTK02Brlens_median=0.237168,rateTK02Brlens_95%HPD={0.014682,0.613782}],(4[&prob=1.00000000e+00,prob_stddev=0.00000000e+00,prob_range={1.00000000e+00,1.00000000e+00},prob(percent)="100",prob+-sd="100+-0",height_mean=3.11799034e-02,height_median=2.11586050e-02,height_95%HPD={0.00000000e+00,9.97738200e-02},age_mean=3.05476141e-01,age_median=2.40553796e-01,age_95%HPD={0.00000000e+00,8.72055704e-01}]:7.211337e-01[&length_mean=7.69536179e-02,length_median=5.68926600e-02,length_95%HPD={8.05839800e-08,2.16412300e-01},effectivebrlenTK02Brlens_mean=0.009467,effectivebrlenTK02Brlens_median=0.006526,effectivebrlenTK02Brlens_95%HPD={0.000000,0.028470},rateTK02Brlens_mean=0.185846,rateTK02Brlens_median=0.129836,rateTK02Brlens_95%HPD={0.001094,0.544890}],5[&prob=1.00000000e+00,prob_stddev=0.00000000e+00,prob_range={1.00000000e+00,1.00000000e+00},prob(percent)="100",prob+-sd="100+-0",height_mean=4.02952670e-02,height_median=1.98411200e-02,height_95%HPD={0.00000000e+00,1.49132900e-01},age_mean=3.89020406e-01,age_median=2.23547680e-01,age_95%HPD={0.00000000e+00,1.33473113e+00}]:7.381398e-01[&length_mean=6.79174955e-02,length_median=5.16139000e-02,length_95%HPD={3.41707900e-05,1.81841700e-01},effectivebrlenTK02Brlens_mean=0.009079,effectivebrlenTK02Brlens_median=0.006811,effectivebrlenTK02Brlens_95%HPD={0.000001,0.024794},rateTK02Brlens_mean=0.196927,rateTK02Brlens_median=0.143682,rateTK02Brlens_95%HPD={0.001151,0.556019}])[&prob=9.93114482e-01,prob_stddev=3.86847919e-04,prob_range={9.92657353e-01,9.93600183e-01},prob(percent)="99",prob+-sd="99+-0",height_mean=1.07680486e-01,height_median=8.97410985e-02,height_95%HPD={6.41401000e-03,2.52706495e-01},age_mean=1.03455175e+00,age_median=9.61687505e-01,age_95%HPD={1.55208659e-01,2.07906097e+00}]:1.427776e+00[&length_mean=1.32952448e-01,length_median=1.14927700e-01,length_95%HPD={8.02019800e-03,2.97340400e-01},effectivebrlenTK02Brlens_mean=0.027114,effectivebrlenTK02Brlens_median=0.023608,effectivebrlenTK02Brlens_95%HPD={0.001596,0.060432},rateTK02Brlens_mean=0.244941,rateTK02Brlens_median=0.206046,rateTK02Brlens_95%HPD={0.031698,0.561384}])[&prob=7.54057027e-01,prob_stddev=9.02214443e-03,prob_range={7.46464387e-01,7.66149539e-01},prob(percent)="75",prob+-sd="75+-1",height_mean=2.42078027e-01,height_median=2.18824416e-01,height_95%HPD={5.09529900e-02,4.75440900e-01},age_mean=2.37904096e+00,age_median=2.38946400e+00,age_95%HPD={1.15038925e+00,3.58065564e+00}]:1.319168e+00[&length_mean=1.27931894e-01,length_median=1.11478900e-01,length_95%HPD={6.05337300e-06,2.93875700e-01},effectivebrlenTK02Brlens_mean=0.038120,effectivebrlenTK02Brlens_median=0.033619,effectivebrlenTK02Brlens_95%HPD={0.000003,0.086110},rateTK02Brlens_mean=0.330453,rateTK02Brlens_median=0.299905,rateTK02Brlens_95%HPD={0.083000,0.651960}],(6[&prob=1.00000000e+00,prob_stddev=0.00000000e+00,prob_range={1.00000000e+00,1.00000000e+00},prob(percent)="100",prob+-sd="100+-0",height_mean=1.15278684e-01,height_median=1.03193922e-01,height_95%HPD={0.00000000e+00,2.61846907e-01},age_mean=1.11728413e+00,age_median=1.16484921e+00,age_95%HPD={0.00000000e+00,1.98743283e+00}]:1.554565e+00[&length_mean=1.45937233e-01,length_median=1.27382300e-01,length_95%HPD={1.96092100e-02,3.15870800e-01},effectivebrlenTK02Brlens_mean=0.083298,effectivebrlenTK02Brlens_median=0.076920,effectivebrlenTK02Brlens_95%HPD={0.023682,0.159244},rateTK02Brlens_mean=0.693789,rateTK02Brlens_median=0.621793,rateTK02Brlens_95%HPD={0.137249,1.416307}],(10[&prob=1.00000000e+00,prob_stddev=0.00000000e+00,prob_range={1.00000000e+00,1.00000000e+00},prob(percent)="100",prob+-sd="100+-0",height_mean=1.69955237e-01,height_median=1.42235140e-01,height_95%HPD={1.84069280e-02,3.92578170e-01},age_mean=1.65996871e+00,age_median=1.46800905e+00,age_95%HPD={4.22469431e-01,3.43517956e+00}]:9.165633e-01[&length_mean=9.05479770e-02,length_median=7.82324400e-02,length_95%HPD={2.20830200e-04,1.98878900e-01},effectivebrlenTK02Brlens_mean=0.065862,effectivebrlenTK02Brlens_median=0.061772,effectivebrlenTK02Brlens_95%HPD={0.003585,0.130411},rateTK02Brlens_mean=0.846814,rateTK02Brlens_median=0.782630,rateTK02Brlens_95%HPD={0.205481,1.615891}],(11[&prob=1.00000000e+00,prob_stddev=0.00000000e+00,prob_range={1.00000000e+00,1.00000000e+00},prob(percent)="100",prob+-sd="100+-0",height_mean=1.32347160e-01,height_median=1.15381150e-01,height_95%HPD={1.66963491e-02,2.87000830e-01},age_mean=1.28741120e+00,age_median=1.22788041e+00,age_95%HPD={3.43100530e-01,2.36803521e+00}]:2.728829e-01[&length_mean=2.67245914e-02,length_median=2.02334100e-02,length_95%HPD={5.29986800e-07,7.23545400e-02},effectivebrlenTK02Brlens_mean=0.018974,effectivebrlenTK02Brlens_median=0.015770,effectivebrlenTK02Brlens_95%HPD={0.000001,0.046317},rateTK02Brlens_mean=0.860841,rateTK02Brlens_median=0.791432,rateTK02Brlens_95%HPD={0.154281,1.694985}],12[&prob=1.00000000e+00,prob_stddev=0.00000000e+00,prob_range={1.00000000e+00,1.00000000e+00},prob(percent)="100",prob+-sd="100+-0",height_mean=1.27301583e-01,height_median=1.11255605e-01,height_95%HPD={1.55805100e-02,2.75163110e-01},age_mean=1.23849868e+00,age_median=1.18528439e+00,age_95%HPD={3.02466039e-01,2.24417644e+00}]:3.154789e-01[&length_mean=3.17701901e-02,length_median=2.46209200e-02,length_95%HPD={7.51147800e-07,8.24704600e-02},effectivebrlenTK02Brlens_mean=0.022473,effectivebrlenTK02Brlens_median=0.019252,effectivebrlenTK02Brlens_95%HPD={0.000035,0.051712},rateTK02Brlens_mean=0.860941,rateTK02Brlens_median=0.793538,rateTK02Brlens_95%HPD={0.186683,1.722544}])[&prob=9.99985715e-01,prob_stddev=1.64952507e-05,prob_range={9.99971429e-01,1.00000000e+00},prob(percent)="100",prob+-sd="100+-0",height_mean=1.59072773e-01,height_median=1.40908236e-01,height_95%HPD={3.41056000e-02,3.27173120e-01},age_mean=1.55487892e+00,age_median=1.50076331e+00,age_95%HPD={5.68987235e-01,2.63618218e+00}]:8.838090e-01[&length_mean=9.82620135e-02,length_median=8.17390100e-02,length_95%HPD={1.26083300e-02,2.26040400e-01},effectivebrlenTK02Brlens_mean=0.072108,effectivebrlenTK02Brlens_median=0.064808,effectivebrlenTK02Brlens_95%HPD={0.015767,0.145727},rateTK02Brlens_mean=0.856917,rateTK02Brlens_median=0.790196,rateTK02Brlens_95%HPD={0.254622,1.612834}])[&prob=8.99467158e-01,prob_stddev=2.12505633e-03,prob_range={8.96431531e-01,9.01374246e-01},prob(percent)="90",prob+-sd="90+-0",height_mean=2.58809085e-01,height_median=2.30106179e-01,height_95%HPD={6.91519560e-02,5.16841680e-01},age_mean=2.52605249e+00,age_median=2.38457231e+00,age_95%HPD={1.21598567e+00,4.20699133e+00}]:3.348422e-01[&length_mean=1.02749163e-01,length_median=6.20289200e-02,length_95%HPD={4.17430600e-06,3.25155380e-01},effectivebrlenTK02Brlens_mean=0.064955,effectivebrlenTK02Brlens_median=0.045794,effectivebrlenTK02Brlens_95%HPD={0.000003,0.182335},rateTK02Brlens_mean=0.772170,rateTK02Brlens_median=0.709369,rateTK02Brlens_95%HPD={0.237179,1.442015}])[&prob=7.39386018e-01,prob_stddev=1.21516690e-02,prob_range={7.28379189e-01,7.56749807e-01},prob(percent)="74",prob+-sd="74+-1",height_mean=2.77674921e-01,height_median=2.54569230e-01,height_95%HPD={9.04247620e-02,5.12696410e-01},age_mean=2.77115819e+00,age_median=2.71941456e+00,age_95%HPD={1.55151766e+00,4.05550619e+00}]:9.892172e-01[&length_mean=1.01590188e-01,length_median=8.83220600e-02,length_95%HPD={1.32273000e-02,2.22794000e-01},effectivebrlenTK02Brlens_mean=0.053418,effectivebrlenTK02Brlens_median=0.047908,effectivebrlenTK02Brlens_95%HPD={0.007002,0.111046},rateTK02Brlens_mean=0.577247,rateTK02Brlens_median=0.540406,rateTK02Brlens_95%HPD={0.198547,1.047948}])[&prob=7.85134710e-01,prob_stddev=1.43839437e-02,prob_range={7.73120768e-01,8.04777006e-01},prob(percent)="79",prob+-sd="79+-1",height_mean=3.85837690e-01,height_median=3.55441590e-01,height_95%HPD={1.38439200e-01,7.04929070e-01},age_mean=3.74607672e+00,age_median=3.70863172e+00,age_95%HPD={2.47748656e+00,5.10882728e+00}]:9.162484e-01[&length_mean=1.07362569e-01,length_median=9.17715600e-02,length_95%HPD={6.60545400e-03,2.45726500e-01},effectivebrlenTK02Brlens_mean=0.041186,effectivebrlenTK02Brlens_median=0.037276,effectivebrlenTK02Brlens_95%HPD={0.004102,0.085630},rateTK02Brlens_mean=0.442170,rateTK02Brlens_median=0.408033,rateTK02Brlens_95%HPD={0.137720,0.835535}])[&prob=6.67309505e-01,prob_stddev=1.21732380e-02,prob_range={6.54809863e-01,6.83923316e-01},prob(percent)="67",prob+-sd="67+-1",height_mean=4.78188840e-01,height_median=4.42842864e-01,height_95%HPD={1.71897879e-01,8.52101540e-01},age_mean=4.66323373e+00,age_median=4.62488017e+00,age_95%HPD={3.47617938e+00,5.88441614e+00}]:8.200755e-01[&length_mean=7.46491824e-02,length_median=6.28234800e-02,length_95%HPD={2.50713400e-06,1.78837600e-01},effectivebrlenTK02Brlens_mean=0.036674,effectivebrlenTK02Brlens_median=0.032311,effectivebrlenTK02Brlens_95%HPD={0.000001,0.083509},rateTK02Brlens_mean=0.544700,rateTK02Brlens_median=0.510006,rateTK02Brlens_95%HPD={0.172880,0.987803}],(36[&prob=1.00000000e+00,prob_stddev=0.00000000e+00,prob_range={1.00000000e+00,1.00000000e+00},prob(percent)="100",prob+-sd="100+-0",height_mean=3.64899402e-01,height_median=3.36914964e-01,height_95%HPD={1.24961307e-01,6.60819890e-01},age_mean=3.54757433e+00,age_median=3.58772395e+00,age_95%HPD={2.99278367e+00,4.02389481e+00}]:1.024452e+00[&length_mean=1.25479402e-01,length_median=1.07871200e-01,length_95%HPD={3.10430800e-02,2.63609500e-01},effectivebrlenTK02Brlens_mean=0.115797,effectivebrlenTK02Brlens_median=0.102274,effectivebrlenTK02Brlens_95%HPD={0.034924,0.225974},rateTK02Brlens_mean=1.029699,rateTK02Brlens_median=0.944650,rateTK02Brlens_95%HPD={0.359714,1.889261}],37[&prob=1.00000000e+00,prob_stddev=0.00000000e+00,prob_range={1.00000000e+00,1.00000000e+00},prob(percent)="100",prob+-sd="100+-0",height_mean=4.21938106e-01,height_median=3.89990931e-01,height_95%HPD={1.50891510e-01,7.66944763e-01},age_mean=4.10202938e+00,age_median=4.14743875e+00,age_95%HPD={3.59460434e+00,4.53052208e+00}]:4.647373e-01[&length_mean=6.11777236e-02,length_median=4.91018200e-02,length_95%HPD={3.10896300e-07,1.56243300e-01},effectivebrlenTK02Brlens_mean=0.038765,effectivebrlenTK02Brlens_median=0.035377,effectivebrlenTK02Brlens_95%HPD={0.000015,0.081479},rateTK02Brlens_mean=0.837977,rateTK02Brlens_median=0.757415,rateTK02Brlens_95%HPD={0.125574,1.721339}])[&prob=8.48075769e-01,prob_stddev=1.96528988e-03,prob_range={8.46347247e-01,8.49890003e-01},prob(percent)="85",prob+-sd="85+-0",height_mean=4.76890002e-01,height_median=4.41642130e-01,height_95%HPD={1.73640948e-01,8.51615720e-01},age_mean=4.65889835e+00,age_median=4.61217604e+00,age_95%HPD={3.72302371e+00,5.65914347e+00}]:8.327797e-01[&length_mean=7.85167806e-02,length_median=6.74506100e-02,length_95%HPD={4.71016900e-04,1.78768200e-01},effectivebrlenTK02Brlens_mean=0.055137,effectivebrlenTK02Brlens_median=0.047274,effectivebrlenTK02Brlens_95%HPD={0.000028,0.126128},rateTK02Brlens_mean=0.743888,rateTK02Brlens_median=0.703012,rateTK02Brlens_95%HPD={0.232423,1.325617}])[&prob=8.45847262e-01,prob_stddev=7.43236898e-03,prob_range={8.37461787e-01,8.55289849e-01},prob(percent)="85",prob+-sd="85+-1",height_mean=5.65299658e-01,height_median=5.25052420e-01,height_95%HPD={2.06735725e-01,9.96956991e-01},age_mean=5.53732404e+00,age_median=5.44495569e+00,age_95%HPD={4.30092364e+00,6.93250983e+00}]:7.019143e-01[&length_mean=1.22397982e-01,length_median=1.02184000e-01,length_95%HPD={5.72110800e-06,2.88975600e-01},effectivebrlenTK02Brlens_mean=0.058664,effectivebrlenTK02Brlens_median=0.052182,effectivebrlenTK02Brlens_95%HPD={0.001898,0.127503},rateTK02Brlens_mean=0.540116,rateTK02Brlens_median=0.507548,rateTK02Brlens_95%HPD={0.197985,0.956597}],(8[&prob=1.00000000e+00,prob_stddev=0.00000000e+00,prob_range={1.00000000e+00,1.00000000e+00},prob(percent)="100",prob+-sd="100+-0",height_mean=3.52936839e-01,height_median=3.23735860e-01,height_95%HPD={1.07871397e-01,6.56707502e-01},age_mean=3.42871895e+00,age_median=3.43760654e+00,age_95%HPD={2.45315254e+00,4.41508959e+00}]:1.061725e+00[&length_mean=1.20594667e-01,length_median=9.88590600e-02,length_95%HPD={2.09069300e-04,2.91561500e-01},effectivebrlenTK02Brlens_mean=0.033912,effectivebrlenTK02Brlens_median=0.029764,effectivebrlenTK02Brlens_95%HPD={0.002011,0.074661},rateTK02Brlens_mean=0.367763,rateTK02Brlens_median=0.317733,rateTK02Brlens_95%HPD={0.037896,0.816930}],9[&prob=1.00000000e+00,prob_stddev=0.00000000e+00,prob_range={1.00000000e+00,1.00000000e+00},prob(percent)="100",prob+-sd="100+-0",height_mean=3.11022380e-01,height_median=2.85799050e-01,height_95%HPD={9.73099960e-02,5.77467250e-01},age_mean=3.02512594e+00,age_median=3.06785376e+00,age_95%HPD={2.15805301e+00,3.86326755e+00}]:1.431478e+00[&length_mean=1.54337907e-01,length_median=1.28996900e-01,length_95%HPD={1.02633500e-03,3.64490700e-01},effectivebrlenTK02Brlens_mean=0.039581,effectivebrlenTK02Brlens_median=0.034623,effectivebrlenTK02Brlens_95%HPD={0.002323,0.087099},rateTK02Brlens_mean=0.341828,rateTK02Brlens_median=0.285805,rateTK02Brlens_95%HPD={0.029410,0.796713}])[&prob=7.93384475e-01,prob_stddev=3.64305183e-03,prob_range={7.89206023e-01,7.98062912e-01},prob(percent)="79",prob+-sd="79+-0",height_mean=4.68604688e-01,height_median=4.28233758e-01,height_95%HPD={1.52277590e-01,8.82512540e-01},age_mean=4.54713726e+00,age_median=4.49933181e+00,age_95%HPD={3.10246744e+00,6.04656197e+00}]:1.647538e+00[&length_mean=1.65098681e-01,length_median=1.45169400e-01,length_95%HPD={8.32978500e-06,3.70066700e-01},effectivebrlenTK02Brlens_mean=0.060531,effectivebrlenTK02Brlens_median=0.055869,effectivebrlenTK02Brlens_95%HPD={0.000003,0.127879},rateTK02Brlens_mean=0.414089,rateTK02Brlens_median=0.375892,rateTK02Brlens_95%HPD={0.110654,0.807330}])[&prob=4.42423074e-01,prob_stddev=7.03952579e-03,prob_range={4.34530442e-01,4.51187109e-01},prob(percent)="44",prob+-sd="44+-1",height_mean=6.50392885e-01,height_median=6.01287270e-01,height_95%HPD={2.39148445e-01,1.16719309e+00},age_mean=6.22391073e+00,age_median=6.14687004e+00,age_95%HPD={4.87643586e+00,7.70926766e+00}]:7.093588e-01[&length_mean=9.91582882e-02,length_median=8.22269300e-02,length_95%HPD={1.09577500e-04,2.35092900e-01},effectivebrlenTK02Brlens_mean=0.041223,effectivebrlenTK02Brlens_median=0.036327,effectivebrlenTK02Brlens_95%HPD={0.001383,0.089936},rateTK02Brlens_mean=0.470931,rateTK02Brlens_median=0.440037,rateTK02Brlens_95%HPD={0.159317,0.860339}],(34[&prob=1.00000000e+00,prob_stddev=0.00000000e+00,prob_range={1.00000000e+00,1.00000000e+00},prob(percent)="100",prob+-sd="100+-0",height_mean=6.23506024e-01,height_median=5.76620250e-01,height_95%HPD={2.17388364e-01,1.12633585e+00},age_mean=6.06216851e+00,age_median=6.07264429e+00,age_95%HPD={5.36842606e+00,6.75303073e+00}]:4.660089e-01[&length_mean=6.12913511e-02,length_median=4.22060500e-02,length_95%HPD={1.29865500e-05,1.81720500e-01},effectivebrlenTK02Brlens_mean=0.016023,effectivebrlenTK02Brlens_median=0.013368,effectivebrlenTK02Brlens_95%HPD={0.000016,0.038578},rateTK02Brlens_mean=0.386342,rateTK02Brlens_median=0.349457,rateTK02Brlens_95%HPD={0.008225,0.842635}],35[&prob=1.00000000e+00,prob_stddev=0.00000000e+00,prob_range={1.00000000e+00,1.00000000e+00},prob(percent)="100",prob+-sd="100+-0",height_mean=6.12167988e-01,height_median=5.66033290e-01,height_95%HPD={2.09077164e-01,1.10367436e+00},age_mean=5.95213486e+00,age_median=5.97359327e+00,age_95%HPD={5.16614850e+00,6.68421762e+00}]:5.650600e-01[&length_mean=6.93296391e-02,length_median=4.89306700e-02,length_95%HPD={1.42425700e-06,2.00309000e-01},effectivebrlenTK02Brlens_mean=0.017484,effectivebrlenTK02Brlens_median=0.014759,effectivebrlenTK02Brlens_95%HPD={0.000001,0.041324},rateTK02Brlens_mean=0.381243,rateTK02Brlens_median=0.342645,rateTK02Brlens_95%HPD={0.011820,0.846158}])[&prob=7.72485072e-01,prob_stddev=4.08279114e-03,prob_range={7.68520899e-01,7.76977801e-01},prob(percent)="77",prob+-sd="77+-0",height_mean=6.73745997e-01,height_median=6.20387850e-01,height_95%HPD={2.30970260e-01,1.22378430e+00},age_mean=6.61400022e+00,age_median=6.53865323e+00,age_95%HPD={5.49122311e+00,7.85642985e+00}]:3.175756e-01[&length_mean=7.26062913e-02,length_median=5.56762900e-02,length_95%HPD={4.21133400e-07,1.95648900e-01},effectivebrlenTK02Brlens_mean=0.023413,effectivebrlenTK02Brlens_median=0.020038,effectivebrlenTK02Brlens_95%HPD={0.000000,0.055407},rateTK02Brlens_mean=0.403702,rateTK02Brlens_median=0.367902,rateTK02Brlens_95%HPD={0.068553,0.816086}])[&prob=2.39121739e-01,prob_stddev=6.06973675e-03,prob_range={2.32479072e-01,2.45021571e-01},prob(percent)="24",prob+-sd="24+-1",height_mean=7.41742132e-01,height_median=6.87619680e-01,height_95%HPD={2.83530999e-01,1.32289836e+00},age_mean=6.93177128e+00,age_median=6.85622885e+00,age_95%HPD={5.79188738e+00,8.27876477e+00}]:5.564779e-01[&length_mean=5.10483023e-02,length_median=3.98798700e-02,length_95%HPD={4.39308800e-06,1.33520600e-01},effectivebrlenTK02Brlens_mean=0.019596,effectivebrlenTK02Brlens_median=0.016584,effectivebrlenTK02Brlens_95%HPD={0.000002,0.047177},rateTK02Brlens_mean=0.443916,rateTK02Brlens_median=0.413241,rateTK02Brlens_95%HPD={0.113852,0.833240}],33[&prob=1.00000000e+00,prob_stddev=0.00000000e+00,prob_range={1.00000000e+00,1.00000000e+00},prob(percent)="100",prob+-sd="100+-0",height_mean=6.77548365e-01,height_median=6.25831888e-01,height_95%HPD={2.35572390e-01,1.22508933e+00},age_mean=6.58679011e+00,age_median=6.58851760e+00,age_95%HPD={5.80458478e+00,7.36440527e+00}]:8.241892e-01[&length_mean=7.00243186e-02,length_median=5.30523900e-02,length_95%HPD={5.42764800e-07,1.90298200e-01},effectivebrlenTK02Brlens_mean=0.022764,effectivebrlenTK02Brlens_median=0.019690,effectivebrlenTK02Brlens_95%HPD={0.000000,0.052899},rateTK02Brlens_mean=0.421716,rateTK02Brlens_median=0.387735,rateTK02Brlens_95%HPD={0.054930,0.844873}])[&prob=4.14752436e-01,prob_stddev=1.08594482e-02,prob_range={4.00988543e-01,4.26959230e-01},prob(percent)="41",prob+-sd="41+-1",height_mean=7.73337604e-01,height_median=7.17476498e-01,height_95%HPD={2.92304667e-01,1.37676756e+00},age_mean=7.51503446e+00,age_median=7.41270679e+00,age_95%HPD={6.23016749e+00,9.03285763e+00}]:1.213986e+00[&length_mean=9.05624339e-02,length_median=7.62743100e-02,length_95%HPD={1.10055800e-05,2.12637300e-01},effectivebrlenTK02Brlens_mean=0.034038,effectivebrlenTK02Brlens_median=0.030559,effectivebrlenTK02Brlens_95%HPD={0.000018,0.072694},rateTK02Brlens_mean=0.426134,rateTK02Brlens_median=0.399401,rateTK02Brlens_95%HPD={0.134738,0.764809}],((((((7[&prob=1.00000000e+00,prob_stddev=0.00000000e+00,prob_range={1.00000000e+00,1.00000000e+00},prob(percent)="100",prob+-sd="100+-0",height_mean=3.00838353e-01,height_median=2.75282749e-01,height_95%HPD={9.35945000e-02,5.63689600e-01},age_mean=2.92229488e+00,age_median=2.94227962e+00,age_95%HPD={2.02557822e+00,3.79945509e+00}]:2.429218e+00[&length_mean=2.05795192e-01,length_median=1.76361700e-01,length_95%HPD={1.85080500e-02,4.60915000e-01},effectivebrlenTK02Brlens_mean=0.051839,effectivebrlenTK02Brlens_median=0.047068,effectivebrlenTK02Brlens_95%HPD={0.009091,0.105069},rateTK02Brlens_mean=0.331283,rateTK02Brlens_median=0.278286,rateTK02Brlens_95%HPD={0.029750,0.765698}],18[&prob=1.00000000e+00,prob_stddev=0.00000000e+00,prob_range={1.00000000e+00,1.00000000e+00},prob(percent)="100",prob+-sd="100+-0",height_mean=4.75992215e-01,height_median=4.39805482e-01,height_95%HPD={1.63499933e-01,8.63002044e-01},age_mean=4.62639471e+00,age_median=4.63909227e+00,age_95%HPD={3.93576507e+00,5.30592299e+00}]:7.324054e-01[&length_mean=1.21417764e-01,length_median=9.62698500e-02,length_95%HPD={1.04496000e-05,3.13085600e-01},effectivebrlenTK02Brlens_mean=0.023620,effectivebrlenTK02Brlens_median=0.018741,effectivebrlenTK02Brlens_95%HPD={0.000003,0.060321},rateTK02Brlens_mean=0.249747,rateTK02Brlens_median=0.211291,rateTK02Brlens_95%HPD={0.016196,0.582854}])[&prob=3.57839776e-01,prob_stddev=1.80927787e-03,prob_range={3.55161281e-01,3.59018314e-01},prob(percent)="36",prob+-sd="36+-0",height_mean=5.45573887e-01,height_median=5.01045723e-01,height_95%HPD={1.77432910e-01,9.96560370e-01},age_mean=5.45222238e+00,age_median=5.37149766e+00,age_95%HPD={4.19265736e+00,6.87050535e+00}]:1.576467e+00[&length_mean=1.02739100e-01,length_median=8.49519700e-02,length_95%HPD={2.65434200e-05,2.53012700e-01},effectivebrlenTK02Brlens_mean=0.024110,effectivebrlenTK02Brlens_median=0.020336,effectivebrlenTK02Brlens_95%HPD={0.000001,0.057668},rateTK02Brlens_mean=0.265370,rateTK02Brlens_median=0.240685,rateTK02Brlens_95%HPD={0.063812,0.519455}],(21[&prob=1.00000000e+00,prob_stddev=0.00000000e+00,prob_range={1.00000000e+00,1.00000000e+00},prob(percent)="100",prob+-sd="100+-0",height_mean=2.30543859e-01,height_median=2.10099844e-01,height_95%HPD={5.97760094e-02,4.46446680e-01},age_mean=2.24056467e+00,age_median=2.29541561e+00,age_95%HPD={1.26163118e+00,3.11984068e+00}]:4.349902e+00[&length_mean=3.87983762e-01,length_median=3.53936800e-01,length_95%HPD={7.01739500e-02,7.64898800e-01},effectivebrlenTK02Brlens_mean=0.056537,effectivebrlenTK02Brlens_median=0.051502,effectivebrlenTK02Brlens_95%HPD={0.009329,0.113072},rateTK02Brlens_mean=0.178597,rateTK02Brlens_median=0.146090,rateTK02Brlens_95%HPD={0.015977,0.422946}],32[&prob=1.00000000e+00,prob_stddev=0.00000000e+00,prob_range={1.00000000e+00,1.00000000e+00},prob(percent)="100",prob+-sd="100+-0",height_mean=6.40883023e-01,height_median=5.93158000e-01,height_95%HPD={2.20737797e-01,1.15128762e+00},age_mean=6.23025894e+00,age_median=6.27330044e+00,age_95%HPD={5.69386305e+00,6.68159342e+00}]:3.720167e-01[&length_mean=5.96594606e-02,length_median=4.54092600e-02,length_95%HPD={2.19647300e-06,1.58812100e-01},effectivebrlenTK02Brlens_mean=0.016027,effectivebrlenTK02Brlens_median=0.011853,effectivebrlenTK02Brlens_95%HPD={0.000000,0.044829},rateTK02Brlens_mean=0.308467,rateTK02Brlens_median=0.276147,rateTK02Brlens_95%HPD={0.023624,0.661832}])[&prob=2.41421674e-01,prob_stddev=3.10838108e-03,prob_range={2.37050370e-01,2.44364447e-01},prob(percent)="24",prob+-sd="24+-0",height_mean=6.75924358e-01,height_median=6.25628686e-01,height_95%HPD={2.27091070e-01,1.21023790e+00},age_mean=6.69184925e+00,age_median=6.64531717e+00,age_95%HPD={5.78740424e+00,7.66457972e+00}]:3.026474e-01[&length_mean=6.69069012e-02,length_median=5.01903400e-02,length_95%HPD={1.61515800e-05,1.82904800e-01},effectivebrlenTK02Brlens_mean=0.013533,effectivebrlenTK02Brlens_median=0.010558,effectivebrlenTK02Brlens_95%HPD={0.000003,0.035510},rateTK02Brlens_mean=0.232110,rateTK02Brlens_median=0.212872,rateTK02Brlens_95%HPD={0.061750,0.449866}])[&prob=8.49118597e-02,prob_stddev=1.27750365e-03,prob_range={8.34833290e-02,8.64261021e-02},prob(percent)="8",prob+-sd="8+-0",height_mean=6.82398275e-01,height_median=6.29310245e-01,height_95%HPD={2.31860854e-01,1.21163982e+00},age_mean=7.03173643e+00,age_median=6.94796456e+00,age_95%HPD={5.99219058e+00,8.25182956e+00}]:1.807553e-01[&length_mean=5.65221996e-02,length_median=4.12464600e-02,length_95%HPD={4.43985500e-06,1.58689700e-01},effectivebrlenTK02Brlens_mean=0.014442,effectivebrlenTK02Brlens_median=0.010823,effectivebrlenTK02Brlens_95%HPD={0.000001,0.040333},rateTK02Brlens_mean=0.282557,rateTK02Brlens_median=0.263512,rateTK02Brlens_95%HPD={0.087819,0.535436}],(19[&prob=1.00000000e+00,prob_stddev=0.00000000e+00,prob_range={1.00000000e+00,1.00000000e+00},prob(percent)="100",prob+-sd="100+-0",height_mean=4.74526269e-01,height_median=4.38358550e-01,height_95%HPD={1.65344084e-01,8.62628670e-01},age_mean=4.61410572e+00,age_median=4.62375111e+00,age_95%HPD={3.91671979e+00,5.31552665e+00}]:1.333863e+00[&length_mean=1.44680237e-01,length_median=1.20669900e-01,length_95%HPD={4.26024400e-03,3.41548900e-01},effectivebrlenTK02Brlens_mean=0.040873,effectivebrlenTK02Brlens_median=0.035712,effectivebrlenTK02Brlens_95%HPD={0.004126,0.090252},rateTK02Brlens_mean=0.347870,rateTK02Brlens_median=0.308064,rateTK02Brlens_95%HPD={0.050967,0.735472}],(20[&prob=1.00000000e+00,prob_stddev=0.00000000e+00,prob_range={1.00000000e+00,1.00000000e+00},prob(percent)="100",prob+-sd="100+-0",height_mean=3.40128019e-01,height_median=3.13373700e-01,height_95%HPD={1.15995490e-01,6.25019035e-01},age_mean=3.30731255e+00,age_median=3.32900226e+00,age_95%HPD={2.57645747e+00,3.98179971e+00}]:1.924759e+00[&length_mean=2.18345987e-01,length_median=1.94292300e-01,length_95%HPD={7.70347100e-06,4.87209300e-01},effectivebrlenTK02Brlens_mean=0.023570,effectivebrlenTK02Brlens_median=0.019999,effectivebrlenTK02Brlens_95%HPD={0.000001,0.055657},rateTK02Brlens_mean=0.152252,rateTK02Brlens_median=0.110958,rateTK02Brlens_95%HPD={0.002108,0.424853}],(((22[&prob=1.00000000e+00,prob_stddev=0.00000000e+00,prob_range={1.00000000e+00,1.00000000e+00},prob(percent)="100",prob+-sd="100+-0",height_mean=5.12671540e-02,height_median=3.52913410e-02,height_95%HPD={0.00000000e+00,1.61748480e-01},age_mean=4.91640775e-01,age_median=3.94007310e-01,age_95%HPD={0.00000000e+00,1.37851292e+00}]:1.444864e+00[&length_mean=1.59689529e-01,length_median=1.39533800e-01,length_95%HPD={3.04186700e-02,3.38159000e-01},effectivebrlenTK02Brlens_mean=0.071673,effectivebrlenTK02Brlens_median=0.066695,effectivebrlenTK02Brlens_95%HPD={0.021634,0.133484},rateTK02Brlens_mean=0.538279,rateTK02Brlens_median=0.486459,rateTK02Brlens_95%HPD={0.109193,1.088734}],24[&prob=1.00000000e+00,prob_stddev=0.00000000e+00,prob_range={1.00000000e+00,1.00000000e+00},prob(percent)="100",prob+-sd="100+-0",height_mean=1.08703419e-01,height_median=9.58601710e-02,height_95%HPD={0.00000000e+00,2.58115567e-01},age_mean=1.05213839e+00,age_median=1.07929641e+00,age_95%HPD={0.00000000e+00,2.01556365e+00}]:7.595754e-01[&length_mean=9.99297990e-02,length_median=8.04126200e-02,length_95%HPD={1.50090000e-04,2.48646400e-01},effectivebrlenTK02Brlens_mean=0.036461,effectivebrlenTK02Brlens_median=0.032759,effectivebrlenTK02Brlens_95%HPD={0.001408,0.077350},rateTK02Brlens_mean=0.478086,rateTK02Brlens_median=0.426376,rateTK02Brlens_95%HPD={0.058228,1.021840}])[&prob=3.79782006e-01,prob_stddev=2.03733041e-03,prob_range={3.78360618e-01,3.82789063e-01},prob(percent)="38",prob+-sd="38+-0",height_mean=1.92717003e-01,height_median=1.72732321e-01,height_95%HPD={4.32879400e-02,3.83466102e-01},age_mean=1.86183472e+00,age_median=1.83887177e+00,age_95%HPD={8.03982116e-01,2.91702362e+00}]:4.637456e-01[&length_mean=4.43095154e-02,length_median=3.21708600e-02,length_95%HPD={5.06804600e-07,1.26156000e-01},effectivebrlenTK02Brlens_mean=0.019278,effectivebrlenTK02Brlens_median=0.014720,effectivebrlenTK02Brlens_95%HPD={0.000000,0.052606},rateTK02Brlens_mean=0.501311,rateTK02Brlens_median=0.450940,rateTK02Brlens_95%HPD={0.109449,1.004646}],23[&prob=1.00000000e+00,prob_stddev=0.00000000e+00,prob_range={1.00000000e+00,1.00000000e+00},prob(percent)="100",prob+-sd="100+-0",height_mean=1.16421718e-01,height_median=1.04171870e-01,height_95%HPD={0.00000000e+00,2.67092190e-01},age_mean=1.12966866e+00,age_median=1.17730159e+00,age_95%HPD={0.00000000e+00,2.05448499e+00}]:1.125316e+00[&length_mean=9.70626732e-02,length_median=7.67715900e-02,length_95%HPD={1.14423600e-07,2.44819400e-01},effectivebrlenTK02Brlens_mean=0.034431,effectivebrlenTK02Brlens_median=0.030695,effectivebrlenTK02Brlens_95%HPD={0.001763,0.073937},rateTK02Brlens_mean=0.469716,rateTK02Brlens_median=0.418783,rateTK02Brlens_95%HPD={0.053421,1.009322}])[&prob=9.99935716e-01,prob_stddev=5.88998261e-05,prob_range={9.99885718e-01,1.00000000e+00},prob(percent)="100",prob+-sd="100+-0",height_mean=2.39752845e-01,height_median=2.16006300e-01,height_95%HPD={6.48206400e-02,4.68697450e-01},age_mean=2.33595389e+00,age_median=2.30261734e+00,age_95%HPD={1.18172146e+00,3.52389031e+00}]:2.379091e+00[&length_mean=2.14761324e-01,length_median=1.89968400e-01,length_95%HPD={4.17177600e-02,4.39249100e-01},effectivebrlenTK02Brlens_mean=0.086204,effectivebrlenTK02Brlens_median=0.080226,effectivebrlenTK02Brlens_95%HPD={0.024547,0.161661},rateTK02Brlens_mean=0.457554,rateTK02Brlens_median=0.419424,rateTK02Brlens_95%HPD={0.136866,0.875768}],(25[&prob=1.00000000e+00,prob_stddev=0.00000000e+00,prob_range={1.00000000e+00,1.00000000e+00},prob(percent)="100",prob+-sd="100+-0",height_mean=2.70039461e-01,height_median=2.47654340e-01,height_95%HPD={8.30924352e-02,5.01291284e-01},age_mean=2.62699312e+00,age_median=2.66668676e+00,age_95%HPD={1.82448299e+00,3.35078198e+00}]:1.876641e+00[&length_mean=2.00492569e-01,length_median=1.77570900e-01,length_95%HPD={2.55033200e-02,4.27193000e-01},effectivebrlenTK02Brlens_mean=0.028950,effectivebrlenTK02Brlens_median=0.025452,effectivebrlenTK02Brlens_95%HPD={0.001101,0.064426},rateTK02Brlens_mean=0.190063,rateTK02Brlens_median=0.143561,rateTK02Brlens_95%HPD={0.002328,0.509969}],26[&prob=1.00000000e+00,prob_stddev=0.00000000e+00,prob_range={1.00000000e+00,1.00000000e+00},prob(percent)="100",prob+-sd="100+-0",height_mean=3.96594493e-01,height_median=3.64394458e-01,height_95%HPD={1.33156150e-01,7.29702864e-01},age_mean=3.85475729e+00,age_median=3.81477058e+00,age_95%HPD={3.00146210e+00,4.80822467e+00}]:7.285571e-01[&length_mean=7.38078005e-02,length_median=5.85362800e-02,length_95%HPD={5.74393500e-04,1.87026400e-01},effectivebrlenTK02Brlens_mean=0.022173,effectivebrlenTK02Brlens_median=0.017821,effectivebrlenTK02Brlens_95%HPD={0.000529,0.055524},rateTK02Brlens_mean=0.368254,rateTK02Brlens_median=0.327686,rateTK02Brlens_95%HPD={0.031845,0.783923}])[&prob=4.74943573e-01,prob_stddev=7.44919019e-03,prob_range={4.68643753e-01,4.85500414e-01},prob(percent)="47",prob+-sd="47+-1",height_mean=4.71696650e-01,height_median=4.33036460e-01,height_95%HPD={1.49895863e-01,8.66820610e-01},age_mean=4.59503834e+00,age_median=4.54332763e+00,age_95%HPD={3.47504807e+00,5.83520474e+00}]:1.383803e-01[&length_mean=9.86251057e-02,length_median=8.08962300e-02,length_95%HPD={5.46982900e-06,2.46080300e-01},effectivebrlenTK02Brlens_mean=0.022676,effectivebrlenTK02Brlens_median=0.019151,effectivebrlenTK02Brlens_95%HPD={0.000001,0.054301},rateTK02Brlens_mean=0.272953,rateTK02Brlens_median=0.242518,rateTK02Brlens_95%HPD={0.045387,0.569971}])[&prob=3.70639410e-01,prob_stddev=9.88775397e-03,prob_range={3.63675324e-01,3.85046142e-01},prob(percent)="37",prob+-sd="37+-1",height_mean=4.77971237e-01,height_median=4.40585946e-01,height_95%HPD={1.61394566e-01,8.71603610e-01},age_mean=4.73348760e+00,age_median=4.68170793e+00,age_95%HPD={3.55765931e+00,5.97060027e+00}]:5.720536e-01[&length_mean=9.96445996e-02,length_median=8.25976600e-02,length_95%HPD={2.58324000e-05,2.41171000e-01},effectivebrlenTK02Brlens_mean=0.025121,effectivebrlenTK02Brlens_median=0.021085,effectivebrlenTK02Brlens_95%HPD={0.000011,0.060174},rateTK02Brlens_mean=0.292847,rateTK02Brlens_median=0.262685,rateTK02Brlens_95%HPD={0.044687,0.618649}])[&prob=1.75352133e-01,prob_stddev=5.95359735e-03,prob_range={1.68652324e-01,1.83109054e-01},prob(percent)="18",prob+-sd="18+-1",height_mean=5.32456093e-01,height_median=4.91033130e-01,height_95%HPD={1.84467159e-01,9.75216550e-01},age_mean=5.31605442e+00,age_median=5.25376156e+00,age_95%HPD={3.87178059e+00,6.80953842e+00}]:7.038529e-01[&length_mean=9.15819321e-02,length_median=7.49763900e-02,length_95%HPD={3.00144900e-05,2.25629100e-01},effectivebrlenTK02Brlens_mean=0.022315,effectivebrlenTK02Brlens_median=0.019023,effectivebrlenTK02Brlens_95%HPD={0.000007,0.052560},rateTK02Brlens_mean=0.283227,rateTK02Brlens_median=0.253169,rateTK02Brlens_95%HPD={0.056731,0.586940}])[&prob=1.25939259e-01,prob_stddev=3.13427126e-03,prob_range={1.24053598e-01,1.30624839e-01},prob(percent)="13",prob+-sd="13+-0",height_mean=6.22462660e-01,height_median=5.71136380e-01,height_95%HPD={2.25608717e-01,1.13883509e+00},age_mean=6.01830735e+00,age_median=5.95761448e+00,age_95%HPD={4.67778803e+00,7.52679952e+00}]:1.171105e+00[&length_mean=9.04026203e-02,length_median=7.36740200e-02,length_95%HPD={1.93920600e-05,2.21735800e-01},effectivebrlenTK02Brlens_mean=0.022001,effectivebrlenTK02Brlens_median=0.017797,effectivebrlenTK02Brlens_95%HPD={0.000004,0.056451},rateTK02Brlens_mean=0.276682,rateTK02Brlens_median=0.247734,rateTK02Brlens_95%HPD={0.044338,0.577769}])[&prob=9.58472615e-02,prob_stddev=2.82164028e-03,prob_range={9.20259421e-02,9.81971944e-02},prob(percent)="10",prob+-sd="10+-0",height_mean=7.21688531e-01,height_median=6.58965640e-01,height_95%HPD={2.57503632e-01,1.31800735e+00},age_mean=7.23020212e+00,age_median=7.12871986e+00,age_95%HPD={6.01610103e+00,8.59352540e+00}]:1.021729e-01[&length_mean=7.07065710e-02,length_median=5.65125300e-02,length_95%HPD={2.09111600e-05,1.79998500e-01},effectivebrlenTK02Brlens_mean=0.021317,effectivebrlenTK02Brlens_median=0.018323,effectivebrlenTK02Brlens_95%HPD={0.000015,0.050142},rateTK02Brlens_mean=0.341616,rateTK02Brlens_median=0.320098,rateTK02Brlens_95%HPD={0.110135,0.615053}],(14[&prob=1.00000000e+00,prob_stddev=0.00000000e+00,prob_range={1.00000000e+00,1.00000000e+00},prob(percent)="100",prob+-sd="100+-0",height_mean=5.11565348e-01,height_median=4.72276420e-01,height_95%HPD={1.73515908e-01,9.32959510e-01},age_mean=4.97407368e+00,age_median=4.99741842e+00,age_95%HPD={4.04325732e+00,5.88576713e+00}]:1.011685e+00[&length_mean=1.60389399e-01,length_median=1.36180400e-01,length_95%HPD={5.41397600e-03,3.70791000e-01},effectivebrlenTK02Brlens_mean=0.049476,effectivebrlenTK02Brlens_median=0.045289,effectivebrlenTK02Brlens_95%HPD={0.005620,0.102212},rateTK02Brlens_mean=0.384793,rateTK02Brlens_median=0.342371,rateTK02Brlens_95%HPD={0.057092,0.802674}],(16[&prob=1.00000000e+00,prob_stddev=0.00000000e+00,prob_range={1.00000000e+00,1.00000000e+00},prob(percent)="100",prob+-sd="100+-0",height_mean=3.18089702e-01,height_median=2.93541614e-01,height_95%HPD={1.05733947e-01,5.76035026e-01},age_mean=3.09246108e+00,age_median=3.13240187e+00,age_95%HPD={2.53856239e+00,3.57649175e+00}]:1.192094e+00[&length_mean=1.42389294e-01,length_median=1.18083600e-01,length_95%HPD={1.86229900e-02,3.28652400e-01},effectivebrlenTK02Brlens_mean=0.054871,effectivebrlenTK02Brlens_median=0.049067,effectivebrlenTK02Brlens_95%HPD={0.010808,0.112045},rateTK02Brlens_mean=0.473777,rateTK02Brlens_median=0.425856,rateTK02Brlens_95%HPD={0.072733,0.985570}],17[&prob=1.00000000e+00,prob_stddev=0.00000000e+00,prob_range={1.00000000e+00,1.00000000e+00},prob(percent)="100",prob+-sd="100+-0",height_mean=3.64002027e-01,height_median=3.34898190e-01,height_95%HPD={1.10674064e-01,6.82590763e-01},age_mean=3.54187351e+00,age_median=3.64035267e+00,age_95%HPD={2.31422625e+00,4.51883078e+00}]:6.841436e-01[&length_mean=7.98004453e-02,length_median=5.34748900e-02,length_95%HPD={8.52923700e-07,2.44281600e-01},effectivebrlenTK02Brlens_mean=0.022380,effectivebrlenTK02Brlens_median=0.018231,effectivebrlenTK02Brlens_95%HPD={0.000000,0.056994},rateTK02Brlens_mean=0.416136,rateTK02Brlens_median=0.368720,rateTK02Brlens_95%HPD={0.028119,0.911225}])[&prob=7.08558327e-01,prob_stddev=4.35164441e-03,prob_range={7.04294163e-01,7.13236765e-01},prob(percent)="71",prob+-sd="71+-0",height_mean=4.45027565e-01,height_median=4.08325359e-01,height_95%HPD={1.46361186e-01,8.16803750e-01},age_mean=4.39135086e+00,age_median=4.32449624e+00,age_95%HPD={3.23939928e+00,5.71294330e+00}]:1.684607e+00[&length_mean=1.41909637e-01,length_median=1.20435500e-01,length_95%HPD={1.34948500e-05,3.41712400e-01},effectivebrlenTK02Brlens_mean=0.050349,effectivebrlenTK02Brlens_median=0.046038,effectivebrlenTK02Brlens_95%HPD={0.000018,0.108432},rateTK02Brlens_mean=0.425478,rateTK02Brlens_median=0.385867,rateTK02Brlens_95%HPD={0.105885,0.834246}])[&prob=2.46371532e-01,prob_stddev=3.53571187e-03,prob_range={2.43193052e-01,2.51221394e-01},prob(percent)="25",prob+-sd="25+-0",height_mean=6.09853245e-01,height_median=5.60759768e-01,height_95%HPD={2.13994785e-01,1.12183029e+00},age_mean=6.05173794e+00,age_median=6.00910321e+00,age_95%HPD={4.58352684e+00,7.57038957e+00}]:1.221790e+00[&length_mean=8.58392026e-02,length_median=7.02488800e-02,length_95%HPD={9.52476000e-06,2.18175200e-01},effectivebrlenTK02Brlens_mean=0.031090,effectivebrlenTK02Brlens_median=0.026346,effectivebrlenTK02Brlens_95%HPD={0.000004,0.075253},rateTK02Brlens_mean=0.402857,rateTK02Brlens_median=0.372979,rateTK02Brlens_95%HPD={0.116423,0.753566}])[&prob=4.87628925e-02,prob_stddev=1.72946627e-03,prob_range={4.62558213e-02,4.99128596e-02},prob(percent)="5",prob+-sd="5+-0",height_mean=7.86552532e-01,height_median=7.31846753e-01,height_95%HPD={2.71437260e-01,1.39150040e+00},age_mean=7.29712928e+00,age_median=7.23089273e+00,age_95%HPD={6.11904848e+00,8.46728309e+00}]:2.017145e-01[&length_mean=4.23103184e-02,length_median=3.01693000e-02,length_95%HPD={1.35260900e-05,1.22063100e-01},effectivebrlenTK02Brlens_mean=0.013942,effectivebrlenTK02Brlens_median=0.010840,effectivebrlenTK02Brlens_95%HPD={0.000006,0.036737},rateTK02Brlens_mean=0.376750,rateTK02Brlens_median=0.353380,rateTK02Brlens_95%HPD={0.112370,0.671547}],13[&prob=1.00000000e+00,prob_stddev=0.00000000e+00,prob_range={1.00000000e+00,1.00000000e+00},prob(percent)="100",prob+-sd="100+-0",height_mean=6.08007871e-01,height_median=5.61712665e-01,height_95%HPD={2.08827424e-01,1.10141424e+00},age_mean=5.91045529e+00,age_median=5.92202617e+00,age_95%HPD={5.11949060e+00,6.69423045e+00}]:1.510581e+00[&length_mean=1.14841621e-01,length_median=9.46270900e-02,length_95%HPD={4.92436400e-06,2.80913500e-01},effectivebrlenTK02Brlens_mean=0.036022,effectivebrlenTK02Brlens_median=0.032435,effectivebrlenTK02Brlens_95%HPD={0.000018,0.076240},rateTK02Brlens_mean=0.401436,rateTK02Brlens_median=0.361959,rateTK02Brlens_95%HPD={0.051172,0.822112}])[&prob=1.13318191e-01,prob_stddev=2.07425728e-03,prob_range={1.11539670e-01,1.15453844e-01},prob(percent)="11",prob+-sd="11+-0",height_mean=7.67941368e-01,height_median=7.14880681e-01,height_95%HPD={2.86020360e-01,1.35996640e+00},age_mean=7.49804094e+00,age_median=7.43260726e+00,age_95%HPD={6.30576186e+00,8.76409756e+00}]:3.679477e-01[&length_mean=4.59898952e-02,length_median=3.33411200e-02,length_95%HPD={2.39365200e-06,1.32228000e-01},effectivebrlenTK02Brlens_mean=0.015752,effectivebrlenTK02Brlens_median=0.012419,effectivebrlenTK02Brlens_95%HPD={0.000001,0.041706},rateTK02Brlens_mean=0.393495,rateTK02Brlens_median=0.369350,rateTK02Brlens_95%HPD={0.126124,0.702549}],15[&prob=1.00000000e+00,prob_stddev=0.00000000e+00,prob_range={1.00000000e+00,1.00000000e+00},prob(percent)="100",prob+-sd="100+-0",height_mean=6.59002475e-01,height_median=6.10027132e-01,height_95%HPD={2.30914967e-01,1.18825087e+00},age_mean=6.40622125e+00,age_median=6.44942050e+00,age_95%HPD={5.87334096e+00,6.85198924e+00}]:1.351134e+00[&length_mean=1.04842583e-01,length_median=8.81213500e-02,length_95%HPD={3.00338100e-03,2.44813700e-01},effectivebrlenTK02Brlens_mean=0.035921,effectivebrlenTK02Brlens_median=0.032634,effectivebrlenTK02Brlens_95%HPD={0.003382,0.075292},rateTK02Brlens_mean=0.415108,rateTK02Brlens_median=0.381302,rateTK02Brlens_95%HPD={0.074865,0.822844}])[&prob=3.26726379e-01,prob_stddev=4.37832398e-03,prob_range={3.22905060e-01,3.31133396e-01},prob(percent)="33",prob+-sd="33+-0",height_mean=7.94797158e-01,height_median=7.37367900e-01,height_95%HPD={2.97248457e-01,1.41736900e+00},age_mean=7.87352778e+00,age_median=7.80055492e+00,age_95%HPD={6.62366885e+00,9.24644154e+00}]:8.261376e-01[&length_mean=7.74266476e-02,length_median=6.37737100e-02,length_95%HPD={4.39064600e-05,1.90907000e-01},effectivebrlenTK02Brlens_mean=0.027720,effectivebrlenTK02Brlens_median=0.024287,effectivebrlenTK02Brlens_95%HPD={0.000006,0.062340},rateTK02Brlens_mean=0.402498,rateTK02Brlens_median=0.378108,rateTK02Brlens_95%HPD={0.142976,0.716008}])[&prob=9.99950001e-01,prob_stddev=3.59505654e-05,prob_range={9.99914288e-01,1.00000000e+00},prob(percent)="100",prob+-sd="100+-0",height_mean=8.89951070e-01,height_median=8.26212011e-01,height_95%HPD={3.32865404e-01,1.57895143e+00},age_mean=8.73727776e+00,age_median=8.62669248e+00,age_95%HPD={7.16774027e+00,1.05190922e+01}]:2.510349e+00[&length_mean=3.20242436e-01,length_median=2.88398000e-01,length_95%HPD={6.22673300e-02,6.45360400e-01},effectivebrlenTK02Brlens_mean=0.136482,effectivebrlenTK02Brlens_median=0.128384,effectivebrlenTK02Brlens_95%HPD={0.035833,0.253326},rateTK02Brlens_mean=0.468444,rateTK02Brlens_median=0.442757,rateTK02Brlens_95%HPD={0.180680,0.808042}],(38[&prob=1.00000000e+00,prob_stddev=0.00000000e+00,prob_range={1.00000000e+00,1.00000000e+00},prob(percent)="100",prob+-sd="100+-0",height_mean=6.47170075e-01,height_median=5.99100298e-01,height_95%HPD={2.23834384e-01,1.16334029e+00},age_mean=6.29148904e+00,age_median=6.33289483e+00,age_95%HPD={5.74504977e+00,6.76461380e+00}]:1.415938e+00[&length_mean=1.57649912e-01,length_median=1.33947900e-01,length_95%HPD={1.88137700e-02,3.50027800e-01},effectivebrlenTK02Brlens_mean=0.045306,effectivebrlenTK02Brlens_median=0.040954,effectivebrlenTK02Brlens_95%HPD={0.010207,0.090264},rateTK02Brlens_mean=0.354197,rateTK02Brlens_median=0.314655,rateTK02Brlens_95%HPD={0.060237,0.740418}],((39[&prob=1.00000000e+00,prob_stddev=0.00000000e+00,prob_range={1.00000000e+00,1.00000000e+00},prob(percent)="100",prob+-sd="100+-0",height_mean=5.96487236e-01,height_median=5.51884302e-01,height_95%HPD={2.06615871e-01,1.07962973e+00},age_mean=5.79782074e+00,age_median=5.81048944e+00,age_95%HPD={5.08522337e+00,6.49991741e+00}]:4.048568e-01[&length_mean=4.71509083e-02,length_median=3.28841600e-02,length_95%HPD={5.41758200e-07,1.40065500e-01},effectivebrlenTK02Brlens_mean=0.006186,effectivebrlenTK02Brlens_median=0.004268,effectivebrlenTK02Brlens_95%HPD={0.000000,0.018582},rateTK02Brlens_mean=0.203602,rateTK02Brlens_median=0.152795,rateTK02Brlens_95%HPD={0.000089,0.561497}],41[&prob=1.00000000e+00,prob_stddev=0.00000000e+00,prob_range={1.00000000e+00,1.00000000e+00},prob(percent)="100",prob+-sd="100+-0",height_mean=5.95866439e-01,height_median=5.50603925e-01,height_95%HPD={2.01199872e-01,1.07432594e+00},age_mean=5.79277977e+00,age_median=5.78629476e+00,age_95%HPD={5.02773604e+00,6.61490874e+00}]:4.290515e-01[&length_mean=5.78688223e-02,length_median=4.29119700e-02,length_95%HPD={1.77370100e-06,1.59069200e-01},effectivebrlenTK02Brlens_mean=0.008766,effectivebrlenTK02Brlens_median=0.006383,effectivebrlenTK02Brlens_95%HPD={0.000000,0.024853},rateTK02Brlens_mean=0.214753,rateTK02Brlens_median=0.166357,rateTK02Brlens_95%HPD={0.000229,0.569392}])[&prob=7.90627411e-01,prob_stddev=2.48289141e-03,prob_range={7.88777464e-01,7.94291592e-01},prob(percent)="79",prob+-sd="79+-0",height_mean=6.44997280e-01,height_median=5.95540280e-01,height_95%HPD={2.20190052e-01,1.17182327e+00},age_mean=6.23018916e+00,age_median=6.21534628e+00,age_95%HPD={5.29866281e+00,7.14139703e+00}]:5.702875e-01[&length_mean=5.58939913e-02,length_median=4.24133600e-02,length_95%HPD={1.33938600e-04,1.49897800e-01},effectivebrlenTK02Brlens_mean=0.009487,effectivebrlenTK02Brlens_median=0.007483,effectivebrlenTK02Brlens_95%HPD={0.000034,0.024463},rateTK02Brlens_mean=0.220251,rateTK02Brlens_median=0.178402,rateTK02Brlens_95%HPD={0.012758,0.533121}],(40[&prob=1.00000000e+00,prob_stddev=0.00000000e+00,prob_range={1.00000000e+00,1.00000000e+00},prob(percent)="100",prob+-sd="100+-0",height_mean=6.10730308e-01,height_median=5.64047303e-01,height_95%HPD={2.10838085e-01,1.10607695e+00},age_mean=5.93612518e+00,age_median=5.95473520e+00,age_95%HPD={5.14812789e+00,6.70041237e+00}]:3.670396e-01[&length_mean=5.10332993e-02,length_median=3.38817500e-02,length_95%HPD={2.32003300e-07,1.57394800e-01},effectivebrlenTK02Brlens_mean=0.006139,effectivebrlenTK02Brlens_median=0.004152,effectivebrlenTK02Brlens_95%HPD={0.000000,0.018646},rateTK02Brlens_mean=0.192963,rateTK02Brlens_median=0.141904,rateTK02Brlens_95%HPD={0.000718,0.541572}],42[&prob=1.00000000e+00,prob_stddev=0.00000000e+00,prob_range={1.00000000e+00,1.00000000e+00},prob(percent)="100",prob+-sd="100+-0",height_mean=5.76273783e-01,height_median=5.30870079e-01,height_95%HPD={1.93315425e-01,1.04943835e+00},age_mean=5.60258928e+00,age_median=5.63651589e+00,age_95%HPD={4.54979878e+00,6.62533338e+00}]:6.852589e-01[&length_mean=8.79538024e-02,length_median=6.83952200e-02,length_95%HPD={6.55237300e-04,2.30179000e-01},effectivebrlenTK02Brlens_mean=0.011519,effectivebrlenTK02Brlens_median=0.008998,effectivebrlenTK02Brlens_95%HPD={0.000068,0.030214},rateTK02Brlens_mean=0.197093,rateTK02Brlens_median=0.145993,rateTK02Brlens_95%HPD={0.000975,0.544591}])[&prob=5.90975972e-01,prob_stddev=3.35518224e-03,prob_range={5.86097540e-01,5.93268764e-01},prob(percent)="59",prob+-sd="59+-0",height_mean=6.55774756e-01,height_median=6.05143518e-01,height_95%HPD={2.20812155e-01,1.19069622e+00},age_mean=6.33699082e+00,age_median=6.32177479e+00,age_95%HPD={5.26006509e+00,7.38585950e+00}]:4.638590e-01[&length_mean=5.00686792e-02,length_median=3.55002600e-02,length_95%HPD={6.99867400e-07,1.46467600e-01},effectivebrlenTK02Brlens_mean=0.007948,effectivebrlenTK02Brlens_median=0.005879,effectivebrlenTK02Brlens_95%HPD={0.000000,0.022598},rateTK02Brlens_mean=0.207930,rateTK02Brlens_median=0.167889,rateTK02Brlens_95%HPD={0.014867,0.510841}])[&prob=9.57115511e-01,prob_stddev=1.35421889e-03,prob_range={9.55944116e-01,9.58629753e-01},prob(percent)="96",prob+-sd="96+-0",height_mean=7.02870997e-01,height_median=6.48598900e-01,height_95%HPD={2.47760630e-01,1.28481435e+00},age_mean=6.84570983e+00,age_median=6.78563381e+00,age_95%HPD={5.72943142e+00,8.06113614e+00}]:9.631994e-01[&length_mean=1.02722226e-01,length_median=8.54602600e-02,length_95%HPD={5.99822200e-05,2.42156200e-01},effectivebrlenTK02Brlens_mean=0.025950,effectivebrlenTK02Brlens_median=0.023081,effectivebrlenTK02Brlens_95%HPD={0.000280,0.056156},rateTK02Brlens_mean=0.296003,rateTK02Brlens_median=0.263276,rateTK02Brlens_95%HPD={0.064818,0.596454}])[&prob=1.00000000e+00,prob_stddev=0.00000000e+00,prob_range={1.00000000e+00,1.00000000e+00},prob(percent)="100",prob+-sd="100+-0",height_mean=8.06050023e-01,height_median=7.44702596e-01,height_95%HPD={2.72467614e-01,1.45217253e+00},age_mean=7.86012173e+00,age_median=7.74883322e+00,age_95%HPD={6.45605930e+00,9.51841774e+00}]:3.388208e+00[&length_mean=3.94706827e-01,length_median=3.59444600e-01,length_95%HPD={1.13162400e-01,7.58104300e-01},effectivebrlenTK02Brlens_mean=0.161667,effectivebrlenTK02Brlens_median=0.153286,effectivebrlenTK02Brlens_95%HPD={0.054789,0.281772},rateTK02Brlens_mean=0.448170,rateTK02Brlens_median=0.422570,rateTK02Brlens_95%HPD={0.180377,0.772363}])[&prob=6.03161338e-01,prob_stddev=9.85500811e-03,prob_range={5.95840119e-01,6.17410931e-01},prob(percent)="60",prob+-sd="60+-1",height_mean=1.19180886e+00,height_median=1.10866242e+00,height_95%HPD={4.58555273e-01,2.10136399e+00},age_mean=1.11992897e+01,age_median=1.11370416e+01,age_95%HPD={8.85846587e+00,1.35810141e+01}]:1.622674e+00[&length_mean=1.39778842e-01,length_median=1.15949700e-01,length_95%HPD={3.55148400e-06,3.44690500e-01},effectivebrlenTK02Brlens_mean=0.068069,effectivebrlenTK02Brlens_median=0.060372,effectivebrlenTK02Brlens_95%HPD={0.000002,0.155134},rateTK02Brlens_mean=0.538902,rateTK02Brlens_median=0.509572,rateTK02Brlens_95%HPD={0.239466,0.910417}],(27[&prob=1.00000000e+00,prob_stddev=0.00000000e+00,prob_range={1.00000000e+00,1.00000000e+00},prob(percent)="100",prob+-sd="100+-0",height_mean=1.06954193e+00,height_median=9.90896100e-01,height_95%HPD={3.77890057e-01,1.92607001e+00},age_mean=1.03966755e+01,age_median=1.04416722e+01,age_95%HPD={9.88302561e+00,1.08357955e+01}]:9.286493e-01[&length_mean=1.00852871e-01,length_median=8.52608600e-02,length_95%HPD={1.08799900e-02,2.27955500e-01},effectivebrlenTK02Brlens_mean=0.036186,effectivebrlenTK02Brlens_median=0.032638,effectivebrlenTK02Brlens_95%HPD={0.006240,0.073556},rateTK02Brlens_mean=0.429285,rateTK02Brlens_median=0.395228,rateTK02Brlens_95%HPD={0.077400,0.846567}],(28[&prob=1.00000000e+00,prob_stddev=0.00000000e+00,prob_range={1.00000000e+00,1.00000000e+00},prob(percent)="100",prob+-sd="100+-0",height_mean=1.06933724e+00,height_median=9.90574766e-01,height_95%HPD={3.77541605e-01,1.92580024e+00},age_mean=1.03946956e+01,age_median=1.04399737e+01,age_95%HPD={9.87830600e+00,1.08332894e+01}]:3.526187e-01[&length_mean=4.48348995e-02,length_median=3.34991200e-02,length_95%HPD={9.92497500e-07,1.22932400e-01},effectivebrlenTK02Brlens_mean=0.012544,effectivebrlenTK02Brlens_median=0.010196,effectivebrlenTK02Brlens_95%HPD={0.000001,0.031206},rateTK02Brlens_mean=0.356450,rateTK02Brlens_median=0.323636,rateTK02Brlens_95%HPD={0.041370,0.730418}],((29[&prob=1.00000000e+00,prob_stddev=0.00000000e+00,prob_range={1.00000000e+00,1.00000000e+00},prob(percent)="100",prob+-sd="100+-0",height_mean=8.22143363e-01,height_median=7.61407560e-01,height_95%HPD={2.87015725e-01,1.47883069e+00},age_mean=7.99186579e+00,age_median=8.03177237e+00,age_95%HPD={7.43833505e+00,8.48064947e+00}]:8.961561e-01[&length_mean=1.03460347e-01,length_median=8.69211900e-02,length_95%HPD={1.51851500e-02,2.32425800e-01},effectivebrlenTK02Brlens_mean=0.032033,effectivebrlenTK02Brlens_median=0.029014,effectivebrlenTK02Brlens_95%HPD={0.006942,0.063530},rateTK02Brlens_mean=0.390315,rateTK02Brlens_median=0.341395,rateTK02Brlens_95%HPD={0.048226,0.834976}],30[&prob=1.00000000e+00,prob_stddev=0.00000000e+00,prob_range={1.00000000e+00,1.00000000e+00},prob(percent)="100",prob+-sd="100+-0",height_mean=8.38877730e-01,height_median=7.76752025e-01,height_95%HPD={2.96095733e-01,1.51544687e+00},age_mean=8.15401398e+00,age_median=8.17779778e+00,age_95%HPD={7.52654424e+00,8.72168636e+00}]:7.501307e-01[&length_mean=8.54819702e-02,length_median=7.00187100e-02,length_95%HPD={4.88554500e-03,2.05703000e-01},effectivebrlenTK02Brlens_mean=0.023753,effectivebrlenTK02Brlens_median=0.021112,effectivebrlenTK02Brlens_95%HPD={0.003116,0.050230},rateTK02Brlens_mean=0.366353,rateTK02Brlens_median=0.316605,rateTK02Brlens_95%HPD={0.033589,0.807727}])[&prob=9.44337305e-01,prob_stddev=1.22695728e-03,prob_range={9.42858775e-01,9.45430131e-01},prob(percent)="94",prob+-sd="94+-0",height_mean=9.24295014e-01,height_median=8.54710940e-01,height_95%HPD={3.29618659e-01,1.67172874e+00},age_mean=8.96651396e+00,age_median=8.92792848e+00,age_95%HPD={7.98517796e+00,9.98019778e+00}]:6.980438e-01[&length_mean=7.45489479e-02,length_median=6.02655600e-02,length_95%HPD={1.14361100e-03,1.83908600e-01},effectivebrlenTK02Brlens_mean=0.019616,effectivebrlenTK02Brlens_median=0.016470,effectivebrlenTK02Brlens_95%HPD={0.000512,0.046267},rateTK02Brlens_mean=0.310521,rateTK02Brlens_median=0.273953,rateTK02Brlens_95%HPD={0.059937,0.642163}],31[&prob=1.00000000e+00,prob_stddev=0.00000000e+00,prob_range={1.00000000e+00,1.00000000e+00},prob(percent)="100",prob+-sd="100+-0",height_mean=8.66627278e-01,height_median=8.02469337e-01,height_95%HPD={3.01675180e-01,1.55597728e+00},age_mean=8.42688924e+00,age_median=8.45598443e+00,age_95%HPD={7.75295147e+00,9.08548252e+00}]:1.169988e+00[&length_mean=1.27612898e-01,length_median=1.08702900e-01,length_95%HPD={2.35058500e-05,2.94252600e-01},effectivebrlenTK02Brlens_mean=0.019351,effectivebrlenTK02Brlens_median=0.016320,effectivebrlenTK02Brlens_95%HPD={0.000007,0.046146},rateTK02Brlens_mean=0.207818,rateTK02Brlens_median=0.157283,rateTK02Brlens_95%HPD={0.001815,0.551706}])[&prob=9.67736636e-01,prob_stddev=1.69032058e-03,prob_range={9.66058113e-01,9.69743722e-01},prob(percent)="97",prob+-sd="97+-0",height_mean=9.91058627e-01,height_median=9.16467580e-01,height_95%HPD={3.41459341e-01,1.78877348e+00},age_mean=9.65372285e+00,age_median=9.62597225e+00,age_95%HPD={8.50678628e+00,1.08098292e+01}]:1.166620e+00[&length_mean=1.20302518e-01,length_median=1.05374900e-01,length_95%HPD={3.77845100e-03,2.64287100e-01},effectivebrlenTK02Brlens_mean=0.032179,effectivebrlenTK02Brlens_median=0.027877,effectivebrlenTK02Brlens_95%HPD={0.000339,0.072675},rateTK02Brlens_mean=0.302822,rateTK02Brlens_median=0.268676,rateTK02Brlens_95%HPD={0.046940,0.629002}])[&prob=9.13409617e-01,prob_stddev=2.44557042e-03,prob_range={9.10373989e-01,9.15545270e-01},prob(percent)="91",prob+-sd="91+-0",height_mean=1.10576936e+00,height_median=1.02467343e+00,height_95%HPD={3.83199375e-01,1.98308875e+00},age_mean=1.08098515e+01,age_median=1.07925924e+01,age_95%HPD={9.97989385e+00,1.16227450e+01}]:5.777291e-01[&length_mean=6.36250963e-02,length_median=5.16944200e-02,length_95%HPD={5.52883100e-06,1.55976000e-01},effectivebrlenTK02Brlens_mean=0.021818,effectivebrlenTK02Brlens_median=0.019026,effectivebrlenTK02Brlens_95%HPD={0.000002,0.048663},rateTK02Brlens_mean=0.395568,rateTK02Brlens_median=0.364377,rateTK02Brlens_95%HPD={0.107677,0.751399}])[&prob=8.65489557e-01,prob_stddev=5.78473178e-03,prob_range={8.60175424e-01,8.72917917e-01},prob(percent)="87",prob+-sd="87+-1",height_mean=1.14217492e+00,height_median=1.05955123e+00,height_95%HPD={4.13122774e-01,2.04685816e+00},age_mean=1.14266795e+01,age_median=1.13703215e+01,age_95%HPD={1.03831047e+01,1.25333290e+01}]:1.389394e+00[&length_mean=1.21789317e-01,length_median=1.03449200e-01,length_95%HPD={1.04806600e-05,2.82947600e-01},effectivebrlenTK02Brlens_mean=0.054194,effectivebrlenTK02Brlens_median=0.048544,effectivebrlenTK02Brlens_95%HPD={0.000009,0.116763},rateTK02Brlens_mean=0.490529,rateTK02Brlens_median=0.461144,rateTK02Brlens_95%HPD={0.188346,0.857961}])[&prob=1.00000000e+00,prob_stddev=0.00000000e+00,prob_range={1.00000000e+00,1.00000000e+00},prob(percent)="100",prob+-sd="100+-0",height_mean=1.31202569e+00,height_median=1.22133467e+00,height_95%HPD={4.96620430e-01,2.32118014e+00},age_mean=1.28797749e+01,age_median=1.27597158e+01,age_95%HPD={1.07914000e+01,1.51751825e+01}]:1.829772e+01[&length_mean=1.89464642e+00,length_median=1.74357200e+00,length_95%HPD={6.26898500e-01,3.49464400e+00},effectivebrlenTK02Brlens_mean=1.420868,effectivebrlenTK02Brlens_median=1.332297,effectivebrlenTK02Brlens_95%HPD={0.552101,2.442721},rateTK02Brlens_mean=0.771919,rateTK02Brlens_median=0.756600,rateTK02Brlens_95%HPD={0.592881,0.977331}])[&prob=1.00000000e+00,prob_stddev=0.00000000e+00,prob_range={1.00000000e+00,1.00000000e+00},prob(percent)="100",prob+-sd="100+-0",height_mean=3.20667212e+00,height_median=2.97233319e+00,height_95%HPD={1.15675778e+00,5.77485468e+00},age_mean=3.12061053e+01,age_median=3.10574329e+01,age_95%HPD={2.93853570e+01,3.32795375e+01}][&length_mean=0.00000000e+00,length_median=0.00000000e+00,length_95%HPD={0.00000000e+00,0.00000000e+00},effectivebrlenTK02Brlens_mean=1.000000,effectivebrlenTK02Brlens_median=1.000000,effectivebrlenTK02Brlens_95%HPD={1.000000,1.000000},rateTK02Brlens_mean=1.000000,rateTK02Brlens_median=1.000000,rateTK02Brlens_95%HPD={1.000000,1.000000}];
end;
