# Supplementary material for: Phylogenetic relationships of Neogene hamsters (Mammalia, Rodentia, Cricetinae) revealed under Bayesian inference and maximum parsimony
Source: PeerJ. 2024 Nov 15;12:e18440. doi: 10.7717/peerj.18440 (PMC11572387; doi:10.7717/peerj.18440)
Supplement: Supplemental Information 3 [file peerj-12-18440-s003.zip › S3-SteppingStoneSampling+TreeReconstructions/TreeReconstructions/BayesianInference/Tk02_fossiltip/stdout.txt]

running: /mnt/home/cipres/opt/popeye/mrbayes/3.2.7a/mb < paramfile.txt
running: /mnt/home/cipres/opt/popeye/mrbayes/3.2.7a/mb < paramfile.txt
running: /mnt/home/cipres/opt/popeye/mrbayes/3.2.7a/mb < paramfile.txt
running: /mnt/home/cipres/opt/popeye/mrbayes/3.2.7a/mb < paramfile.txt
running: /mnt/home/cipres/opt/popeye/mrbayes/3.2.7a/mb < paramfile.txt
running: /mnt/home/cipres/opt/popeye/mrbayes/3.2.7a/mb < paramfile.txt
running: /mnt/home/cipres/opt/popeye/mrbayes/3.2.7a/mb < paramfile.txt
running: /mnt/home/cipres/opt/popeye/mrbayes/3.2.7a/mb < paramfile.txt
running: /mnt/home/cipres/opt/popeye/mrbayes/3.2.7a/mb < paramfile.txt
running: /mnt/home/cipres/opt/popeye/mrbayes/3.2.7a/mb < paramfile.txt
running: /mnt/home/cipres/opt/popeye/mrbayes/3.2.7a/mb < paramfile.txt
running: /mnt/home/cipres/opt/popeye/mrbayes/3.2.7a/mb < paramfile.txt
running: /mnt/home/cipres/opt/popeye/mrbayes/3.2.7a/mb < paramfile.txt
running: /mnt/home/cipres/opt/popeye/mrbayes/3.2.7a/mb < paramfile.txt
running: /mnt/home/cipres/opt/popeye/mrbayes/3.2.7a/mb < paramfile.txt
running: /mnt/home/cipres/opt/popeye/mrbayes/3.2.7a/mb < paramfile.txt
running: /mnt/home/cipres/opt/popeye/mrbayes/3.2.7a/mb < paramfile.txt
running: /mnt/home/cipres/opt/popeye/mrbayes/3.2.7a/mb < paramfile.txt
running: /mnt/home/cipres/opt/popeye/mrbayes/3.2.7a/mb < paramfile.txt
running: /mnt/home/cipres/opt/popeye/mrbayes/3.2.7a/mb < paramfile.txt
running: /mnt/home/cipres/opt/popeye/mrbayes/3.2.7a/mb < paramfile.txt
running: /mnt/home/cipres/opt/popeye/mrbayes/3.2.7a/mb < paramfile.txt
running: /mnt/home/cipres/opt/popeye/mrbayes/3.2.7a/mb < paramfile.txt
running: /mnt/home/cipres/opt/popeye/mrbayes/3.2.7a/mb < paramfile.txt


                            MrBayes 3.2.7a x86_64

                      (Bayesian Analysis of Phylogeny)

                             (Parallel version)
                         (24 processors available)

              Distributed under the GNU General Public License


               Type "help" or "help <command>" for information
                     on the commands that are available.

                   Type "about" for authorship and general
                       information about the program.


MrBayes > 
   Setting autoclose to yes

MrBayes > 
   Setting nowarnings to yes

MrBayes > 
   Setting usebeagle to yes
   Setting beagleprecision to double
   Setting beaglesse to Yes
   Setting beaglescaling to Dynamic
   Setting beaglethreads to No

MrBayes > 
   Executing file "infile.nex"
   UNIX line termination
   Longest line length = 186
   Parsing file
   Expecting NEXUS formatted file
   Reading data block
      Allocated taxon set
      Allocated matrix
      Defining new matrix with 44 taxa and 116 characters
      Data is Standard
      Gaps coded as -
      Missing data coded as ?
      WARNING: MrBayes does not support 'symbols' specification; default symbols assumed
      Taxon  1 -> Eucricetodon_wangae
      Taxon  2 -> Apocricetus_plinii
      Taxon  3 -> Apocricetus_alberti
      Taxon  4 -> Apocricetus_angustidens
      Taxon  5 -> Apocricetus_barrierei
      Taxon  6 -> Apocricetus_darderi
      Taxon  7 -> Pseudocricetus_polgardiensis
      Taxon  8 -> Pseudocricetus_orienteuropaeus
      Taxon  9 -> Pseudocricetus_kormosi
      Taxon 10 -> Hattomys_beetsi
      Taxon 11 -> Hattomys_nazarii
      Taxon 12 -> Hattomys_gargantua
      Taxon 13 -> Neocricetodon_ambarrensis
      Taxon 14 -> Neocricetodon_fahlbuschi
      Taxon 15 -> Neocricetodon_moldavicus
      Taxon 16 -> Neocricetodon_nestori
      Taxon 17 -> Neocricetodon_browni
      Taxon 18 -> Neocricetodon_progressus
      Taxon 19 -> Neocricetodon_occidentalis
      Taxon 20 -> Neocricetodon_hanae
      Taxon 21 -> Neocricetodon_grangeri
      Taxon 22 -> Neocricetodon_intermedius
      Taxon 23 -> Neocricetodon_polonicus
      Taxon 24 -> Neocricetodon_magnus
      Taxon 25 -> Neocricetodon_similis
      Taxon 26 -> Neocricetodon_skofleki
      Taxon 27 -> Collimys_transversus
      Taxon 28 -> Collimys_gudrunae
      Taxon 29 -> Collimys_hiri
      Taxon 30 -> Collimys_longidens
      Taxon 31 -> Collimys_dobosi
      Taxon 32 -> Cricetulodon_complicidens
      Taxon 33 -> Cricetulodon_hartenbergeri
      Taxon 34 -> Cricetulodon_sabadellensis
      Taxon 35 -> Cricetulodon_bugesiensis
      Taxon 36 -> Cricetulodon_lucentensis
      Taxon 37 -> Cricetulodon_meini
      Taxon 38 -> Rotundomys_freiriensis
      Taxon 39 -> Rotundomys_intimus
      Taxon 40 -> Rotundomys_sabatieri
      Taxon 41 -> Rotundomys_montisrotundi
      Taxon 42 -> Rotundomys_bressanus
      Taxon 43 -> Cricetus_cricetus
      Taxon 44 -> Nothocricetulus_migratorius
      Successfully read matrix
      Setting default partition (does not divide up characters)
      Setting model defaults
      Seed (for generating default start values) = 1707825897
      WARNING: There are 39 characters incompatible with the specified
               coding bias. These characters will be excluded.
      Setting output file names to "infile.nex.run<i>.<p|t>"
   Exiting data block
   Reading mrbayes block
      Setting autoclose to yes
      Setting nowarnings to yes
      Setting outgroup to taxon "Eucricetodon_wangae"
      Defining constraint called 'ingroup'
      Setting Topologypr to Constraints
      Successfully set prior model parameters
      WARNING: There are 39 characters incompatible with the specified
               coding bias. These characters will be excluded.
      Enabling Coding Variable
      Setting Rates to Gamma
      Successfully set likelihood model parameters
      WARNING: There are 39 characters incompatible with the specified
               coding bias. These characters will be excluded.
      Setting age of taxon 'Eucricetodon_wangae' to Uniform(33.00,35.00)
      Setting age of taxon 'Apocricetus_alberti' to Uniform(4.20,6.56)
      Setting age of taxon 'Apocricetus_angustidens' to Uniform(3.03,4.27)
      Setting age of taxon 'Apocricetus_barrierei' to Uniform(3.04,5.47)
      Setting age of taxon 'Apocricetus_darderi' to Uniform(3.60,5.33)
      Setting age of taxon 'Apocricetus_plinii' to Uniform(6.27,7.67)
      Setting age of taxon 'Collimys_dobosi' to Uniform(11.30,12.20)
      Setting age of taxon 'Collimys_gudrunae' to Uniform(13.80,13.90)
      Setting age of taxon 'Collimys_hiri' to Uniform(11.30,11.60)
      Setting age of taxon 'Collimys_longidens' to Uniform(11.30,11.90)
      Setting age of taxon 'Collimys_transversus' to Uniform(13.80,13.90)
      Setting age of taxon 'Cricetulodon_bugesiensis' to Uniform(8.75,9.90)
      Setting age of taxon 'Cricetulodon_complicidens' to Uniform(9.60,9.78)
      Setting age of taxon 'Cricetulodon_hartenbergeri' to Uniform(9.49,10.60)
      Setting age of taxon 'Cricetulodon_lucentensis' to Uniform(6.89,7.17)
      Setting age of taxon 'Cricetulodon_meini' to Uniform(7.53,7.58)
      Setting age of taxon 'Cricetulodon_sabadellensis' to Uniform(9.12,9.98)
      Setting age of taxon 'Hattomys_beetsi' to Uniform(4.19,7.02)
      Setting age of taxon 'Hattomys_gargantua' to Uniform(4.19,7.02)
      Setting age of taxon 'Hattomys_nazarii' to Uniform(4.19,7.02)
      Setting age of taxon 'Neocricetodon_ambarrensis' to Uniform(8.75,9.90)
      Setting age of taxon 'Neocricetodon_browni' to Uniform(5.30,7.68)
      Setting age of taxon 'Neocricetodon_fahlbuschi' to Uniform(7.60,9.11)
      Setting age of taxon 'Neocricetodon_grangeri' to Uniform(4.70,6.30)
      Setting age of taxon 'Neocricetodon_hanae' to Uniform(6.20,7.15)
      Setting age of taxon 'Neocricetodon_intermedius' to Uniform(3.18,4.95)
      Setting age of taxon 'Neocricetodon_magnus' to Uniform(3.18,5.47)
      Setting age of taxon 'Neocricetodon_moldavicus' to Uniform(9.78,9.94)
      Setting age of taxon 'Neocricetodon_nestori' to Uniform(6.40,6.70)
      Setting age of taxon 'Neocricetodon_occidentalis' to Uniform(7.62,8.51)
      Setting age of taxon 'Neocricetodon_polonicus' to Uniform(3.18,5.47)
      Setting age of taxon 'Neocricetodon_progressus' to Uniform(7.65,8.50)
      Setting age of taxon 'Neocricetodon_similis' to Uniform(5.30,6.50)
      Setting age of taxon 'Neocricetodon_skofleki' to Uniform(6.90,8.75)
      Setting age of taxon 'Pseudocricetus_kormosi' to Uniform(5.60,7.02)
      Setting age of taxon 'Pseudocricetus_orienteuropaeus' to Uniform(6.04,7.68)
      Setting age of taxon 'Pseudocricetus_polgardiensis' to Uniform(5.60,7.02)
      Setting age of taxon 'Rotundomys_bressanus' to Uniform(8.00,9.90)
      Setting age of taxon 'Rotundomys_freiriensis' to Uniform(9.62,9.87)
      Setting age of taxon 'Rotundomys_intimus' to Uniform(8.75,9.71)
      Setting age of taxon 'Rotundomys_montisrotundi' to Uniform(8.75,9.90)
      Setting age of taxon 'Rotundomys_sabatieri' to Uniform(8.75,9.90)
      Setting Brlenspr to Clock:Fossilization
      Successfully set prior model parameters
      WARNING: There are 39 characters incompatible with the specified
               coding bias. These characters will be excluded.
      Setting Sampleprob to 0.11100000
      Successfully set prior model parameters
      WARNING: There are 39 characters incompatible with the specified
               coding bias. These characters will be excluded.
      Setting SampleStrat to FossilTip
      Successfully set prior model parameters
      WARNING: There are 39 characters incompatible with the specified
               coding bias. These characters will be excluded.
      Setting Treeagepr to Offsetexponential(33.00,41.20)
      Successfully set prior model parameters
      WARNING: There are 39 characters incompatible with the specified
               coding bias. These characters will be excluded.
      Setting Clockvarpr to TK02
      Successfully set prior model parameters
      WARNING: There are 39 characters incompatible with the specified
               coding bias. These characters will be excluded.
      Setting Clockratepr to Lognormal(-2.45,1.09)
      Successfully set prior model parameters
      WARNING: There are 39 characters incompatible with the specified
               coding bias. These characters will be excluded.
      Setting Nodeagepr to Calibrated
      Successfully set prior model parameters
      WARNING: There are 39 characters incompatible with the specified
               coding bias. These characters will be excluded.
      Setting number of generations to 50000000
      Using relative burnin (a fraction of samples discarded).
      Setting burnin fraction to 0.30
      Setting print frequency to 1000
      Setting sample frequency to 1000
      WARNING: Reallocation of zero size attempted. This is probably a bug. Problems may follow.
      WARNING: Reallocation of zero size attempted. This is probably a bug. Problems may follow.
      Setting number of runs to 4
      WARNING: Allocation of zero size attempted. This is probably a bug; problems may follow.
      Setting number of chains to 6
      Setting heating parameter to 0.020000
      Setting number of swaps per swapping cycle to 3
      Setting chain output file names to "infile.nex.run<i>.<p/t>"
      Successfully set chain parameters
      Running Markov chain
      MCMC stamp = 0019178064
      Seed = 213932995
      Swapseed = 1707825897
      Model settings:

         Data not partitioned --
            Datatype  = Standard
            Coding    = Variable
            # States  = Variable, up to 10
                        State frequencies are fixed to be equal
            Rates     = Gamma
                        The distribution is approximated using 4 categories.
                        Shape parameter is exponentially
                        distributed with parameter (1.00).

      Active parameters: 

         Parameters
         ---------------------
         Statefreq           1
         Shape               2
         Ratemultiplier      3
         Topology            4
         Brlens              5
         Speciationrate      6
         Extinctionrate      7
         Fossilizationrate   8
         TK02var             9
         TK02branchrates    10
         Clockrate          11
         ---------------------

         1 --  Parameter  = Alpha_symdir
               Type       = Symmetric diricihlet/beta distribution alpha_i parameter
               Prior      = Symmetric dirichlet with all parameters equal to infinity

         2 --  Parameter  = Alpha
               Type       = Shape of scaled gamma distribution of site rates
               Prior      = Exponential(1.00)

         3 --  Parameter  = Ratemultiplier
               Type       = Partition-specific rate multiplier
               Prior      = Fixed(1.0)

         4 --  Parameter  = Tau
               Type       = Topology
               Prior      = Prior on topology obeys the following constraints:
                            -- Hard constraint "ingroup"
               Subparam.  = V

         5 --  Parameter  = V
               Type       = Branch lengths
               Prior      = Clock:Fossilization
                            Node depths are constrained by the following age constraints:
                            -- The age of terminal "Eucricetodon_wangae" is Uniform(33.00,35.00)
                            -- The age of terminal "Apocricetus_plinii" is Uniform(6.27,7.67)
                            -- The age of terminal "Apocricetus_alberti" is Uniform(4.20,6.56)
                            -- The age of terminal "Apocricetus_angustidens" is Uniform(3.03,4.27)
                            -- The age of terminal "Apocricetus_barrierei" is Uniform(3.04,5.47)
                            -- The age of terminal "Apocricetus_darderi" is Uniform(3.60,5.33)
                            -- The age of terminal "Pseudocricetus_polgardiensis" is Uniform(5.60,7.02)
                            -- The age of terminal "Pseudocricetus_orienteuropaeus" is Uniform(6.04,7.68)
                            -- The age of terminal "Pseudocricetus_kormosi" is Uniform(5.60,7.02)
                            -- The age of terminal "Hattomys_beetsi" is Uniform(4.19,7.02)
                            -- The age of terminal "Hattomys_nazarii" is Uniform(4.19,7.02)
                            -- The age of terminal "Hattomys_gargantua" is Uniform(4.19,7.02)
                            -- The age of terminal "Neocricetodon_ambarrensis" is Uniform(8.75,9.90)
                            -- The age of terminal "Neocricetodon_fahlbuschi" is Uniform(7.60,9.11)
                            -- The age of terminal "Neocricetodon_moldavicus" is Uniform(9.78,9.94)
                            -- The age of terminal "Neocricetodon_nestori" is Uniform(6.40,6.70)
                            -- The age of terminal "Neocricetodon_browni" is Uniform(5.30,7.68)
                            -- The age of terminal "Neocricetodon_progressus" is Uniform(7.65,8.50)
                            -- The age of terminal "Neocricetodon_occidentalis" is Uniform(7.62,8.51)
                            -- The age of terminal "Neocricetodon_hanae" is Uniform(6.20,7.15)
                            -- The age of terminal "Neocricetodon_grangeri" is Uniform(4.70,6.30)
                            -- The age of terminal "Neocricetodon_intermedius" is Uniform(3.18,4.95)
                            -- The age of terminal "Neocricetodon_polonicus" is Uniform(3.18,5.47)
                            -- The age of terminal "Neocricetodon_magnus" is Uniform(3.18,5.47)
                            -- The age of terminal "Neocricetodon_similis" is Uniform(5.30,6.50)
                            -- The age of terminal "Neocricetodon_skofleki" is Uniform(6.90,8.75)
                            -- The age of terminal "Collimys_transversus" is Uniform(13.80,13.90)
                            -- The age of terminal "Collimys_gudrunae" is Uniform(13.80,13.90)
                            -- The age of terminal "Collimys_hiri" is Uniform(11.30,11.60)
                            -- The age of terminal "Collimys_longidens" is Uniform(11.30,11.90)
                            -- The age of terminal "Collimys_dobosi" is Uniform(11.30,12.20)
                            -- The age of terminal "Cricetulodon_complicidens" is Uniform(9.60,9.78)
                            -- The age of terminal "Cricetulodon_hartenbergeri" is Uniform(9.49,10.60)
                            -- The age of terminal "Cricetulodon_sabadellensis" is Uniform(9.12,9.98)
                            -- The age of terminal "Cricetulodon_bugesiensis" is Uniform(8.75,9.90)
                            -- The age of terminal "Cricetulodon_lucentensis" is Uniform(6.89,7.17)
                            -- The age of terminal "Cricetulodon_meini" is Uniform(7.53,7.58)
                            -- The age of terminal "Rotundomys_freiriensis" is Uniform(9.62,9.87)
                            -- The age of terminal "Rotundomys_intimus" is Uniform(8.75,9.71)
                            -- The age of terminal "Rotundomys_sabatieri" is Uniform(8.75,9.90)
                            -- The age of terminal "Rotundomys_montisrotundi" is Uniform(8.75,9.90)
                            -- The age of terminal "Rotundomys_bressanus" is Uniform(8.00,9.90)
                            -- Tree age has a Offsetexponential(33.00,41.20) distribution
               Subparam.  = TK02Brlens

         6 --  Parameter  = Net_speciation
               Type       = Speciation rate
               Prior      = Exponential(10.00)

         7 --  Parameter  = Relative_extinction
               Type       = Extinction rate
               Prior      = Beta(1.00,1.00)

         8 --  Parameter  = Relative_fossilization
               Type       = Fossilization rate
               Prior      = Beta(1.00,1.00)

         9 --  Parameter  = TK02var
               Type       = Variance of lognormal distribution of branch rates
               Prior      = Exponential(1.00)
               Subparam.  = TK02Brlens

        10 --  Parameter  = TK02Brlens
               Type       = Branch rates of TK02 relaxed clock
               Prior      = LogNormal (expectation = r_0, variance = TK02var * v) 
                               [r_0 is beginning rate of branch, v is branch length]

        11 --  Parameter  = Clockrate
               Type       = Base rate of clock
               Prior      = Lognormal(-2.45,1.09)
                            The clock rate varies according to a Brownian motion model


      Number of chains per MPI processor = 1

      The MCMC sampler will use the following moves:
         With prob.  Chain will use move
            1.20 %   Multiplier(Alpha)
           12.05 %   ExtSprClock(Tau,V)
           14.46 %   NNIClock(Tau,V)
            9.64 %   ParsSPRClock(Tau,V)
           24.10 %   NodesliderClock(V)
            3.61 %   TreeStretch(V)
            3.61 %   Multiplier(Net_speciation)
            3.61 %   Slider(Relative_extinction)
            3.61 %   Slider(Relative_fossilization)
            2.41 %   Multiplier(TK02var)
           18.07 %   Multiplier(TK02Brlens)
            3.61 %   Multiplier(Clockrate)

      Division 1 has 77 unique site patterns
      Initializing conditional likelihoods
      Using standard non-SSE likelihood calculator for division 1 (single-precision)

      Initial log likelihoods and log prior probs for run 1:
         Chain 1 -- -2002.700656 -- -596.700500

      There are 23 more chains on other processor(s)


      Using a relative burnin of 30.0 % for diagnostics

      Chain results (50000000 generations requested):

         0 -- [-2002.701] [...23 remote chains...] 
      1000 -- (-1497.643) [...23 remote chains...] -- 0:00:00
      2000 -- [-1294.693] [...23 remote chains...] -- 0:00:00
      3000 -- (-1221.031) [...23 remote chains...] -- 0:00:00
      4000 -- (-1216.488) [...23 remote chains...] -- 0:00:00
      5000 -- [-1214.170] [...23 remote chains...] -- 2:46:39

      Average standard deviation of split frequencies: 0.120265

      6000 -- [-1200.617] [...23 remote chains...] -- 2:18:52
      7000 -- (-1204.581) [...23 remote chains...] -- 1:59:01
      8000 -- (-1192.841) [...23 remote chains...] -- 1:44:09
      9000 -- (-1192.043) [...23 remote chains...] -- 3:05:09
      10000 -- (-1198.562) [...23 remote chains...] -- 2:46:38

      Average standard deviation of split frequencies: 0.097039

      11000 -- (-1189.781) [...23 remote chains...] -- 2:31:28
      12000 -- (-1191.244) [...23 remote chains...] -- 2:18:51
      13000 -- (-1201.340) [...23 remote chains...] -- 3:12:15
      14000 -- (-1206.521) [...23 remote chains...] -- 2:58:31
      15000 -- (-1196.678) [...23 remote chains...] -- 2:46:37

      Average standard deviation of split frequencies: 0.130809

      16000 -- [-1190.018] [...23 remote chains...] -- 2:36:12
      17000 -- (-1178.015) [...23 remote chains...] -- 3:16:00
      18000 -- (-1181.805) [...23 remote chains...] -- 3:05:07
      19000 -- (-1179.554) [...23 remote chains...] -- 2:55:22
      20000 -- (-1179.572) [...23 remote chains...] -- 2:46:36

      Average standard deviation of split frequencies: 0.112351

      21000 -- (-1170.909) [...23 remote chains...] -- 3:18:19
      22000 -- (-1171.342) [...23 remote chains...] -- 3:09:18
      23000 -- (-1178.955) [...23 remote chains...] -- 3:01:04
      24000 -- (-1180.110) [...23 remote chains...] -- 2:53:31
      25000 -- (-1182.734) [...23 remote chains...] -- 2:46:35

      Average standard deviation of split frequencies: 0.091863

      26000 -- (-1171.269) [...23 remote chains...] -- 3:12:12
      27000 -- (-1180.195) [...23 remote chains...] -- 3:05:05
      28000 -- (-1177.151) [...23 remote chains...] -- 2:58:28
      29000 -- [-1181.385] [...23 remote chains...] -- 2:52:18
      30000 -- (-1177.583) [...23 remote chains...] -- 2:46:34

      Average standard deviation of split frequencies: 0.104025

      31000 -- (-1177.313) [...23 remote chains...] -- 3:08:03
      32000 -- (-1192.564) [...23 remote chains...] -- 3:02:10
      33000 -- (-1184.035) [...23 remote chains...] -- 2:56:39
      34000 -- [-1182.036] [...23 remote chains...] -- 2:51:27
      35000 -- (-1184.746) [...23 remote chains...] -- 3:10:20

      Average standard deviation of split frequencies: 0.095527

      36000 -- (-1178.216) [...23 remote chains...] -- 3:05:03
      37000 -- [-1174.244] [...23 remote chains...] -- 3:00:02
      38000 -- (-1191.124) [...23 remote chains...] -- 2:55:18
      39000 -- (-1192.948) [...23 remote chains...] -- 2:50:48
      40000 -- (-1187.509) [...23 remote chains...] -- 3:07:21

      Average standard deviation of split frequencies: 0.088394

      41000 -- (-1180.572) [...23 remote chains...] -- 3:02:46
      42000 -- (-1183.275) [...23 remote chains...] -- 2:58:25
      43000 -- (-1185.908) [...23 remote chains...] -- 2:54:16
      44000 -- (-1182.420) [...23 remote chains...] -- 2:50:18
      45000 -- (-1178.416) [...23 remote chains...] -- 3:05:01

      Average standard deviation of split frequencies: 0.095529

      46000 -- (-1181.456) [...23 remote chains...] -- 3:00:59
      47000 -- (-1178.306) [...23 remote chains...] -- 2:57:08
      48000 -- (-1186.382) [...23 remote chains...] -- 2:53:26
      49000 -- (-1195.128) [...23 remote chains...] -- 2:49:54
      50000 -- (-1197.269) [...23 remote chains...] -- 3:03:09

      Average standard deviation of split frequencies: 0.088416

      51000 -- (-1176.687) [...23 remote chains...] -- 2:59:33
      52000 -- (-1174.170) [...23 remote chains...] -- 2:56:05
      53000 -- (-1187.085) [...23 remote chains...] -- 2:52:46
      54000 -- (-1186.378) [...23 remote chains...] -- 3:04:59
      55000 -- (-1185.127) [...23 remote chains...] -- 3:01:37

      Average standard deviation of split frequencies: 0.081358

      56000 -- (-1188.100) [...23 remote chains...] -- 2:58:22
      57000 -- (-1199.697) [...23 remote chains...] -- 2:55:14
      58000 -- (-1192.119) [...23 remote chains...] -- 2:52:12
      59000 -- (-1179.595) [...23 remote chains...] -- 3:03:23
      60000 -- (-1187.481) [...23 remote chains...] -- 3:00:20

      Average standard deviation of split frequencies: 0.086822

      61000 -- (-1193.329) [...23 remote chains...] -- 2:57:22
      62000 -- (-1187.420) [...23 remote chains...] -- 2:54:30
      63000 -- (-1192.704) [...23 remote chains...] -- 3:04:57
      64000 -- (-1196.695) [...23 remote chains...] -- 3:02:03
      65000 -- (-1203.310) [...23 remote chains...] -- 2:59:15

      Average standard deviation of split frequencies: 0.085200

      66000 -- (-1198.288) [...23 remote chains...] -- 3:09:08
      67000 -- (-1201.891) [...23 remote chains...] -- 3:06:19
      68000 -- (-1201.513) [...23 remote chains...] -- 3:03:34
      69000 -- (-1204.372) [...23 remote chains...] -- 3:00:54
      70000 -- (-1202.705) [...23 remote chains...] -- 3:10:12

      Average standard deviation of split frequencies: 0.085817

      71000 -- (-1191.446) [...23 remote chains...] -- 3:07:31
      72000 -- (-1203.812) [...23 remote chains...] -- 3:04:55
      73000 -- (-1200.382) [...23 remote chains...] -- 3:02:22
      74000 -- (-1200.878) [...23 remote chains...] -- 3:11:09
      75000 -- (-1199.867) [...23 remote chains...] -- 3:08:36

      Average standard deviation of split frequencies: 0.091848

      76000 -- (-1202.632) [...23 remote chains...] -- 3:06:07
      77000 -- (-1196.507) [...23 remote chains...] -- 3:03:41
      78000 -- (-1195.570) [...23 remote chains...] -- 3:12:00
      79000 -- (-1190.789) [...23 remote chains...] -- 3:09:34
      80000 -- (-1186.494) [...23 remote chains...] -- 3:07:12

      Average standard deviation of split frequencies: 0.092716

      81000 -- (-1181.838) [...23 remote chains...] -- 3:04:53
      82000 -- (-1185.576) [...23 remote chains...] -- 3:02:37
      83000 -- (-1198.742) [...23 remote chains...] -- 3:10:26
      84000 -- (-1188.053) [...23 remote chains...] -- 3:08:10
      85000 -- [-1189.215] [...23 remote chains...] -- 3:05:57

      Average standard deviation of split frequencies: 0.098781

      86000 -- (-1195.672) [...23 remote chains...] -- 3:03:47
      87000 -- (-1187.807) [...23 remote chains...] -- 3:11:14
      88000 -- (-1186.852) [...23 remote chains...] -- 3:09:03
      89000 -- (-1179.961) [...23 remote chains...] -- 3:06:55
      90000 -- (-1184.687) [...23 remote chains...] -- 3:04:51

      Average standard deviation of split frequencies: 0.099761

      91000 -- (-1186.204) [...23 remote chains...] -- 3:11:57
      92000 -- (-1183.118) [...23 remote chains...] -- 3:09:52
      93000 -- (-1182.981) [...23 remote chains...] -- 3:07:49
      94000 -- (-1178.864) [...23 remote chains...] -- 3:14:40
      95000 -- (-1174.274) [...23 remote chains...] -- 3:12:36

      Average standard deviation of split frequencies: 0.098166

      96000 -- (-1183.254) [...23 remote chains...] -- 3:10:36
      97000 -- (-1180.875) [...23 remote chains...] -- 3:08:38
      98000 -- (-1189.702) [...23 remote chains...] -- 3:06:42
      99000 -- (-1183.755) [...23 remote chains...] -- 3:13:13
      100000 -- (-1178.162) [...23 remote chains...] -- 3:11:17

      Average standard deviation of split frequencies: 0.103034

      101000 -- (-1187.052) [...23 remote chains...] -- 3:09:23
      102000 -- (-1179.780) [...23 remote chains...] -- 3:07:31
      103000 -- (-1183.231) [...23 remote chains...] -- 3:05:42
      104000 -- (-1189.321) [...23 remote chains...] -- 3:11:54
      105000 -- (-1202.020) [...23 remote chains...] -- 3:10:04

      Average standard deviation of split frequencies: 0.103687

      106000 -- (-1197.324) [...23 remote chains...] -- 3:08:16
      107000 -- (-1181.439) [...23 remote chains...] -- 3:06:30
      108000 -- (-1189.676) [...23 remote chains...] -- 3:12:29
      109000 -- (-1185.899) [...23 remote chains...] -- 3:10:42
      110000 -- (-1179.226) [...23 remote chains...] -- 3:08:58

      Average standard deviation of split frequencies: 0.103083

      111000 -- (-1185.185) [...23 remote chains...] -- 3:07:16
      112000 -- (-1187.626) [...23 remote chains...] -- 3:05:35
      113000 -- (-1190.181) [...23 remote chains...] -- 3:11:18
      114000 -- (-1183.675) [...23 remote chains...] -- 3:09:37
      115000 -- (-1189.557) [...23 remote chains...] -- 3:07:58

      Average standard deviation of split frequencies: 0.104650

      116000 -- (-1190.012) [...23 remote chains...] -- 3:06:20
      117000 -- (-1193.429) [...23 remote chains...] -- 3:04:45
      118000 -- (-1185.735) [...23 remote chains...] -- 3:10:13
      119000 -- (-1181.820) [...23 remote chains...] -- 3:08:37
      120000 -- (-1182.102) [...23 remote chains...] -- 3:07:03

      Average standard deviation of split frequencies: 0.100975

      121000 -- (-1177.061) [...23 remote chains...] -- 3:05:30
      122000 -- (-1190.262) [...23 remote chains...] -- 3:10:47
      123000 -- (-1184.910) [...23 remote chains...] -- 3:09:14
      124000 -- (-1191.329) [...23 remote chains...] -- 3:07:42
      125000 -- (-1173.784) [...23 remote chains...] -- 3:06:12

      Average standard deviation of split frequencies: 0.097001

      126000 -- (-1179.806) [...23 remote chains...] -- 3:11:18
      127000 -- (-1180.560) [...23 remote chains...] -- 3:09:48
      128000 -- (-1189.979) [...23 remote chains...] -- 3:08:19
      129000 -- (-1194.376) [...23 remote chains...] -- 3:06:51
      130000 -- (-1185.129) [...23 remote chains...] -- 3:11:48

      Average standard deviation of split frequencies: 0.096114

      131000 -- (-1185.838) [...23 remote chains...] -- 3:10:20
      132000 -- (-1198.395) [...23 remote chains...] -- 3:08:53
      133000 -- (-1192.560) [...23 remote chains...] -- 3:13:43
      134000 -- (-1181.777) [...23 remote chains...] -- 3:12:16
      135000 -- (-1185.754) [...23 remote chains...] -- 3:10:50

      Average standard deviation of split frequencies: 0.094429

      136000 -- (-1183.440) [...23 remote chains...] -- 3:15:32
      137000 -- (-1184.322) [...23 remote chains...] -- 3:14:06
      138000 -- (-1177.925) [...23 remote chains...] -- 3:12:42
      139000 -- (-1178.711) [...23 remote chains...] -- 3:11:18
      140000 -- (-1179.464) [...23 remote chains...] -- 3:15:52

      Average standard deviation of split frequencies: 0.093568

      141000 -- (-1177.376) [...23 remote chains...] -- 3:14:29
      142000 -- (-1181.088) [...23 remote chains...] -- 3:13:06
      143000 -- (-1187.397) [...23 remote chains...] -- 3:11:45
      144000 -- (-1178.107) [...23 remote chains...] -- 3:10:25
      145000 -- (-1182.857) [...23 remote chains...] -- 3:14:50

      Average standard deviation of split frequencies: 0.091797

      146000 -- (-1192.824) [...23 remote chains...] -- 3:13:29
      147000 -- (-1185.232) [...23 remote chains...] -- 3:12:10
      148000 -- (-1187.396) [...23 remote chains...] -- 3:10:52
      149000 -- (-1180.811) [...23 remote chains...] -- 3:15:09
      150000 -- (-1181.113) [...23 remote chains...] -- 3:13:51

      Average standard deviation of split frequencies: 0.088382

      151000 -- (-1189.096) [...23 remote chains...] -- 3:12:34
      152000 -- (-1178.491) [...23 remote chains...] -- 3:16:46
      153000 -- (-1192.217) [...23 remote chains...] -- 3:15:28
      154000 -- (-1192.827) [...23 remote chains...] -- 3:14:12
      155000 -- (-1187.933) [...23 remote chains...] -- 3:12:56

      Average standard deviation of split frequencies: 0.086060

      156000 -- (-1183.343) [...23 remote chains...] -- 3:11:42
      157000 -- (-1181.206) [...23 remote chains...] -- 3:15:46
      158000 -- (-1195.498) [...23 remote chains...] -- 3:14:31
      159000 -- (-1189.834) [...23 remote chains...] -- 3:13:18
      160000 -- (-1185.120) [...23 remote chains...] -- 3:12:05

      Average standard deviation of split frequencies: 0.087435

      161000 -- (-1192.417) [...23 remote chains...] -- 3:16:03
      162000 -- (-1194.490) [...23 remote chains...] -- 3:14:50
      163000 -- (-1199.020) [...23 remote chains...] -- 3:13:38
      164000 -- (-1203.615) [...23 remote chains...] -- 3:12:27
      165000 -- (-1199.332) [...23 remote chains...] -- 3:11:17

      Average standard deviation of split frequencies: 0.085833

      166000 -- (-1202.810) [...23 remote chains...] -- 3:15:07
      167000 -- (-1196.250) [...23 remote chains...] -- 3:13:57
      168000 -- (-1188.144) [...23 remote chains...] -- 3:12:48
      169000 -- (-1213.657) [...23 remote chains...] -- 3:11:39
      170000 -- (-1203.625) [...23 remote chains...] -- 3:10:31

      Average standard deviation of split frequencies: 0.086021

      171000 -- (-1194.017) [...23 remote chains...] -- 3:14:15
      172000 -- (-1201.590) [...23 remote chains...] -- 3:13:07
      173000 -- (-1208.040) [...23 remote chains...] -- 3:12:00
      174000 -- (-1191.166) [...23 remote chains...] -- 3:10:54
      175000 -- (-1191.702) [...23 remote chains...] -- 3:14:33

      Average standard deviation of split frequencies: 0.085919

      176000 -- (-1184.426) [...23 remote chains...] -- 3:13:26
      177000 -- (-1188.214) [...23 remote chains...] -- 3:12:20
      178000 -- (-1188.591) [...23 remote chains...] -- 3:11:15
      179000 -- (-1189.638) [...23 remote chains...] -- 3:14:49
      180000 -- (-1190.446) [...23 remote chains...] -- 3:13:44

      Average standard deviation of split frequencies: 0.084526

      181000 -- (-1183.301) [...23 remote chains...] -- 3:12:40
      182000 -- (-1183.840) [...23 remote chains...] -- 3:16:10
      183000 -- (-1192.085) [...23 remote chains...] -- 3:15:05
      184000 -- (-1185.727) [...23 remote chains...] -- 3:14:01
      185000 -- (-1185.819) [...23 remote chains...] -- 3:12:58

      Average standard deviation of split frequencies: 0.087143

      186000 -- (-1188.141) [...23 remote chains...] -- 3:16:23
      187000 -- (-1190.828) [...23 remote chains...] -- 3:15:20
      188000 -- (-1178.284) [...23 remote chains...] -- 3:14:18
      189000 -- (-1178.399) [...23 remote chains...] -- 3:13:16
      190000 -- (-1183.734) [...23 remote chains...] -- 3:16:37

      Average standard deviation of split frequencies: 0.087058

      191000 -- (-1187.404) [...23 remote chains...] -- 3:15:35
      192000 -- (-1177.939) [...23 remote chains...] -- 3:14:33
      193000 -- (-1179.028) [...23 remote chains...] -- 3:13:33
      194000 -- (-1175.182) [...23 remote chains...] -- 3:16:49
      195000 -- (-1177.307) [...23 remote chains...] -- 3:15:48

      Average standard deviation of split frequencies: 0.086086

      196000 -- (-1187.527) [...23 remote chains...] -- 3:14:48
      197000 -- (-1173.440) [...23 remote chains...] -- 3:13:49
      198000 -- (-1172.776) [...23 remote chains...] -- 3:12:50
      199000 -- (-1172.644) [...23 remote chains...] -- 3:16:02
      200000 -- (-1169.375) [...23 remote chains...] -- 3:15:03

      Average standard deviation of split frequencies: 0.087153

      201000 -- (-1188.314) [...23 remote chains...] -- 3:14:04
      202000 -- (-1186.008) [...23 remote chains...] -- 3:13:06
      203000 -- (-1184.807) [...23 remote chains...] -- 3:16:14
      204000 -- (-1188.797) [...23 remote chains...] -- 3:15:16
      205000 -- (-1186.840) [...23 remote chains...] -- 3:14:19

      Average standard deviation of split frequencies: 0.086637

      206000 -- (-1185.660) [...23 remote chains...] -- 3:17:24
      207000 -- (-1184.045) [...23 remote chains...] -- 3:16:26
      208000 -- (-1186.331) [...23 remote chains...] -- 3:15:29
      209000 -- (-1194.115) [...23 remote chains...] -- 3:14:33
      210000 -- (-1187.414) [...23 remote chains...] -- 3:17:34

      Average standard deviation of split frequencies: 0.082961

      211000 -- (-1189.564) [...23 remote chains...] -- 3:16:38
      212000 -- (-1187.521) [...23 remote chains...] -- 3:15:42
      213000 -- (-1200.991) [...23 remote chains...] -- 3:14:47
      214000 -- (-1199.410) [...23 remote chains...] -- 3:17:44
      215000 -- (-1189.929) [...23 remote chains...] -- 3:16:49

      Average standard deviation of split frequencies: 0.083904

      216000 -- (-1189.278) [...23 remote chains...] -- 3:15:54
      217000 -- (-1181.163) [...23 remote chains...] -- 3:15:00
      218000 -- (-1190.330) [...23 remote chains...] -- 3:17:54
      219000 -- (-1177.848) [...23 remote chains...] -- 3:17:00
      220000 -- (-1173.971) [...23 remote chains...] -- 3:16:06

      Average standard deviation of split frequencies: 0.083735

      221000 -- (-1185.139) [...23 remote chains...] -- 3:15:12
      222000 -- (-1196.061) [...23 remote chains...] -- 3:18:03
      223000 -- (-1192.627) [...23 remote chains...] -- 3:17:10
      224000 -- (-1184.850) [...23 remote chains...] -- 3:16:17
      225000 -- (-1182.348) [...23 remote chains...] -- 3:15:24

      Average standard deviation of split frequencies: 0.081598

      226000 -- (-1176.487) [...23 remote chains...] -- 3:18:12
      227000 -- (-1179.825) [...23 remote chains...] -- 3:17:20
      228000 -- (-1174.351) [...23 remote chains...] -- 3:16:28
      229000 -- (-1169.756) [...23 remote chains...] -- 3:15:36
      230000 -- (-1172.667) [...23 remote chains...] -- 3:18:21

      Average standard deviation of split frequencies: 0.081819

      231000 -- (-1173.345) [...23 remote chains...] -- 3:17:29
      232000 -- (-1175.893) [...23 remote chains...] -- 3:16:38
      233000 -- (-1176.051) [...23 remote chains...] -- 3:19:21
      234000 -- (-1172.303) [...23 remote chains...] -- 3:18:29
      235000 -- (-1169.912) [...23 remote chains...] -- 3:17:38

      Average standard deviation of split frequencies: 0.080621

      236000 -- (-1180.353) [...23 remote chains...] -- 3:20:19
      237000 -- (-1180.621) [...23 remote chains...] -- 3:19:28
      238000 -- (-1177.701) [...23 remote chains...] -- 3:18:37
      239000 -- (-1171.527) [...23 remote chains...] -- 3:17:47
      240000 -- (-1178.367) [...23 remote chains...] -- 3:16:58

      Average standard deviation of split frequencies: 0.080116

      241000 -- (-1171.188) [...23 remote chains...] -- 3:19:35
      242000 -- (-1173.354) [...23 remote chains...] -- 3:18:45
      243000 -- (-1172.712) [...23 remote chains...] -- 3:17:56
      244000 -- (-1172.013) [...23 remote chains...] -- 3:17:07
      245000 -- (-1162.990) [...23 remote chains...] -- 3:19:41

      Average standard deviation of split frequencies: 0.080920

      246000 -- (-1169.678) [...23 remote chains...] -- 3:18:52
      247000 -- (-1165.534) [...23 remote chains...] -- 3:18:04
      248000 -- (-1164.413) [...23 remote chains...] -- 3:17:16
      249000 -- (-1165.345) [...23 remote chains...] -- 3:19:48
      250000 -- (-1168.642) [...23 remote chains...] -- 3:19:00

      Average standard deviation of split frequencies: 0.080027

      251000 -- (-1169.156) [...23 remote chains...] -- 3:18:12
      252000 -- (-1175.390) [...23 remote chains...] -- 3:17:24
      253000 -- (-1175.167) [...23 remote chains...] -- 3:16:37
      254000 -- (-1173.219) [...23 remote chains...] -- 3:19:06
      255000 -- (-1188.262) [...23 remote chains...] -- 3:18:19

      Average standard deviation of split frequencies: 0.078949

      256000 -- (-1170.467) [...23 remote chains...] -- 3:17:33
      257000 -- (-1161.611) [...23 remote chains...] -- 3:16:46
      258000 -- (-1165.485) [...23 remote chains...] -- 3:19:13
      259000 -- (-1171.792) [...23 remote chains...] -- 3:18:27
      260000 -- (-1162.983) [...23 remote chains...] -- 3:17:41

      Average standard deviation of split frequencies: 0.079203

      261000 -- (-1159.399) [...23 remote chains...] -- 3:20:05
      262000 -- (-1176.744) [...23 remote chains...] -- 3:19:19
      263000 -- (-1166.676) [...23 remote chains...] -- 3:18:34
      264000 -- (-1170.642) [...23 remote chains...] -- 3:20:57
      265000 -- (-1184.018) [...23 remote chains...] -- 3:20:11

      Average standard deviation of split frequencies: 0.078336

      266000 -- (-1175.141) [...23 remote chains...] -- 3:19:26
      267000 -- (-1165.882) [...23 remote chains...] -- 3:18:41
      268000 -- (-1168.657) [...23 remote chains...] -- 3:21:01
      269000 -- (-1165.447) [...23 remote chains...] -- 3:20:16
      270000 -- (-1168.227) [...23 remote chains...] -- 3:19:32

      Average standard deviation of split frequencies: 0.076921

      271000 -- (-1167.742) [...23 remote chains...] -- 3:18:47
      272000 -- (-1172.875) [...23 remote chains...] -- 3:21:06
      273000 -- (-1161.509) [...23 remote chains...] -- 3:20:21
      274000 -- (-1168.144) [...23 remote chains...] -- 3:19:37
      275000 -- (-1165.953) [...23 remote chains...] -- 3:18:54

      Average standard deviation of split frequencies: 0.076263

      276000 -- (-1175.166) [...23 remote chains...] -- 3:21:10
      277000 -- (-1173.894) [...23 remote chains...] -- 3:20:26
      278000 -- (-1167.179) [...23 remote chains...] -- 3:19:43
      279000 -- (-1170.159) [...23 remote chains...] -- 3:19:00
      280000 -- (-1165.466) [...23 remote chains...] -- 3:18:17

      Average standard deviation of split frequencies: 0.075167

      281000 -- (-1172.180) [...23 remote chains...] -- 3:20:31
      282000 -- (-1171.375) [...23 remote chains...] -- 3:19:48
      283000 -- (-1168.263) [...23 remote chains...] -- 3:19:06
      284000 -- (-1174.451) [...23 remote chains...] -- 3:21:18
      285000 -- (-1168.222) [...23 remote chains...] -- 3:20:36

      Average standard deviation of split frequencies: 0.074799

      286000 -- (-1178.408) [...23 remote chains...] -- 3:19:53
      287000 -- (-1175.958) [...23 remote chains...] -- 3:19:11
      288000 -- (-1176.500) [...23 remote chains...] -- 3:21:22
      289000 -- (-1167.792) [...23 remote chains...] -- 3:20:40
      290000 -- (-1170.916) [...23 remote chains...] -- 3:19:58

      Average standard deviation of split frequencies: 0.073015

      291000 -- (-1172.655) [...23 remote chains...] -- 3:19:17
      292000 -- (-1174.343) [...23 remote chains...] -- 3:18:36
      293000 -- (-1166.086) [...23 remote chains...] -- 3:20:45
      294000 -- (-1171.029) [...23 remote chains...] -- 3:20:03
      295000 -- (-1169.672) [...23 remote chains...] -- 3:19:22

      Average standard deviation of split frequencies: 0.070772

      296000 -- (-1168.082) [...23 remote chains...] -- 3:21:30
      297000 -- (-1165.398) [...23 remote chains...] -- 3:20:49
      298000 -- (-1162.528) [...23 remote chains...] -- 3:20:08
      299000 -- (-1163.022) [...23 remote chains...] -- 3:19:28
      300000 -- (-1165.577) [...23 remote chains...] -- 3:18:48

      Average standard deviation of split frequencies: 0.071109

      301000 -- (-1171.034) [...23 remote chains...] -- 3:20:53
      302000 -- (-1163.935) [...23 remote chains...] -- 3:20:13
      303000 -- (-1164.573) [...23 remote chains...] -- 3:22:17
      304000 -- (-1174.116) [...23 remote chains...] -- 3:21:37
      305000 -- (-1169.260) [...23 remote chains...] -- 3:20:57

      Average standard deviation of split frequencies: 0.069921

      306000 -- (-1167.475) [...23 remote chains...] -- 3:20:17
      307000 -- (-1160.262) [...23 remote chains...] -- 3:22:19
      308000 -- (-1161.060) [...23 remote chains...] -- 3:21:40
      309000 -- (-1169.145) [...23 remote chains...] -- 3:21:00
      310000 -- (-1165.038) [...23 remote chains...] -- 3:20:21

      Average standard deviation of split frequencies: 0.069243

      311000 -- (-1167.285) [...23 remote chains...] -- 3:22:22
      312000 -- (-1172.075) [...23 remote chains...] -- 3:21:43
      313000 -- (-1160.191) [...23 remote chains...] -- 3:21:04
      314000 -- (-1160.148) [...23 remote chains...] -- 3:20:25
      315000 -- (-1173.228) [...23 remote chains...] -- 3:22:25

      Average standard deviation of split frequencies: 0.069163

      316000 -- (-1163.913) [...23 remote chains...] -- 3:21:46
      317000 -- (-1162.913) [...23 remote chains...] -- 3:21:08
      318000 -- (-1162.818) [...23 remote chains...] -- 3:20:29
      319000 -- (-1172.467) [...23 remote chains...] -- 3:19:51
      320000 -- (-1148.354) [...23 remote chains...] -- 3:21:49

      Average standard deviation of split frequencies: 0.067860

      321000 -- (-1157.717) [...23 remote chains...] -- 3:21:11
      322000 -- (-1166.691) [...23 remote chains...] -- 3:20:33
      323000 -- (-1160.415) [...23 remote chains...] -- 3:19:56
      324000 -- (-1168.904) [...23 remote chains...] -- 3:21:52
      325000 -- (-1169.694) [...23 remote chains...] -- 3:21:14

      Average standard deviation of split frequencies: 0.066103

      326000 -- (-1166.000) [...23 remote chains...] -- 3:20:37
      327000 -- (-1170.072) [...23 remote chains...] -- 3:20:00
      328000 -- (-1167.214) [...23 remote chains...] -- 3:19:23
      329000 -- (-1167.886) [...23 remote chains...] -- 3:21:18
      330000 -- (-1165.266) [...23 remote chains...] -- 3:20:41

      Average standard deviation of split frequencies: 0.065556

      331000 -- (-1170.553) [...23 remote chains...] -- 3:20:04
      332000 -- (-1173.815) [...23 remote chains...] -- 3:19:28
      333000 -- (-1182.240) [...23 remote chains...] -- 3:21:21
      334000 -- (-1188.338) [...23 remote chains...] -- 3:20:44
      335000 -- (-1188.050) [...23 remote chains...] -- 3:20:08

      Average standard deviation of split frequencies: 0.063907

      336000 -- (-1181.617) [...23 remote chains...] -- 3:19:32
      337000 -- (-1184.734) [...23 remote chains...] -- 3:21:24
      338000 -- (-1174.319) [...23 remote chains...] -- 3:20:48
      339000 -- (-1176.874) [...23 remote chains...] -- 3:20:12
      340000 -- (-1169.028) [...23 remote chains...] -- 3:19:36

      Average standard deviation of split frequencies: 0.061773

      341000 -- (-1166.338) [...23 remote chains...] -- 3:21:27
      342000 -- (-1165.628) [...23 remote chains...] -- 3:20:51
      343000 -- (-1168.083) [...23 remote chains...] -- 3:20:16
      344000 -- (-1164.238) [...23 remote chains...] -- 3:19:40
      345000 -- (-1162.207) [...23 remote chains...] -- 3:19:05

      Average standard deviation of split frequencies: 0.060420

      346000 -- (-1162.861) [...23 remote chains...] -- 3:20:54
      347000 -- (-1170.891) [...23 remote chains...] -- 3:20:19
      348000 -- (-1176.955) [...23 remote chains...] -- 3:19:44
      349000 -- (-1165.729) [...23 remote chains...] -- 3:21:32
      350000 -- (-1167.525) [...23 remote chains...] -- 3:20:57

      Average standard deviation of split frequencies: 0.059933

      351000 -- (-1170.916) [...23 remote chains...] -- 3:20:23
      352000 -- (-1159.412) [...23 remote chains...] -- 3:19:48
      353000 -- (-1159.518) [...23 remote chains...] -- 3:19:14
      354000 -- (-1161.637) [...23 remote chains...] -- 3:21:00
      355000 -- (-1162.449) [...23 remote chains...] -- 3:20:26

      Average standard deviation of split frequencies: 0.059104

      356000 -- (-1169.249) [...23 remote chains...] -- 3:19:52
      357000 -- (-1166.604) [...23 remote chains...] -- 3:21:37
      358000 -- (-1165.593) [...23 remote chains...] -- 3:21:03
      359000 -- (-1161.978) [...23 remote chains...] -- 3:20:29
      360000 -- (-1162.800) [...23 remote chains...] -- 3:19:56

      Average standard deviation of split frequencies: 0.058243

      361000 -- (-1164.353) [...23 remote chains...] -- 3:21:40
      362000 -- (-1162.072) [...23 remote chains...] -- 3:21:06
      363000 -- (-1179.214) [...23 remote chains...] -- 3:20:33
      364000 -- (-1163.675) [...23 remote chains...] -- 3:19:59
      365000 -- (-1147.777) [...23 remote chains...] -- 3:21:42

      Average standard deviation of split frequencies: 0.057078

      366000 -- (-1147.472) [...23 remote chains...] -- 3:21:09
      367000 -- (-1142.555) [...23 remote chains...] -- 3:20:36
      368000 -- (-1139.881) [...23 remote chains...] -- 3:20:03
      369000 -- (-1151.544) [...23 remote chains...] -- 3:21:45
      370000 -- (-1150.823) [...23 remote chains...] -- 3:21:12

      Average standard deviation of split frequencies: 0.056380

      371000 -- (-1164.748) [...23 remote chains...] -- 3:20:39
      372000 -- (-1166.685) [...23 remote chains...] -- 3:20:06
      373000 -- (-1152.713) [...23 remote chains...] -- 3:21:47
      374000 -- (-1160.853) [...23 remote chains...] -- 3:21:14
      375000 -- (-1158.843) [...23 remote chains...] -- 3:20:42

      Average standard deviation of split frequencies: 0.056379

      376000 -- (-1159.219) [...23 remote chains...] -- 3:20:10
      377000 -- (-1160.685) [...23 remote chains...] -- 3:21:49
      378000 -- (-1151.431) [...23 remote chains...] -- 3:21:17
      379000 -- (-1157.113) [...23 remote chains...] -- 3:20:45
      380000 -- (-1165.626) [...23 remote chains...] -- 3:20:13

      Average standard deviation of split frequencies: 0.055785

      381000 -- (-1162.621) [...23 remote chains...] -- 3:21:51
      382000 -- (-1156.996) [...23 remote chains...] -- 3:21:19
      383000 -- (-1168.192) [...23 remote chains...] -- 3:20:47
      384000 -- (-1160.203) [...23 remote chains...] -- 3:22:25
      385000 -- (-1148.784) [...23 remote chains...] -- 3:21:53

      Average standard deviation of split frequencies: 0.054922

      386000 -- (-1146.631) [...23 remote chains...] -- 3:21:22
      387000 -- (-1150.591) [...23 remote chains...] -- 3:20:50
      388000 -- (-1145.658) [...23 remote chains...] -- 3:22:27
      389000 -- (-1150.035) [...23 remote chains...] -- 3:21:55
      390000 -- (-1159.435) [...23 remote chains...] -- 3:21:24

      Average standard deviation of split frequencies: 0.054486

      391000 -- (-1156.636) [...23 remote chains...] -- 3:20:53
      392000 -- (-1158.805) [...23 remote chains...] -- 3:22:28
      393000 -- (-1163.163) [...23 remote chains...] -- 3:21:57
      394000 -- (-1158.075) [...23 remote chains...] -- 3:21:26
      395000 -- (-1167.734) [...23 remote chains...] -- 3:20:55

      Average standard deviation of split frequencies: 0.053203

      396000 -- (-1160.346) [...23 remote chains...] -- 3:20:25
      397000 -- (-1169.510) [...23 remote chains...] -- 3:21:59
      398000 -- (-1166.506) [...23 remote chains...] -- 3:21:28
      399000 -- (-1170.443) [...23 remote chains...] -- 3:20:58
      400000 -- (-1182.715) [...23 remote chains...] -- 3:20:28

      Average standard deviation of split frequencies: 0.053523

      401000 -- (-1172.348) [...23 remote chains...] -- 3:22:01
      402000 -- (-1173.943) [...23 remote chains...] -- 3:21:31
      403000 -- (-1165.962) [...23 remote chains...] -- 3:21:00
      404000 -- (-1163.676) [...23 remote chains...] -- 3:20:30
      405000 -- (-1157.104) [...23 remote chains...] -- 3:20:00

      Average standard deviation of split frequencies: 0.053435

      406000 -- (-1151.444) [...23 remote chains...] -- 3:21:33
      407000 -- (-1157.209) [...23 remote chains...] -- 3:21:03
      408000 -- (-1158.398) [...23 remote chains...] -- 3:20:33
      409000 -- (-1152.362) [...23 remote chains...] -- 3:20:03
      410000 -- (-1156.593) [...23 remote chains...] -- 3:21:35

      Average standard deviation of split frequencies: 0.053073

      411000 -- (-1159.875) [...23 remote chains...] -- 3:21:05
      412000 -- (-1145.262) [...23 remote chains...] -- 3:20:35
      413000 -- (-1168.072) [...23 remote chains...] -- 3:20:06
      414000 -- (-1157.182) [...23 remote chains...] -- 3:21:37
      415000 -- (-1148.487) [...23 remote chains...] -- 3:21:07

      Average standard deviation of split frequencies: 0.053880

      416000 -- (-1153.607) [...23 remote chains...] -- 3:20:38
      417000 -- (-1164.946) [...23 remote chains...] -- 3:20:09
      418000 -- (-1167.719) [...23 remote chains...] -- 3:21:38
      419000 -- (-1151.178) [...23 remote chains...] -- 3:21:09
      420000 -- (-1163.157) [...23 remote chains...] -- 3:20:40

      Average standard deviation of split frequencies: 0.053929

      421000 -- (-1163.348) [...23 remote chains...] -- 3:20:12
      422000 -- (-1163.975) [...23 remote chains...] -- 3:21:40
      423000 -- (-1152.888) [...23 remote chains...] -- 3:21:11
      424000 -- (-1162.499) [...23 remote chains...] -- 3:20:43
      425000 -- (-1167.482) [...23 remote chains...] -- 3:20:14

      Average standard deviation of split frequencies: 0.053951

      426000 -- (-1170.936) [...23 remote chains...] -- 3:19:46
      427000 -- (-1171.555) [...23 remote chains...] -- 3:21:13
      428000 -- (-1158.219) [...23 remote chains...] -- 3:20:45
      429000 -- (-1151.331) [...23 remote chains...] -- 3:20:17
      430000 -- (-1160.478) [...23 remote chains...] -- 3:19:49

      Average standard deviation of split frequencies: 0.054722

      431000 -- (-1176.192) [...23 remote chains...] -- 3:21:15
      432000 -- (-1172.857) [...23 remote chains...] -- 3:20:47
      433000 -- (-1174.530) [...23 remote chains...] -- 3:20:19
      434000 -- (-1182.509) [...23 remote chains...] -- 3:19:51
      435000 -- (-1173.941) [...23 remote chains...] -- 3:21:17

      Average standard deviation of split frequencies: 0.054968

      436000 -- (-1169.177) [...23 remote chains...] -- 3:20:49
      437000 -- (-1172.078) [...23 remote chains...] -- 3:20:22
      438000 -- (-1163.110) [...23 remote chains...] -- 3:19:54
      439000 -- (-1156.259) [...23 remote chains...] -- 3:21:19
      440000 -- (-1162.588) [...23 remote chains...] -- 3:20:52

      Average standard deviation of split frequencies: 0.054992

      441000 -- (-1158.419) [...23 remote chains...] -- 3:20:24
      442000 -- (-1177.031) [...23 remote chains...] -- 3:19:57
      443000 -- (-1176.823) [...23 remote chains...] -- 3:21:21
      444000 -- (-1169.729) [...23 remote chains...] -- 3:20:54
      445000 -- (-1156.837) [...23 remote chains...] -- 3:20:26

      Average standard deviation of split frequencies: 0.055821

      446000 -- (-1162.517) [...23 remote chains...] -- 3:19:59
      447000 -- (-1157.280) [...23 remote chains...] -- 3:21:23
      448000 -- (-1162.778) [...23 remote chains...] -- 3:20:56
      449000 -- (-1158.236) [...23 remote chains...] -- 3:20:29
      450000 -- (-1157.627) [...23 remote chains...] -- 3:20:02

      Average standard deviation of split frequencies: 0.055913

      451000 -- (-1162.711) [...23 remote chains...] -- 3:21:25
      452000 -- (-1168.739) [...23 remote chains...] -- 3:20:58
      453000 -- (-1159.940) [...23 remote chains...] -- 3:20:31
      454000 -- (-1169.204) [...23 remote chains...] -- 3:21:53
      455000 -- (-1151.967) [...23 remote chains...] -- 3:21:26

      Average standard deviation of split frequencies: 0.056102

      456000 -- (-1161.362) [...23 remote chains...] -- 3:21:00
      457000 -- (-1163.625) [...23 remote chains...] -- 3:20:33
      458000 -- (-1162.194) [...23 remote chains...] -- 3:20:06
      459000 -- (-1176.134) [...23 remote chains...] -- 3:21:28
      460000 -- (-1165.815) [...23 remote chains...] -- 3:21:01

      Average standard deviation of split frequencies: 0.056191

      461000 -- (-1164.976) [...23 remote chains...] -- 3:20:35
      462000 -- (-1165.851) [...23 remote chains...] -- 3:20:09
      463000 -- (-1162.522) [...23 remote chains...] -- 3:21:30
      464000 -- (-1170.195) [...23 remote chains...] -- 3:21:03
      465000 -- (-1162.132) [...23 remote chains...] -- 3:20:37

      Average standard deviation of split frequencies: 0.055827

      466000 -- (-1164.656) [...23 remote chains...] -- 3:21:57
      467000 -- (-1155.532) [...23 remote chains...] -- 3:21:31
      468000 -- (-1161.461) [...23 remote chains...] -- 3:21:05
      469000 -- (-1159.237) [...23 remote chains...] -- 3:20:39
      470000 -- (-1162.968) [...23 remote chains...] -- 3:20:13

      Average standard deviation of split frequencies: 0.055507

      471000 -- (-1159.751) [...23 remote chains...] -- 3:21:33
      472000 -- (-1171.945) [...23 remote chains...] -- 3:21:07
      473000 -- (-1168.859) [...23 remote chains...] -- 3:20:41
      474000 -- (-1171.862) [...23 remote chains...] -- 3:22:00
      475000 -- (-1172.070) [...23 remote chains...] -- 3:21:34

      Average standard deviation of split frequencies: 0.055784

      476000 -- (-1173.365) [...23 remote chains...] -- 3:21:08
      477000 -- (-1184.018) [...23 remote chains...] -- 3:20:43
      478000 -- (-1180.533) [...23 remote chains...] -- 3:20:17
      479000 -- (-1176.748) [...23 remote chains...] -- 3:21:35
      480000 -- (-1162.580) [...23 remote chains...] -- 3:21:10

      Average standard deviation of split frequencies: 0.055688

      481000 -- (-1163.351) [...23 remote chains...] -- 3:20:45
      482000 -- (-1168.982) [...23 remote chains...] -- 3:20:19
      483000 -- (-1175.414) [...23 remote chains...] -- 3:21:37
      484000 -- (-1175.965) [...23 remote chains...] -- 3:21:12
      485000 -- (-1169.458) [...23 remote chains...] -- 3:20:46

      Average standard deviation of split frequencies: 0.056394

      486000 -- (-1173.383) [...23 remote chains...] -- 3:20:21
      487000 -- (-1172.015) [...23 remote chains...] -- 3:21:38
      488000 -- (-1172.958) [...23 remote chains...] -- 3:21:13
      489000 -- (-1171.048) [...23 remote chains...] -- 3:20:48
      490000 -- (-1157.963) [...23 remote chains...] -- 3:20:23

      Average standard deviation of split frequencies: 0.055925

      491000 -- (-1159.150) [...23 remote chains...] -- 3:19:59
      492000 -- (-1158.164) [...23 remote chains...] -- 3:21:15
      493000 -- (-1172.909) [...23 remote chains...] -- 3:20:50
      494000 -- (-1171.659) [...23 remote chains...] -- 3:20:25
      495000 -- (-1161.999) [...23 remote chains...] -- 3:20:01

      Average standard deviation of split frequencies: 0.056166

      496000 -- [-1157.009] [...23 remote chains...] -- 3:21:16
      497000 -- (-1171.780) [...23 remote chains...] -- 3:20:52
      498000 -- (-1155.272) [...23 remote chains...] -- 3:20:27
      499000 -- (-1155.240) [...23 remote chains...] -- 3:20:03
      500000 -- (-1158.564) [...23 remote chains...] -- 3:19:39

      Average standard deviation of split frequencies: 0.055874

      501000 -- (-1159.213) [...23 remote chains...] -- 3:20:53
      502000 -- (-1166.515) [...23 remote chains...] -- 3:20:29
      503000 -- (-1166.510) [...23 remote chains...] -- 3:20:05
      504000 -- (-1156.260) [...23 remote chains...] -- 3:19:41
      505000 -- (-1157.931) [...23 remote chains...] -- 3:20:55

      Average standard deviation of split frequencies: 0.055999

      506000 -- (-1159.025) [...23 remote chains...] -- 3:20:31
      507000 -- [-1158.387] [...23 remote chains...] -- 3:20:07
      508000 -- (-1158.619) [...23 remote chains...] -- 3:19:43
      509000 -- (-1151.122) [...23 remote chains...] -- 3:20:56
      510000 -- (-1152.160) [...23 remote chains...] -- 3:20:32

      Average standard deviation of split frequencies: 0.056097

      511000 -- (-1153.311) [...23 remote chains...] -- 3:20:09
      512000 -- (-1159.691) [...23 remote chains...] -- 3:19:45
      513000 -- (-1162.647) [...23 remote chains...] -- 3:20:58
      514000 -- (-1165.443) [...23 remote chains...] -- 3:20:34
      515000 -- (-1177.263) [...23 remote chains...] -- 3:20:10

      Average standard deviation of split frequencies: 0.056767

      516000 -- (-1177.527) [...23 remote chains...] -- 3:19:47
      517000 -- (-1171.278) [...23 remote chains...] -- 3:20:59
      518000 -- (-1168.153) [...23 remote chains...] -- 3:20:36
      519000 -- (-1162.501) [...23 remote chains...] -- 3:20:12
      520000 -- (-1156.027) [...23 remote chains...] -- 3:19:49

      Average standard deviation of split frequencies: 0.056648

      521000 -- [-1163.132] [...23 remote chains...] -- 3:21:01
      522000 -- (-1160.684) [...23 remote chains...] -- 3:20:37
      523000 -- (-1152.368) [...23 remote chains...] -- 3:20:14
      524000 -- [-1158.571] [...23 remote chains...] -- 3:19:51
      525000 -- (-1164.415) [...23 remote chains...] -- 3:21:02

      Average standard deviation of split frequencies: 0.056249

      526000 -- (-1162.569) [...23 remote chains...] -- 3:20:39
      527000 -- (-1167.295) [...23 remote chains...] -- 3:20:16
      528000 -- (-1171.432) [...23 remote chains...] -- 3:19:53
      529000 -- (-1165.231) [...23 remote chains...] -- 3:21:03
      530000 -- (-1163.047) [...23 remote chains...] -- 3:20:40

      Average standard deviation of split frequencies: 0.056527

      531000 -- (-1160.009) [...23 remote chains...] -- 3:20:17
      532000 -- (-1160.765) [...23 remote chains...] -- 3:19:55
      533000 -- (-1160.190) [...23 remote chains...] -- 3:19:32
      534000 -- (-1164.379) [...23 remote chains...] -- 3:20:42
      535000 -- (-1149.983) [...23 remote chains...] -- 3:20:19

      Average standard deviation of split frequencies: 0.056099

      536000 -- (-1160.736) [...23 remote chains...] -- 3:19:56
      537000 -- (-1156.850) [...23 remote chains...] -- 3:19:34
      538000 -- (-1160.147) [...23 remote chains...] -- 3:20:43
      539000 -- (-1170.693) [...23 remote chains...] -- 3:20:21
      540000 -- (-1165.984) [...23 remote chains...] -- 3:19:58

      Average standard deviation of split frequencies: 0.054914

      541000 -- (-1180.909) [...23 remote chains...] -- 3:19:36
      542000 -- (-1158.779) [...23 remote chains...] -- 3:20:45
      543000 -- (-1172.462) [...23 remote chains...] -- 3:20:22
      544000 -- (-1170.034) [...23 remote chains...] -- 3:20:00
      545000 -- (-1165.942) [...23 remote chains...] -- 3:19:38

      Average standard deviation of split frequencies: 0.056005

      546000 -- (-1164.117) [...23 remote chains...] -- 3:19:15
      547000 -- (-1160.118) [...23 remote chains...] -- 3:20:24
      548000 -- (-1163.984) [...23 remote chains...] -- 3:20:02
      549000 -- (-1155.189) [...23 remote chains...] -- 3:19:39
      550000 -- (-1170.849) [...23 remote chains...] -- 3:19:17

      Average standard deviation of split frequencies: 0.055987

      551000 -- (-1177.684) [...23 remote chains...] -- 3:20:25
      552000 -- (-1177.974) [...23 remote chains...] -- 3:20:03
      553000 -- (-1173.435) [...23 remote chains...] -- 3:21:11
      554000 -- (-1175.255) [...23 remote chains...] -- 3:20:49
      555000 -- (-1169.734) [...23 remote chains...] -- 3:20:27

      Average standard deviation of split frequencies: 0.055780

      556000 -- (-1167.041) [...23 remote chains...] -- 3:21:34
      557000 -- (-1160.012) [...23 remote chains...] -- 3:21:12
      558000 -- (-1164.812) [...23 remote chains...] -- 3:20:50
      559000 -- (-1164.394) [...23 remote chains...] -- 3:20:28
      560000 -- (-1170.417) [...23 remote chains...] -- 3:21:35

      Average standard deviation of split frequencies: 0.056226

      561000 -- (-1168.842) [...23 remote chains...] -- 3:21:13
      562000 -- (-1179.474) [...23 remote chains...] -- 3:20:51
      563000 -- (-1164.467) [...23 remote chains...] -- 3:20:29
      564000 -- (-1160.845) [...23 remote chains...] -- 3:21:36
      565000 -- (-1167.712) [...23 remote chains...] -- 3:21:14

      Average standard deviation of split frequencies: 0.055915

      566000 -- (-1169.769) [...23 remote chains...] -- 3:20:52
      567000 -- (-1157.808) [...23 remote chains...] -- 3:20:31
      568000 -- (-1159.568) [...23 remote chains...] -- 3:20:09
      569000 -- (-1162.426) [...23 remote chains...] -- 3:21:15
      570000 -- (-1162.209) [...23 remote chains...] -- 3:20:53

      Average standard deviation of split frequencies: 0.055759

      571000 -- (-1167.710) [...23 remote chains...] -- 3:20:32
      572000 -- (-1165.442) [...23 remote chains...] -- 3:21:37
      573000 -- (-1167.706) [...23 remote chains...] -- 3:21:16
      574000 -- (-1165.825) [...23 remote chains...] -- 3:20:55
      575000 -- (-1160.166) [...23 remote chains...] -- 3:20:33

      Average standard deviation of split frequencies: 0.056177

      576000 -- (-1172.243) [...23 remote chains...] -- 3:21:38
      577000 -- (-1165.164) [...23 remote chains...] -- 3:21:17
      578000 -- (-1163.314) [...23 remote chains...] -- 3:20:56
      579000 -- (-1157.548) [...23 remote chains...] -- 3:20:35
      580000 -- (-1166.724) [...23 remote chains...] -- 3:20:14

      Average standard deviation of split frequencies: 0.056149

      581000 -- (-1169.575) [...23 remote chains...] -- 3:21:18
      582000 -- (-1161.788) [...23 remote chains...] -- 3:20:57
      583000 -- (-1169.275) [...23 remote chains...] -- 3:22:01
      584000 -- [-1161.820] [...23 remote chains...] -- 3:21:40
      585000 -- (-1160.213) [...23 remote chains...] -- 3:21:19

      Average standard deviation of split frequencies: 0.056250

      586000 -- (-1158.582) [...23 remote chains...] -- 3:20:58
      587000 -- (-1160.469) [...23 remote chains...] -- 3:22:01
      588000 -- (-1158.661) [...23 remote chains...] -- 3:21:40
      589000 -- (-1159.856) [...23 remote chains...] -- 3:21:20
      590000 -- (-1162.266) [...23 remote chains...] -- 3:20:59

      Average standard deviation of split frequencies: 0.055751

      591000 -- (-1165.469) [...23 remote chains...] -- 3:22:02
      592000 -- [-1163.526] [...23 remote chains...] -- 3:21:41
      593000 -- (-1164.880) [...23 remote chains...] -- 3:21:20
      594000 -- (-1165.307) [...23 remote chains...] -- 3:21:00
      595000 -- (-1178.009) [...23 remote chains...] -- 3:22:02

      Average standard deviation of split frequencies: 0.055427

      596000 -- (-1173.277) [...23 remote chains...] -- 3:21:42
      597000 -- [-1161.082] [...23 remote chains...] -- 3:21:21
      598000 -- (-1153.214) [...23 remote chains...] -- 3:21:01
      599000 -- (-1153.490) [...23 remote chains...] -- 3:20:40
      600000 -- (-1163.730) [...23 remote chains...] -- 3:21:43

      Average standard deviation of split frequencies: 0.055831

      601000 -- (-1161.154) [...23 remote chains...] -- 3:21:22
      602000 -- (-1155.199) [...23 remote chains...] -- 3:21:02
      603000 -- (-1164.183) [...23 remote chains...] -- 3:20:42
      604000 -- (-1175.294) [...23 remote chains...] -- 3:21:43
      605000 -- (-1163.747) [...23 remote chains...] -- 3:21:23

      Average standard deviation of split frequencies: 0.055304

      606000 -- (-1173.334) [...23 remote chains...] -- 3:21:03
      607000 -- (-1170.732) [...23 remote chains...] -- 3:20:43
      608000 -- (-1172.307) [...23 remote chains...] -- 3:21:44
      609000 -- (-1167.680) [...23 remote chains...] -- 3:21:24
      610000 -- (-1170.171) [...23 remote chains...] -- 3:21:04

      Average standard deviation of split frequencies: 0.055649

      611000 -- (-1164.788) [...23 remote chains...] -- 3:20:44
      612000 -- (-1162.296) [...23 remote chains...] -- 3:20:24
      613000 -- (-1154.152) [...23 remote chains...] -- 3:21:24
      614000 -- [-1168.268] [...23 remote chains...] -- 3:21:04
      615000 -- [-1159.815] [...23 remote chains...] -- 3:20:45

      Average standard deviation of split frequencies: 0.056258

      616000 -- (-1154.563) [...23 remote chains...] -- 3:20:25
      617000 -- (-1159.938) [...23 remote chains...] -- 3:21:25
      618000 -- [-1164.089] [...23 remote chains...] -- 3:21:05
      619000 -- (-1162.130) [...23 remote chains...] -- 3:20:46
      620000 -- (-1155.732) [...23 remote chains...] -- 3:20:26

      Average standard deviation of split frequencies: 0.056921

      621000 -- (-1159.752) [...23 remote chains...] -- 3:21:26
      622000 -- (-1168.923) [...23 remote chains...] -- 3:21:06
      623000 -- [-1167.261] [...23 remote chains...] -- 3:20:47
      624000 -- (-1165.195) [...23 remote chains...] -- 3:20:27
      625000 -- (-1168.028) [...23 remote chains...] -- 3:21:27

      Average standard deviation of split frequencies: 0.057225

      626000 -- (-1168.892) [...23 remote chains...] -- 3:21:07
      627000 -- (-1162.095) [...23 remote chains...] -- 3:22:06
      628000 -- (-1166.452) [...23 remote chains...] -- 3:21:47
      629000 -- (-1166.512) [...23 remote chains...] -- 3:21:27
      630000 -- (-1173.394) [...23 remote chains...] -- 3:21:08

      Average standard deviation of split frequencies: 0.057575

      631000 -- (-1162.405) [...23 remote chains...] -- 3:20:48
      632000 -- (-1170.201) [...23 remote chains...] -- 3:21:47
      633000 -- (-1163.352) [...23 remote chains...] -- 3:21:28
      634000 -- (-1161.594) [...23 remote chains...] -- 3:21:08
      635000 -- [-1163.148] [...23 remote chains...] -- 3:20:49

      Average standard deviation of split frequencies: 0.057010

      636000 -- (-1165.352) [...23 remote chains...] -- 3:21:48
      637000 -- (-1171.133) [...23 remote chains...] -- 3:21:28
      638000 -- (-1162.168) [...23 remote chains...] -- 3:21:09
      639000 -- (-1167.181) [...23 remote chains...] -- 3:20:50
      640000 -- (-1171.168) [...23 remote chains...] -- 3:20:31

      Average standard deviation of split frequencies: 0.057761

      641000 -- (-1159.110) [...23 remote chains...] -- 3:21:29
      642000 -- (-1169.531) [...23 remote chains...] -- 3:21:10
      643000 -- [-1168.886] [...23 remote chains...] -- 3:20:51
      644000 -- (-1166.437) [...23 remote chains...] -- 3:20:32
      645000 -- (-1170.064) [...23 remote chains...] -- 3:21:30

      Average standard deviation of split frequencies: 0.057952

      646000 -- [-1160.860] [...23 remote chains...] -- 3:21:11
      647000 -- (-1160.456) [...23 remote chains...] -- 3:20:52
      648000 -- (-1166.579) [...23 remote chains...] -- 3:20:33
      649000 -- (-1157.096) [...23 remote chains...] -- 3:21:30
      650000 -- (-1165.322) [...23 remote chains...] -- 3:21:11

      Average standard deviation of split frequencies: 0.058467

      651000 -- (-1161.757) [...23 remote chains...] -- 3:20:52
      652000 -- [-1168.421] [...23 remote chains...] -- 3:21:49
      653000 -- [-1171.262] [...23 remote chains...] -- 3:21:31
      654000 -- (-1166.729) [...23 remote chains...] -- 3:21:12
      655000 -- (-1170.039) [...23 remote chains...] -- 3:20:53

      Average standard deviation of split frequencies: 0.058754

      656000 -- (-1166.785) [...23 remote chains...] -- 3:21:50
      657000 -- (-1172.232) [...23 remote chains...] -- 3:21:31
      658000 -- (-1173.135) [...23 remote chains...] -- 3:21:13
      659000 -- (-1176.182) [...23 remote chains...] -- 3:22:09
      660000 -- (-1169.452) [...23 remote chains...] -- 3:21:50

      Average standard deviation of split frequencies: 0.059098

      661000 -- (-1169.455) [...23 remote chains...] -- 3:21:32
      662000 -- (-1166.072) [...23 remote chains...] -- 3:22:28
      663000 -- (-1167.290) [...23 remote chains...] -- 3:22:09
      664000 -- (-1167.572) [...23 remote chains...] -- 3:21:51
      665000 -- (-1162.891) [...23 remote chains...] -- 3:21:32

      Average standard deviation of split frequencies: 0.059882

      666000 -- (-1162.635) [...23 remote chains...] -- 3:22:28
      667000 -- (-1166.089) [...23 remote chains...] -- 3:22:09
      668000 -- (-1163.915) [...23 remote chains...] -- 3:21:51
      669000 -- (-1175.568) [...23 remote chains...] -- 3:21:33
      670000 -- (-1166.869) [...23 remote chains...] -- 3:21:14

      Average standard deviation of split frequencies: 0.060189

      671000 -- (-1167.481) [...23 remote chains...] -- 3:22:10
      672000 -- (-1161.901) [...23 remote chains...] -- 3:21:51
      673000 -- [-1167.086] [...23 remote chains...] -- 3:21:33
      674000 -- (-1155.491) [...23 remote chains...] -- 3:21:15
      675000 -- (-1160.027) [...23 remote chains...] -- 3:22:10

      Average standard deviation of split frequencies: 0.060691

      676000 -- (-1163.951) [...23 remote chains...] -- 3:21:52
      677000 -- (-1161.924) [...23 remote chains...] -- 3:21:33
      678000 -- (-1156.771) [...23 remote chains...] -- 3:21:15
      679000 -- (-1151.465) [...23 remote chains...] -- 3:22:10
      680000 -- (-1149.577) [...23 remote chains...] -- 3:21:52

      Average standard deviation of split frequencies: 0.060644

      681000 -- (-1156.873) [...23 remote chains...] -- 3:21:34
      682000 -- (-1157.118) [...23 remote chains...] -- 3:21:16
      683000 -- (-1160.318) [...23 remote chains...] -- 3:22:10
      684000 -- (-1154.760) [...23 remote chains...] -- 3:21:52
      685000 -- (-1148.500) [...23 remote chains...] -- 3:21:34

      Average standard deviation of split frequencies: 0.061470

      686000 -- (-1153.919) [...23 remote chains...] -- 3:22:28
      687000 -- (-1161.239) [...23 remote chains...] -- 3:22:10
      688000 -- (-1155.010) [...23 remote chains...] -- 3:21:52
      689000 -- (-1168.457) [...23 remote chains...] -- 3:21:35
      690000 -- (-1175.088) [...23 remote chains...] -- 3:21:17

      Average standard deviation of split frequencies: 0.061848

      691000 -- (-1169.493) [...23 remote chains...] -- 3:22:11
      692000 -- (-1169.948) [...23 remote chains...] -- 3:21:53
      693000 -- (-1166.481) [...23 remote chains...] -- 3:21:35
      694000 -- (-1162.180) [...23 remote chains...] -- 3:21:17
      695000 -- [-1157.480] [...23 remote chains...] -- 3:22:11

      Average standard deviation of split frequencies: 0.061852

      696000 -- (-1162.523) [...23 remote chains...] -- 3:21:53
      697000 -- (-1168.606) [...23 remote chains...] -- 3:21:35
      698000 -- (-1163.822) [...23 remote chains...] -- 3:21:18
      699000 -- (-1160.621) [...23 remote chains...] -- 3:22:11
      700000 -- (-1165.030) [...23 remote chains...] -- 3:21:53

      Average standard deviation of split frequencies: 0.062055

      701000 -- (-1166.859) [...23 remote chains...] -- 3:21:36
      702000 -- (-1164.892) [...23 remote chains...] -- 3:21:18
      703000 -- (-1169.994) [...23 remote chains...] -- 3:22:11
      704000 -- (-1169.979) [...23 remote chains...] -- 3:21:53
      705000 -- (-1159.599) [...23 remote chains...] -- 3:21:36

      Average standard deviation of split frequencies: 0.061562

      706000 -- (-1158.167) [...23 remote chains...] -- 3:21:19
      707000 -- (-1152.223) [...23 remote chains...] -- 3:22:11
      708000 -- (-1160.707) [...23 remote chains...] -- 3:21:54
      709000 -- (-1166.273) [...23 remote chains...] -- 3:21:36
      710000 -- (-1161.595) [...23 remote chains...] -- 3:21:19

      Average standard deviation of split frequencies: 0.061519

      711000 -- (-1165.172) [...23 remote chains...] -- 3:22:11
      712000 -- (-1160.425) [...23 remote chains...] -- 3:21:54
      713000 -- (-1167.549) [...23 remote chains...] -- 3:21:37
      714000 -- (-1165.841) [...23 remote chains...] -- 3:22:28
      715000 -- (-1155.290) [...23 remote chains...] -- 3:22:11

      Average standard deviation of split frequencies: 0.061466

      716000 -- (-1149.834) [...23 remote chains...] -- 3:21:54
      717000 -- (-1153.019) [...23 remote chains...] -- 3:21:37
      718000 -- (-1155.054) [...23 remote chains...] -- 3:22:28
      719000 -- (-1159.486) [...23 remote chains...] -- 3:22:11
      720000 -- (-1155.837) [...23 remote chains...] -- 3:21:54

      Average standard deviation of split frequencies: 0.061330

      721000 -- (-1168.421) [...23 remote chains...] -- 3:22:45
      722000 -- (-1159.620) [...23 remote chains...] -- 3:22:28
      723000 -- (-1152.167) [...23 remote chains...] -- 3:22:11
      724000 -- (-1160.568) [...23 remote chains...] -- 3:23:02
      725000 -- (-1157.752) [...23 remote chains...] -- 3:22:45

      Average standard deviation of split frequencies: 0.061438

      726000 -- (-1152.176) [...23 remote chains...] -- 3:22:28
      727000 -- (-1151.244) [...23 remote chains...] -- 3:22:11
      728000 -- (-1153.664) [...23 remote chains...] -- 3:21:54
      729000 -- (-1149.462) [...23 remote chains...] -- 3:22:45
      730000 -- (-1164.747) [...23 remote chains...] -- 3:22:28

      Average standard deviation of split frequencies: 0.061509

      731000 -- [-1165.083] [...23 remote chains...] -- 3:22:11
      732000 -- (-1163.910) [...23 remote chains...] -- 3:21:55
      733000 -- (-1158.761) [...23 remote chains...] -- 3:22:45
      734000 -- (-1160.145) [...23 remote chains...] -- 3:22:28
      735000 -- (-1168.726) [...23 remote chains...] -- 3:22:11

      Average standard deviation of split frequencies: 0.061391

      736000 -- (-1181.527) [...23 remote chains...] -- 3:21:55
      737000 -- (-1173.979) [...23 remote chains...] -- 3:22:45
      738000 -- (-1166.015) [...23 remote chains...] -- 3:22:28
      739000 -- (-1166.670) [...23 remote chains...] -- 3:22:11
      740000 -- (-1170.953) [...23 remote chains...] -- 3:21:55

      Average standard deviation of split frequencies: 0.061489

      741000 -- (-1166.523) [...23 remote chains...] -- 3:22:45
      742000 -- (-1167.523) [...23 remote chains...] -- 3:22:28
      743000 -- (-1163.853) [...23 remote chains...] -- 3:22:11
      744000 -- (-1164.284) [...23 remote chains...] -- 3:21:55
      745000 -- (-1160.084) [...23 remote chains...] -- 3:22:44

      Average standard deviation of split frequencies: 0.062053

      746000 -- (-1157.175) [...23 remote chains...] -- 3:22:28
      747000 -- (-1158.886) [...23 remote chains...] -- 3:22:11
      748000 -- (-1164.631) [...23 remote chains...] -- 3:21:55
      749000 -- (-1153.154) [...23 remote chains...] -- 3:22:44
      750000 -- (-1145.057) [...23 remote chains...] -- 3:22:28

      Average standard deviation of split frequencies: 0.062636

      751000 -- (-1154.156) [...23 remote chains...] -- 3:22:11
      752000 -- (-1153.269) [...23 remote chains...] -- 3:21:55
      753000 -- (-1170.044) [...23 remote chains...] -- 3:22:44
      754000 -- (-1165.041) [...23 remote chains...] -- 3:22:28
      755000 -- (-1164.997) [...23 remote chains...] -- 3:22:11

      Average standard deviation of split frequencies: 0.062513

      756000 -- (-1159.901) [...23 remote chains...] -- 3:23:00
      757000 -- (-1163.300) [...23 remote chains...] -- 3:22:44
      758000 -- (-1167.127) [...23 remote chains...] -- 3:22:28
      759000 -- (-1160.800) [...23 remote chains...] -- 3:22:11
      760000 -- (-1166.561) [...23 remote chains...] -- 3:21:55

      Average standard deviation of split frequencies: 0.063047

      761000 -- (-1161.943) [...23 remote chains...] -- 3:22:44
      762000 -- (-1157.327) [...23 remote chains...] -- 3:22:27
      763000 -- (-1161.100) [...23 remote chains...] -- 3:22:11
      764000 -- (-1178.161) [...23 remote chains...] -- 3:23:00
      765000 -- (-1162.951) [...23 remote chains...] -- 3:22:43

      Average standard deviation of split frequencies: 0.062932

      766000 -- [-1167.258] [...23 remote chains...] -- 3:22:27
      767000 -- (-1161.962) [...23 remote chains...] -- 3:22:11
      768000 -- (-1167.214) [...23 remote chains...] -- 3:22:59
      769000 -- (-1172.622) [...23 remote chains...] -- 3:22:43
      770000 -- (-1158.022) [...23 remote chains...] -- 3:22:27

      Average standard deviation of split frequencies: 0.062837

      771000 -- (-1162.704) [...23 remote chains...] -- 3:22:11
      772000 -- (-1167.129) [...23 remote chains...] -- 3:22:59
      773000 -- (-1156.669) [...23 remote chains...] -- 3:22:43
      774000 -- (-1161.791) [...23 remote chains...] -- 3:22:27
      775000 -- (-1166.913) [...23 remote chains...] -- 3:22:11

      Average standard deviation of split frequencies: 0.063053

      776000 -- (-1159.975) [...23 remote chains...] -- 3:21:55
      777000 -- (-1165.678) [...23 remote chains...] -- 3:22:43
      778000 -- (-1160.297) [...23 remote chains...] -- 3:22:27
      779000 -- (-1155.697) [...23 remote chains...] -- 3:22:11
      780000 -- (-1162.374) [...23 remote chains...] -- 3:22:58

      Average standard deviation of split frequencies: 0.063364

      781000 -- (-1163.898) [...23 remote chains...] -- 3:22:42
      782000 -- (-1156.258) [...23 remote chains...] -- 3:22:27
      783000 -- (-1163.114) [...23 remote chains...] -- 3:22:11
      784000 -- (-1171.111) [...23 remote chains...] -- 3:21:55
      785000 -- (-1164.495) [...23 remote chains...] -- 3:22:42

      Average standard deviation of split frequencies: 0.063409

      786000 -- (-1162.147) [...23 remote chains...] -- 3:22:26
      787000 -- (-1155.406) [...23 remote chains...] -- 3:22:11
      788000 -- (-1153.773) [...23 remote chains...] -- 3:21:55
      789000 -- (-1151.051) [...23 remote chains...] -- 3:22:42
      790000 -- (-1161.849) [...23 remote chains...] -- 3:22:26

      Average standard deviation of split frequencies: 0.062898

      791000 -- (-1165.430) [...23 remote chains...] -- 3:22:11
      792000 -- (-1173.957) [...23 remote chains...] -- 3:21:55
      793000 -- (-1167.879) [...23 remote chains...] -- 3:22:42
      794000 -- (-1157.556) [...23 remote chains...] -- 3:22:26
      795000 -- (-1161.995) [...23 remote chains...] -- 3:22:11

      Average standard deviation of split frequencies: 0.062592

      796000 -- (-1174.852) [...23 remote chains...] -- 3:21:55
      797000 -- (-1163.600) [...23 remote chains...] -- 3:21:40
      798000 -- (-1159.132) [...23 remote chains...] -- 3:22:26
      799000 -- (-1169.563) [...23 remote chains...] -- 3:22:10
      800000 -- (-1170.668) [...23 remote chains...] -- 3:21:55

      Average standard deviation of split frequencies: 0.062275

      801000 -- (-1166.469) [...23 remote chains...] -- 3:21:40
      802000 -- (-1165.528) [...23 remote chains...] -- 3:22:26
      803000 -- (-1166.087) [...23 remote chains...] -- 3:22:10
      804000 -- (-1158.459) [...23 remote chains...] -- 3:21:55
      805000 -- (-1167.186) [...23 remote chains...] -- 3:21:40

      Average standard deviation of split frequencies: 0.061952

      806000 -- (-1159.293) [...23 remote chains...] -- 3:22:25
      807000 -- (-1164.412) [...23 remote chains...] -- 3:22:10
      808000 -- (-1176.901) [...23 remote chains...] -- 3:21:55
      809000 -- (-1165.888) [...23 remote chains...] -- 3:21:40
      810000 -- (-1164.217) [...23 remote chains...] -- 3:22:25

      Average standard deviation of split frequencies: 0.062082

      811000 -- (-1165.855) [...23 remote chains...] -- 3:22:10
      812000 -- (-1155.793) [...23 remote chains...] -- 3:21:55
      813000 -- (-1163.103) [...23 remote chains...] -- 3:21:40
      814000 -- (-1169.340) [...23 remote chains...] -- 3:22:25
      815000 -- (-1159.781) [...23 remote chains...] -- 3:22:10

      Average standard deviation of split frequencies: 0.062630

      816000 -- (-1152.402) [...23 remote chains...] -- 3:21:55
      817000 -- (-1154.434) [...23 remote chains...] -- 3:21:40
      818000 -- (-1148.689) [...23 remote chains...] -- 3:22:25
      819000 -- (-1145.661) [...23 remote chains...] -- 3:22:10
      820000 -- (-1150.339) [...23 remote chains...] -- 3:21:55

      Average standard deviation of split frequencies: 0.062254

      821000 -- (-1158.863) [...23 remote chains...] -- 3:21:40
      822000 -- (-1165.853) [...23 remote chains...] -- 3:21:25
      823000 -- (-1157.078) [...23 remote chains...] -- 3:22:09
      824000 -- (-1166.195) [...23 remote chains...] -- 3:21:54
      825000 -- (-1169.834) [...23 remote chains...] -- 3:21:40

      Average standard deviation of split frequencies: 0.062202

      826000 -- (-1158.474) [...23 remote chains...] -- 3:21:25
      827000 -- (-1162.905) [...23 remote chains...] -- 3:22:09
      828000 -- (-1155.504) [...23 remote chains...] -- 3:21:54
      829000 -- (-1149.303) [...23 remote chains...] -- 3:21:39
      830000 -- (-1152.477) [...23 remote chains...] -- 3:21:25

      Average standard deviation of split frequencies: 0.062262

      831000 -- (-1160.002) [...23 remote chains...] -- 3:22:09
      832000 -- (-1154.030) [...23 remote chains...] -- 3:21:54
      833000 -- (-1159.025) [...23 remote chains...] -- 3:21:39
      834000 -- (-1161.188) [...23 remote chains...] -- 3:21:25
      835000 -- (-1165.443) [...23 remote chains...] -- 3:21:10

      Average standard deviation of split frequencies: 0.061668

      836000 -- (-1163.585) [...23 remote chains...] -- 3:21:54
      837000 -- (-1156.060) [...23 remote chains...] -- 3:21:39
      838000 -- (-1151.174) [...23 remote chains...] -- 3:21:25
      839000 -- (-1158.192) [...23 remote chains...] -- 3:21:10
      840000 -- (-1154.126) [...23 remote chains...] -- 3:21:54

      Average standard deviation of split frequencies: 0.061710

      841000 -- [-1165.557] [...23 remote chains...] -- 3:21:39
      842000 -- (-1162.691) [...23 remote chains...] -- 3:21:25
      843000 -- (-1163.289) [...23 remote chains...] -- 3:21:10
      844000 -- [-1160.019] [...23 remote chains...] -- 3:20:56
      845000 -- (-1168.796) [...23 remote chains...] -- 3:21:39

      Average standard deviation of split frequencies: 0.061869

      846000 -- (-1169.187) [...23 remote chains...] -- 3:21:25
      847000 -- (-1167.995) [...23 remote chains...] -- 3:21:10
      848000 -- (-1168.292) [...23 remote chains...] -- 3:20:56
      849000 -- (-1165.519) [...23 remote chains...] -- 3:21:39
      850000 -- (-1177.861) [...23 remote chains...] -- 3:21:25

      Average standard deviation of split frequencies: 0.061944

      851000 -- (-1171.756) [...23 remote chains...] -- 3:21:10
      852000 -- (-1163.316) [...23 remote chains...] -- 3:20:56
      853000 -- (-1167.414) [...23 remote chains...] -- 3:21:39
      854000 -- (-1169.765) [...23 remote chains...] -- 3:21:25
      855000 -- (-1169.628) [...23 remote chains...] -- 3:21:10

      Average standard deviation of split frequencies: 0.061883

      856000 -- (-1169.515) [...23 remote chains...] -- 3:20:56
      857000 -- (-1164.994) [...23 remote chains...] -- 3:20:42
      858000 -- (-1167.398) [...23 remote chains...] -- 3:21:25
      859000 -- (-1168.561) [...23 remote chains...] -- 3:21:10
      860000 -- (-1172.613) [...23 remote chains...] -- 3:20:56

      Average standard deviation of split frequencies: 0.061648

      861000 -- (-1178.767) [...23 remote chains...] -- 3:20:42
      862000 -- (-1176.832) [...23 remote chains...] -- 3:21:24
      863000 -- (-1167.536) [...23 remote chains...] -- 3:21:10
      864000 -- (-1176.590) [...23 remote chains...] -- 3:20:56
      865000 -- (-1163.868) [...23 remote chains...] -- 3:20:42

      Average standard deviation of split frequencies: 0.061302

      866000 -- (-1167.535) [...23 remote chains...] -- 3:21:24
      867000 -- (-1160.405) [...23 remote chains...] -- 3:21:10
      868000 -- (-1156.844) [...23 remote chains...] -- 3:20:56
      869000 -- (-1169.942) [...23 remote chains...] -- 3:20:42
      870000 -- (-1158.300) [...23 remote chains...] -- 3:20:28

      Average standard deviation of split frequencies: 0.061227

      871000 -- (-1157.207) [...23 remote chains...] -- 3:21:10
      872000 -- (-1158.851) [...23 remote chains...] -- 3:20:56
      873000 -- (-1161.260) [...23 remote chains...] -- 3:20:42
      874000 -- (-1175.004) [...23 remote chains...] -- 3:20:28
      875000 -- (-1163.618) [...23 remote chains...] -- 3:21:10

      Average standard deviation of split frequencies: 0.061456

      876000 -- (-1165.211) [...23 remote chains...] -- 3:20:56
      877000 -- (-1154.941) [...23 remote chains...] -- 3:20:42
      878000 -- (-1157.796) [...23 remote chains...] -- 3:20:28
      879000 -- [-1159.008] [...23 remote chains...] -- 3:21:10
      880000 -- (-1151.265) [...23 remote chains...] -- 3:20:56

      Average standard deviation of split frequencies: 0.061141

      881000 -- (-1155.375) [...23 remote chains...] -- 3:20:42
      882000 -- (-1159.812) [...23 remote chains...] -- 3:20:28
      883000 -- (-1163.399) [...23 remote chains...] -- 3:21:10
      884000 -- (-1157.650) [...23 remote chains...] -- 3:20:56
      885000 -- (-1166.005) [...23 remote chains...] -- 3:20:42

      Average standard deviation of split frequencies: 0.061057

      886000 -- (-1159.901) [...23 remote chains...] -- 3:21:24
      887000 -- (-1160.713) [...23 remote chains...] -- 3:21:10
      888000 -- (-1157.802) [...23 remote chains...] -- 3:20:56
      889000 -- [-1164.490] [...23 remote chains...] -- 3:20:42
      890000 -- (-1164.010) [...23 remote chains...] -- 3:20:29

      Average standard deviation of split frequencies: 0.060743

      891000 -- (-1157.273) [...23 remote chains...] -- 3:21:10
      892000 -- (-1157.197) [...23 remote chains...] -- 3:20:56
      893000 -- [-1153.227] [...23 remote chains...] -- 3:20:43
      894000 -- (-1160.061) [...23 remote chains...] -- 3:20:29
      895000 -- (-1162.697) [...23 remote chains...] -- 3:21:10

      Average standard deviation of split frequencies: 0.060712

      896000 -- [-1160.934] [...23 remote chains...] -- 3:20:56
      897000 -- [-1158.491] [...23 remote chains...] -- 3:20:43
      898000 -- (-1147.059) [...23 remote chains...] -- 3:21:24
      899000 -- (-1154.619) [...23 remote chains...] -- 3:21:10
      900000 -- [-1150.148] [...23 remote chains...] -- 3:20:56

      Average standard deviation of split frequencies: 0.060746

      901000 -- (-1147.333) [...23 remote chains...] -- 3:20:43
      902000 -- (-1147.670) [...23 remote chains...] -- 3:21:23
      903000 -- (-1153.115) [...23 remote chains...] -- 3:21:10
      904000 -- (-1161.816) [...23 remote chains...] -- 3:20:56
      905000 -- (-1172.472) [...23 remote chains...] -- 3:20:43

      Average standard deviation of split frequencies: 0.060461

      906000 -- (-1164.793) [...23 remote chains...] -- 3:21:23
      907000 -- (-1163.980) [...23 remote chains...] -- 3:21:10
      908000 -- (-1169.642) [...23 remote chains...] -- 3:20:56
      909000 -- (-1169.014) [...23 remote chains...] -- 3:20:43
      910000 -- (-1168.118) [...23 remote chains...] -- 3:20:29

      Average standard deviation of split frequencies: 0.060563

      911000 -- (-1155.150) [...23 remote chains...] -- 3:21:10
      912000 -- [-1158.000] [...23 remote chains...] -- 3:20:56
      913000 -- (-1168.572) [...23 remote chains...] -- 3:21:37
      914000 -- (-1165.183) [...23 remote chains...] -- 3:21:23
      915000 -- (-1174.324) [...23 remote chains...] -- 3:21:10

      Average standard deviation of split frequencies: 0.060344

      916000 -- (-1164.564) [...23 remote chains...] -- 3:20:56
      917000 -- (-1159.115) [...23 remote chains...] -- 3:20:43
      918000 -- (-1151.134) [...23 remote chains...] -- 3:21:23
      919000 -- [-1146.878] [...23 remote chains...] -- 3:21:09
      920000 -- (-1151.348) [...23 remote chains...] -- 3:20:56

      Average standard deviation of split frequencies: 0.060252

      921000 -- (-1158.640) [...23 remote chains...] -- 3:20:43
      922000 -- (-1159.337) [...23 remote chains...] -- 3:21:23
      923000 -- (-1150.200) [...23 remote chains...] -- 3:21:09
      924000 -- (-1160.090) [...23 remote chains...] -- 3:20:56
      925000 -- (-1168.811) [...23 remote chains...] -- 3:20:43

      Average standard deviation of split frequencies: 0.060217

      926000 -- [-1160.344] [...23 remote chains...] -- 3:21:23
      927000 -- (-1170.944) [...23 remote chains...] -- 3:21:09
      928000 -- (-1175.393) [...23 remote chains...] -- 3:20:56
      929000 -- [-1161.551] [...23 remote chains...] -- 3:20:43
      930000 -- (-1164.544) [...23 remote chains...] -- 3:20:30

      Average standard deviation of split frequencies: 0.060442

      931000 -- (-1168.407) [...23 remote chains...] -- 3:21:09
      932000 -- (-1159.766) [...23 remote chains...] -- 3:20:56
      933000 -- (-1158.597) [...23 remote chains...] -- 3:20:43
      934000 -- (-1161.645) [...23 remote chains...] -- 3:20:30
      935000 -- (-1159.585) [...23 remote chains...] -- 3:21:09

      Average standard deviation of split frequencies: 0.060150

      936000 -- (-1163.203) [...23 remote chains...] -- 3:20:56
      937000 -- [-1158.901] [...23 remote chains...] -- 3:20:43
      938000 -- (-1167.880) [...23 remote chains...] -- 3:20:30
      939000 -- (-1171.887) [...23 remote chains...] -- 3:21:09
      940000 -- (-1162.546) [...23 remote chains...] -- 3:20:56

      Average standard deviation of split frequencies: 0.060049

      941000 -- (-1156.713) [...23 remote chains...] -- 3:20:43
      942000 -- (-1144.926) [...23 remote chains...] -- 3:20:30
      943000 -- (-1152.323) [...23 remote chains...] -- 3:21:09
      944000 -- (-1159.235) [...23 remote chains...] -- 3:20:56
      945000 -- (-1154.855) [...23 remote chains...] -- 3:20:43

      Average standard deviation of split frequencies: 0.060225

      946000 -- (-1154.159) [...23 remote chains...] -- 3:20:30
      947000 -- (-1150.053) [...23 remote chains...] -- 3:21:09
      948000 -- (-1148.560) [...23 remote chains...] -- 3:20:56
      949000 -- [-1143.784] [...23 remote chains...] -- 3:20:43
      950000 -- [-1142.242] [...23 remote chains...] -- 3:20:30

      Average standard deviation of split frequencies: 0.060451

      951000 -- (-1149.986) [...23 remote chains...] -- 3:21:08
      952000 -- [-1142.912] [...23 remote chains...] -- 3:20:55
      953000 -- (-1144.699) [...23 remote chains...] -- 3:20:43
      954000 -- (-1147.568) [...23 remote chains...] -- 3:20:30
      955000 -- (-1156.448) [...23 remote chains...] -- 3:21:08

      Average standard deviation of split frequencies: 0.060193

      956000 -- (-1162.448) [...23 remote chains...] -- 3:20:55
      957000 -- (-1152.749) [...23 remote chains...] -- 3:20:42
      958000 -- (-1156.203) [...23 remote chains...] -- 3:20:30
      959000 -- [-1154.881] [...23 remote chains...] -- 3:21:08
      960000 -- (-1166.118) [...23 remote chains...] -- 3:20:55

      Average standard deviation of split frequencies: 0.060331

      961000 -- (-1153.207) [...23 remote chains...] -- 3:20:42
      962000 -- [-1152.116] [...23 remote chains...] -- 3:20:30
      963000 -- (-1144.572) [...23 remote chains...] -- 3:21:08
      964000 -- (-1168.742) [...23 remote chains...] -- 3:20:55
      965000 -- (-1161.214) [...23 remote chains...] -- 3:20:42

      Average standard deviation of split frequencies: 0.060176

      966000 -- (-1162.764) [...23 remote chains...] -- 3:20:30
      967000 -- (-1156.954) [...23 remote chains...] -- 3:20:17
      968000 -- [-1156.792] [...23 remote chains...] -- 3:20:55
      969000 -- (-1155.010) [...23 remote chains...] -- 3:20:42
      970000 -- [-1162.231] [...23 remote chains...] -- 3:20:30

      Average standard deviation of split frequencies: 0.060369

      971000 -- (-1166.276) [...23 remote chains...] -- 3:20:17
      972000 -- (-1158.744) [...23 remote chains...] -- 3:20:55
      973000 -- (-1158.569) [...23 remote chains...] -- 3:20:42
      974000 -- (-1150.438) [...23 remote chains...] -- 3:20:29
      975000 -- (-1148.991) [...23 remote chains...] -- 3:20:17

      Average standard deviation of split frequencies: 0.060611

      976000 -- [-1151.024] [...23 remote chains...] -- 3:20:55
      977000 -- (-1144.793) [...23 remote chains...] -- 3:20:42
      978000 -- (-1144.289) [...23 remote chains...] -- 3:20:29
      979000 -- (-1149.791) [...23 remote chains...] -- 3:20:17
      980000 -- [-1165.309] [...23 remote chains...] -- 3:20:04

      Average standard deviation of split frequencies: 0.060509

      981000 -- (-1159.519) [...23 remote chains...] -- 3:20:42
      982000 -- (-1151.266) [...23 remote chains...] -- 3:20:29
      983000 -- (-1156.264) [...23 remote chains...] -- 3:20:17
      984000 -- (-1150.563) [...23 remote chains...] -- 3:20:04
      985000 -- (-1153.292) [...23 remote chains...] -- 3:20:42

      Average standard deviation of split frequencies: 0.060015

      986000 -- (-1164.701) [...23 remote chains...] -- 3:20:29
      987000 -- (-1173.115) [...23 remote chains...] -- 3:20:17
      988000 -- (-1156.397) [...23 remote chains...] -- 3:20:54
      989000 -- (-1159.845) [...23 remote chains...] -- 3:20:42
      990000 -- (-1159.168) [...23 remote chains...] -- 3:20:29

      Average standard deviation of split frequencies: 0.059938

      991000 -- (-1156.860) [...23 remote chains...] -- 3:21:06
      992000 -- (-1160.138) [...23 remote chains...] -- 3:20:54
      993000 -- (-1151.637) [...23 remote chains...] -- 3:20:42
      994000 -- (-1154.036) [...23 remote chains...] -- 3:20:29
      995000 -- (-1154.820) [...23 remote chains...] -- 3:20:17

      Average standard deviation of split frequencies: 0.059891

      996000 -- (-1150.202) [...23 remote chains...] -- 3:20:54
      997000 -- (-1149.839) [...23 remote chains...] -- 3:20:41
      998000 -- (-1149.448) [...23 remote chains...] -- 3:20:29
      999000 -- (-1152.034) [...23 remote chains...] -- 3:21:06
      1000000 -- (-1157.675) [...23 remote chains...] -- 3:20:54

      Average standard deviation of split frequencies: 0.060006

      1001000 -- (-1161.051) [...23 remote chains...] -- 3:20:41
      1002000 -- (-1163.497) [...23 remote chains...] -- 3:20:29
      1003000 -- (-1162.242) [...23 remote chains...] -- 3:21:06
      1004000 -- (-1159.037) [...23 remote chains...] -- 3:20:53
      1005000 -- (-1161.452) [...23 remote chains...] -- 3:20:41

      Average standard deviation of split frequencies: 0.059790

      1006000 -- (-1157.508) [...23 remote chains...] -- 3:20:29
      1007000 -- (-1162.507) [...23 remote chains...] -- 3:21:05
      1008000 -- (-1165.103) [...23 remote chains...] -- 3:20:53
      1009000 -- (-1167.728) [...23 remote chains...] -- 3:20:41
      1010000 -- (-1165.473) [...23 remote chains...] -- 3:20:29

      Average standard deviation of split frequencies: 0.059925

      1011000 -- (-1152.536) [...23 remote chains...] -- 3:21:05
      1012000 -- (-1155.215) [...23 remote chains...] -- 3:20:53
      1013000 -- (-1155.732) [...23 remote chains...] -- 3:20:41
      1014000 -- (-1151.303) [...23 remote chains...] -- 3:20:29
      1015000 -- (-1157.040) [...23 remote chains...] -- 3:21:05

      Average standard deviation of split frequencies: 0.060358

      1016000 -- (-1161.354) [...23 remote chains...] -- 3:20:53
      1017000 -- (-1163.347) [...23 remote chains...] -- 3:20:41
      1018000 -- (-1155.027) [...23 remote chains...] -- 3:20:28
      1019000 -- (-1157.551) [...23 remote chains...] -- 3:20:16
      1020000 -- (-1157.568) [...23 remote chains...] -- 3:20:52

      Average standard deviation of split frequencies: 0.060000

      1021000 -- (-1159.729) [...23 remote chains...] -- 3:20:40
      1022000 -- (-1172.776) [...23 remote chains...] -- 3:20:28
      1023000 -- (-1167.686) [...23 remote chains...] -- 3:20:16
      1024000 -- (-1157.056) [...23 remote chains...] -- 3:20:52
      1025000 -- (-1155.813) [...23 remote chains...] -- 3:20:40

      Average standard deviation of split frequencies: 0.060223

      1026000 -- (-1163.028) [...23 remote chains...] -- 3:20:28
      1027000 -- (-1163.546) [...23 remote chains...] -- 3:20:16
      1028000 -- (-1165.166) [...23 remote chains...] -- 3:20:04
      1029000 -- (-1163.518) [...23 remote chains...] -- 3:20:40
      1030000 -- (-1158.794) [...23 remote chains...] -- 3:20:28

      Average standard deviation of split frequencies: 0.060377

      1031000 -- (-1168.416) [...23 remote chains...] -- 3:20:16
      1032000 -- (-1171.542) [...23 remote chains...] -- 3:20:52
      1033000 -- (-1156.154) [...23 remote chains...] -- 3:20:40
      1034000 -- (-1168.135) [...23 remote chains...] -- 3:20:28
      1035000 -- (-1174.273) [...23 remote chains...] -- 3:20:16

      Average standard deviation of split frequencies: 0.060379

      1036000 -- (-1166.815) [...23 remote chains...] -- 3:20:51
      1037000 -- (-1161.066) [...23 remote chains...] -- 3:20:40
      1038000 -- (-1163.059) [...23 remote chains...] -- 3:20:28
      1039000 -- (-1162.409) [...23 remote chains...] -- 3:20:16
      1040000 -- (-1159.362) [...23 remote chains...] -- 3:20:51

      Average standard deviation of split frequencies: 0.060519

      1041000 -- (-1162.419) [...23 remote chains...] -- 3:20:39
      1042000 -- [-1158.916] [...23 remote chains...] -- 3:20:28
      1043000 -- (-1167.271) [...23 remote chains...] -- 3:20:16
      1044000 -- (-1166.690) [...23 remote chains...] -- 3:20:51
      1045000 -- (-1157.786) [...23 remote chains...] -- 3:20:39

      Average standard deviation of split frequencies: 0.060713

      1046000 -- (-1163.476) [...23 remote chains...] -- 3:20:27
      1047000 -- (-1157.529) [...23 remote chains...] -- 3:21:02
      1048000 -- (-1157.695) [...23 remote chains...] -- 3:20:51
      1049000 -- (-1164.305) [...23 remote chains...] -- 3:20:39
      1050000 -- (-1162.008) [...23 remote chains...] -- 3:20:27

      Average standard deviation of split frequencies: 0.060795

      1051000 -- (-1165.460) [...23 remote chains...] -- 3:20:16
      1052000 -- (-1168.871) [...23 remote chains...] -- 3:20:50
      1053000 -- (-1155.085) [...23 remote chains...] -- 3:20:39
      1054000 -- (-1154.164) [...23 remote chains...] -- 3:20:27
      1055000 -- (-1158.856) [...23 remote chains...] -- 3:20:15

      Average standard deviation of split frequencies: 0.060724

      1056000 -- (-1177.642) [...23 remote chains...] -- 3:20:50
      1057000 -- (-1171.462) [...23 remote chains...] -- 3:20:38
      1058000 -- (-1160.247) [...23 remote chains...] -- 3:20:27
      1059000 -- (-1165.279) [...23 remote chains...] -- 3:20:15
      1060000 -- (-1158.281) [...23 remote chains...] -- 3:20:04

      Average standard deviation of split frequencies: 0.060712

      1061000 -- (-1161.226) [...23 remote chains...] -- 3:20:38
      1062000 -- (-1168.719) [...23 remote chains...] -- 3:20:27
      1063000 -- (-1173.810) [...23 remote chains...] -- 3:20:15
      1064000 -- (-1168.621) [...23 remote chains...] -- 3:20:04
      1065000 -- (-1165.037) [...23 remote chains...] -- 3:20:38

      Average standard deviation of split frequencies: 0.060350

      1066000 -- (-1158.321) [...23 remote chains...] -- 3:20:26
      1067000 -- (-1162.419) [...23 remote chains...] -- 3:20:15
      1068000 -- (-1173.069) [...23 remote chains...] -- 3:20:03
      1069000 -- (-1172.635) [...23 remote chains...] -- 3:20:38
      1070000 -- (-1164.355) [...23 remote chains...] -- 3:20:26

      Average standard deviation of split frequencies: 0.060312

      1071000 -- (-1162.442) [...23 remote chains...] -- 3:20:15
      1072000 -- (-1170.779) [...23 remote chains...] -- 3:20:03
      1073000 -- (-1157.739) [...23 remote chains...] -- 3:20:37
      1074000 -- (-1163.527) [...23 remote chains...] -- 3:20:26
      1075000 -- (-1162.385) [...23 remote chains...] -- 3:20:15

      Average standard deviation of split frequencies: 0.060100

      1076000 -- (-1148.454) [...23 remote chains...] -- 3:20:03
      1077000 -- (-1150.321) [...23 remote chains...] -- 3:20:37
      1078000 -- (-1159.793) [...23 remote chains...] -- 3:20:26
      1079000 -- (-1164.583) [...23 remote chains...] -- 3:20:14
      1080000 -- (-1160.761) [...23 remote chains...] -- 3:20:03

      Average standard deviation of split frequencies: 0.060129

      1081000 -- (-1156.240) [...23 remote chains...] -- 3:20:37
      1082000 -- (-1160.882) [...23 remote chains...] -- 3:20:26
      1083000 -- (-1153.945) [...23 remote chains...] -- 3:20:14
      1084000 -- (-1161.038) [...23 remote chains...] -- 3:20:03
      1085000 -- (-1161.014) [...23 remote chains...] -- 3:20:37

      Average standard deviation of split frequencies: 0.059701

      1086000 -- (-1153.153) [...23 remote chains...] -- 3:20:25
      1087000 -- (-1154.403) [...23 remote chains...] -- 3:20:14
      1088000 -- (-1161.674) [...23 remote chains...] -- 3:20:48
      1089000 -- (-1152.863) [...23 remote chains...] -- 3:20:36
      1090000 -- (-1166.433) [...23 remote chains...] -- 3:20:25

      Average standard deviation of split frequencies: 0.059549

      1091000 -- (-1162.768) [...23 remote chains...] -- 3:20:14
      1092000 -- (-1168.741) [...23 remote chains...] -- 3:20:47
      1093000 -- (-1165.648) [...23 remote chains...] -- 3:20:36
      1094000 -- (-1161.156) [...23 remote chains...] -- 3:20:25
      1095000 -- (-1163.952) [...23 remote chains...] -- 3:20:14

      Average standard deviation of split frequencies: 0.059308

      1096000 -- (-1171.480) [...23 remote chains...] -- 3:20:02
      1097000 -- (-1177.786) [...23 remote chains...] -- 3:20:36
      1098000 -- (-1156.159) [...23 remote chains...] -- 3:20:25
      1099000 -- (-1170.990) [...23 remote chains...] -- 3:20:13
      1100000 -- (-1165.737) [...23 remote chains...] -- 3:20:47

      Average standard deviation of split frequencies: 0.059451

      1101000 -- (-1167.910) [...23 remote chains...] -- 3:20:35
      1102000 -- (-1178.529) [...23 remote chains...] -- 3:20:24
      1103000 -- (-1177.685) [...23 remote chains...] -- 3:20:13
      1104000 -- (-1180.113) [...23 remote chains...] -- 3:20:02
      1105000 -- (-1180.331) [...23 remote chains...] -- 3:20:35

      Average standard deviation of split frequencies: 0.059332

      1106000 -- (-1168.336) [...23 remote chains...] -- 3:20:24
      1107000 -- (-1170.896) [...23 remote chains...] -- 3:20:13
      1108000 -- (-1166.191) [...23 remote chains...] -- 3:20:02
      1109000 -- (-1168.023) [...23 remote chains...] -- 3:20:35
      1110000 -- (-1173.075) [...23 remote chains...] -- 3:20:24

      Average standard deviation of split frequencies: 0.059648

      1111000 -- (-1162.414) [...23 remote chains...] -- 3:20:13
      1112000 -- (-1171.004) [...23 remote chains...] -- 3:20:02
      1113000 -- (-1164.215) [...23 remote chains...] -- 3:20:35
      1114000 -- (-1165.648) [...23 remote chains...] -- 3:20:24
      1115000 -- (-1163.675) [...23 remote chains...] -- 3:20:12

      Average standard deviation of split frequencies: 0.059725

      1116000 -- (-1145.619) [...23 remote chains...] -- 3:20:45
      1117000 -- (-1152.764) [...23 remote chains...] -- 3:20:34
      1118000 -- (-1153.994) [...23 remote chains...] -- 3:20:23
      1119000 -- (-1160.115) [...23 remote chains...] -- 3:20:12
      1120000 -- (-1169.873) [...23 remote chains...] -- 3:20:01

      Average standard deviation of split frequencies: 0.059929

      1121000 -- (-1174.652) [...23 remote chains...] -- 3:20:34
      1122000 -- (-1168.812) [...23 remote chains...] -- 3:20:23
      1123000 -- (-1171.379) [...23 remote chains...] -- 3:20:12
      1124000 -- (-1153.290) [...23 remote chains...] -- 3:20:45
      1125000 -- (-1173.631) [...23 remote chains...] -- 3:20:34

      Average standard deviation of split frequencies: 0.059846

      1126000 -- (-1171.656) [...23 remote chains...] -- 3:20:23
      1127000 -- (-1173.745) [...23 remote chains...] -- 3:20:12
      1128000 -- (-1164.842) [...23 remote chains...] -- 3:20:44
      1129000 -- (-1170.370) [...23 remote chains...] -- 3:20:33
      1130000 -- (-1167.191) [...23 remote chains...] -- 3:20:22

      Average standard deviation of split frequencies: 0.059907

      1131000 -- (-1160.511) [...23 remote chains...] -- 3:20:12
      1132000 -- (-1169.327) [...23 remote chains...] -- 3:20:44
      1133000 -- (-1164.972) [...23 remote chains...] -- 3:20:33
      1134000 -- (-1172.577) [...23 remote chains...] -- 3:20:22
      1135000 -- (-1160.308) [...23 remote chains...] -- 3:20:11

      Average standard deviation of split frequencies: 0.059707

      1136000 -- (-1156.584) [...23 remote chains...] -- 3:20:43
      1137000 -- (-1164.739) [...23 remote chains...] -- 3:20:33
      1138000 -- (-1159.342) [...23 remote chains...] -- 3:20:22
      1139000 -- (-1150.838) [...23 remote chains...] -- 3:20:54
      1140000 -- (-1151.219) [...23 remote chains...] -- 3:20:43

      Average standard deviation of split frequencies: 0.059645

      1141000 -- (-1158.553) [...23 remote chains...] -- 3:20:32
      1142000 -- (-1174.871) [...23 remote chains...] -- 3:20:21
      1143000 -- (-1165.003) [...23 remote chains...] -- 3:20:53
      1144000 -- (-1157.842) [...23 remote chains...] -- 3:20:43
      1145000 -- (-1147.083) [...23 remote chains...] -- 3:20:32

      Average standard deviation of split frequencies: 0.059682

      1146000 -- (-1157.950) [...23 remote chains...] -- 3:20:21
      1147000 -- (-1166.154) [...23 remote chains...] -- 3:20:53
      1148000 -- (-1171.139) [...23 remote chains...] -- 3:20:42
      1149000 -- (-1156.657) [...23 remote chains...] -- 3:20:32
      1150000 -- (-1155.225) [...23 remote chains...] -- 3:20:21

      Average standard deviation of split frequencies: 0.060013

      1151000 -- (-1164.410) [...23 remote chains...] -- 3:20:53
      1152000 -- (-1147.076) [...23 remote chains...] -- 3:20:42
      1153000 -- (-1162.414) [...23 remote chains...] -- 3:20:31
      1154000 -- (-1170.146) [...23 remote chains...] -- 3:21:03
      1155000 -- (-1159.139) [...23 remote chains...] -- 3:20:52

      Average standard deviation of split frequencies: 0.059643

      1156000 -- (-1145.038) [...23 remote chains...] -- 3:20:41
      1157000 -- (-1163.406) [...23 remote chains...] -- 3:20:31
      1158000 -- (-1166.058) [...23 remote chains...] -- 3:21:02
      1159000 -- (-1157.004) [...23 remote chains...] -- 3:20:52
      1160000 -- (-1150.705) [...23 remote chains...] -- 3:20:41

      Average standard deviation of split frequencies: 0.060021

      1161000 -- (-1152.870) [...23 remote chains...] -- 3:21:13
      1162000 -- (-1161.032) [...23 remote chains...] -- 3:21:02
      1163000 -- (-1153.889) [...23 remote chains...] -- 3:20:51
      1164000 -- (-1159.852) [...23 remote chains...] -- 3:20:41
      1165000 -- (-1162.390) [...23 remote chains...] -- 3:21:12

      Average standard deviation of split frequencies: 0.059812

      1166000 -- (-1167.665) [...23 remote chains...] -- 3:21:01
      1167000 -- (-1153.031) [...23 remote chains...] -- 3:20:51
      1168000 -- (-1162.359) [...23 remote chains...] -- 3:20:40
      1169000 -- (-1169.120) [...23 remote chains...] -- 3:20:30
      1170000 -- (-1162.810) [...23 remote chains...] -- 3:21:01

      Average standard deviation of split frequencies: 0.059406

      1171000 -- (-1152.707) [...23 remote chains...] -- 3:20:50
      1172000 -- (-1157.684) [...23 remote chains...] -- 3:20:40
      1173000 -- (-1158.679) [...23 remote chains...] -- 3:20:29
      1174000 -- (-1161.048) [...23 remote chains...] -- 3:21:00
      1175000 -- (-1155.032) [...23 remote chains...] -- 3:20:50

      Average standard deviation of split frequencies: 0.059478

      1176000 -- (-1147.804) [...23 remote chains...] -- 3:20:39
      1177000 -- (-1150.673) [...23 remote chains...] -- 3:20:29
      1178000 -- (-1147.602) [...23 remote chains...] -- 3:21:00
      1179000 -- (-1156.524) [...23 remote chains...] -- 3:20:49
      1180000 -- (-1156.635) [...23 remote chains...] -- 3:20:39

      Average standard deviation of split frequencies: 0.059590

      1181000 -- (-1162.487) [...23 remote chains...] -- 3:20:29
      1182000 -- (-1153.644) [...23 remote chains...] -- 3:20:18
      1183000 -- (-1161.127) [...23 remote chains...] -- 3:20:49
      1184000 -- (-1159.305) [...23 remote chains...] -- 3:20:39
      1185000 -- (-1159.266) [...23 remote chains...] -- 3:20:28

      Average standard deviation of split frequencies: 0.059993

      1186000 -- (-1158.217) [...23 remote chains...] -- 3:20:18
      1187000 -- (-1157.134) [...23 remote chains...] -- 3:20:49
      1188000 -- (-1158.407) [...23 remote chains...] -- 3:20:38
      1189000 -- (-1163.828) [...23 remote chains...] -- 3:20:28
      1190000 -- (-1164.548) [...23 remote chains...] -- 3:20:17

      Average standard deviation of split frequencies: 0.059673

      1191000 -- (-1168.723) [...23 remote chains...] -- 3:20:48
      1192000 -- (-1172.499) [...23 remote chains...] -- 3:20:38
      1193000 -- (-1166.895) [...23 remote chains...] -- 3:20:27
      1194000 -- (-1165.736) [...23 remote chains...] -- 3:20:17
      1195000 -- (-1166.040) [...23 remote chains...] -- 3:20:07

      Average standard deviation of split frequencies: 0.059572

      1196000 -- (-1162.946) [...23 remote chains...] -- 3:20:37
      1197000 -- (-1161.301) [...23 remote chains...] -- 3:20:27
      1198000 -- (-1154.232) [...23 remote chains...] -- 3:20:17
      1199000 -- (-1157.802) [...23 remote chains...] -- 3:20:06
      1200000 -- (-1163.424) [...23 remote chains...] -- 3:20:37

      Average standard deviation of split frequencies: 0.059555

      1201000 -- (-1174.924) [...23 remote chains...] -- 3:20:27
      1202000 -- (-1167.717) [...23 remote chains...] -- 3:20:16
      1203000 -- (-1155.969) [...23 remote chains...] -- 3:20:06
      1204000 -- (-1153.143) [...23 remote chains...] -- 3:20:36
      1205000 -- (-1151.383) [...23 remote chains...] -- 3:20:26

      Average standard deviation of split frequencies: 0.059477

      1206000 -- (-1158.749) [...23 remote chains...] -- 3:20:16
      1207000 -- (-1166.619) [...23 remote chains...] -- 3:20:46
      1208000 -- (-1161.567) [...23 remote chains...] -- 3:20:36
      1209000 -- (-1163.184) [...23 remote chains...] -- 3:20:26
      1210000 -- (-1165.007) [...23 remote chains...] -- 3:20:16

      Average standard deviation of split frequencies: 0.059154

      1211000 -- (-1155.668) [...23 remote chains...] -- 3:20:46
      1212000 -- (-1154.297) [...23 remote chains...] -- 3:20:35
      1213000 -- (-1148.771) [...23 remote chains...] -- 3:20:25
      1214000 -- (-1168.440) [...23 remote chains...] -- 3:20:15
      1215000 -- (-1154.092) [...23 remote chains...] -- 3:20:45

      Average standard deviation of split frequencies: 0.058931

      1216000 -- (-1161.767) [...23 remote chains...] -- 3:20:35
      1217000 -- (-1159.792) [...23 remote chains...] -- 3:20:25
      1218000 -- (-1153.038) [...23 remote chains...] -- 3:20:15
      1219000 -- (-1165.228) [...23 remote chains...] -- 3:20:45
      1220000 -- (-1163.630) [...23 remote chains...] -- 3:20:35

      Average standard deviation of split frequencies: 0.058553

      1221000 -- (-1161.813) [...23 remote chains...] -- 3:20:24
      1222000 -- (-1166.174) [...23 remote chains...] -- 3:20:54
      1223000 -- (-1171.137) [...23 remote chains...] -- 3:20:44
      1224000 -- (-1172.027) [...23 remote chains...] -- 3:20:34
      1225000 -- (-1172.713) [...23 remote chains...] -- 3:20:24

      Average standard deviation of split frequencies: 0.058518

      1226000 -- (-1178.208) [...23 remote chains...] -- 3:20:54
      1227000 -- (-1169.828) [...23 remote chains...] -- 3:20:44
      1228000 -- (-1170.293) [...23 remote chains...] -- 3:20:34
      1229000 -- (-1195.963) [...23 remote chains...] -- 3:21:03
      1230000 -- (-1177.415) [...23 remote chains...] -- 3:20:53

      Average standard deviation of split frequencies: 0.058510

      1231000 -- (-1174.709) [...23 remote chains...] -- 3:20:43
      1232000 -- (-1169.515) [...23 remote chains...] -- 3:20:33
      1233000 -- (-1173.335) [...23 remote chains...] -- 3:21:03
      1234000 -- (-1180.897) [...23 remote chains...] -- 3:20:53
      1235000 -- (-1168.135) [...23 remote chains...] -- 3:20:43

      Average standard deviation of split frequencies: 0.058699

      1236000 -- (-1166.448) [...23 remote chains...] -- 3:20:33
      1237000 -- (-1173.015) [...23 remote chains...] -- 3:21:02
      1238000 -- (-1172.572) [...23 remote chains...] -- 3:20:52
      1239000 -- (-1171.993) [...23 remote chains...] -- 3:20:42
      1240000 -- (-1168.588) [...23 remote chains...] -- 3:20:32

      Average standard deviation of split frequencies: 0.058855

      1241000 -- (-1170.883) [...23 remote chains...] -- 3:21:02
      1242000 -- (-1176.198) [...23 remote chains...] -- 3:20:52
      1243000 -- (-1180.480) [...23 remote chains...] -- 3:20:42
      1244000 -- (-1182.491) [...23 remote chains...] -- 3:21:11
      1245000 -- (-1179.162) [...23 remote chains...] -- 3:21:01

      Average standard deviation of split frequencies: 0.058758

      1246000 -- (-1173.184) [...23 remote chains...] -- 3:20:51
      1247000 -- (-1177.018) [...23 remote chains...] -- 3:20:41
      1248000 -- (-1168.838) [...23 remote chains...] -- 3:20:31
      1249000 -- (-1174.406) [...23 remote chains...] -- 3:21:00
      1250000 -- (-1166.455) [...23 remote chains...] -- 3:20:51

      Average standard deviation of split frequencies: 0.058645

      1251000 -- (-1169.211) [...23 remote chains...] -- 3:20:41
      1252000 -- (-1165.870) [...23 remote chains...] -- 3:21:10
      1253000 -- (-1167.648) [...23 remote chains...] -- 3:21:00
      1254000 -- (-1174.699) [...23 remote chains...] -- 3:20:50
      1255000 -- (-1173.015) [...23 remote chains...] -- 3:20:40

      Average standard deviation of split frequencies: 0.058418

      1256000 -- (-1163.481) [...23 remote chains...] -- 3:21:09
      1257000 -- (-1160.099) [...23 remote chains...] -- 3:20:59
      1258000 -- (-1157.794) [...23 remote chains...] -- 3:20:49
      1259000 -- (-1165.658) [...23 remote chains...] -- 3:20:40
      1260000 -- (-1167.472) [...23 remote chains...] -- 3:21:08

      Average standard deviation of split frequencies: 0.058216

      1261000 -- (-1156.923) [...23 remote chains...] -- 3:20:59
      1262000 -- (-1156.023) [...23 remote chains...] -- 3:20:49
      1263000 -- (-1159.161) [...23 remote chains...] -- 3:20:39
      1264000 -- (-1161.856) [...23 remote chains...] -- 3:21:08
      1265000 -- (-1163.871) [...23 remote chains...] -- 3:20:58

      Average standard deviation of split frequencies: 0.058023

      1266000 -- (-1166.459) [...23 remote chains...] -- 3:20:48
      1267000 -- (-1159.881) [...23 remote chains...] -- 3:21:17
      1268000 -- (-1180.563) [...23 remote chains...] -- 3:21:07
      1269000 -- (-1168.202) [...23 remote chains...] -- 3:20:57
      1270000 -- (-1162.573) [...23 remote chains...] -- 3:20:48

      Average standard deviation of split frequencies: 0.057893

      1271000 -- (-1163.785) [...23 remote chains...] -- 3:21:16
      1272000 -- (-1168.474) [...23 remote chains...] -- 3:21:07
      1273000 -- (-1177.369) [...23 remote chains...] -- 3:20:57
      1274000 -- (-1165.048) [...23 remote chains...] -- 3:20:47
      1275000 -- (-1168.060) [...23 remote chains...] -- 3:21:16

      Average standard deviation of split frequencies: 0.057869

      1276000 -- (-1176.636) [...23 remote chains...] -- 3:21:06
      1277000 -- (-1160.882) [...23 remote chains...] -- 3:20:56
      1278000 -- (-1172.283) [...23 remote chains...] -- 3:20:47
      1279000 -- (-1182.160) [...23 remote chains...] -- 3:21:15
      1280000 -- (-1186.547) [...23 remote chains...] -- 3:21:05

      Average standard deviation of split frequencies: 0.057828

      1281000 -- (-1183.246) [...23 remote chains...] -- 3:20:56
      1282000 -- (-1163.605) [...23 remote chains...] -- 3:20:46
      1283000 -- (-1164.787) [...23 remote chains...] -- 3:20:36
      1284000 -- (-1160.330) [...23 remote chains...] -- 3:21:05
      1285000 -- (-1169.122) [...23 remote chains...] -- 3:20:55

      Average standard deviation of split frequencies: 0.057820

      1286000 -- (-1177.027) [...23 remote chains...] -- 3:20:45
      1287000 -- (-1174.461) [...23 remote chains...] -- 3:20:36
      1288000 -- (-1165.519) [...23 remote chains...] -- 3:21:04
      1289000 -- (-1155.537) [...23 remote chains...] -- 3:20:54
      1290000 -- (-1164.567) [...23 remote chains...] -- 3:20:45

      Average standard deviation of split frequencies: 0.057880

      1291000 -- (-1165.558) [...23 remote chains...] -- 3:21:13
      1292000 -- (-1163.046) [...23 remote chains...] -- 3:21:03
      1293000 -- (-1167.961) [...23 remote chains...] -- 3:20:54
      1294000 -- (-1162.182) [...23 remote chains...] -- 3:20:44
      1295000 -- (-1162.150) [...23 remote chains...] -- 3:21:12

      Average standard deviation of split frequencies: 0.057532

      1296000 -- (-1144.217) [...23 remote chains...] -- 3:21:03
      1297000 -- (-1159.453) [...23 remote chains...] -- 3:20:53
      1298000 -- (-1169.684) [...23 remote chains...] -- 3:20:44
      1299000 -- (-1166.488) [...23 remote chains...] -- 3:21:12
      1300000 -- (-1170.483) [...23 remote chains...] -- 3:21:02

      Average standard deviation of split frequencies: 0.058594

      1301000 -- (-1173.596) [...23 remote chains...] -- 3:20:53
      1302000 -- (-1166.288) [...23 remote chains...] -- 3:20:43
      1303000 -- (-1161.268) [...23 remote chains...] -- 3:21:11
      1304000 -- (-1158.175) [...23 remote chains...] -- 3:21:01
      1305000 -- (-1166.073) [...23 remote chains...] -- 3:20:52

      Average standard deviation of split frequencies: 0.058300

      1306000 -- (-1157.946) [...23 remote chains...] -- 3:20:43
      1307000 -- (-1167.267) [...23 remote chains...] -- 3:21:10
      1308000 -- (-1168.583) [...23 remote chains...] -- 3:21:01
      1309000 -- (-1166.910) [...23 remote chains...] -- 3:20:51
      1310000 -- (-1166.146) [...23 remote chains...] -- 3:20:42

      Average standard deviation of split frequencies: 0.058414

      1311000 -- (-1167.630) [...23 remote chains...] -- 3:21:10
      1312000 -- (-1178.931) [...23 remote chains...] -- 3:21:00
      1313000 -- (-1164.958) [...23 remote chains...] -- 3:20:51
      1314000 -- (-1162.732) [...23 remote chains...] -- 3:20:41
      1315000 -- (-1163.753) [...23 remote chains...] -- 3:21:09

      Average standard deviation of split frequencies: 0.059289

      1316000 -- (-1156.504) [...23 remote chains...] -- 3:21:00
      1317000 -- (-1156.318) [...23 remote chains...] -- 3:20:50
      1318000 -- (-1153.422) [...23 remote chains...] -- 3:20:41
      1319000 -- (-1154.168) [...23 remote chains...] -- 3:21:08
      1320000 -- (-1152.930) [...23 remote chains...] -- 3:20:59

      Average standard deviation of split frequencies: 0.059145

      1321000 -- (-1150.517) [...23 remote chains...] -- 3:20:49
      1322000 -- (-1164.708) [...23 remote chains...] -- 3:20:40
      1323000 -- (-1169.045) [...23 remote chains...] -- 3:21:08
      1324000 -- (-1174.982) [...23 remote chains...] -- 3:20:58
      1325000 -- (-1161.585) [...23 remote chains...] -- 3:20:49

      Average standard deviation of split frequencies: 0.059094

      1326000 -- (-1163.775) [...23 remote chains...] -- 3:20:40
      1327000 -- (-1162.994) [...23 remote chains...] -- 3:21:07
      1328000 -- (-1165.391) [...23 remote chains...] -- 3:20:58
      1329000 -- (-1171.080) [...23 remote chains...] -- 3:20:48
      1330000 -- (-1173.620) [...23 remote chains...] -- 3:20:39

      Average standard deviation of split frequencies: 0.059023

      1331000 -- (-1153.128) [...23 remote chains...] -- 3:21:06
      1332000 -- (-1158.966) [...23 remote chains...] -- 3:20:57
      1333000 -- (-1152.659) [...23 remote chains...] -- 3:20:48
      1334000 -- (-1158.148) [...23 remote chains...] -- 3:20:38
      1335000 -- (-1165.372) [...23 remote chains...] -- 3:21:06

      Average standard deviation of split frequencies: 0.058974

      1336000 -- (-1160.632) [...23 remote chains...] -- 3:20:56
      1337000 -- (-1156.387) [...23 remote chains...] -- 3:20:47
      1338000 -- (-1162.700) [...23 remote chains...] -- 3:20:38
      1339000 -- (-1172.061) [...23 remote chains...] -- 3:21:05
      1340000 -- (-1166.666) [...23 remote chains...] -- 3:20:56

      Average standard deviation of split frequencies: 0.058430

      1341000 -- (-1155.884) [...23 remote chains...] -- 3:20:46
      1342000 -- (-1151.576) [...23 remote chains...] -- 3:20:37
      1343000 -- (-1156.782) [...23 remote chains...] -- 3:20:28
      1344000 -- (-1158.674) [...23 remote chains...] -- 3:20:55
      1345000 -- (-1147.364) [...23 remote chains...] -- 3:20:46

      Average standard deviation of split frequencies: 0.058463

      1346000 -- (-1142.694) [...23 remote chains...] -- 3:20:36
      1347000 -- (-1147.060) [...23 remote chains...] -- 3:20:27
      1348000 -- (-1150.450) [...23 remote chains...] -- 3:20:54
      1349000 -- [-1155.341] [...23 remote chains...] -- 3:20:45
      1350000 -- (-1153.551) [...23 remote chains...] -- 3:20:36

      Average standard deviation of split frequencies: 0.058054

      1351000 -- (-1155.027) [...23 remote chains...] -- 3:21:03
      1352000 -- (-1153.214) [...23 remote chains...] -- 3:20:54
      1353000 -- (-1168.527) [...23 remote chains...] -- 3:20:44
      1354000 -- (-1161.046) [...23 remote chains...] -- 3:20:35
      1355000 -- (-1166.094) [...23 remote chains...] -- 3:20:26

      Average standard deviation of split frequencies: 0.057512

      1356000 -- (-1165.065) [...23 remote chains...] -- 3:20:53
      1357000 -- (-1162.718) [...23 remote chains...] -- 3:20:44
      1358000 -- (-1167.428) [...23 remote chains...] -- 3:20:35
      1359000 -- (-1156.489) [...23 remote chains...] -- 3:21:01
      1360000 -- [-1158.003] [...23 remote chains...] -- 3:20:52

      Average standard deviation of split frequencies: 0.057345

      1361000 -- (-1156.352) [...23 remote chains...] -- 3:20:43
      1362000 -- (-1143.854) [...23 remote chains...] -- 3:21:10
      1363000 -- (-1154.884) [...23 remote chains...] -- 3:21:01
      1364000 -- (-1162.307) [...23 remote chains...] -- 3:20:52
      1365000 -- (-1157.049) [...23 remote chains...] -- 3:20:42

      Average standard deviation of split frequencies: 0.057057

      1366000 -- (-1165.492) [...23 remote chains...] -- 3:20:33
      1367000 -- (-1163.876) [...23 remote chains...] -- 3:21:00
      1368000 -- (-1158.573) [...23 remote chains...] -- 3:20:51
      1369000 -- (-1160.312) [...23 remote chains...] -- 3:20:42
      1370000 -- (-1161.035) [...23 remote chains...] -- 3:21:08

      Average standard deviation of split frequencies: 0.056427

      1371000 -- (-1164.567) [...23 remote chains...] -- 3:20:59
      1372000 -- (-1170.836) [...23 remote chains...] -- 3:20:50
      1373000 -- (-1170.605) [...23 remote chains...] -- 3:20:41
      1374000 -- (-1166.178) [...23 remote chains...] -- 3:21:08
      1375000 -- (-1164.642) [...23 remote chains...] -- 3:20:59

      Average standard deviation of split frequencies: 0.056731

      1376000 -- (-1164.477) [...23 remote chains...] -- 3:20:49
      1377000 -- (-1173.703) [...23 remote chains...] -- 3:20:40
      1378000 -- (-1177.239) [...23 remote chains...] -- 3:21:07
      1379000 -- (-1170.255) [...23 remote chains...] -- 3:20:58
      1380000 -- (-1160.194) [...23 remote chains...] -- 3:20:49

      Average standard deviation of split frequencies: 0.056745

      1381000 -- (-1163.040) [...23 remote chains...] -- 3:21:15
      1382000 -- (-1167.946) [...23 remote chains...] -- 3:21:06
      1383000 -- (-1170.749) [...23 remote chains...] -- 3:20:57
      1384000 -- (-1160.485) [...23 remote chains...] -- 3:20:48
      1385000 -- (-1160.800) [...23 remote chains...] -- 3:20:39

      Average standard deviation of split frequencies: 0.056878

      1386000 -- [-1150.897] [...23 remote chains...] -- 3:21:05
      1387000 -- (-1146.233) [...23 remote chains...] -- 3:20:56
      1388000 -- (-1145.705) [...23 remote chains...] -- 3:20:47
      1389000 -- (-1155.833) [...23 remote chains...] -- 3:20:39
      1390000 -- (-1156.353) [...23 remote chains...] -- 3:21:05

      Average standard deviation of split frequencies: 0.056845

      1391000 -- (-1150.131) [...23 remote chains...] -- 3:20:56
      1392000 -- (-1152.205) [...23 remote chains...] -- 3:20:47
      1393000 -- (-1161.901) [...23 remote chains...] -- 3:20:38
      1394000 -- (-1153.778) [...23 remote chains...] -- 3:21:04
      1395000 -- (-1162.093) [...23 remote chains...] -- 3:20:55

      Average standard deviation of split frequencies: 0.056368

      1396000 -- (-1159.715) [...23 remote chains...] -- 3:20:46
      1397000 -- (-1159.962) [...23 remote chains...] -- 3:20:37
      1398000 -- (-1153.107) [...23 remote chains...] -- 3:21:03
      1399000 -- (-1149.364) [...23 remote chains...] -- 3:20:54
      1400000 -- (-1165.692) [...23 remote chains...] -- 3:20:45

      Average standard deviation of split frequencies: 0.056438

      1401000 -- (-1162.722) [...23 remote chains...] -- 3:21:11
      1402000 -- (-1157.672) [...23 remote chains...] -- 3:21:02
      1403000 -- (-1155.004) [...23 remote chains...] -- 3:20:53
      1404000 -- (-1154.158) [...23 remote chains...] -- 3:20:45
      1405000 -- (-1152.323) [...23 remote chains...] -- 3:21:10

      Average standard deviation of split frequencies: 0.056474

      1406000 -- (-1163.286) [...23 remote chains...] -- 3:21:02
      1407000 -- (-1157.425) [...23 remote chains...] -- 3:20:53
      1408000 -- (-1164.769) [...23 remote chains...] -- 3:20:44
      1409000 -- (-1158.096) [...23 remote chains...] -- 3:21:10
      1410000 -- [-1162.809] [...23 remote chains...] -- 3:21:01

      Average standard deviation of split frequencies: 0.056009

      1411000 -- (-1163.730) [...23 remote chains...] -- 3:20:52
      1412000 -- (-1158.831) [...23 remote chains...] -- 3:20:43
      1413000 -- [-1170.869] [...23 remote chains...] -- 3:20:34
      1414000 -- (-1155.734) [...23 remote chains...] -- 3:21:00
      1415000 -- (-1160.304) [...23 remote chains...] -- 3:20:51

      Average standard deviation of split frequencies: 0.055734

      1416000 -- (-1154.061) [...23 remote chains...] -- 3:20:43
      1417000 -- (-1155.069) [...23 remote chains...] -- 3:20:34
      1418000 -- (-1154.472) [...23 remote chains...] -- 3:20:59
      1419000 -- (-1158.547) [...23 remote chains...] -- 3:20:51
      1420000 -- (-1149.154) [...23 remote chains...] -- 3:20:42

      Average standard deviation of split frequencies: 0.055799

      1421000 -- (-1175.109) [...23 remote chains...] -- 3:20:33
      1422000 -- (-1162.230) [...23 remote chains...] -- 3:20:59
      1423000 -- (-1168.943) [...23 remote chains...] -- 3:20:50
      1424000 -- (-1154.495) [...23 remote chains...] -- 3:20:41
      1425000 -- (-1166.390) [...23 remote chains...] -- 3:20:32

      Average standard deviation of split frequencies: 0.055777

      1426000 -- (-1170.280) [...23 remote chains...] -- 3:20:24
      1427000 -- (-1160.172) [...23 remote chains...] -- 3:20:49
      1428000 -- (-1171.027) [...23 remote chains...] -- 3:20:40
      1429000 -- (-1177.125) [...23 remote chains...] -- 3:20:32
      1430000 -- (-1166.265) [...23 remote chains...] -- 3:20:23

      Average standard deviation of split frequencies: 0.055956

      1431000 -- (-1159.507) [...23 remote chains...] -- 3:20:48
      1432000 -- (-1162.823) [...23 remote chains...] -- 3:20:40
      1433000 -- (-1164.637) [...23 remote chains...] -- 3:21:05
      1434000 -- (-1155.995) [...23 remote chains...] -- 3:20:56
      1435000 -- (-1155.378) [...23 remote chains...] -- 3:20:48

      Average standard deviation of split frequencies: 0.055992

      1436000 -- (-1168.322) [...23 remote chains...] -- 3:20:39
      1437000 -- (-1161.744) [...23 remote chains...] -- 3:21:04
      1438000 -- (-1167.082) [...23 remote chains...] -- 3:20:56
      1439000 -- (-1160.989) [...23 remote chains...] -- 3:20:47
      1440000 -- (-1167.701) [...23 remote chains...] -- 3:20:38

      Average standard deviation of split frequencies: 0.055537

      1441000 -- (-1151.950) [...23 remote chains...] -- 3:21:03
      1442000 -- (-1153.401) [...23 remote chains...] -- 3:20:55
      1443000 -- (-1155.419) [...23 remote chains...] -- 3:20:46
      1444000 -- (-1170.118) [...23 remote chains...] -- 3:20:38
      1445000 -- (-1166.580) [...23 remote chains...] -- 3:20:29

      Average standard deviation of split frequencies: 0.055448

      1446000 -- (-1169.373) [...23 remote chains...] -- 3:20:54
      1447000 -- (-1167.859) [...23 remote chains...] -- 3:20:45
      1448000 -- (-1168.286) [...23 remote chains...] -- 3:20:37
      1449000 -- (-1188.264) [...23 remote chains...] -- 3:20:28
      1450000 -- (-1175.168) [...23 remote chains...] -- 3:20:53

      Average standard deviation of split frequencies: 0.055322

      1451000 -- (-1180.405) [...23 remote chains...] -- 3:20:45
      1452000 -- (-1179.375) [...23 remote chains...] -- 3:20:36
      1453000 -- (-1184.918) [...23 remote chains...] -- 3:20:28
      1454000 -- [-1170.639] [...23 remote chains...] -- 3:20:53
      1455000 -- (-1172.575) [...23 remote chains...] -- 3:20:44

      Average standard deviation of split frequencies: 0.055188

      1456000 -- [-1181.591] [...23 remote chains...] -- 3:20:35
      1457000 -- (-1178.341) [...23 remote chains...] -- 3:20:27
      1458000 -- (-1183.063) [...23 remote chains...] -- 3:20:52
      1459000 -- (-1174.834) [...23 remote chains...] -- 3:20:43
      1460000 -- (-1179.394) [...23 remote chains...] -- 3:20:35

      Average standard deviation of split frequencies: 0.055190

      1461000 -- (-1170.610) [...23 remote chains...] -- 3:20:26
      1462000 -- (-1162.470) [...23 remote chains...] -- 3:20:18
      1463000 -- (-1162.692) [...23 remote chains...] -- 3:20:43
      1464000 -- (-1164.084) [...23 remote chains...] -- 3:20:34
      1465000 -- (-1161.496) [...23 remote chains...] -- 3:20:26

      Average standard deviation of split frequencies: 0.055104

      1466000 -- (-1159.888) [...23 remote chains...] -- 3:20:17
      1467000 -- (-1161.065) [...23 remote chains...] -- 3:20:42
      1468000 -- (-1167.902) [...23 remote chains...] -- 3:20:33
      1469000 -- [-1170.925] [...23 remote chains...] -- 3:20:25
      1470000 -- (-1170.590) [...23 remote chains...] -- 3:20:16

      Average standard deviation of split frequencies: 0.054983

      1471000 -- (-1171.098) [...23 remote chains...] -- 3:20:41
      1472000 -- (-1167.490) [...23 remote chains...] -- 3:20:33
      1473000 -- (-1170.400) [...23 remote chains...] -- 3:20:24
      1474000 -- (-1160.443) [...23 remote chains...] -- 3:20:49
      1475000 -- (-1164.372) [...23 remote chains...] -- 3:20:40

      Average standard deviation of split frequencies: 0.054949

      1476000 -- (-1167.295) [...23 remote chains...] -- 3:20:32
      1477000 -- (-1159.842) [...23 remote chains...] -- 3:20:23
      1478000 -- (-1166.908) [...23 remote chains...] -- 3:20:48
      1479000 -- (-1169.765) [...23 remote chains...] -- 3:20:40
      1480000 -- (-1174.467) [...23 remote chains...] -- 3:20:31

      Average standard deviation of split frequencies: 0.054939

      1481000 -- (-1176.345) [...23 remote chains...] -- 3:20:23
      1482000 -- (-1175.189) [...23 remote chains...] -- 3:20:14
      1483000 -- (-1174.654) [...23 remote chains...] -- 3:20:39
      1484000 -- (-1172.323) [...23 remote chains...] -- 3:20:30
      1485000 -- (-1174.214) [...23 remote chains...] -- 3:20:22

      Average standard deviation of split frequencies: 0.054939

      1486000 -- (-1189.177) [...23 remote chains...] -- 3:20:46
      1487000 -- (-1176.173) [...23 remote chains...] -- 3:20:38
      1488000 -- (-1165.887) [...23 remote chains...] -- 3:20:30
      1489000 -- (-1155.616) [...23 remote chains...] -- 3:20:21
      1490000 -- (-1174.118) [...23 remote chains...] -- 3:20:46

      Average standard deviation of split frequencies: 0.054811

      1491000 -- (-1176.910) [...23 remote chains...] -- 3:20:37
      1492000 -- (-1164.929) [...23 remote chains...] -- 3:20:29
      1493000 -- (-1174.470) [...23 remote chains...] -- 3:20:21
      1494000 -- (-1163.826) [...23 remote chains...] -- 3:20:45
      1495000 -- (-1172.368) [...23 remote chains...] -- 3:20:37

      Average standard deviation of split frequencies: 0.054796

      1496000 -- (-1173.351) [...23 remote chains...] -- 3:20:28
      1497000 -- (-1175.298) [...23 remote chains...] -- 3:20:20
      1498000 -- (-1159.014) [...23 remote chains...] -- 3:20:44
      1499000 -- (-1175.923) [...23 remote chains...] -- 3:20:36
      1500000 -- (-1163.375) [...23 remote chains...] -- 3:20:28

      Average standard deviation of split frequencies: 0.054701

      1501000 -- (-1171.873) [...23 remote chains...] -- 3:20:52
      1502000 -- (-1171.797) [...23 remote chains...] -- 3:20:43
      1503000 -- (-1183.746) [...23 remote chains...] -- 3:20:35
      1504000 -- (-1167.548) [...23 remote chains...] -- 3:20:27
      1505000 -- (-1153.388) [...23 remote chains...] -- 3:20:19

      Average standard deviation of split frequencies: 0.054529

      1506000 -- (-1165.536) [...23 remote chains...] -- 3:20:42
      1507000 -- (-1164.507) [...23 remote chains...] -- 3:20:34
      1508000 -- (-1165.259) [...23 remote chains...] -- 3:20:26
      1509000 -- (-1161.342) [...23 remote chains...] -- 3:20:18
      1510000 -- (-1172.837) [...23 remote chains...] -- 3:20:42

      Average standard deviation of split frequencies: 0.054024

      1511000 -- (-1164.313) [...23 remote chains...] -- 3:20:34
      1512000 -- (-1160.869) [...23 remote chains...] -- 3:20:25
      1513000 -- (-1164.756) [...23 remote chains...] -- 3:20:49
      1514000 -- (-1170.862) [...23 remote chains...] -- 3:20:41
      1515000 -- (-1166.778) [...23 remote chains...] -- 3:20:33

      Average standard deviation of split frequencies: 0.054264

      1516000 -- (-1154.607) [...23 remote chains...] -- 3:20:25
      1517000 -- (-1170.421) [...23 remote chains...] -- 3:20:16
      1518000 -- (-1166.107) [...23 remote chains...] -- 3:20:40
      1519000 -- (-1174.199) [...23 remote chains...] -- 3:20:32
      1520000 -- (-1169.542) [...23 remote chains...] -- 3:20:24

      Average standard deviation of split frequencies: 0.053823

      1521000 -- (-1175.455) [...23 remote chains...] -- 3:20:16
      1522000 -- (-1168.304) [...23 remote chains...] -- 3:20:39
      1523000 -- (-1157.891) [...23 remote chains...] -- 3:20:31
      1524000 -- (-1156.696) [...23 remote chains...] -- 3:20:23
      1525000 -- (-1149.165) [...23 remote chains...] -- 3:20:15

      Average standard deviation of split frequencies: 0.053774

      1526000 -- [-1156.035] [...23 remote chains...] -- 3:20:39
      1527000 -- (-1160.679) [...23 remote chains...] -- 3:20:30
      1528000 -- (-1169.200) [...23 remote chains...] -- 3:20:22
      1529000 -- (-1164.477) [...23 remote chains...] -- 3:20:14
      1530000 -- (-1161.415) [...23 remote chains...] -- 3:20:38

      Average standard deviation of split frequencies: 0.053648

      1531000 -- (-1164.920) [...23 remote chains...] -- 3:20:30
      1532000 -- (-1158.835) [...23 remote chains...] -- 3:20:22
      1533000 -- (-1163.660) [...23 remote chains...] -- 3:20:13
      1534000 -- (-1165.295) [...23 remote chains...] -- 3:20:37
      1535000 -- (-1170.397) [...23 remote chains...] -- 3:20:29

      Average standard deviation of split frequencies: 0.053437

      1536000 -- (-1157.068) [...23 remote chains...] -- 3:20:21
      1537000 -- (-1163.700) [...23 remote chains...] -- 3:20:13
      1538000 -- (-1170.820) [...23 remote chains...] -- 3:20:36
      1539000 -- (-1163.789) [...23 remote chains...] -- 3:20:28
      1540000 -- (-1162.805) [...23 remote chains...] -- 3:20:20

      Average standard deviation of split frequencies: 0.053346

      1541000 -- (-1170.028) [...23 remote chains...] -- 3:20:12
      1542000 -- (-1165.354) [...23 remote chains...] -- 3:20:35
      1543000 -- (-1162.497) [...23 remote chains...] -- 3:20:27
      1544000 -- (-1171.920) [...23 remote chains...] -- 3:20:19
      1545000 -- (-1170.338) [...23 remote chains...] -- 3:20:11

      Average standard deviation of split frequencies: 0.053957

      1546000 -- (-1153.916) [...23 remote chains...] -- 3:20:35
      1547000 -- (-1161.431) [...23 remote chains...] -- 3:20:27
      1548000 -- (-1154.809) [...23 remote chains...] -- 3:20:19
      1549000 -- (-1159.321) [...23 remote chains...] -- 3:20:11
      1550000 -- (-1162.406) [...23 remote chains...] -- 3:20:03

      Average standard deviation of split frequencies: 0.053437

      1551000 -- (-1158.939) [...23 remote chains...] -- 3:20:26
      1552000 -- (-1160.008) [...23 remote chains...] -- 3:20:18
      1553000 -- (-1167.891) [...23 remote chains...] -- 3:20:10
      1554000 -- (-1170.600) [...23 remote chains...] -- 3:20:02
      1555000 -- (-1162.708) [...23 remote chains...] -- 3:20:25

      Average standard deviation of split frequencies: 0.053045

      1556000 -- (-1158.128) [...23 remote chains...] -- 3:20:17
      1557000 -- (-1173.562) [...23 remote chains...] -- 3:20:09
      1558000 -- (-1165.282) [...23 remote chains...] -- 3:20:01
      1559000 -- (-1163.549) [...23 remote chains...] -- 3:20:24
      1560000 -- [-1165.164] [...23 remote chains...] -- 3:20:16

      Average standard deviation of split frequencies: 0.053541

      1561000 -- (-1168.243) [...23 remote chains...] -- 3:20:08
      1562000 -- (-1165.952) [...23 remote chains...] -- 3:20:00
      1563000 -- (-1159.829) [...23 remote chains...] -- 3:20:24
      1564000 -- (-1166.799) [...23 remote chains...] -- 3:20:16
      1565000 -- (-1162.814) [...23 remote chains...] -- 3:20:08

      Average standard deviation of split frequencies: 0.053282

      1566000 -- (-1168.176) [...23 remote chains...] -- 3:20:00
      1567000 -- (-1180.024) [...23 remote chains...] -- 3:20:23
      1568000 -- (-1157.373) [...23 remote chains...] -- 3:20:15
      1569000 -- (-1173.809) [...23 remote chains...] -- 3:20:07
      1570000 -- (-1168.858) [...23 remote chains...] -- 3:19:59

      Average standard deviation of split frequencies: 0.052860

      1571000 -- (-1184.438) [...23 remote chains...] -- 3:20:22
      1572000 -- (-1177.970) [...23 remote chains...] -- 3:20:14
      1573000 -- (-1168.528) [...23 remote chains...] -- 3:20:06
      1574000 -- (-1158.218) [...23 remote chains...] -- 3:19:58
      1575000 -- (-1155.225) [...23 remote chains...] -- 3:20:21

      Average standard deviation of split frequencies: 0.052412

      1576000 -- (-1163.861) [...23 remote chains...] -- 3:20:13
      1577000 -- (-1162.707) [...23 remote chains...] -- 3:20:36
      1578000 -- (-1155.315) [...23 remote chains...] -- 3:20:28
      1579000 -- (-1162.842) [...23 remote chains...] -- 3:20:20
      1580000 -- (-1163.466) [...23 remote chains...] -- 3:20:13

      Average standard deviation of split frequencies: 0.052123

      1581000 -- (-1164.151) [...23 remote chains...] -- 3:20:05
      1582000 -- (-1163.190) [...23 remote chains...] -- 3:20:27
      1583000 -- (-1174.564) [...23 remote chains...] -- 3:20:20
      1584000 -- (-1173.545) [...23 remote chains...] -- 3:20:12
      1585000 -- (-1169.584) [...23 remote chains...] -- 3:20:04

      Average standard deviation of split frequencies: 0.052195

      1586000 -- (-1161.897) [...23 remote chains...] -- 3:20:27
      1587000 -- (-1163.035) [...23 remote chains...] -- 3:20:19
      1588000 -- (-1169.344) [...23 remote chains...] -- 3:20:11
      1589000 -- (-1162.549) [...23 remote chains...] -- 3:20:03
      1590000 -- (-1167.702) [...23 remote chains...] -- 3:20:26

      Average standard deviation of split frequencies: 0.051875

      1591000 -- (-1164.096) [...23 remote chains...] -- 3:20:18
      1592000 -- (-1165.666) [...23 remote chains...] -- 3:20:10
      1593000 -- (-1160.437) [...23 remote chains...] -- 3:20:02
      1594000 -- (-1167.873) [...23 remote chains...] -- 3:20:25
      1595000 -- (-1173.239) [...23 remote chains...] -- 3:20:17

      Average standard deviation of split frequencies: 0.051099

      1596000 -- (-1166.225) [...23 remote chains...] -- 3:20:10
      1597000 -- (-1161.119) [...23 remote chains...] -- 3:20:32
      1598000 -- (-1159.073) [...23 remote chains...] -- 3:20:24
      1599000 -- (-1157.636) [...23 remote chains...] -- 3:20:17
      1600000 -- (-1155.542) [...23 remote chains...] -- 3:20:09

      Average standard deviation of split frequencies: 0.051068

      1601000 -- (-1153.778) [...23 remote chains...] -- 3:20:31
      1602000 -- (-1166.601) [...23 remote chains...] -- 3:20:23
      1603000 -- (-1161.842) [...23 remote chains...] -- 3:20:16
      1604000 -- (-1156.586) [...23 remote chains...] -- 3:20:08
      1605000 -- (-1161.281) [...23 remote chains...] -- 3:20:00

      Average standard deviation of split frequencies: 0.050786

      1606000 -- (-1161.790) [...23 remote chains...] -- 3:20:23
      1607000 -- (-1150.669) [...23 remote chains...] -- 3:20:15
      1608000 -- (-1160.217) [...23 remote chains...] -- 3:20:07
      1609000 -- (-1155.552) [...23 remote chains...] -- 3:20:00
      1610000 -- (-1156.161) [...23 remote chains...] -- 3:20:22

      Average standard deviation of split frequencies: 0.050561

      1611000 -- (-1164.403) [...23 remote chains...] -- 3:20:14
      1612000 -- (-1155.211) [...23 remote chains...] -- 3:20:36
      1613000 -- (-1164.485) [...23 remote chains...] -- 3:20:29
      1614000 -- (-1162.490) [...23 remote chains...] -- 3:20:21
      1615000 -- (-1160.405) [...23 remote chains...] -- 3:20:13

      Average standard deviation of split frequencies: 0.050372

      1616000 -- (-1164.979) [...23 remote chains...] -- 3:20:36
      1617000 -- (-1151.098) [...23 remote chains...] -- 3:20:28
      1618000 -- (-1164.218) [...23 remote chains...] -- 3:20:20
      1619000 -- (-1170.561) [...23 remote chains...] -- 3:20:13
      1620000 -- (-1159.015) [...23 remote chains...] -- 3:20:35

      Average standard deviation of split frequencies: 0.050208

      1621000 -- (-1170.227) [...23 remote chains...] -- 3:20:27
      1622000 -- (-1163.872) [...23 remote chains...] -- 3:20:19
      1623000 -- (-1166.906) [...23 remote chains...] -- 3:20:42
      1624000 -- (-1165.345) [...23 remote chains...] -- 3:20:34
      1625000 -- (-1157.151) [...23 remote chains...] -- 3:20:26

      Average standard deviation of split frequencies: 0.049995

      1626000 -- (-1163.943) [...23 remote chains...] -- 3:20:19
      1627000 -- (-1164.181) [...23 remote chains...] -- 3:20:41
      1628000 -- (-1162.775) [...23 remote chains...] -- 3:20:33
      1629000 -- (-1161.171) [...23 remote chains...] -- 3:20:25
      1630000 -- (-1163.245) [...23 remote chains...] -- 3:20:18

      Average standard deviation of split frequencies: 0.049893

      1631000 -- (-1165.637) [...23 remote chains...] -- 3:20:40
      1632000 -- (-1174.711) [...23 remote chains...] -- 3:20:32
      1633000 -- (-1172.991) [...23 remote chains...] -- 3:20:25
      1634000 -- (-1177.264) [...23 remote chains...] -- 3:20:17
      1635000 -- (-1167.979) [...23 remote chains...] -- 3:20:39

      Average standard deviation of split frequencies: 0.049539

      1636000 -- (-1170.997) [...23 remote chains...] -- 3:20:31
      1637000 -- (-1170.472) [...23 remote chains...] -- 3:20:24
      1638000 -- (-1168.735) [...23 remote chains...] -- 3:20:16
      1639000 -- (-1162.839) [...23 remote chains...] -- 3:20:09
      1640000 -- [-1160.966] [...23 remote chains...] -- 3:20:31

      Average standard deviation of split frequencies: 0.048931

      1641000 -- (-1166.512) [...23 remote chains...] -- 3:20:23
      1642000 -- (-1155.505) [...23 remote chains...] -- 3:20:15
      1643000 -- (-1157.940) [...23 remote chains...] -- 3:20:08
      1644000 -- (-1148.251) [...23 remote chains...] -- 3:20:30
      1645000 -- (-1156.862) [...23 remote chains...] -- 3:20:22

      Average standard deviation of split frequencies: 0.048921

      1646000 -- (-1156.454) [...23 remote chains...] -- 3:20:15
      1647000 -- (-1176.969) [...23 remote chains...] -- 3:20:07
      1648000 -- (-1160.159) [...23 remote chains...] -- 3:20:29
      1649000 -- (-1160.733) [...23 remote chains...] -- 3:20:21
      1650000 -- (-1168.666) [...23 remote chains...] -- 3:20:14

      Average standard deviation of split frequencies: 0.048716

      1651000 -- (-1159.645) [...23 remote chains...] -- 3:20:06
      1652000 -- (-1160.932) [...23 remote chains...] -- 3:20:28
      1653000 -- (-1158.208) [...23 remote chains...] -- 3:20:20
      1654000 -- (-1161.561) [...23 remote chains...] -- 3:20:13
      1655000 -- (-1166.356) [...23 remote chains...] -- 3:20:05

      Average standard deviation of split frequencies: 0.048655

      1656000 -- (-1158.051) [...23 remote chains...] -- 3:20:27
      1657000 -- (-1165.782) [...23 remote chains...] -- 3:20:20
      1658000 -- (-1147.620) [...23 remote chains...] -- 3:20:12
      1659000 -- (-1162.038) [...23 remote chains...] -- 3:20:05
      1660000 -- (-1170.442) [...23 remote chains...] -- 3:20:26

      Average standard deviation of split frequencies: 0.049370

      1661000 -- (-1156.726) [...23 remote chains...] -- 3:20:19
      1662000 -- (-1165.025) [...23 remote chains...] -- 3:20:11
      1663000 -- (-1159.850) [...23 remote chains...] -- 3:20:04
      1664000 -- (-1160.017) [...23 remote chains...] -- 3:20:25
      1665000 -- (-1161.337) [...23 remote chains...] -- 3:20:18

      Average standard deviation of split frequencies: 0.049157

      1666000 -- (-1158.561) [...23 remote chains...] -- 3:20:10
      1667000 -- (-1155.907) [...23 remote chains...] -- 3:20:03
      1668000 -- (-1160.369) [...23 remote chains...] -- 3:20:25
      1669000 -- (-1157.655) [...23 remote chains...] -- 3:20:17
      1670000 -- (-1165.297) [...23 remote chains...] -- 3:20:10

      Average standard deviation of split frequencies: 0.048808

      1671000 -- (-1174.558) [...23 remote chains...] -- 3:20:31
      1672000 -- (-1162.969) [...23 remote chains...] -- 3:20:24
      1673000 -- (-1161.407) [...23 remote chains...] -- 3:20:16
      1674000 -- (-1161.589) [...23 remote chains...] -- 3:20:09
      1675000 -- (-1166.091) [...23 remote chains...] -- 3:20:01

      Average standard deviation of split frequencies: 0.048486

      1676000 -- (-1180.678) [...23 remote chains...] -- 3:20:23
      1677000 -- (-1173.697) [...23 remote chains...] -- 3:20:15
      1678000 -- (-1155.867) [...23 remote chains...] -- 3:20:37
      1679000 -- (-1149.547) [...23 remote chains...] -- 3:20:29
      1680000 -- (-1147.688) [...23 remote chains...] -- 3:20:22

      Average standard deviation of split frequencies: 0.048287

      1681000 -- (-1162.089) [...23 remote chains...] -- 3:20:15
      1682000 -- (-1161.033) [...23 remote chains...] -- 3:20:36
      1683000 -- (-1164.594) [...23 remote chains...] -- 3:20:29
      1684000 -- (-1160.194) [...23 remote chains...] -- 3:20:21
      1685000 -- (-1162.159) [...23 remote chains...] -- 3:20:14

      Average standard deviation of split frequencies: 0.048507

      1686000 -- (-1161.543) [...23 remote chains...] -- 3:20:35
      1687000 -- (-1174.953) [...23 remote chains...] -- 3:20:28
      1688000 -- (-1164.280) [...23 remote chains...] -- 3:20:20
      1689000 -- (-1158.872) [...23 remote chains...] -- 3:20:41
      1690000 -- (-1158.204) [...23 remote chains...] -- 3:20:34

      Average standard deviation of split frequencies: 0.048287

      1691000 -- (-1168.990) [...23 remote chains...] -- 3:20:27
      1692000 -- (-1146.669) [...23 remote chains...] -- 3:20:19
      1693000 -- (-1158.118) [...23 remote chains...] -- 3:20:41
      1694000 -- (-1170.215) [...23 remote chains...] -- 3:20:33
      1695000 -- (-1159.687) [...23 remote chains...] -- 3:20:26

      Average standard deviation of split frequencies: 0.048177

      1696000 -- (-1177.139) [...23 remote chains...] -- 3:20:47
      1697000 -- (-1168.948) [...23 remote chains...] -- 3:20:40
      1698000 -- (-1166.791) [...23 remote chains...] -- 3:20:32
      1699000 -- (-1167.864) [...23 remote chains...] -- 3:20:25
      1700000 -- (-1172.479) [...23 remote chains...] -- 3:20:46

      Average standard deviation of split frequencies: 0.048231

      1701000 -- (-1154.600) [...23 remote chains...] -- 3:20:39
      1702000 -- (-1161.187) [...23 remote chains...] -- 3:20:31
      1703000 -- (-1170.134) [...23 remote chains...] -- 3:20:52
      1704000 -- (-1165.245) [...23 remote chains...] -- 3:20:45
      1705000 -- (-1171.485) [...23 remote chains...] -- 3:20:38

      Average standard deviation of split frequencies: 0.048186

      1706000 -- (-1167.651) [...23 remote chains...] -- 3:20:31
      1707000 -- (-1168.341) [...23 remote chains...] -- 3:20:52
      1708000 -- (-1161.872) [...23 remote chains...] -- 3:20:44
      1709000 -- (-1165.073) [...23 remote chains...] -- 3:20:37
      1710000 -- (-1157.151) [...23 remote chains...] -- 3:20:30

      Average standard deviation of split frequencies: 0.047978

      1711000 -- (-1169.917) [...23 remote chains...] -- 3:20:51
      1712000 -- (-1162.093) [...23 remote chains...] -- 3:20:43
      1713000 -- (-1168.161) [...23 remote chains...] -- 3:21:04
      1714000 -- (-1160.306) [...23 remote chains...] -- 3:20:57
      1715000 -- (-1160.124) [...23 remote chains...] -- 3:20:50

      Average standard deviation of split frequencies: 0.047798

      1716000 -- (-1154.542) [...23 remote chains...] -- 3:20:42
      1717000 -- (-1162.798) [...23 remote chains...] -- 3:21:03
      1718000 -- (-1155.208) [...23 remote chains...] -- 3:20:56
      1719000 -- (-1160.394) [...23 remote chains...] -- 3:20:49
      1720000 -- (-1157.252) [...23 remote chains...] -- 3:20:41

      Average standard deviation of split frequencies: 0.047276

      1721000 -- (-1153.864) [...23 remote chains...] -- 3:21:02
      1722000 -- (-1162.805) [...23 remote chains...] -- 3:20:55
      1723000 -- (-1174.063) [...23 remote chains...] -- 3:20:48
      1724000 -- (-1188.827) [...23 remote chains...] -- 3:20:40
      1725000 -- (-1172.693) [...23 remote chains...] -- 3:21:01

      Average standard deviation of split frequencies: 0.046907

      1726000 -- (-1184.438) [...23 remote chains...] -- 3:20:54
      1727000 -- (-1178.794) [...23 remote chains...] -- 3:20:47
      1728000 -- (-1177.037) [...23 remote chains...] -- 3:20:40
      1729000 -- (-1166.427) [...23 remote chains...] -- 3:21:00
      1730000 -- (-1171.681) [...23 remote chains...] -- 3:20:53

      Average standard deviation of split frequencies: 0.046741

      1731000 -- (-1168.705) [...23 remote chains...] -- 3:20:46
      1732000 -- (-1170.921) [...23 remote chains...] -- 3:21:07
      1733000 -- (-1174.561) [...23 remote chains...] -- 3:20:59
      1734000 -- (-1167.705) [...23 remote chains...] -- 3:20:52
      1735000 -- (-1174.549) [...23 remote chains...] -- 3:20:45

      Average standard deviation of split frequencies: 0.046472

      1736000 -- (-1168.783) [...23 remote chains...] -- 3:21:06
      1737000 -- (-1162.566) [...23 remote chains...] -- 3:20:58
      1738000 -- (-1161.355) [...23 remote chains...] -- 3:20:51
      1739000 -- (-1173.571) [...23 remote chains...] -- 3:20:44
      1740000 -- (-1177.438) [...23 remote chains...] -- 3:20:37

      Average standard deviation of split frequencies: 0.046188

      1741000 -- (-1164.819) [...23 remote chains...] -- 3:20:57
      1742000 -- (-1167.037) [...23 remote chains...] -- 3:20:50
      1743000 -- (-1162.639) [...23 remote chains...] -- 3:21:11
      1744000 -- (-1167.094) [...23 remote chains...] -- 3:21:04
      1745000 -- (-1165.887) [...23 remote chains...] -- 3:20:56

      Average standard deviation of split frequencies: 0.046110

      1746000 -- (-1169.987) [...23 remote chains...] -- 3:20:49
      1747000 -- (-1165.179) [...23 remote chains...] -- 3:21:10
      1748000 -- (-1166.859) [...23 remote chains...] -- 3:21:03
      1749000 -- [-1186.066] [...23 remote chains...] -- 3:20:55
      1750000 -- (-1171.933) [...23 remote chains...] -- 3:20:48

      Average standard deviation of split frequencies: 0.046030

      1751000 -- (-1168.210) [...23 remote chains...] -- 3:20:41
      1752000 -- (-1160.082) [...23 remote chains...] -- 3:21:02
      1753000 -- (-1180.371) [...23 remote chains...] -- 3:20:54
      1754000 -- (-1182.070) [...23 remote chains...] -- 3:20:47
      1755000 -- (-1170.834) [...23 remote chains...] -- 3:20:40

      Average standard deviation of split frequencies: 0.046089

      1756000 -- (-1169.532) [...23 remote chains...] -- 3:21:01
      1757000 -- (-1189.364) [...23 remote chains...] -- 3:20:53
      1758000 -- (-1180.248) [...23 remote chains...] -- 3:20:46
      1759000 -- (-1173.217) [...23 remote chains...] -- 3:20:39
      1760000 -- (-1183.582) [...23 remote chains...] -- 3:21:00

      Average standard deviation of split frequencies: 0.046174

      1761000 -- (-1176.128) [...23 remote chains...] -- 3:20:52
      1762000 -- (-1174.797) [...23 remote chains...] -- 3:20:45
      1763000 -- (-1171.299) [...23 remote chains...] -- 3:20:38
      1764000 -- (-1154.579) [...23 remote chains...] -- 3:20:59
      1765000 -- (-1167.873) [...23 remote chains...] -- 3:20:51

      Average standard deviation of split frequencies: 0.046131

      1766000 -- (-1166.385) [...23 remote chains...] -- 3:20:44
      1767000 -- (-1169.815) [...23 remote chains...] -- 3:20:37
      1768000 -- (-1157.972) [...23 remote chains...] -- 3:20:58
      1769000 -- (-1176.454) [...23 remote chains...] -- 3:20:50
      1770000 -- (-1165.074) [...23 remote chains...] -- 3:20:43

      Average standard deviation of split frequencies: 0.046042

      1771000 -- (-1167.990) [...23 remote chains...] -- 3:21:04
      1772000 -- (-1160.266) [...23 remote chains...] -- 3:20:57
      1773000 -- (-1169.650) [...23 remote chains...] -- 3:20:49
      1774000 -- (-1162.213) [...23 remote chains...] -- 3:21:10
      1775000 -- (-1163.421) [...23 remote chains...] -- 3:21:03

      Average standard deviation of split frequencies: 0.045860

      1776000 -- (-1156.392) [...23 remote chains...] -- 3:20:56
      1777000 -- (-1177.748) [...23 remote chains...] -- 3:20:48
      1778000 -- [-1169.928] [...23 remote chains...] -- 3:21:09
      1779000 -- (-1160.894) [...23 remote chains...] -- 3:21:02
      1780000 -- (-1167.776) [...23 remote chains...] -- 3:20:55

      Average standard deviation of split frequencies: 0.045602

      1781000 -- (-1162.323) [...23 remote chains...] -- 3:21:15
      1782000 -- (-1153.653) [...23 remote chains...] -- 3:21:08
      1783000 -- (-1158.976) [...23 remote chains...] -- 3:21:01
      1784000 -- (-1157.193) [...23 remote chains...] -- 3:21:21
      1785000 -- (-1162.056) [...23 remote chains...] -- 3:21:14

      Average standard deviation of split frequencies: 0.045718

      1786000 -- (-1158.253) [...23 remote chains...] -- 3:21:06
      1787000 -- (-1159.230) [...23 remote chains...] -- 3:20:59
      1788000 -- (-1170.288) [...23 remote chains...] -- 3:21:19
      1789000 -- (-1161.430) [...23 remote chains...] -- 3:21:12
      1790000 -- (-1161.438) [...23 remote chains...] -- 3:21:05

      Average standard deviation of split frequencies: 0.045758

      1791000 -- (-1166.513) [...23 remote chains...] -- 3:20:58
      1792000 -- (-1155.583) [...23 remote chains...] -- 3:20:52
      1793000 -- (-1163.803) [...23 remote chains...] -- 3:21:11
      1794000 -- (-1168.554) [...23 remote chains...] -- 3:21:04
      1795000 -- (-1172.370) [...23 remote chains...] -- 3:20:57

      Average standard deviation of split frequencies: 0.045548

      1796000 -- (-1164.584) [...23 remote chains...] -- 3:20:51
      1797000 -- (-1182.341) [...23 remote chains...] -- 3:21:10
      1798000 -- (-1172.835) [...23 remote chains...] -- 3:21:03
      1799000 -- (-1166.437) [...23 remote chains...] -- 3:20:56
      1800000 -- (-1173.891) [...23 remote chains...] -- 3:20:50

      Average standard deviation of split frequencies: 0.045379

      1801000 -- (-1165.981) [...23 remote chains...] -- 3:21:09
      1802000 -- (-1167.944) [...23 remote chains...] -- 3:21:02
      1803000 -- (-1164.239) [...23 remote chains...] -- 3:20:55
      1804000 -- (-1165.910) [...23 remote chains...] -- 3:20:49
      1805000 -- (-1160.527) [...23 remote chains...] -- 3:21:08

      Average standard deviation of split frequencies: 0.045310

      1806000 -- (-1167.806) [...23 remote chains...] -- 3:21:01
      1807000 -- (-1162.621) [...23 remote chains...] -- 3:20:54
      1808000 -- (-1163.489) [...23 remote chains...] -- 3:20:48
      1809000 -- (-1166.617) [...23 remote chains...] -- 3:21:07
      1810000 -- (-1165.052) [...23 remote chains...] -- 3:21:00

      Average standard deviation of split frequencies: 0.044966

      1811000 -- (-1171.943) [...23 remote chains...] -- 3:20:53
      1812000 -- (-1159.666) [...23 remote chains...] -- 3:21:13
      1813000 -- (-1159.469) [...23 remote chains...] -- 3:21:06
      1814000 -- (-1184.120) [...23 remote chains...] -- 3:20:59
      1815000 -- (-1176.031) [...23 remote chains...] -- 3:20:52

      Average standard deviation of split frequencies: 0.045008

      1816000 -- (-1163.786) [...23 remote chains...] -- 3:21:12
      1817000 -- (-1161.825) [...23 remote chains...] -- 3:21:05
      1818000 -- (-1163.994) [...23 remote chains...] -- 3:21:25
      1819000 -- (-1161.049) [...23 remote chains...] -- 3:21:18
      1820000 -- (-1166.984) [...23 remote chains...] -- 3:21:11

      Average standard deviation of split frequencies: 0.044784

      1821000 -- (-1166.514) [...23 remote chains...] -- 3:21:04
      1822000 -- (-1165.292) [...23 remote chains...] -- 3:21:24
      1823000 -- (-1161.093) [...23 remote chains...] -- 3:21:17
      1824000 -- (-1163.382) [...23 remote chains...] -- 3:21:10
      1825000 -- (-1160.557) [...23 remote chains...] -- 3:21:03

      Average standard deviation of split frequencies: 0.044640

      1826000 -- (-1161.747) [...23 remote chains...] -- 3:21:23
      1827000 -- (-1164.861) [...23 remote chains...] -- 3:21:16
      1828000 -- (-1164.387) [...23 remote chains...] -- 3:21:09
      1829000 -- (-1159.623) [...23 remote chains...] -- 3:21:02
      1830000 -- (-1152.437) [...23 remote chains...] -- 3:20:55

      Average standard deviation of split frequencies: 0.044569

      1831000 -- (-1152.936) [...23 remote chains...] -- 3:21:15
      1832000 -- (-1156.401) [...23 remote chains...] -- 3:21:08
      1833000 -- (-1173.533) [...23 remote chains...] -- 3:21:27
      1834000 -- (-1154.495) [...23 remote chains...] -- 3:21:20
      1835000 -- (-1166.494) [...23 remote chains...] -- 3:21:14

      Average standard deviation of split frequencies: 0.044396

      1836000 -- (-1162.953) [...23 remote chains...] -- 3:21:07
      1837000 -- (-1153.154) [...23 remote chains...] -- 3:21:26
      1838000 -- (-1183.098) [...23 remote chains...] -- 3:21:19
      1839000 -- (-1172.248) [...23 remote chains...] -- 3:21:12
      1840000 -- (-1180.581) [...23 remote chains...] -- 3:21:06

      Average standard deviation of split frequencies: 0.044130

      1841000 -- (-1172.780) [...23 remote chains...] -- 3:21:25
      1842000 -- (-1175.217) [...23 remote chains...] -- 3:21:18
      1843000 -- (-1177.568) [...23 remote chains...] -- 3:21:11
      1844000 -- (-1161.688) [...23 remote chains...] -- 3:21:05
      1845000 -- (-1178.951) [...23 remote chains...] -- 3:21:24

      Average standard deviation of split frequencies: 0.044289

      1846000 -- (-1169.926) [...23 remote chains...] -- 3:21:17
      1847000 -- (-1169.410) [...23 remote chains...] -- 3:21:10
      1848000 -- (-1167.118) [...23 remote chains...] -- 3:21:04
      1849000 -- (-1167.482) [...23 remote chains...] -- 3:20:57
      1850000 -- (-1171.410) [...23 remote chains...] -- 3:21:16

      Average standard deviation of split frequencies: 0.043974

      1851000 -- (-1167.237) [...23 remote chains...] -- 3:21:09
      1852000 -- (-1158.272) [...23 remote chains...] -- 3:21:02
      1853000 -- (-1164.436) [...23 remote chains...] -- 3:21:22
      1854000 -- (-1164.451) [...23 remote chains...] -- 3:21:15
      1855000 -- (-1167.558) [...23 remote chains...] -- 3:21:08

      Average standard deviation of split frequencies: 0.043456

      1856000 -- (-1166.302) [...23 remote chains...] -- 3:21:01
      1857000 -- (-1173.688) [...23 remote chains...] -- 3:21:21
      1858000 -- (-1171.465) [...23 remote chains...] -- 3:21:14
      1859000 -- (-1179.880) [...23 remote chains...] -- 3:21:07
      1860000 -- (-1187.432) [...23 remote chains...] -- 3:21:00

      Average standard deviation of split frequencies: 0.043191

      1861000 -- (-1185.746) [...23 remote chains...] -- 3:21:20
      1862000 -- (-1160.433) [...23 remote chains...] -- 3:21:13
      1863000 -- (-1168.149) [...23 remote chains...] -- 3:21:06
      1864000 -- (-1164.019) [...23 remote chains...] -- 3:20:59
      1865000 -- (-1171.609) [...23 remote chains...] -- 3:21:18

      Average standard deviation of split frequencies: 0.043012

      1866000 -- (-1175.479) [...23 remote chains...] -- 3:21:12
      1867000 -- (-1157.898) [...23 remote chains...] -- 3:21:05
      1868000 -- (-1162.645) [...23 remote chains...] -- 3:20:58
      1869000 -- (-1175.146) [...23 remote chains...] -- 3:21:17
      1870000 -- (-1181.850) [...23 remote chains...] -- 3:21:11

      Average standard deviation of split frequencies: 0.042981

      1871000 -- (-1175.643) [...23 remote chains...] -- 3:21:04
      1872000 -- (-1176.458) [...23 remote chains...] -- 3:20:57
      1873000 -- (-1181.166) [...23 remote chains...] -- 3:21:16
      1874000 -- (-1179.866) [...23 remote chains...] -- 3:21:10
      1875000 -- (-1165.347) [...23 remote chains...] -- 3:21:03

      Average standard deviation of split frequencies: 0.042811

      1876000 -- (-1179.944) [...23 remote chains...] -- 3:20:56
      1877000 -- (-1179.980) [...23 remote chains...] -- 3:21:15
      1878000 -- (-1177.965) [...23 remote chains...] -- 3:21:08
      1879000 -- (-1176.599) [...23 remote chains...] -- 3:21:02
      1880000 -- (-1178.527) [...23 remote chains...] -- 3:20:55

      Average standard deviation of split frequencies: 0.042585

      1881000 -- (-1175.041) [...23 remote chains...] -- 3:21:14
      1882000 -- (-1177.759) [...23 remote chains...] -- 3:21:07
      1883000 -- (-1184.521) [...23 remote chains...] -- 3:21:01
      1884000 -- (-1178.683) [...23 remote chains...] -- 3:21:20
      1885000 -- (-1168.253) [...23 remote chains...] -- 3:21:13

      Average standard deviation of split frequencies: 0.042341

      1886000 -- (-1164.393) [...23 remote chains...] -- 3:21:06
      1887000 -- [-1171.324] [...23 remote chains...] -- 3:21:00
      1888000 -- (-1167.520) [...23 remote chains...] -- 3:20:53
      1889000 -- [-1155.549] [...23 remote chains...] -- 3:21:12
      1890000 -- [-1156.270] [...23 remote chains...] -- 3:21:05

      Average standard deviation of split frequencies: 0.042188

      1891000 -- (-1166.561) [...23 remote chains...] -- 3:20:59
      1892000 -- (-1170.438) [...23 remote chains...] -- 3:21:17
      1893000 -- (-1166.590) [...23 remote chains...] -- 3:21:11
      1894000 -- (-1174.638) [...23 remote chains...] -- 3:21:04
      1895000 -- (-1163.779) [...23 remote chains...] -- 3:20:57

      Average standard deviation of split frequencies: 0.041889

      1896000 -- (-1171.689) [...23 remote chains...] -- 3:20:51
      1897000 -- (-1178.852) [...23 remote chains...] -- 3:21:10
      1898000 -- (-1182.138) [...23 remote chains...] -- 3:21:03
      1899000 -- (-1171.546) [...23 remote chains...] -- 3:20:56
      1900000 -- (-1162.636) [...23 remote chains...] -- 3:20:50

      Average standard deviation of split frequencies: 0.041550

      1901000 -- (-1172.492) [...23 remote chains...] -- 3:21:09
      1902000 -- (-1171.184) [...23 remote chains...] -- 3:21:02
      1903000 -- (-1171.318) [...23 remote chains...] -- 3:20:55
      1904000 -- (-1170.141) [...23 remote chains...] -- 3:21:14
      1905000 -- (-1161.188) [...23 remote chains...] -- 3:21:07

      Average standard deviation of split frequencies: 0.041202

      1906000 -- (-1172.542) [...23 remote chains...] -- 3:21:01
      1907000 -- (-1157.611) [...23 remote chains...] -- 3:21:19
      1908000 -- (-1155.299) [...23 remote chains...] -- 3:21:13
      1909000 -- (-1152.798) [...23 remote chains...] -- 3:21:06
      1910000 -- (-1160.653) [...23 remote chains...] -- 3:21:00

      Average standard deviation of split frequencies: 0.040929

      1911000 -- (-1173.626) [...23 remote chains...] -- 3:20:53
      1912000 -- (-1174.522) [...23 remote chains...] -- 3:21:12
      1913000 -- (-1165.156) [...23 remote chains...] -- 3:21:05
      1914000 -- (-1165.667) [...23 remote chains...] -- 3:20:59
      1915000 -- (-1168.440) [...23 remote chains...] -- 3:20:52

      Average standard deviation of split frequencies: 0.040752

      1916000 -- (-1167.039) [...23 remote chains...] -- 3:21:11
      1917000 -- (-1158.113) [...23 remote chains...] -- 3:21:04
      1918000 -- (-1168.218) [...23 remote chains...] -- 3:20:58
      1919000 -- (-1173.629) [...23 remote chains...] -- 3:20:51
      1920000 -- (-1169.095) [...23 remote chains...] -- 3:21:10

      Average standard deviation of split frequencies: 0.040518

      1921000 -- (-1183.345) [...23 remote chains...] -- 3:21:03
      1922000 -- (-1191.159) [...23 remote chains...] -- 3:20:57
      1923000 -- (-1175.623) [...23 remote chains...] -- 3:20:50
      1924000 -- (-1174.680) [...23 remote chains...] -- 3:20:43
      1925000 -- (-1179.876) [...23 remote chains...] -- 3:21:02

      Average standard deviation of split frequencies: 0.040269

      1926000 -- (-1169.763) [...23 remote chains...] -- 3:20:55
      1927000 -- (-1181.463) [...23 remote chains...] -- 3:20:49
      1928000 -- (-1185.078) [...23 remote chains...] -- 3:20:42
      1929000 -- (-1178.693) [...23 remote chains...] -- 3:21:01
      1930000 -- (-1172.871) [...23 remote chains...] -- 3:20:54

      Average standard deviation of split frequencies: 0.040210

      1931000 -- (-1174.755) [...23 remote chains...] -- 3:20:48
      1932000 -- (-1165.540) [...23 remote chains...] -- 3:21:06
      1933000 -- (-1168.188) [...23 remote chains...] -- 3:21:00
      1934000 -- (-1158.981) [...23 remote chains...] -- 3:20:53
      1935000 -- (-1158.469) [...23 remote chains...] -- 3:20:47

      Average standard deviation of split frequencies: 0.040046

      1936000 -- (-1175.055) [...23 remote chains...] -- 3:21:05
      1937000 -- (-1171.395) [...23 remote chains...] -- 3:20:59
      1938000 -- (-1173.645) [...23 remote chains...] -- 3:20:52
      1939000 -- (-1181.083) [...23 remote chains...] -- 3:20:46
      1940000 -- (-1170.228) [...23 remote chains...] -- 3:20:39

      Average standard deviation of split frequencies: 0.039538

      1941000 -- (-1162.450) [...23 remote chains...] -- 3:20:58
      1942000 -- (-1181.717) [...23 remote chains...] -- 3:20:51
      1943000 -- (-1171.224) [...23 remote chains...] -- 3:20:45
      1944000 -- (-1158.150) [...23 remote chains...] -- 3:20:38
      1945000 -- (-1160.477) [...23 remote chains...] -- 3:20:56

      Average standard deviation of split frequencies: 0.039363

      1946000 -- (-1158.296) [...23 remote chains...] -- 3:20:50
      1947000 -- (-1153.435) [...23 remote chains...] -- 3:20:44
      1948000 -- (-1154.772) [...23 remote chains...] -- 3:20:37
      1949000 -- (-1148.366) [...23 remote chains...] -- 3:20:55
      1950000 -- [-1153.682] [...23 remote chains...] -- 3:20:49

      Average standard deviation of split frequencies: 0.039156

      1951000 -- (-1143.882) [...23 remote chains...] -- 3:20:43
      1952000 -- (-1151.370) [...23 remote chains...] -- 3:20:36
      1953000 -- (-1155.628) [...23 remote chains...] -- 3:20:54
      1954000 -- (-1156.160) [...23 remote chains...] -- 3:20:48
      1955000 -- (-1168.397) [...23 remote chains...] -- 3:20:41

      Average standard deviation of split frequencies: 0.039058

      1956000 -- (-1171.541) [...23 remote chains...] -- 3:20:35
      1957000 -- (-1160.979) [...23 remote chains...] -- 3:20:53
      1958000 -- (-1161.206) [...23 remote chains...] -- 3:20:47
      1959000 -- (-1161.493) [...23 remote chains...] -- 3:20:40
      1960000 -- (-1162.235) [...23 remote chains...] -- 3:20:34

      Average standard deviation of split frequencies: 0.038847

      1961000 -- (-1179.920) [...23 remote chains...] -- 3:20:52
      1962000 -- (-1166.978) [...23 remote chains...] -- 3:20:46
      1963000 -- (-1166.860) [...23 remote chains...] -- 3:20:39
      1964000 -- (-1150.836) [...23 remote chains...] -- 3:20:33
      1965000 -- (-1155.803) [...23 remote chains...] -- 3:20:27

      Average standard deviation of split frequencies: 0.038735

      1966000 -- (-1150.974) [...23 remote chains...] -- 3:20:45
      1967000 -- (-1145.956) [...23 remote chains...] -- 3:20:38
      1968000 -- (-1156.842) [...23 remote chains...] -- 3:20:32
      1969000 -- (-1147.212) [...23 remote chains...] -- 3:20:26
      1970000 -- (-1148.929) [...23 remote chains...] -- 3:20:44

      Average standard deviation of split frequencies: 0.038657

      1971000 -- (-1163.578) [...23 remote chains...] -- 3:20:37
      1972000 -- (-1155.766) [...23 remote chains...] -- 3:20:31
      1973000 -- (-1153.036) [...23 remote chains...] -- 3:20:25
      1974000 -- (-1159.721) [...23 remote chains...] -- 3:20:42
      1975000 -- (-1161.115) [...23 remote chains...] -- 3:20:36

      Average standard deviation of split frequencies: 0.038645

      1976000 -- (-1170.599) [...23 remote chains...] -- 3:20:30
      1977000 -- (-1152.975) [...23 remote chains...] -- 3:20:23
      1978000 -- (-1162.039) [...23 remote chains...] -- 3:20:41
      1979000 -- (-1157.101) [...23 remote chains...] -- 3:20:35
      1980000 -- (-1172.290) [...23 remote chains...] -- 3:20:29

      Average standard deviation of split frequencies: 0.038559

      1981000 -- (-1160.086) [...23 remote chains...] -- 3:20:22
      1982000 -- (-1160.075) [...23 remote chains...] -- 3:20:16
      1983000 -- (-1167.076) [...23 remote chains...] -- 3:20:34
      1984000 -- (-1162.176) [...23 remote chains...] -- 3:20:28
      1985000 -- (-1161.235) [...23 remote chains...] -- 3:20:21

      Average standard deviation of split frequencies: 0.038327

      1986000 -- (-1172.684) [...23 remote chains...] -- 3:20:15
      1987000 -- (-1165.287) [...23 remote chains...] -- 3:20:33
      1988000 -- (-1153.303) [...23 remote chains...] -- 3:20:27
      1989000 -- (-1166.477) [...23 remote chains...] -- 3:20:20
      1990000 -- (-1167.404) [...23 remote chains...] -- 3:20:14

      Average standard deviation of split frequencies: 0.038131

      1991000 -- (-1167.209) [...23 remote chains...] -- 3:20:32
      1992000 -- (-1168.908) [...23 remote chains...] -- 3:20:26
      1993000 -- (-1178.945) [...23 remote chains...] -- 3:20:19
      1994000 -- (-1161.836) [...23 remote chains...] -- 3:20:13
      1995000 -- (-1172.439) [...23 remote chains...] -- 3:20:07

      Average standard deviation of split frequencies: 0.037969

      1996000 -- (-1176.403) [...23 remote chains...] -- 3:20:25
      1997000 -- (-1181.612) [...23 remote chains...] -- 3:20:18
      1998000 -- (-1169.941) [...23 remote chains...] -- 3:20:12
      1999000 -- (-1172.817) [...23 remote chains...] -- 3:20:30
      2000000 -- (-1174.921) [...23 remote chains...] -- 3:20:24

      Average standard deviation of split frequencies: 0.037916

      2001000 -- (-1161.600) [...23 remote chains...] -- 3:20:17
      2002000 -- (-1170.594) [...23 remote chains...] -- 3:20:11
      2003000 -- (-1182.561) [...23 remote chains...] -- 3:20:29
      2004000 -- (-1173.517) [...23 remote chains...] -- 3:20:22
      2005000 -- (-1169.284) [...23 remote chains...] -- 3:20:16

      Average standard deviation of split frequencies: 0.037770

      2006000 -- (-1158.668) [...23 remote chains...] -- 3:20:10
      2007000 -- (-1159.835) [...23 remote chains...] -- 3:20:28
      2008000 -- (-1172.568) [...23 remote chains...] -- 3:20:21
      2009000 -- (-1166.723) [...23 remote chains...] -- 3:20:15
      2010000 -- (-1153.283) [...23 remote chains...] -- 3:20:09

      Average standard deviation of split frequencies: 0.037658

      2011000 -- (-1163.631) [...23 remote chains...] -- 3:20:03
      2012000 -- (-1164.698) [...23 remote chains...] -- 3:20:20
      2013000 -- (-1161.130) [...23 remote chains...] -- 3:20:14
      2014000 -- (-1161.109) [...23 remote chains...] -- 3:20:08
      2015000 -- (-1171.111) [...23 remote chains...] -- 3:20:02

      Average standard deviation of split frequencies: 0.038112

      2016000 -- (-1168.595) [...23 remote chains...] -- 3:20:19
      2017000 -- (-1167.970) [...23 remote chains...] -- 3:20:13
      2018000 -- (-1165.454) [...23 remote chains...] -- 3:20:07
      2019000 -- (-1162.186) [...23 remote chains...] -- 3:20:24
      2020000 -- (-1170.973) [...23 remote chains...] -- 3:20:18

      Average standard deviation of split frequencies: 0.038007

      2021000 -- (-1169.845) [...23 remote chains...] -- 3:20:12
      2022000 -- (-1189.123) [...23 remote chains...] -- 3:20:06
      2023000 -- (-1181.532) [...23 remote chains...] -- 3:20:00
      2024000 -- (-1184.059) [...23 remote chains...] -- 3:20:17
      2025000 -- (-1192.331) [...23 remote chains...] -- 3:20:11

      Average standard deviation of split frequencies: 0.037895

      2026000 -- (-1179.499) [...23 remote chains...] -- 3:20:05
      2027000 -- (-1178.919) [...23 remote chains...] -- 3:19:59
      2028000 -- (-1177.652) [...23 remote chains...] -- 3:20:16
      2029000 -- (-1169.517) [...23 remote chains...] -- 3:20:10
      2030000 -- (-1174.870) [...23 remote chains...] -- 3:20:04

      Average standard deviation of split frequencies: 0.037892

      2031000 -- (-1167.024) [...23 remote chains...] -- 3:20:21
      2032000 -- (-1167.076) [...23 remote chains...] -- 3:20:15
      2033000 -- (-1157.557) [...23 remote chains...] -- 3:20:09
      2034000 -- (-1166.835) [...23 remote chains...] -- 3:20:03
      2035000 -- (-1177.502) [...23 remote chains...] -- 3:19:57

      Average standard deviation of split frequencies: 0.037744

      2036000 -- (-1163.146) [...23 remote chains...] -- 3:20:14
      2037000 -- (-1167.278) [...23 remote chains...] -- 3:20:08
      2038000 -- (-1164.117) [...23 remote chains...] -- 3:20:02
      2039000 -- (-1153.018) [...23 remote chains...] -- 3:19:56
      2040000 -- (-1154.949) [...23 remote chains...] -- 3:20:13

      Average standard deviation of split frequencies: 0.037582

      2041000 -- (-1170.035) [...23 remote chains...] -- 3:20:07
      2042000 -- (-1178.546) [...23 remote chains...] -- 3:20:24
      2043000 -- (-1173.987) [...23 remote chains...] -- 3:20:18
      2044000 -- (-1167.929) [...23 remote chains...] -- 3:20:12
      2045000 -- (-1163.050) [...23 remote chains...] -- 3:20:06

      Average standard deviation of split frequencies: 0.037373

      2046000 -- (-1175.469) [...23 remote chains...] -- 3:20:23
      2047000 -- (-1163.186) [...23 remote chains...] -- 3:20:17
      2048000 -- (-1174.806) [...23 remote chains...] -- 3:20:11
      2049000 -- (-1174.002) [...23 remote chains...] -- 3:20:05
      2050000 -- (-1167.293) [...23 remote chains...] -- 3:19:59

      Average standard deviation of split frequencies: 0.037545

      2051000 -- (-1159.225) [...23 remote chains...] -- 3:20:16
      2052000 -- (-1147.308) [...23 remote chains...] -- 3:20:33
      2053000 -- (-1165.487) [...23 remote chains...] -- 3:20:27
      2054000 -- (-1161.976) [...23 remote chains...] -- 3:20:21
      2055000 -- (-1168.127) [...23 remote chains...] -- 3:20:15

      Average standard deviation of split frequencies: 0.037574

      2056000 -- (-1163.435) [...23 remote chains...] -- 3:20:32
      2057000 -- (-1165.393) [...23 remote chains...] -- 3:20:26
      2058000 -- (-1168.932) [...23 remote chains...] -- 3:20:20
      2059000 -- (-1162.234) [...23 remote chains...] -- 3:20:14
      2060000 -- (-1158.206) [...23 remote chains...] -- 3:20:08

      Average standard deviation of split frequencies: 0.037546

      2061000 -- (-1158.687) [...23 remote chains...] -- 3:20:25
      2062000 -- (-1157.619) [...23 remote chains...] -- 3:20:19
      2063000 -- (-1165.391) [...23 remote chains...] -- 3:20:13
      2064000 -- (-1177.732) [...23 remote chains...] -- 3:20:07
      2065000 -- (-1166.130) [...23 remote chains...] -- 3:20:24

      Average standard deviation of split frequencies: 0.037523

      2066000 -- (-1160.435) [...23 remote chains...] -- 3:20:18
      2067000 -- (-1160.248) [...23 remote chains...] -- 3:20:12
      2068000 -- (-1148.814) [...23 remote chains...] -- 3:20:06
      2069000 -- (-1149.035) [...23 remote chains...] -- 3:20:23
      2070000 -- (-1164.068) [...23 remote chains...] -- 3:20:17

      Average standard deviation of split frequencies: 0.037467

      2071000 -- (-1159.531) [...23 remote chains...] -- 3:20:34
      2072000 -- (-1169.474) [...23 remote chains...] -- 3:20:28
      2073000 -- (-1163.578) [...23 remote chains...] -- 3:20:22
      2074000 -- (-1180.795) [...23 remote chains...] -- 3:20:16
      2075000 -- (-1167.291) [...23 remote chains...] -- 3:20:10

      Average standard deviation of split frequencies: 0.037433

      2076000 -- (-1159.303) [...23 remote chains...] -- 3:20:27
      2077000 -- (-1161.141) [...23 remote chains...] -- 3:20:21
      2078000 -- (-1155.365) [...23 remote chains...] -- 3:20:15
      2079000 -- (-1175.496) [...23 remote chains...] -- 3:20:09
      2080000 -- [-1167.598] [...23 remote chains...] -- 3:20:26

      Average standard deviation of split frequencies: 0.037526

      2081000 -- (-1170.261) [...23 remote chains...] -- 3:20:20
      2082000 -- (-1165.385) [...23 remote chains...] -- 3:20:14
      2083000 -- (-1173.923) [...23 remote chains...] -- 3:20:31
      2084000 -- (-1164.252) [...23 remote chains...] -- 3:20:24
      2085000 -- (-1164.747) [...23 remote chains...] -- 3:20:18

      Average standard deviation of split frequencies: 0.037625

      2086000 -- (-1164.497) [...23 remote chains...] -- 3:20:12
      2087000 -- (-1175.182) [...23 remote chains...] -- 3:20:29
      2088000 -- (-1188.930) [...23 remote chains...] -- 3:20:23
      2089000 -- (-1173.727) [...23 remote chains...] -- 3:20:17
      2090000 -- (-1165.273) [...23 remote chains...] -- 3:20:11

      Average standard deviation of split frequencies: 0.037615

      2091000 -- (-1163.460) [...23 remote chains...] -- 3:20:28
      2092000 -- (-1166.173) [...23 remote chains...] -- 3:20:22
      2093000 -- (-1169.610) [...23 remote chains...] -- 3:20:16
      2094000 -- [-1172.998] [...23 remote chains...] -- 3:20:10
      2095000 -- [-1162.330] [...23 remote chains...] -- 3:20:27

      Average standard deviation of split frequencies: 0.037600

      2096000 -- (-1167.735) [...23 remote chains...] -- 3:20:21
      2097000 -- (-1175.389) [...23 remote chains...] -- 3:20:15
      2098000 -- (-1166.121) [...23 remote chains...] -- 3:20:09
      2099000 -- (-1175.615) [...23 remote chains...] -- 3:20:26
      2100000 -- (-1165.333) [...23 remote chains...] -- 3:20:20

      Average standard deviation of split frequencies: 0.037177

      2101000 -- (-1173.481) [...23 remote chains...] -- 3:20:14
      2102000 -- (-1166.538) [...23 remote chains...] -- 3:20:08
      2103000 -- (-1164.706) [...23 remote chains...] -- 3:20:25
      2104000 -- (-1170.532) [...23 remote chains...] -- 3:20:19
      2105000 -- (-1169.603) [...23 remote chains...] -- 3:20:13

      Average standard deviation of split frequencies: 0.036973

      2106000 -- (-1173.613) [...23 remote chains...] -- 3:20:07
      2107000 -- (-1182.098) [...23 remote chains...] -- 3:20:01
      2108000 -- (-1175.844) [...23 remote chains...] -- 3:20:18
      2109000 -- (-1173.444) [...23 remote chains...] -- 3:20:12
      2110000 -- [-1170.382] [...23 remote chains...] -- 3:20:06

      Average standard deviation of split frequencies: 0.036814

      2111000 -- (-1168.110) [...23 remote chains...] -- 3:20:23
      2112000 -- (-1160.947) [...23 remote chains...] -- 3:20:17
      2113000 -- (-1151.019) [...23 remote chains...] -- 3:20:11
      2114000 -- (-1165.994) [...23 remote chains...] -- 3:20:05
      2115000 -- (-1171.405) [...23 remote chains...] -- 3:19:59

      Average standard deviation of split frequencies: 0.036663

      2116000 -- (-1168.852) [...23 remote chains...] -- 3:20:16
      2117000 -- (-1170.791) [...23 remote chains...] -- 3:20:10
      2118000 -- (-1160.920) [...23 remote chains...] -- 3:20:04
      2119000 -- [-1165.647] [...23 remote chains...] -- 3:20:21
      2120000 -- (-1168.357) [...23 remote chains...] -- 3:20:15

      Average standard deviation of split frequencies: 0.036526

      2121000 -- (-1174.075) [...23 remote chains...] -- 3:20:09
      2122000 -- (-1174.617) [...23 remote chains...] -- 3:20:03
      2123000 -- (-1168.397) [...23 remote chains...] -- 3:19:57
      2124000 -- (-1175.648) [...23 remote chains...] -- 3:20:14
      2125000 -- (-1175.572) [...23 remote chains...] -- 3:20:08

      Average standard deviation of split frequencies: 0.036311

      2126000 -- (-1177.655) [...23 remote chains...] -- 3:20:02
      2127000 -- (-1178.257) [...23 remote chains...] -- 3:19:56
      2128000 -- (-1171.340) [...23 remote chains...] -- 3:20:12
      2129000 -- (-1165.785) [...23 remote chains...] -- 3:20:07
      2130000 -- (-1161.238) [...23 remote chains...] -- 3:20:01

      Average standard deviation of split frequencies: 0.036463

      2131000 -- (-1167.641) [...23 remote chains...] -- 3:19:55
      2132000 -- (-1166.236) [...23 remote chains...] -- 3:20:11
      2133000 -- (-1157.784) [...23 remote chains...] -- 3:20:06
      2134000 -- (-1162.495) [...23 remote chains...] -- 3:20:00
      2135000 -- (-1178.172) [...23 remote chains...] -- 3:19:54

      Average standard deviation of split frequencies: 0.036497

      2136000 -- (-1175.349) [...23 remote chains...] -- 3:20:10
      2137000 -- (-1175.939) [...23 remote chains...] -- 3:20:04
      2138000 -- (-1169.261) [...23 remote chains...] -- 3:19:59
      2139000 -- (-1173.977) [...23 remote chains...] -- 3:19:53
      2140000 -- (-1172.081) [...23 remote chains...] -- 3:20:09

      Average standard deviation of split frequencies: 0.036330

      2141000 -- (-1173.451) [...23 remote chains...] -- 3:20:03
      2142000 -- (-1187.772) [...23 remote chains...] -- 3:19:58
      2143000 -- (-1178.597) [...23 remote chains...] -- 3:19:52
      2144000 -- (-1183.015) [...23 remote chains...] -- 3:19:46
      2145000 -- (-1182.403) [...23 remote chains...] -- 3:20:02

      Average standard deviation of split frequencies: 0.036447

      2146000 -- (-1174.058) [...23 remote chains...] -- 3:19:56
      2147000 -- (-1163.990) [...23 remote chains...] -- 3:19:51
      2148000 -- (-1170.397) [...23 remote chains...] -- 3:19:45
      2149000 -- (-1173.419) [...23 remote chains...] -- 3:20:01
      2150000 -- (-1163.894) [...23 remote chains...] -- 3:19:55

      Average standard deviation of split frequencies: 0.036532

      2151000 -- (-1164.785) [...23 remote chains...] -- 3:20:12
      2152000 -- (-1161.631) [...23 remote chains...] -- 3:20:06
      2153000 -- (-1165.369) [...23 remote chains...] -- 3:20:00
      2154000 -- (-1169.834) [...23 remote chains...] -- 3:19:54
      2155000 -- (-1161.118) [...23 remote chains...] -- 3:20:11

      Average standard deviation of split frequencies: 0.036616

      2156000 -- (-1172.608) [...23 remote chains...] -- 3:20:05
      2157000 -- (-1160.565) [...23 remote chains...] -- 3:19:59
      2158000 -- (-1168.545) [...23 remote chains...] -- 3:20:15
      2159000 -- (-1178.439) [...23 remote chains...] -- 3:20:10
      2160000 -- (-1166.233) [...23 remote chains...] -- 3:20:04

      Average standard deviation of split frequencies: 0.036607

      2161000 -- (-1166.975) [...23 remote chains...] -- 3:20:20
      2162000 -- (-1174.177) [...23 remote chains...] -- 3:20:14
      2163000 -- (-1162.916) [...23 remote chains...] -- 3:20:09
      2164000 -- (-1168.146) [...23 remote chains...] -- 3:20:03
      2165000 -- (-1165.356) [...23 remote chains...] -- 3:19:57

      Average standard deviation of split frequencies: 0.036632

      2166000 -- (-1166.867) [...23 remote chains...] -- 3:20:13
      2167000 -- (-1182.597) [...23 remote chains...] -- 3:20:07
      2168000 -- (-1183.765) [...23 remote chains...] -- 3:20:02
      2169000 -- (-1178.576) [...23 remote chains...] -- 3:19:56
      2170000 -- (-1178.450) [...23 remote chains...] -- 3:20:12

      Average standard deviation of split frequencies: 0.036717

      2171000 -- (-1165.027) [...23 remote chains...] -- 3:20:06
      2172000 -- (-1157.161) [...23 remote chains...] -- 3:20:01
      2173000 -- (-1154.542) [...23 remote chains...] -- 3:19:55
      2174000 -- (-1154.875) [...23 remote chains...] -- 3:20:11
      2175000 -- (-1155.580) [...23 remote chains...] -- 3:20:05

      Average standard deviation of split frequencies: 0.036675

      2176000 -- (-1154.443) [...23 remote chains...] -- 3:19:59
      2177000 -- (-1157.089) [...23 remote chains...] -- 3:19:54
      2178000 -- (-1149.674) [...23 remote chains...] -- 3:20:10
      2179000 -- (-1155.900) [...23 remote chains...] -- 3:20:04
      2180000 -- (-1154.591) [...23 remote chains...] -- 3:19:58

      Average standard deviation of split frequencies: 0.036670

      2181000 -- (-1152.205) [...23 remote chains...] -- 3:19:53
      2182000 -- (-1161.630) [...23 remote chains...] -- 3:20:09
      2183000 -- (-1164.724) [...23 remote chains...] -- 3:20:03
      2184000 -- (-1159.597) [...23 remote chains...] -- 3:19:57
      2185000 -- (-1155.956) [...23 remote chains...] -- 3:19:52

      Average standard deviation of split frequencies: 0.036541

      2186000 -- (-1169.045) [...23 remote chains...] -- 3:20:08
      2187000 -- (-1179.861) [...23 remote chains...] -- 3:20:02
      2188000 -- (-1171.041) [...23 remote chains...] -- 3:19:56
      2189000 -- (-1170.185) [...23 remote chains...] -- 3:19:50
      2190000 -- (-1166.479) [...23 remote chains...] -- 3:20:07

      Average standard deviation of split frequencies: 0.036485

      2191000 -- (-1166.078) [...23 remote chains...] -- 3:20:01
      2192000 -- (-1171.587) [...23 remote chains...] -- 3:19:55
      2193000 -- (-1171.039) [...23 remote chains...] -- 3:20:11
      2194000 -- (-1167.421) [...23 remote chains...] -- 3:20:05
      2195000 -- (-1160.044) [...23 remote chains...] -- 3:20:00

      Average standard deviation of split frequencies: 0.036386

      2196000 -- (-1158.263) [...23 remote chains...] -- 3:20:16
      2197000 -- (-1154.083) [...23 remote chains...] -- 3:20:10
      2198000 -- (-1162.594) [...23 remote chains...] -- 3:20:04
      2199000 -- (-1150.242) [...23 remote chains...] -- 3:19:59
      2200000 -- (-1152.446) [...23 remote chains...] -- 3:19:53

      Average standard deviation of split frequencies: 0.036248

      2201000 -- (-1160.479) [...23 remote chains...] -- 3:20:09
      2202000 -- (-1160.254) [...23 remote chains...] -- 3:20:03
      2203000 -- (-1152.783) [...23 remote chains...] -- 3:19:58
      2204000 -- (-1152.463) [...23 remote chains...] -- 3:19:52
      2205000 -- (-1169.918) [...23 remote chains...] -- 3:20:08

      Average standard deviation of split frequencies: 0.036108

      2206000 -- (-1164.597) [...23 remote chains...] -- 3:20:02
      2207000 -- (-1153.101) [...23 remote chains...] -- 3:19:56
      2208000 -- (-1161.300) [...23 remote chains...] -- 3:19:51
      2209000 -- (-1160.221) [...23 remote chains...] -- 3:19:45
      2210000 -- (-1165.543) [...23 remote chains...] -- 3:20:01

      Average standard deviation of split frequencies: 0.035905

      2211000 -- (-1166.535) [...23 remote chains...] -- 3:19:55
      2212000 -- (-1163.694) [...23 remote chains...] -- 3:19:50
      2213000 -- (-1162.541) [...23 remote chains...] -- 3:19:44
      2214000 -- (-1160.822) [...23 remote chains...] -- 3:20:00
      2215000 -- (-1158.482) [...23 remote chains...] -- 3:19:54

      Average standard deviation of split frequencies: 0.035793

      2216000 -- (-1153.966) [...23 remote chains...] -- 3:19:49
      2217000 -- (-1161.663) [...23 remote chains...] -- 3:19:43
      2218000 -- (-1159.085) [...23 remote chains...] -- 3:19:59
      2219000 -- (-1157.271) [...23 remote chains...] -- 3:19:53
      2220000 -- (-1169.401) [...23 remote chains...] -- 3:19:48

      Average standard deviation of split frequencies: 0.035614

      2221000 -- (-1174.503) [...23 remote chains...] -- 3:19:42
      2222000 -- (-1189.015) [...23 remote chains...] -- 3:19:36
      2223000 -- (-1187.195) [...23 remote chains...] -- 3:19:52
      2224000 -- (-1173.442) [...23 remote chains...] -- 3:19:46
      2225000 -- (-1173.444) [...23 remote chains...] -- 3:19:41

      Average standard deviation of split frequencies: 0.035550

      2226000 -- (-1176.836) [...23 remote chains...] -- 3:19:35
      2227000 -- (-1173.482) [...23 remote chains...] -- 3:19:51
      2228000 -- (-1172.099) [...23 remote chains...] -- 3:19:45
      2229000 -- (-1163.515) [...23 remote chains...] -- 3:19:40
      2230000 -- (-1161.525) [...23 remote chains...] -- 3:19:34

      Average standard deviation of split frequencies: 0.035551

      2231000 -- (-1172.736) [...23 remote chains...] -- 3:19:50
      2232000 -- (-1164.071) [...23 remote chains...] -- 3:19:44
      2233000 -- (-1155.672) [...23 remote chains...] -- 3:19:39
      2234000 -- (-1152.382) [...23 remote chains...] -- 3:19:33
      2235000 -- (-1159.828) [...23 remote chains...] -- 3:19:49

      Average standard deviation of split frequencies: 0.035438

      2236000 -- (-1159.024) [...23 remote chains...] -- 3:19:43
      2237000 -- (-1163.172) [...23 remote chains...] -- 3:19:38
      2238000 -- (-1157.434) [...23 remote chains...] -- 3:19:32
      2239000 -- (-1155.342) [...23 remote chains...] -- 3:19:26
      2240000 -- (-1156.082) [...23 remote chains...] -- 3:19:42

      Average standard deviation of split frequencies: 0.035434

      2241000 -- (-1153.806) [...23 remote chains...] -- 3:19:37
      2242000 -- (-1158.429) [...23 remote chains...] -- 3:19:31
      2243000 -- (-1170.856) [...23 remote chains...] -- 3:19:25
      2244000 -- (-1166.276) [...23 remote chains...] -- 3:19:41
      2245000 -- (-1161.368) [...23 remote chains...] -- 3:19:35

      Average standard deviation of split frequencies: 0.035342

      2246000 -- (-1159.041) [...23 remote chains...] -- 3:19:30
      2247000 -- (-1155.150) [...23 remote chains...] -- 3:19:24
      2248000 -- (-1160.229) [...23 remote chains...] -- 3:19:40
      2249000 -- (-1152.977) [...23 remote chains...] -- 3:19:34
      2250000 -- (-1155.863) [...23 remote chains...] -- 3:19:29

      Average standard deviation of split frequencies: 0.035248

      2251000 -- (-1150.008) [...23 remote chains...] -- 3:19:44
      2252000 -- (-1158.000) [...23 remote chains...] -- 3:19:39
      2253000 -- (-1155.118) [...23 remote chains...] -- 3:19:33
      2254000 -- (-1163.410) [...23 remote chains...] -- 3:19:28
      2255000 -- (-1170.005) [...23 remote chains...] -- 3:19:22

      Average standard deviation of split frequencies: 0.035093

      2256000 -- (-1172.468) [...23 remote chains...] -- 3:19:38
      2257000 -- (-1171.393) [...23 remote chains...] -- 3:19:32
      2258000 -- (-1167.314) [...23 remote chains...] -- 3:19:27
      2259000 -- (-1156.635) [...23 remote chains...] -- 3:19:21
      2260000 -- [-1156.096] [...23 remote chains...] -- 3:19:37

      Average standard deviation of split frequencies: 0.034722

      2261000 -- (-1161.188) [...23 remote chains...] -- 3:19:31
      2262000 -- (-1167.661) [...23 remote chains...] -- 3:19:26
      2263000 -- (-1163.474) [...23 remote chains...] -- 3:19:41
      2264000 -- (-1154.191) [...23 remote chains...] -- 3:19:36
      2265000 -- (-1157.640) [...23 remote chains...] -- 3:19:30

      Average standard deviation of split frequencies: 0.034731

      2266000 -- [-1160.350] [...23 remote chains...] -- 3:19:25
      2267000 -- (-1150.148) [...23 remote chains...] -- 3:19:40
      2268000 -- (-1154.302) [...23 remote chains...] -- 3:19:35
      2269000 -- [-1162.464] [...23 remote chains...] -- 3:19:29
      2270000 -- (-1160.741) [...23 remote chains...] -- 3:19:24

      Average standard deviation of split frequencies: 0.034407

      2271000 -- (-1162.407) [...23 remote chains...] -- 3:19:39
      2272000 -- (-1167.778) [...23 remote chains...] -- 3:19:34
      2273000 -- (-1156.795) [...23 remote chains...] -- 3:19:28
      2274000 -- (-1161.290) [...23 remote chains...] -- 3:19:22
      2275000 -- (-1167.757) [...23 remote chains...] -- 3:19:38

      Average standard deviation of split frequencies: 0.034307

      2276000 -- (-1171.853) [...23 remote chains...] -- 3:19:32
      2277000 -- (-1181.058) [...23 remote chains...] -- 3:19:27
      2278000 -- (-1166.401) [...23 remote chains...] -- 3:19:21
      2279000 -- (-1162.106) [...23 remote chains...] -- 3:19:16
      2280000 -- (-1169.420) [...23 remote chains...] -- 3:19:31

      Average standard deviation of split frequencies: 0.034196

      2281000 -- (-1168.535) [...23 remote chains...] -- 3:19:26
      2282000 -- (-1162.858) [...23 remote chains...] -- 3:19:20
      2283000 -- (-1163.765) [...23 remote chains...] -- 3:19:15
      2284000 -- [-1163.417] [...23 remote chains...] -- 3:19:30
      2285000 -- (-1158.074) [...23 remote chains...] -- 3:19:25

      Average standard deviation of split frequencies: 0.034039

      2286000 -- (-1170.706) [...23 remote chains...] -- 3:19:19
      2287000 -- (-1169.959) [...23 remote chains...] -- 3:19:14
      2288000 -- (-1160.624) [...23 remote chains...] -- 3:19:29
      2289000 -- (-1169.154) [...23 remote chains...] -- 3:19:24
      2290000 -- (-1169.869) [...23 remote chains...] -- 3:19:18

      Average standard deviation of split frequencies: 0.034135

      2291000 -- (-1163.170) [...23 remote chains...] -- 3:19:13
      2292000 -- (-1164.807) [...23 remote chains...] -- 3:19:07
      2293000 -- [-1158.083] [...23 remote chains...] -- 3:19:23
      2294000 -- (-1172.236) [...23 remote chains...] -- 3:19:17
      2295000 -- (-1166.829) [...23 remote chains...] -- 3:19:12

      Average standard deviation of split frequencies: 0.033881

      2296000 -- (-1176.193) [...23 remote chains...] -- 3:19:06
      2297000 -- (-1166.584) [...23 remote chains...] -- 3:19:22
      2298000 -- (-1182.121) [...23 remote chains...] -- 3:19:16
      2299000 -- (-1166.972) [...23 remote chains...] -- 3:19:11
      2300000 -- (-1162.188) [...23 remote chains...] -- 3:19:05

      Average standard deviation of split frequencies: 0.033915

      2301000 -- (-1172.863) [...23 remote chains...] -- 3:19:21
      2302000 -- (-1172.504) [...23 remote chains...] -- 3:19:15
      2303000 -- (-1171.856) [...23 remote chains...] -- 3:19:10
      2304000 -- (-1176.467) [...23 remote chains...] -- 3:19:25
      2305000 -- (-1175.809) [...23 remote chains...] -- 3:19:19

      Average standard deviation of split frequencies: 0.033863

      2306000 -- (-1178.353) [...23 remote chains...] -- 3:19:14
      2307000 -- (-1168.103) [...23 remote chains...] -- 3:19:09
      2308000 -- (-1170.342) [...23 remote chains...] -- 3:19:03
      2309000 -- (-1179.694) [...23 remote chains...] -- 3:19:18
      2310000 -- (-1176.444) [...23 remote chains...] -- 3:19:13

      Average standard deviation of split frequencies: 0.033620

      2311000 -- (-1179.688) [...23 remote chains...] -- 3:19:28
      2312000 -- (-1179.821) [...23 remote chains...] -- 3:19:23
      2313000 -- (-1180.486) [...23 remote chains...] -- 3:19:17
      2314000 -- (-1180.803) [...23 remote chains...] -- 3:19:12
      2315000 -- (-1166.538) [...23 remote chains...] -- 3:19:27

      Average standard deviation of split frequencies: 0.033784

      2316000 -- (-1163.986) [...23 remote chains...] -- 3:19:22
      2317000 -- (-1165.866) [...23 remote chains...] -- 3:19:16
      2318000 -- (-1176.718) [...23 remote chains...] -- 3:19:11
      2319000 -- (-1170.900) [...23 remote chains...] -- 3:19:26
      2320000 -- (-1166.295) [...23 remote chains...] -- 3:19:21

      Average standard deviation of split frequencies: 0.033730

      2321000 -- (-1161.355) [...23 remote chains...] -- 3:19:15
      2322000 -- (-1169.692) [...23 remote chains...] -- 3:19:10
      2323000 -- (-1169.953) [...23 remote chains...] -- 3:19:25
      2324000 -- (-1164.390) [...23 remote chains...] -- 3:19:20
      2325000 -- (-1166.965) [...23 remote chains...] -- 3:19:14

      Average standard deviation of split frequencies: 0.033418

      2326000 -- (-1166.289) [...23 remote chains...] -- 3:19:09
      2327000 -- (-1169.852) [...23 remote chains...] -- 3:19:03
      2328000 -- (-1174.277) [...23 remote chains...] -- 3:19:18
      2329000 -- (-1161.047) [...23 remote chains...] -- 3:19:13
      2330000 -- (-1169.634) [...23 remote chains...] -- 3:19:08

      Average standard deviation of split frequencies: 0.033511

      2331000 -- (-1185.028) [...23 remote chains...] -- 3:19:23
      2332000 -- (-1174.075) [...23 remote chains...] -- 3:19:17
      2333000 -- (-1185.933) [...23 remote chains...] -- 3:19:12
      2334000 -- (-1178.666) [...23 remote chains...] -- 3:19:07
      2335000 -- (-1171.902) [...23 remote chains...] -- 3:19:22

      Average standard deviation of split frequencies: 0.033494

      2336000 -- (-1167.284) [...23 remote chains...] -- 3:19:16
      2337000 -- (-1169.356) [...23 remote chains...] -- 3:19:11
      2338000 -- (-1159.438) [...23 remote chains...] -- 3:19:26
      2339000 -- (-1163.188) [...23 remote chains...] -- 3:19:21
      2340000 -- (-1175.819) [...23 remote chains...] -- 3:19:15

      Average standard deviation of split frequencies: 0.033403

      2341000 -- (-1179.167) [...23 remote chains...] -- 3:19:30
      2342000 -- (-1175.068) [...23 remote chains...] -- 3:19:25
      2343000 -- (-1171.926) [...23 remote chains...] -- 3:19:20
      2344000 -- (-1164.717) [...23 remote chains...] -- 3:19:14
      2345000 -- (-1159.075) [...23 remote chains...] -- 3:19:29

      Average standard deviation of split frequencies: 0.033366

      2346000 -- (-1166.091) [...23 remote chains...] -- 3:19:24
      2347000 -- (-1169.638) [...23 remote chains...] -- 3:19:18
      2348000 -- [-1167.371] [...23 remote chains...] -- 3:19:13
      2349000 -- (-1166.035) [...23 remote chains...] -- 3:19:08
      2350000 -- (-1157.818) [...23 remote chains...] -- 3:19:23

      Average standard deviation of split frequencies: 0.033265

      2351000 -- (-1164.696) [...23 remote chains...] -- 3:19:17
      2352000 -- (-1157.681) [...23 remote chains...] -- 3:19:12
      2353000 -- [-1164.125] [...23 remote chains...] -- 3:19:27
      2354000 -- (-1168.853) [...23 remote chains...] -- 3:19:22
      2355000 -- (-1167.754) [...23 remote chains...] -- 3:19:16

      Average standard deviation of split frequencies: 0.033210

      2356000 -- (-1166.493) [...23 remote chains...] -- 3:19:11
      2357000 -- (-1152.021) [...23 remote chains...] -- 3:19:26
      2358000 -- (-1153.734) [...23 remote chains...] -- 3:19:21
      2359000 -- [-1152.347] [...23 remote chains...] -- 3:19:15
      2360000 -- (-1154.723) [...23 remote chains...] -- 3:19:10

      Average standard deviation of split frequencies: 0.033112

      2361000 -- (-1161.809) [...23 remote chains...] -- 3:19:25
      2362000 -- (-1170.878) [...23 remote chains...] -- 3:19:19
      2363000 -- (-1165.114) [...23 remote chains...] -- 3:19:14
      2364000 -- (-1162.209) [...23 remote chains...] -- 3:19:09
      2365000 -- (-1165.947) [...23 remote chains...] -- 3:19:24

      Average standard deviation of split frequencies: 0.032972

      2366000 -- (-1168.338) [...23 remote chains...] -- 3:19:18
      2367000 -- (-1152.562) [...23 remote chains...] -- 3:19:13
      2368000 -- (-1158.598) [...23 remote chains...] -- 3:19:08
      2369000 -- (-1167.397) [...23 remote chains...] -- 3:19:23
      2370000 -- (-1162.015) [...23 remote chains...] -- 3:19:17

      Average standard deviation of split frequencies: 0.032899

      2371000 -- (-1151.739) [...23 remote chains...] -- 3:19:12
      2372000 -- (-1158.254) [...23 remote chains...] -- 3:19:07
      2373000 -- (-1160.386) [...23 remote chains...] -- 3:19:21
      2374000 -- [-1161.211] [...23 remote chains...] -- 3:19:16
      2375000 -- (-1157.471) [...23 remote chains...] -- 3:19:11

      Average standard deviation of split frequencies: 0.032889

      2376000 -- (-1161.270) [...23 remote chains...] -- 3:19:06
      2377000 -- (-1165.131) [...23 remote chains...] -- 3:19:20
      2378000 -- (-1162.344) [...23 remote chains...] -- 3:19:15
      2379000 -- (-1160.500) [...23 remote chains...] -- 3:19:10
      2380000 -- (-1165.489) [...23 remote chains...] -- 3:19:05

      Average standard deviation of split frequencies: 0.032882

      2381000 -- (-1161.259) [...23 remote chains...] -- 3:19:19
      2382000 -- (-1159.279) [...23 remote chains...] -- 3:19:14
      2383000 -- (-1163.116) [...23 remote chains...] -- 3:19:09
      2384000 -- (-1170.554) [...23 remote chains...] -- 3:19:23
      2385000 -- (-1160.929) [...23 remote chains...] -- 3:19:18

      Average standard deviation of split frequencies: 0.032849

      2386000 -- (-1162.822) [...23 remote chains...] -- 3:19:13
      2387000 -- (-1160.677) [...23 remote chains...] -- 3:19:08
      2388000 -- (-1173.708) [...23 remote chains...] -- 3:19:22
      2389000 -- (-1169.047) [...23 remote chains...] -- 3:19:17
      2390000 -- (-1170.564) [...23 remote chains...] -- 3:19:12

      Average standard deviation of split frequencies: 0.032766

      2391000 -- (-1162.924) [...23 remote chains...] -- 3:19:07
      2392000 -- (-1152.773) [...23 remote chains...] -- 3:19:21
      2393000 -- (-1172.591) [...23 remote chains...] -- 3:19:16
      2394000 -- (-1161.393) [...23 remote chains...] -- 3:19:11
      2395000 -- (-1172.088) [...23 remote chains...] -- 3:19:05

      Average standard deviation of split frequencies: 0.032701

      2396000 -- (-1161.631) [...23 remote chains...] -- 3:19:20
      2397000 -- (-1165.498) [...23 remote chains...] -- 3:19:15
      2398000 -- (-1161.316) [...23 remote chains...] -- 3:19:10
      2399000 -- (-1166.274) [...23 remote chains...] -- 3:19:04
      2400000 -- (-1169.113) [...23 remote chains...] -- 3:19:19

      Average standard deviation of split frequencies: 0.032739

      2401000 -- (-1167.388) [...23 remote chains...] -- 3:19:14
      2402000 -- (-1172.390) [...23 remote chains...] -- 3:19:28
      2403000 -- (-1173.352) [...23 remote chains...] -- 3:19:23
      2404000 -- (-1171.327) [...23 remote chains...] -- 3:19:18
      2405000 -- (-1160.950) [...23 remote chains...] -- 3:19:13

      Average standard deviation of split frequencies: 0.032692

      2406000 -- [-1155.426] [...23 remote chains...] -- 3:19:07
      2407000 -- (-1168.632) [...23 remote chains...] -- 3:19:22
      2408000 -- (-1168.504) [...23 remote chains...] -- 3:19:17
      2409000 -- (-1160.815) [...23 remote chains...] -- 3:19:12
      2410000 -- (-1166.920) [...23 remote chains...] -- 3:19:06

      Average standard deviation of split frequencies: 0.032603

      2411000 -- (-1163.314) [...23 remote chains...] -- 3:19:21
      2412000 -- (-1167.976) [...23 remote chains...] -- 3:19:16
      2413000 -- [-1178.549] [...23 remote chains...] -- 3:19:10
      2414000 -- (-1166.689) [...23 remote chains...] -- 3:19:05
      2415000 -- (-1169.872) [...23 remote chains...] -- 3:19:20

      Average standard deviation of split frequencies: 0.032538

      2416000 -- (-1172.124) [...23 remote chains...] -- 3:19:15
      2417000 -- (-1164.621) [...23 remote chains...] -- 3:19:09
      2418000 -- (-1158.402) [...23 remote chains...] -- 3:19:04
      2419000 -- (-1166.149) [...23 remote chains...] -- 3:19:19
      2420000 -- (-1170.944) [...23 remote chains...] -- 3:19:13

      Average standard deviation of split frequencies: 0.032511

      2421000 -- (-1172.129) [...23 remote chains...] -- 3:19:08
      2422000 -- (-1174.359) [...23 remote chains...] -- 3:19:03
      2423000 -- (-1177.691) [...23 remote chains...] -- 3:18:58
      2424000 -- (-1177.042) [...23 remote chains...] -- 3:19:12
      2425000 -- (-1171.005) [...23 remote chains...] -- 3:19:07

      Average standard deviation of split frequencies: 0.032260

      2426000 -- (-1167.124) [...23 remote chains...] -- 3:19:02
      2427000 -- (-1167.063) [...23 remote chains...] -- 3:19:16
      2428000 -- (-1158.250) [...23 remote chains...] -- 3:19:11
      2429000 -- (-1161.210) [...23 remote chains...] -- 3:19:06
      2430000 -- (-1153.451) [...23 remote chains...] -- 3:19:01

      Average standard deviation of split frequencies: 0.032177

      2431000 -- (-1158.774) [...23 remote chains...] -- 3:19:15
      2432000 -- (-1158.865) [...23 remote chains...] -- 3:19:10
      2433000 -- (-1157.265) [...23 remote chains...] -- 3:19:05
      2434000 -- (-1160.455) [...23 remote chains...] -- 3:19:00
      2435000 -- (-1168.624) [...23 remote chains...] -- 3:19:14

      Average standard deviation of split frequencies: 0.032072

      2436000 -- (-1172.239) [...23 remote chains...] -- 3:19:09
      2437000 -- (-1170.294) [...23 remote chains...] -- 3:19:04
      2438000 -- (-1169.226) [...23 remote chains...] -- 3:19:18
      2439000 -- (-1155.259) [...23 remote chains...] -- 3:19:13
      2440000 -- (-1165.939) [...23 remote chains...] -- 3:19:08

      Average standard deviation of split frequencies: 0.031953

      2441000 -- (-1160.395) [...23 remote chains...] -- 3:19:03
      2442000 -- (-1167.340) [...23 remote chains...] -- 3:18:58
      2443000 -- (-1174.964) [...23 remote chains...] -- 3:19:12
      2444000 -- (-1164.243) [...23 remote chains...] -- 3:19:07
      2445000 -- (-1163.925) [...23 remote chains...] -- 3:19:02

      Average standard deviation of split frequencies: 0.031893

      2446000 -- (-1163.004) [...23 remote chains...] -- 3:18:57
      2447000 -- (-1171.925) [...23 remote chains...] -- 3:19:11
      2448000 -- (-1182.020) [...23 remote chains...] -- 3:19:06
      2449000 -- (-1167.143) [...23 remote chains...] -- 3:19:01
      2450000 -- (-1162.448) [...23 remote chains...] -- 3:18:56

      Average standard deviation of split frequencies: 0.031931

      2451000 -- (-1163.680) [...23 remote chains...] -- 3:19:10
      2452000 -- (-1162.910) [...23 remote chains...] -- 3:19:05
      2453000 -- [-1167.723] [...23 remote chains...] -- 3:19:00
      2454000 -- (-1164.490) [...23 remote chains...] -- 3:18:54
      2455000 -- [-1158.646] [...23 remote chains...] -- 3:19:09

      Average standard deviation of split frequencies: 0.031820

      2456000 -- (-1180.146) [...23 remote chains...] -- 3:19:04
      2457000 -- (-1170.882) [...23 remote chains...] -- 3:18:58
      2458000 -- (-1179.377) [...23 remote chains...] -- 3:18:53
      2459000 -- (-1180.002) [...23 remote chains...] -- 3:19:08
      2460000 -- (-1166.721) [...23 remote chains...] -- 3:19:02

      Average standard deviation of split frequencies: 0.031778

      2461000 -- (-1160.006) [...23 remote chains...] -- 3:18:57
      2462000 -- (-1165.266) [...23 remote chains...] -- 3:18:52
      2463000 -- (-1164.606) [...23 remote chains...] -- 3:19:06
      2464000 -- (-1174.458) [...23 remote chains...] -- 3:19:01
      2465000 -- (-1178.302) [...23 remote chains...] -- 3:18:56

      Average standard deviation of split frequencies: 0.031817

      2466000 -- (-1176.521) [...23 remote chains...] -- 3:18:51
      2467000 -- (-1172.448) [...23 remote chains...] -- 3:19:05
      2468000 -- [-1163.619] [...23 remote chains...] -- 3:19:00
      2469000 -- (-1174.644) [...23 remote chains...] -- 3:18:55
      2470000 -- [-1164.682] [...23 remote chains...] -- 3:18:50

      Average standard deviation of split frequencies: 0.031665

      2471000 -- [-1166.499] [...23 remote chains...] -- 3:19:04
      2472000 -- [-1173.029] [...23 remote chains...] -- 3:18:59
      2473000 -- (-1177.135) [...23 remote chains...] -- 3:18:54
      2474000 -- (-1168.075) [...23 remote chains...] -- 3:18:49
      2475000 -- (-1172.195) [...23 remote chains...] -- 3:19:03

      Average standard deviation of split frequencies: 0.031631

      2476000 -- (-1165.182) [...23 remote chains...] -- 3:18:58
      2477000 -- (-1175.806) [...23 remote chains...] -- 3:18:53
      2478000 -- (-1166.756) [...23 remote chains...] -- 3:18:48
      2479000 -- (-1165.776) [...23 remote chains...] -- 3:19:02
      2480000 -- (-1164.223) [...23 remote chains...] -- 3:18:57

      Average standard deviation of split frequencies: 0.031557

      2481000 -- (-1161.549) [...23 remote chains...] -- 3:18:52
      2482000 -- (-1160.734) [...23 remote chains...] -- 3:18:47
      2483000 -- (-1163.373) [...23 remote chains...] -- 3:19:01
      2484000 -- (-1170.836) [...23 remote chains...] -- 3:18:56
      2485000 -- (-1157.801) [...23 remote chains...] -- 3:18:51

      Average standard deviation of split frequencies: 0.031523

      2486000 -- [-1165.970] [...23 remote chains...] -- 3:18:46
      2487000 -- (-1168.041) [...23 remote chains...] -- 3:18:41
      2488000 -- (-1171.249) [...23 remote chains...] -- 3:18:55
      2489000 -- (-1175.370) [...23 remote chains...] -- 3:18:50
      2490000 -- (-1169.636) [...23 remote chains...] -- 3:18:45

      Average standard deviation of split frequencies: 0.031563

      2491000 -- (-1178.439) [...23 remote chains...] -- 3:18:59
      2492000 -- (-1173.485) [...23 remote chains...] -- 3:18:54
      2493000 -- (-1171.670) [...23 remote chains...] -- 3:18:49
      2494000 -- (-1178.261) [...23 remote chains...] -- 3:18:44
      2495000 -- (-1180.887) [...23 remote chains...] -- 3:18:58

      Average standard deviation of split frequencies: 0.031348

      2496000 -- (-1166.887) [...23 remote chains...] -- 3:18:53
      2497000 -- (-1173.265) [...23 remote chains...] -- 3:19:07
      2498000 -- (-1172.447) [...23 remote chains...] -- 3:19:02
      2499000 -- [-1172.569] [...23 remote chains...] -- 3:18:57
      2500000 -- (-1171.166) [...23 remote chains...] -- 3:18:51

      Average standard deviation of split frequencies: 0.031334

      2501000 -- (-1175.257) [...23 remote chains...] -- 3:19:05
      2502000 -- [-1168.839] [...23 remote chains...] -- 3:19:00
      2503000 -- [-1179.398] [...23 remote chains...] -- 3:18:55
      2504000 -- (-1165.184) [...23 remote chains...] -- 3:18:50
      2505000 -- (-1164.777) [...23 remote chains...] -- 3:19:04

      Average standard deviation of split frequencies: 0.031247

      2506000 -- (-1164.546) [...23 remote chains...] -- 3:18:59
      2507000 -- [-1161.686] [...23 remote chains...] -- 3:18:54
      2508000 -- (-1168.091) [...23 remote chains...] -- 3:18:49
      2509000 -- (-1184.524) [...23 remote chains...] -- 3:18:44
      2510000 -- (-1181.919) [...23 remote chains...] -- 3:18:58

      Average standard deviation of split frequencies: 0.031212

      2511000 -- (-1179.475) [...23 remote chains...] -- 3:18:53
      2512000 -- (-1168.986) [...23 remote chains...] -- 3:18:48
      2513000 -- (-1161.815) [...23 remote chains...] -- 3:18:43
      2514000 -- (-1168.238) [...23 remote chains...] -- 3:18:57
      2515000 -- [-1162.471] [...23 remote chains...] -- 3:18:52

      Average standard deviation of split frequencies: 0.031338

      2516000 -- (-1159.576) [...23 remote chains...] -- 3:18:47
      2517000 -- (-1169.399) [...23 remote chains...] -- 3:19:01
      2518000 -- [-1184.147] [...23 remote chains...] -- 3:18:56
      2519000 -- [-1185.219] [...23 remote chains...] -- 3:18:51
      2520000 -- (-1173.690) [...23 remote chains...] -- 3:18:46

      Average standard deviation of split frequencies: 0.031256

      2521000 -- (-1159.819) [...23 remote chains...] -- 3:19:00
      2522000 -- [-1163.940] [...23 remote chains...] -- 3:18:55
      2523000 -- [-1155.373] [...23 remote chains...] -- 3:18:50
      2524000 -- (-1172.553) [...23 remote chains...] -- 3:19:04
      2525000 -- (-1160.781) [...23 remote chains...] -- 3:18:59

      Average standard deviation of split frequencies: 0.031212

      2526000 -- (-1165.971) [...23 remote chains...] -- 3:18:54
      2527000 -- (-1167.709) [...23 remote chains...] -- 3:18:49
      2528000 -- (-1161.660) [...23 remote chains...] -- 3:18:44
      2529000 -- [-1173.707] [...23 remote chains...] -- 3:18:58
      2530000 -- (-1186.783) [...23 remote chains...] -- 3:18:53

      Average standard deviation of split frequencies: 0.031666

      2531000 -- (-1169.950) [...23 remote chains...] -- 3:18:48
      2532000 -- (-1176.246) [...23 remote chains...] -- 3:18:43
      2533000 -- (-1176.951) [...23 remote chains...] -- 3:18:57
      2534000 -- (-1179.960) [...23 remote chains...] -- 3:18:52
      2535000 -- [-1175.758] [...23 remote chains...] -- 3:18:47

      Average standard deviation of split frequencies: 0.031580

      2536000 -- (-1173.144) [...23 remote chains...] -- 3:19:00
      2537000 -- (-1166.588) [...23 remote chains...] -- 3:18:55
      2538000 -- [-1159.533] [...23 remote chains...] -- 3:18:50
      2539000 -- (-1161.139) [...23 remote chains...] -- 3:18:46
      2540000 -- (-1151.378) [...23 remote chains...] -- 3:18:41

      Average standard deviation of split frequencies: 0.031478

      2541000 -- (-1163.548) [...23 remote chains...] -- 3:18:54
      2542000 -- (-1164.043) [...23 remote chains...] -- 3:18:49
      2543000 -- (-1165.182) [...23 remote chains...] -- 3:18:44
      2544000 -- (-1159.928) [...23 remote chains...] -- 3:18:39
      2545000 -- (-1158.038) [...23 remote chains...] -- 3:18:53

      Average standard deviation of split frequencies: 0.031363

      2546000 -- (-1165.969) [...23 remote chains...] -- 3:18:48
      2547000 -- (-1165.350) [...23 remote chains...] -- 3:18:43
      2548000 -- (-1182.341) [...23 remote chains...] -- 3:18:57
      2549000 -- (-1175.111) [...23 remote chains...] -- 3:18:52
      2550000 -- (-1172.824) [...23 remote chains...] -- 3:18:47

      Average standard deviation of split frequencies: 0.031316

      2551000 -- (-1163.667) [...23 remote chains...] -- 3:18:42
      2552000 -- [-1164.723] [...23 remote chains...] -- 3:18:37
      2553000 -- (-1165.288) [...23 remote chains...] -- 3:18:51
      2554000 -- [-1162.467] [...23 remote chains...] -- 3:18:46
      2555000 -- (-1165.472) [...23 remote chains...] -- 3:18:41

      Average standard deviation of split frequencies: 0.031312

      2556000 -- (-1169.222) [...23 remote chains...] -- 3:18:36
      2557000 -- (-1165.725) [...23 remote chains...] -- 3:18:50
      2558000 -- (-1172.497) [...23 remote chains...] -- 3:18:45
      2559000 -- (-1173.720) [...23 remote chains...] -- 3:18:40
      2560000 -- (-1167.512) [...23 remote chains...] -- 3:18:35

      Average standard deviation of split frequencies: 0.031290

      2561000 -- (-1175.162) [...23 remote chains...] -- 3:18:49
      2562000 -- (-1176.488) [...23 remote chains...] -- 3:18:44
      2563000 -- (-1184.328) [...23 remote chains...] -- 3:18:39
      2564000 -- (-1171.534) [...23 remote chains...] -- 3:18:34
      2565000 -- (-1165.240) [...23 remote chains...] -- 3:18:48

      Average standard deviation of split frequencies: 0.031300

      2566000 -- (-1163.506) [...23 remote chains...] -- 3:18:43
      2567000 -- (-1167.976) [...23 remote chains...] -- 3:18:38
      2568000 -- (-1172.337) [...23 remote chains...] -- 3:18:33
      2569000 -- (-1170.159) [...23 remote chains...] -- 3:18:46
      2570000 -- (-1165.849) [...23 remote chains...] -- 3:18:42

      Average standard deviation of split frequencies: 0.030820

      2571000 -- (-1161.266) [...23 remote chains...] -- 3:18:37
      2572000 -- (-1157.287) [...23 remote chains...] -- 3:18:32
      2573000 -- (-1166.523) [...23 remote chains...] -- 3:18:45
      2574000 -- (-1174.498) [...23 remote chains...] -- 3:18:40
      2575000 -- (-1173.904) [...23 remote chains...] -- 3:18:36

      Average standard deviation of split frequencies: 0.030842

      2576000 -- [-1179.153] [...23 remote chains...] -- 3:18:31
      2577000 -- (-1171.692) [...23 remote chains...] -- 3:18:44
      2578000 -- (-1179.790) [...23 remote chains...] -- 3:18:39
      2579000 -- [-1165.523] [...23 remote chains...] -- 3:18:35
      2580000 -- (-1171.473) [...23 remote chains...] -- 3:18:30

      Average standard deviation of split frequencies: 0.030706

      2581000 -- (-1173.758) [...23 remote chains...] -- 3:18:43
      2582000 -- (-1174.172) [...23 remote chains...] -- 3:18:38
      2583000 -- (-1162.315) [...23 remote chains...] -- 3:18:33
      2584000 -- (-1166.261) [...23 remote chains...] -- 3:18:29
      2585000 -- (-1171.949) [...23 remote chains...] -- 3:18:24

      Average standard deviation of split frequencies: 0.030711

      2586000 -- (-1178.418) [...23 remote chains...] -- 3:18:37
      2587000 -- (-1181.872) [...23 remote chains...] -- 3:18:32
      2588000 -- (-1177.484) [...23 remote chains...] -- 3:18:27
      2589000 -- (-1177.397) [...23 remote chains...] -- 3:18:23
      2590000 -- (-1172.180) [...23 remote chains...] -- 3:18:36

      Average standard deviation of split frequencies: 0.030699

      2591000 -- (-1169.009) [...23 remote chains...] -- 3:18:31
      2592000 -- (-1166.634) [...23 remote chains...] -- 3:18:26
      2593000 -- (-1165.127) [...23 remote chains...] -- 3:18:40
      2594000 -- (-1165.509) [...23 remote chains...] -- 3:18:35
      2595000 -- (-1167.651) [...23 remote chains...] -- 3:18:30

      Average standard deviation of split frequencies: 0.030632

      2596000 -- [-1173.889] [...23 remote chains...] -- 3:18:25
      2597000 -- (-1168.227) [...23 remote chains...] -- 3:18:39
      2598000 -- (-1168.416) [...23 remote chains...] -- 3:18:34
      2599000 -- [-1162.374] [...23 remote chains...] -- 3:18:29
      2600000 -- (-1151.512) [...23 remote chains...] -- 3:18:24

      Average standard deviation of split frequencies: 0.030875

      2601000 -- (-1154.044) [...23 remote chains...] -- 3:18:38
      2602000 -- (-1157.654) [...23 remote chains...] -- 3:18:33
      2603000 -- (-1158.764) [...23 remote chains...] -- 3:18:28
      2604000 -- [-1161.315] [...23 remote chains...] -- 3:18:23
      2605000 -- (-1157.286) [...23 remote chains...] -- 3:18:36

      Average standard deviation of split frequencies: 0.030891

      2606000 -- (-1162.555) [...23 remote chains...] -- 3:18:32
      2607000 -- (-1168.626) [...23 remote chains...] -- 3:18:27
      2608000 -- (-1155.427) [...23 remote chains...] -- 3:18:22
      2609000 -- (-1167.069) [...23 remote chains...] -- 3:18:35
      2610000 -- [-1159.423] [...23 remote chains...] -- 3:18:31

      Average standard deviation of split frequencies: 0.030823

      2611000 -- (-1157.779) [...23 remote chains...] -- 3:18:26
      2612000 -- (-1163.131) [...23 remote chains...] -- 3:18:39
      2613000 -- (-1163.563) [...23 remote chains...] -- 3:18:34
      2614000 -- (-1172.887) [...23 remote chains...] -- 3:18:29
      2615000 -- (-1166.098) [...23 remote chains...] -- 3:18:25

      Average standard deviation of split frequencies: 0.030803

      2616000 -- [-1168.022] [...23 remote chains...] -- 3:18:20
      2617000 -- (-1160.239) [...23 remote chains...] -- 3:18:33
      2618000 -- (-1153.765) [...23 remote chains...] -- 3:18:28
      2619000 -- [-1158.213] [...23 remote chains...] -- 3:18:24
      2620000 -- (-1159.006) [...23 remote chains...] -- 3:18:19

      Average standard deviation of split frequencies: 0.030855

      2621000 -- (-1155.610) [...23 remote chains...] -- 3:18:32
      2622000 -- (-1156.713) [...23 remote chains...] -- 3:18:27
      2623000 -- (-1153.469) [...23 remote chains...] -- 3:18:22
      2624000 -- (-1157.044) [...23 remote chains...] -- 3:18:18
      2625000 -- (-1154.134) [...23 remote chains...] -- 3:18:31

      Average standard deviation of split frequencies: 0.030912

      2626000 -- (-1148.173) [...23 remote chains...] -- 3:18:26
      2627000 -- (-1151.934) [...23 remote chains...] -- 3:18:21
      2628000 -- [-1141.225] [...23 remote chains...] -- 3:18:35
      2629000 -- (-1148.673) [...23 remote chains...] -- 3:18:30
      2630000 -- (-1142.676) [...23 remote chains...] -- 3:18:25

      Average standard deviation of split frequencies: 0.031029

      2631000 -- (-1148.258) [...23 remote chains...] -- 3:18:20
      2632000 -- (-1162.392) [...23 remote chains...] -- 3:18:15
      2633000 -- [-1155.138] [...23 remote chains...] -- 3:18:29
      2634000 -- (-1150.473) [...23 remote chains...] -- 3:18:24
      2635000 -- (-1154.451) [...23 remote chains...] -- 3:18:19

      Average standard deviation of split frequencies: 0.031119

      2636000 -- (-1148.395) [...23 remote chains...] -- 3:18:14
      2637000 -- (-1155.438) [...23 remote chains...] -- 3:18:28
      2638000 -- (-1159.110) [...23 remote chains...] -- 3:18:23
      2639000 -- (-1166.490) [...23 remote chains...] -- 3:18:18
      2640000 -- (-1172.360) [...23 remote chains...] -- 3:18:13

      Average standard deviation of split frequencies: 0.031167

      2641000 -- (-1167.484) [...23 remote chains...] -- 3:18:26
      2642000 -- [-1163.411] [...23 remote chains...] -- 3:18:22
      2643000 -- (-1151.192) [...23 remote chains...] -- 3:18:17
      2644000 -- (-1148.366) [...23 remote chains...] -- 3:18:12
      2645000 -- (-1162.087) [...23 remote chains...] -- 3:18:25

      Average standard deviation of split frequencies: 0.031121

      2646000 -- [-1154.962] [...23 remote chains...] -- 3:18:21
      2647000 -- (-1150.035) [...23 remote chains...] -- 3:18:16
      2648000 -- [-1151.010] [...23 remote chains...] -- 3:18:11
      2649000 -- (-1151.143) [...23 remote chains...] -- 3:18:24
      2650000 -- (-1150.682) [...23 remote chains...] -- 3:18:20

      Average standard deviation of split frequencies: 0.031006

      2651000 -- (-1150.296) [...23 remote chains...] -- 3:18:15
      2652000 -- (-1152.076) [...23 remote chains...] -- 3:18:28
      2653000 -- [-1157.012] [...23 remote chains...] -- 3:18:23
      2654000 -- (-1146.973) [...23 remote chains...] -- 3:18:18
      2655000 -- (-1151.807) [...23 remote chains...] -- 3:18:14

      Average standard deviation of split frequencies: 0.030938

      2656000 -- (-1155.146) [...23 remote chains...] -- 3:18:27
      2657000 -- (-1167.922) [...23 remote chains...] -- 3:18:22
      2658000 -- (-1167.590) [...23 remote chains...] -- 3:18:17
      2659000 -- [-1152.699] [...23 remote chains...] -- 3:18:13
      2660000 -- (-1153.725) [...23 remote chains...] -- 3:18:26

      Average standard deviation of split frequencies: 0.030843

      2661000 -- (-1168.762) [...23 remote chains...] -- 3:18:21
      2662000 -- [-1173.016] [...23 remote chains...] -- 3:18:16
      2663000 -- (-1171.735) [...23 remote chains...] -- 3:18:12
      2664000 -- (-1165.406) [...23 remote chains...] -- 3:18:25
      2665000 -- (-1160.544) [...23 remote chains...] -- 3:18:20

      Average standard deviation of split frequencies: 0.030787

      2666000 -- (-1165.362) [...23 remote chains...] -- 3:18:15
      2667000 -- [-1154.021] [...23 remote chains...] -- 3:18:28
      2668000 -- (-1160.895) [...23 remote chains...] -- 3:18:23
      2669000 -- (-1163.195) [...23 remote chains...] -- 3:18:19
      2670000 -- (-1162.367) [...23 remote chains...] -- 3:18:14

      Average standard deviation of split frequencies: 0.030462

      2671000 -- [-1162.486] [...23 remote chains...] -- 3:18:27
      2672000 -- (-1161.694) [...23 remote chains...] -- 3:18:22
      2673000 -- (-1166.199) [...23 remote chains...] -- 3:18:18
      2674000 -- [-1161.945] [...23 remote chains...] -- 3:18:13
      2675000 -- (-1162.886) [...23 remote chains...] -- 3:18:08

      Average standard deviation of split frequencies: 0.030358

      2676000 -- (-1157.759) [...23 remote chains...] -- 3:18:21
      2677000 -- (-1160.580) [...23 remote chains...] -- 3:18:17
      2678000 -- [-1157.070] [...23 remote chains...] -- 3:18:12
      2679000 -- (-1146.354) [...23 remote chains...] -- 3:18:07
      2680000 -- [-1145.628] [...23 remote chains...] -- 3:18:20

      Average standard deviation of split frequencies: 0.030063

      2681000 -- (-1137.160) [...23 remote chains...] -- 3:18:15
      2682000 -- [-1147.370] [...23 remote chains...] -- 3:18:11
      2683000 -- (-1148.658) [...23 remote chains...] -- 3:18:24
      2684000 -- (-1155.426) [...23 remote chains...] -- 3:18:19
      2685000 -- [-1157.026] [...23 remote chains...] -- 3:18:14

      Average standard deviation of split frequencies: 0.029954

      2686000 -- [-1155.480] [...23 remote chains...] -- 3:18:10
      2687000 -- [-1155.238] [...23 remote chains...] -- 3:18:05
      2688000 -- (-1156.671) [...23 remote chains...] -- 3:18:18
      2689000 -- (-1155.981) [...23 remote chains...] -- 3:18:13
      2690000 -- (-1157.362) [...23 remote chains...] -- 3:18:09

      Average standard deviation of split frequencies: 0.029883

      2691000 -- (-1166.369) [...23 remote chains...] -- 3:18:21
      2692000 -- (-1176.296) [...23 remote chains...] -- 3:18:17
      2693000 -- (-1167.081) [...23 remote chains...] -- 3:18:12
      2694000 -- (-1178.590) [...23 remote chains...] -- 3:18:07
      2695000 -- (-1169.556) [...23 remote chains...] -- 3:18:20

      Average standard deviation of split frequencies: 0.029813

      2696000 -- (-1166.198) [...23 remote chains...] -- 3:18:16
      2697000 -- [-1153.598] [...23 remote chains...] -- 3:18:11
      2698000 -- (-1154.271) [...23 remote chains...] -- 3:18:24
      2699000 -- (-1153.811) [...23 remote chains...] -- 3:18:19
      2700000 -- (-1148.223) [...23 remote chains...] -- 3:18:15

      Average standard deviation of split frequencies: 0.029750

      2701000 -- (-1157.792) [...23 remote chains...] -- 3:18:10
      2702000 -- (-1171.177) [...23 remote chains...] -- 3:18:23
      2703000 -- (-1174.323) [...23 remote chains...] -- 3:18:18
      2704000 -- (-1153.133) [...23 remote chains...] -- 3:18:13
      2705000 -- (-1171.035) [...23 remote chains...] -- 3:18:09

      Average standard deviation of split frequencies: 0.029709

      2706000 -- (-1168.397) [...23 remote chains...] -- 3:18:04
      2707000 -- (-1156.740) [...23 remote chains...] -- 3:18:17
      2708000 -- (-1162.663) [...23 remote chains...] -- 3:18:12
      2709000 -- (-1154.871) [...23 remote chains...] -- 3:18:08
      2710000 -- (-1152.863) [...23 remote chains...] -- 3:18:03

      Average standard deviation of split frequencies: 0.029675

      2711000 -- (-1155.328) [...23 remote chains...] -- 3:18:16
      2712000 -- (-1170.536) [...23 remote chains...] -- 3:18:11
      2713000 -- (-1164.741) [...23 remote chains...] -- 3:18:07
      2714000 -- (-1167.672) [...23 remote chains...] -- 3:18:02
      2715000 -- (-1171.767) [...23 remote chains...] -- 3:18:15

      Average standard deviation of split frequencies: 0.029700

      2716000 -- (-1167.987) [...23 remote chains...] -- 3:18:10
      2717000 -- (-1164.705) [...23 remote chains...] -- 3:18:06
      2718000 -- (-1164.791) [...23 remote chains...] -- 3:18:01
      2719000 -- (-1169.341) [...23 remote chains...] -- 3:18:14
      2720000 -- (-1173.242) [...23 remote chains...] -- 3:18:09

      Average standard deviation of split frequencies: 0.029633

      2721000 -- (-1165.279) [...23 remote chains...] -- 3:18:04
      2722000 -- (-1156.525) [...23 remote chains...] -- 3:18:17
      2723000 -- (-1166.538) [...23 remote chains...] -- 3:18:13
      2724000 -- (-1165.976) [...23 remote chains...] -- 3:18:08
      2725000 -- (-1175.508) [...23 remote chains...] -- 3:18:03

      Average standard deviation of split frequencies: 0.029340

      2726000 -- (-1170.411) [...23 remote chains...] -- 3:17:59
      2727000 -- (-1172.004) [...23 remote chains...] -- 3:18:11
      2728000 -- [-1170.293] [...23 remote chains...] -- 3:18:07
      2729000 -- [-1177.705] [...23 remote chains...] -- 3:18:02
      2730000 -- (-1167.158) [...23 remote chains...] -- 3:17:58

      Average standard deviation of split frequencies: 0.029349

      2731000 -- (-1160.299) [...23 remote chains...] -- 3:18:10
      2732000 -- (-1166.358) [...23 remote chains...] -- 3:18:06
      2733000 -- (-1155.534) [...23 remote chains...] -- 3:18:01
      2734000 -- (-1152.521) [...23 remote chains...] -- 3:18:14
      2735000 -- (-1164.771) [...23 remote chains...] -- 3:18:09

      Average standard deviation of split frequencies: 0.029282

      2736000 -- (-1161.647) [...23 remote chains...] -- 3:18:05
      2737000 -- [-1162.296] [...23 remote chains...] -- 3:18:00
      2738000 -- (-1164.500) [...23 remote chains...] -- 3:18:13
      2739000 -- [-1159.997] [...23 remote chains...] -- 3:18:08
      2740000 -- (-1152.490) [...23 remote chains...] -- 3:18:03

      Average standard deviation of split frequencies: 0.029158

      2741000 -- (-1163.475) [...23 remote chains...] -- 3:18:16
      2742000 -- (-1166.061) [...23 remote chains...] -- 3:18:12
      2743000 -- [-1166.097] [...23 remote chains...] -- 3:18:07
      2744000 -- [-1152.713] [...23 remote chains...] -- 3:18:02
      2745000 -- [-1156.333] [...23 remote chains...] -- 3:18:15

      Average standard deviation of split frequencies: 0.029364

      2746000 -- (-1161.784) [...23 remote chains...] -- 3:18:10
      2747000 -- (-1166.695) [...23 remote chains...] -- 3:18:06
      2748000 -- (-1156.170) [...23 remote chains...] -- 3:18:01
      2749000 -- (-1149.380) [...23 remote chains...] -- 3:18:14
      2750000 -- (-1155.443) [...23 remote chains...] -- 3:18:09

      Average standard deviation of split frequencies: 0.029351

      2751000 -- (-1168.199) [...23 remote chains...] -- 3:18:05
      2752000 -- (-1160.478) [...23 remote chains...] -- 3:18:00
      2753000 -- (-1158.703) [...23 remote chains...] -- 3:18:13
      2754000 -- (-1156.472) [...23 remote chains...] -- 3:18:08
      2755000 -- [-1154.970] [...23 remote chains...] -- 3:18:04

      Average standard deviation of split frequencies: 0.029443

      2756000 -- (-1154.889) [...23 remote chains...] -- 3:17:59
      2757000 -- (-1155.221) [...23 remote chains...] -- 3:18:12
      2758000 -- (-1146.959) [...23 remote chains...] -- 3:18:07
      2759000 -- (-1160.804) [...23 remote chains...] -- 3:18:03
      2760000 -- [-1169.629] [...23 remote chains...] -- 3:17:58

      Average standard deviation of split frequencies: 0.029285

      2761000 -- (-1150.866) [...23 remote chains...] -- 3:18:11
      2762000 -- (-1158.526) [...23 remote chains...] -- 3:18:06
      2763000 -- [-1151.652] [...23 remote chains...] -- 3:18:19
      2764000 -- (-1154.980) [...23 remote chains...] -- 3:18:14
      2765000 -- (-1151.430) [...23 remote chains...] -- 3:18:09

      Average standard deviation of split frequencies: 0.029275

      2766000 -- (-1156.315) [...23 remote chains...] -- 3:18:05
      2767000 -- (-1148.457) [...23 remote chains...] -- 3:18:17
      2768000 -- [-1145.676] [...23 remote chains...] -- 3:18:13
      2769000 -- [-1153.099] [...23 remote chains...] -- 3:18:08
      2770000 -- [-1148.621] [...23 remote chains...] -- 3:18:04

      Average standard deviation of split frequencies: 0.029100

      2771000 -- (-1149.654) [...23 remote chains...] -- 3:18:16
      2772000 -- [-1146.687] [...23 remote chains...] -- 3:18:12
      2773000 -- [-1146.955] [...23 remote chains...] -- 3:18:07
      2774000 -- [-1147.888] [...23 remote chains...] -- 3:18:03
      2775000 -- [-1156.915] [...23 remote chains...] -- 3:17:58

      Average standard deviation of split frequencies: 0.029008

      2776000 -- [-1155.101] [...23 remote chains...] -- 3:18:11
      2777000 -- [-1153.373] [...23 remote chains...] -- 3:18:06
      2778000 -- (-1150.516) [...23 remote chains...] -- 3:18:01
      2779000 -- (-1151.511) [...23 remote chains...] -- 3:17:57
      2780000 -- (-1144.156) [...23 remote chains...] -- 3:18:09

      Average standard deviation of split frequencies: 0.028840

      2781000 -- (-1152.121) [...23 remote chains...] -- 3:18:05
      2782000 -- [-1143.603] [...23 remote chains...] -- 3:18:00
      2783000 -- [-1157.109] [...23 remote chains...] -- 3:17:56
      2784000 -- [-1162.861] [...23 remote chains...] -- 3:18:08
      2785000 -- [-1160.340] [...23 remote chains...] -- 3:18:04

      Average standard deviation of split frequencies: 0.028815

      2786000 -- (-1154.944) [...23 remote chains...] -- 3:17:59
      2787000 -- (-1155.348) [...23 remote chains...] -- 3:17:55
      2788000 -- [-1153.326] [...23 remote chains...] -- 3:17:50
      2789000 -- (-1149.073) [...23 remote chains...] -- 3:18:03
      2790000 -- (-1151.396) [...23 remote chains...] -- 3:17:58

      Average standard deviation of split frequencies: 0.028791

      2791000 -- (-1158.482) [...23 remote chains...] -- 3:17:54
      2792000 -- [-1150.862] [...23 remote chains...] -- 3:17:49
      2793000 -- (-1151.600) [...23 remote chains...] -- 3:18:02
      2794000 -- [-1149.316] [...23 remote chains...] -- 3:17:57
      2795000 -- [-1151.122] [...23 remote chains...] -- 3:17:53

      Average standard deviation of split frequencies: 0.028671

      2796000 -- (-1140.202) [...23 remote chains...] -- 3:17:48
      2797000 -- [-1155.725] [...23 remote chains...] -- 3:18:00
      2798000 -- (-1153.952) [...23 remote chains...] -- 3:17:56
      2799000 -- (-1149.102) [...23 remote chains...] -- 3:17:51
      2800000 -- (-1154.389) [...23 remote chains...] -- 3:17:47

      Average standard deviation of split frequencies: 0.028557

      2801000 -- [-1150.336] [...23 remote chains...] -- 3:17:42
      2802000 -- (-1153.028) [...23 remote chains...] -- 3:17:55
      2803000 -- (-1157.327) [...23 remote chains...] -- 3:17:50
      2804000 -- [-1153.434] [...23 remote chains...] -- 3:17:46
      2805000 -- [-1157.242] [...23 remote chains...] -- 3:17:41

      Average standard deviation of split frequencies: 0.028380

      2806000 -- [-1154.202] [...23 remote chains...] -- 3:17:54
      2807000 -- [-1157.520] [...23 remote chains...] -- 3:17:49
      2808000 -- (-1152.193) [...23 remote chains...] -- 3:17:45
      2809000 -- [-1149.815] [...23 remote chains...] -- 3:17:40
      2810000 -- (-1165.777) [...23 remote chains...] -- 3:17:36

      Average standard deviation of split frequencies: 0.028363

      2811000 -- (-1159.708) [...23 remote chains...] -- 3:17:48
      2812000 -- (-1154.179) [...23 remote chains...] -- 3:17:44
      2813000 -- (-1156.766) [...23 remote chains...] -- 3:17:39
      2814000 -- (-1158.787) [...23 remote chains...] -- 3:17:51
      2815000 -- (-1158.693) [...23 remote chains...] -- 3:17:47

      Average standard deviation of split frequencies: 0.028321

      2816000 -- (-1144.080) [...23 remote chains...] -- 3:17:43
      2817000 -- (-1145.257) [...23 remote chains...] -- 3:17:38
      2818000 -- [-1151.487] [...23 remote chains...] -- 3:17:50
      2819000 -- (-1151.192) [...23 remote chains...] -- 3:17:46
      2820000 -- [-1159.088] [...23 remote chains...] -- 3:17:41

      Average standard deviation of split frequencies: 0.028232

      2821000 -- (-1166.228) [...23 remote chains...] -- 3:17:37
      2822000 -- (-1156.944) [...23 remote chains...] -- 3:17:49
      2823000 -- (-1152.084) [...23 remote chains...] -- 3:17:45
      2824000 -- [-1150.804] [...23 remote chains...] -- 3:17:40
      2825000 -- (-1155.849) [...23 remote chains...] -- 3:17:36

      Average standard deviation of split frequencies: 0.028187

      2826000 -- [-1159.303] [...23 remote chains...] -- 3:17:48
      2827000 -- (-1155.655) [...23 remote chains...] -- 3:17:44
      2828000 -- (-1155.386) [...23 remote chains...] -- 3:17:39
      2829000 -- (-1165.582) [...23 remote chains...] -- 3:17:35
      2830000 -- (-1164.328) [...23 remote chains...] -- 3:17:47

      Average standard deviation of split frequencies: 0.028278

      2831000 -- (-1164.329) [...23 remote chains...] -- 3:17:43
      2832000 -- (-1155.560) [...23 remote chains...] -- 3:17:38
      2833000 -- [-1158.502] [...23 remote chains...] -- 3:17:34
      2834000 -- [-1173.673] [...23 remote chains...] -- 3:17:46
      2835000 -- (-1153.354) [...23 remote chains...] -- 3:17:41

      Average standard deviation of split frequencies: 0.028115

      2836000 -- (-1157.339) [...23 remote chains...] -- 3:17:37
      2837000 -- (-1154.387) [...23 remote chains...] -- 3:17:49
      2838000 -- (-1147.885) [...23 remote chains...] -- 3:17:45
      2839000 -- [-1151.243] [...23 remote chains...] -- 3:17:40
      2840000 -- (-1152.967) [...23 remote chains...] -- 3:17:36

      Average standard deviation of split frequencies: 0.028014

      2841000 -- [-1154.508] [...23 remote chains...] -- 3:17:48
      2842000 -- (-1144.391) [...23 remote chains...] -- 3:17:44
      2843000 -- [-1159.570] [...23 remote chains...] -- 3:17:56
      2844000 -- (-1155.874) [...23 remote chains...] -- 3:17:51
      2845000 -- (-1157.770) [...23 remote chains...] -- 3:17:47

      Average standard deviation of split frequencies: 0.027779

      2846000 -- [-1155.542] [...23 remote chains...] -- 3:17:59
      2847000 -- (-1154.207) [...23 remote chains...] -- 3:17:55
      2848000 -- (-1165.053) [...23 remote chains...] -- 3:17:50
      2849000 -- [-1150.989] [...23 remote chains...] -- 3:17:46
      2850000 -- [-1161.207] [...23 remote chains...] -- 3:17:41

      Average standard deviation of split frequencies: 0.027784

      2851000 -- [-1156.193] [...23 remote chains...] -- 3:17:54
      2852000 -- [-1158.677] [...23 remote chains...] -- 3:17:49
      2853000 -- (-1158.716) [...23 remote chains...] -- 3:17:45
      2854000 -- [-1157.486] [...23 remote chains...] -- 3:17:57
      2855000 -- (-1154.278) [...23 remote chains...] -- 3:17:52

      Average standard deviation of split frequencies: 0.027724

      2856000 -- [-1165.248] [...23 remote chains...] -- 3:17:48
      2857000 -- (-1164.224) [...23 remote chains...] -- 3:18:00
      2858000 -- [-1164.674] [...23 remote chains...] -- 3:17:56
      2859000 -- (-1166.398) [...23 remote chains...] -- 3:17:51
      2860000 -- (-1165.585) [...23 remote chains...] -- 3:17:47

      Average standard deviation of split frequencies: 0.027743

      2861000 -- [-1158.224] [...23 remote chains...] -- 3:17:59
      2862000 -- [-1161.767] [...23 remote chains...] -- 3:17:55
      2863000 -- (-1161.918) [...23 remote chains...] -- 3:17:50
      2864000 -- (-1158.850) [...23 remote chains...] -- 3:18:02
      2865000 -- [-1164.833] [...23 remote chains...] -- 3:17:58

      Average standard deviation of split frequencies: 0.027880

      2866000 -- [-1159.440] [...23 remote chains...] -- 3:17:53
      2867000 -- [-1156.261] [...23 remote chains...] -- 3:18:05
      2868000 -- (-1157.570) [...23 remote chains...] -- 3:18:01
      2869000 -- (-1168.084) [...23 remote chains...] -- 3:17:57
      2870000 -- (-1162.493) [...23 remote chains...] -- 3:18:09

      Average standard deviation of split frequencies: 0.027921

      2871000 -- (-1179.707) [...23 remote chains...] -- 3:18:04
      2872000 -- (-1164.972) [...23 remote chains...] -- 3:18:00
      2873000 -- (-1153.326) [...23 remote chains...] -- 3:17:56
      2874000 -- (-1161.573) [...23 remote chains...] -- 3:18:08
      2875000 -- (-1164.427) [...23 remote chains...] -- 3:18:03

      Average standard deviation of split frequencies: 0.027882

      2876000 -- (-1166.544) [...23 remote chains...] -- 3:17:59
      2877000 -- [-1171.636] [...23 remote chains...] -- 3:17:54
      2878000 -- (-1161.659) [...23 remote chains...] -- 3:18:06
      2879000 -- [-1165.453] [...23 remote chains...] -- 3:18:02
      2880000 -- (-1170.423) [...23 remote chains...] -- 3:17:58

      Average standard deviation of split frequencies: 0.027967

      2881000 -- (-1174.406) [...23 remote chains...] -- 3:17:53
      2882000 -- (-1166.695) [...23 remote chains...] -- 3:18:05
      2883000 -- (-1170.663) [...23 remote chains...] -- 3:18:01
      2884000 -- (-1174.788) [...23 remote chains...] -- 3:17:57
      2885000 -- (-1168.203) [...23 remote chains...] -- 3:17:52

      Average standard deviation of split frequencies: 0.027949

      2886000 -- [-1167.112] [...23 remote chains...] -- 3:18:04
      2887000 -- (-1165.955) [...23 remote chains...] -- 3:18:00
      2888000 -- (-1163.347) [...23 remote chains...] -- 3:17:55
      2889000 -- [-1166.489] [...23 remote chains...] -- 3:17:51
      2890000 -- [-1160.030] [...23 remote chains...] -- 3:17:47

      Average standard deviation of split frequencies: 0.028059

      2891000 -- (-1152.693) [...23 remote chains...] -- 3:17:59
      2892000 -- (-1162.270) [...23 remote chains...] -- 3:17:54
      2893000 -- [-1155.862] [...23 remote chains...] -- 3:17:50
      2894000 -- [-1166.362] [...23 remote chains...] -- 3:18:02
      2895000 -- [-1166.393] [...23 remote chains...] -- 3:17:57

      Average standard deviation of split frequencies: 0.028058

      2896000 -- [-1171.901] [...23 remote chains...] -- 3:17:53
      2897000 -- (-1167.355) [...23 remote chains...] -- 3:18:05
      2898000 -- (-1163.055) [...23 remote chains...] -- 3:18:01
      2899000 -- [-1156.141] [...23 remote chains...] -- 3:17:56
      2900000 -- [-1166.114] [...23 remote chains...] -- 3:17:52

      Average standard deviation of split frequencies: 0.028067

      2901000 -- (-1164.620) [...23 remote chains...] -- 3:17:48
      2902000 -- (-1168.596) [...23 remote chains...] -- 3:17:59
      2903000 -- (-1166.354) [...23 remote chains...] -- 3:17:55
      2904000 -- (-1178.195) [...23 remote chains...] -- 3:17:51
      2905000 -- (-1164.884) [...23 remote chains...] -- 3:18:03

      Average standard deviation of split frequencies: 0.028182

      2906000 -- [-1167.717] [...23 remote chains...] -- 3:17:58
      2907000 -- [-1180.962] [...23 remote chains...] -- 3:17:54
      2908000 -- [-1175.784] [...23 remote chains...] -- 3:17:50
      2909000 -- [-1175.217] [...23 remote chains...] -- 3:17:45
      2910000 -- (-1168.251) [...23 remote chains...] -- 3:17:57

      Average standard deviation of split frequencies: 0.028073

      2911000 -- [-1176.224] [...23 remote chains...] -- 3:17:53
      2912000 -- (-1166.649) [...23 remote chains...] -- 3:17:49
      2913000 -- (-1167.874) [...23 remote chains...] -- 3:18:00
      2914000 -- (-1160.844) [...23 remote chains...] -- 3:17:56
      2915000 -- (-1158.401) [...23 remote chains...] -- 3:17:52

      Average standard deviation of split frequencies: 0.028144

      2916000 -- (-1165.076) [...23 remote chains...] -- 3:17:47
      2917000 -- [-1171.141] [...23 remote chains...] -- 3:17:59
      2918000 -- (-1174.243) [...23 remote chains...] -- 3:17:55
      2919000 -- (-1176.587) [...23 remote chains...] -- 3:17:51
      2920000 -- (-1177.003) [...23 remote chains...] -- 3:17:46

      Average standard deviation of split frequencies: 0.028230

      2921000 -- (-1165.973) [...23 remote chains...] -- 3:17:58
      2922000 -- (-1155.156) [...23 remote chains...] -- 3:17:54
      2923000 -- [-1162.944] [...23 remote chains...] -- 3:17:49
      2924000 -- (-1175.503) [...23 remote chains...] -- 3:17:45
      2925000 -- (-1165.650) [...23 remote chains...] -- 3:17:57

      Average standard deviation of split frequencies: 0.028293

      2926000 -- [-1158.649] [...23 remote chains...] -- 3:17:53
      2927000 -- (-1158.102) [...23 remote chains...] -- 3:17:48
      2928000 -- (-1167.733) [...23 remote chains...] -- 3:17:44
      2929000 -- (-1161.668) [...23 remote chains...] -- 3:17:40
      2930000 -- (-1161.870) [...23 remote chains...] -- 3:17:51

      Average standard deviation of split frequencies: 0.028382

      2931000 -- (-1164.669) [...23 remote chains...] -- 3:17:47
      2932000 -- (-1161.418) [...23 remote chains...] -- 3:17:43
      2933000 -- [-1150.711] [...23 remote chains...] -- 3:17:39
      2934000 -- (-1165.143) [...23 remote chains...] -- 3:17:50
      2935000 -- (-1149.236) [...23 remote chains...] -- 3:17:46

      Average standard deviation of split frequencies: 0.028444

      2936000 -- (-1160.676) [...23 remote chains...] -- 3:17:42
      2937000 -- (-1161.718) [...23 remote chains...] -- 3:17:53
      2938000 -- (-1153.326) [...23 remote chains...] -- 3:17:49
      2939000 -- (-1162.252) [...23 remote chains...] -- 3:17:45
      2940000 -- (-1166.254) [...23 remote chains...] -- 3:17:41

      Average standard deviation of split frequencies: 0.028409

      2941000 -- (-1171.986) [...23 remote chains...] -- 3:17:52
      2942000 -- (-1170.520) [...23 remote chains...] -- 3:17:48
      2943000 -- (-1163.342) [...23 remote chains...] -- 3:17:44
      2944000 -- (-1156.187) [...23 remote chains...] -- 3:17:39
      2945000 -- [-1158.374] [...23 remote chains...] -- 3:17:35

      Average standard deviation of split frequencies: 0.028334

      2946000 -- (-1156.041) [...23 remote chains...] -- 3:17:47
      2947000 -- (-1163.022) [...23 remote chains...] -- 3:17:43
      2948000 -- [-1164.726] [...23 remote chains...] -- 3:17:38
      2949000 -- (-1165.305) [...23 remote chains...] -- 3:17:50
      2950000 -- (-1168.728) [...23 remote chains...] -- 3:17:46

      Average standard deviation of split frequencies: 0.028368

      2951000 -- (-1161.571) [...23 remote chains...] -- 3:17:41
      2952000 -- (-1162.515) [...23 remote chains...] -- 3:17:37
      2953000 -- (-1162.012) [...23 remote chains...] -- 3:17:33
      2954000 -- (-1176.716) [...23 remote chains...] -- 3:17:45
      2955000 -- [-1166.591] [...23 remote chains...] -- 3:17:40

      Average standard deviation of split frequencies: 0.028259

      2956000 -- (-1166.102) [...23 remote chains...] -- 3:17:36
      2957000 -- (-1169.704) [...23 remote chains...] -- 3:17:32
      2958000 -- (-1170.927) [...23 remote chains...] -- 3:17:43
      2959000 -- (-1166.223) [...23 remote chains...] -- 3:17:39
      2960000 -- (-1161.795) [...23 remote chains...] -- 3:17:35

      Average standard deviation of split frequencies: 0.028157

      2961000 -- (-1175.187) [...23 remote chains...] -- 3:17:46
      2962000 -- [-1188.042] [...23 remote chains...] -- 3:17:42
      2963000 -- (-1183.973) [...23 remote chains...] -- 3:17:54
      2964000 -- (-1180.453) [...23 remote chains...] -- 3:17:50
      2965000 -- (-1184.013) [...23 remote chains...] -- 3:17:45

      Average standard deviation of split frequencies: 0.028047

      2966000 -- (-1185.541) [...23 remote chains...] -- 3:17:41
      2967000 -- (-1169.957) [...23 remote chains...] -- 3:17:53
      2968000 -- (-1166.463) [...23 remote chains...] -- 3:17:48
      2969000 -- (-1176.027) [...23 remote chains...] -- 3:17:44
      2970000 -- [-1162.199] [...23 remote chains...] -- 3:17:40

      Average standard deviation of split frequencies: 0.028069

      2971000 -- (-1161.509) [...23 remote chains...] -- 3:17:52
      2972000 -- (-1162.109) [...23 remote chains...] -- 3:17:47
      2973000 -- (-1162.828) [...23 remote chains...] -- 3:17:43
      2974000 -- (-1166.828) [...23 remote chains...] -- 3:17:39
      2975000 -- (-1160.749) [...23 remote chains...] -- 3:17:35

      Average standard deviation of split frequencies: 0.028052

      2976000 -- (-1164.224) [...23 remote chains...] -- 3:17:46
      2977000 -- (-1171.720) [...23 remote chains...] -- 3:17:42
      2978000 -- (-1160.080) [...23 remote chains...] -- 3:17:38
      2979000 -- (-1170.215) [...23 remote chains...] -- 3:17:49
      2980000 -- [-1173.896] [...23 remote chains...] -- 3:17:45

      Average standard deviation of split frequencies: 0.028062

      2981000 -- (-1167.080) [...23 remote chains...] -- 3:17:41
      2982000 -- (-1159.788) [...23 remote chains...] -- 3:17:36
      2983000 -- (-1169.004) [...23 remote chains...] -- 3:17:48
      2984000 -- (-1173.402) [...23 remote chains...] -- 3:17:44
      2985000 -- (-1173.542) [...23 remote chains...] -- 3:17:40

      Average standard deviation of split frequencies: 0.027973

      2986000 -- (-1176.905) [...23 remote chains...] -- 3:17:35
      2987000 -- (-1180.096) [...23 remote chains...] -- 3:17:47
      2988000 -- (-1168.250) [...23 remote chains...] -- 3:17:43
      2989000 -- (-1161.510) [...23 remote chains...] -- 3:17:38
      2990000 -- (-1170.610) [...23 remote chains...] -- 3:17:34

      Average standard deviation of split frequencies: 0.027925

      2991000 -- (-1175.944) [...23 remote chains...] -- 3:17:46
      2992000 -- (-1168.574) [...23 remote chains...] -- 3:17:41
      2993000 -- (-1176.329) [...23 remote chains...] -- 3:17:37
      2994000 -- (-1175.714) [...23 remote chains...] -- 3:17:33
      2995000 -- (-1168.570) [...23 remote chains...] -- 3:17:45

      Average standard deviation of split frequencies: 0.027927

      2996000 -- (-1168.606) [...23 remote chains...] -- 3:17:40
      2997000 -- (-1182.650) [...23 remote chains...] -- 3:17:36
      2998000 -- (-1171.738) [...23 remote chains...] -- 3:17:32
      2999000 -- (-1170.964) [...23 remote chains...] -- 3:17:43
      3000000 -- [-1168.015] [...23 remote chains...] -- 3:17:39

      Average standard deviation of split frequencies: 0.028232

      3001000 -- (-1167.938) [...23 remote chains...] -- 3:17:35
      3002000 -- [-1164.532] [...23 remote chains...] -- 3:17:31
      3003000 -- (-1168.434) [...23 remote chains...] -- 3:17:27
      3004000 -- (-1172.038) [...23 remote chains...] -- 3:17:38
      3005000 -- (-1173.004) [...23 remote chains...] -- 3:17:34

      Average standard deviation of split frequencies: 0.028294

      3006000 -- (-1162.174) [...23 remote chains...] -- 3:17:30
      3007000 -- [-1165.474] [...23 remote chains...] -- 3:17:41
      3008000 -- (-1164.856) [...23 remote chains...] -- 3:17:37
      3009000 -- (-1164.100) [...23 remote chains...] -- 3:17:33
      3010000 -- (-1153.643) [...23 remote chains...] -- 3:17:28

      Average standard deviation of split frequencies: 0.028342

      3011000 -- (-1158.753) [...23 remote chains...] -- 3:17:40
      3012000 -- (-1156.628) [...23 remote chains...] -- 3:17:36
      3013000 -- (-1161.733) [...23 remote chains...] -- 3:17:32
      3014000 -- (-1159.809) [...23 remote chains...] -- 3:17:27
      3015000 -- (-1158.403) [...23 remote chains...] -- 3:17:39

      Average standard deviation of split frequencies: 0.028241

      3016000 -- [-1166.271] [...23 remote chains...] -- 3:17:35
      3017000 -- (-1177.047) [...23 remote chains...] -- 3:17:30
      3018000 -- (-1176.679) [...23 remote chains...] -- 3:17:42
      3019000 -- (-1171.742) [...23 remote chains...] -- 3:17:38
      3020000 -- (-1173.141) [...23 remote chains...] -- 3:17:33

      Average standard deviation of split frequencies: 0.028299

      3021000 -- (-1167.699) [...23 remote chains...] -- 3:17:29
      3022000 -- (-1168.292) [...23 remote chains...] -- 3:17:41
      3023000 -- (-1179.581) [...23 remote chains...] -- 3:17:36
      3024000 -- (-1184.909) [...23 remote chains...] -- 3:17:32
      3025000 -- (-1186.769) [...23 remote chains...] -- 3:17:28

      Average standard deviation of split frequencies: 0.028250

      3026000 -- (-1184.380) [...23 remote chains...] -- 3:17:24
      3027000 -- (-1182.436) [...23 remote chains...] -- 3:17:35
      3028000 -- (-1190.511) [...23 remote chains...] -- 3:17:31
      3029000 -- (-1176.905) [...23 remote chains...] -- 3:17:27
      3030000 -- (-1180.851) [...23 remote chains...] -- 3:17:23

      Average standard deviation of split frequencies: 0.028260

      3031000 -- (-1171.548) [...23 remote chains...] -- 3:17:34
      3032000 -- (-1183.828) [...23 remote chains...] -- 3:17:30
      3033000 -- (-1186.650) [...23 remote chains...] -- 3:17:26
      3034000 -- (-1183.357) [...23 remote chains...] -- 3:17:22
      3035000 -- (-1160.998) [...23 remote chains...] -- 3:17:33

      Average standard deviation of split frequencies: 0.028170

      3036000 -- (-1178.399) [...23 remote chains...] -- 3:17:29
      3037000 -- (-1167.643) [...23 remote chains...] -- 3:17:25
      3038000 -- (-1162.022) [...23 remote chains...] -- 3:17:36
      3039000 -- (-1174.256) [...23 remote chains...] -- 3:17:32
      3040000 -- (-1170.023) [...23 remote chains...] -- 3:17:28

      Average standard deviation of split frequencies: 0.028342

      3041000 -- (-1171.462) [...23 remote chains...] -- 3:17:39
      3042000 -- (-1165.352) [...23 remote chains...] -- 3:17:35
      3043000 -- (-1161.468) [...23 remote chains...] -- 3:17:31
      3044000 -- (-1161.530) [...23 remote chains...] -- 3:17:26
      3045000 -- (-1163.218) [...23 remote chains...] -- 3:17:22

      Average standard deviation of split frequencies: 0.028493

      3046000 -- (-1147.663) [...23 remote chains...] -- 3:17:34
      3047000 -- (-1159.687) [...23 remote chains...] -- 3:17:29
      3048000 -- (-1151.382) [...23 remote chains...] -- 3:17:25
      3049000 -- (-1157.118) [...23 remote chains...] -- 3:17:37
      3050000 -- (-1152.568) [...23 remote chains...] -- 3:17:32

      Average standard deviation of split frequencies: 0.028450

      3051000 -- (-1154.817) [...23 remote chains...] -- 3:17:28
      3052000 -- (-1152.309) [...23 remote chains...] -- 3:17:24
      3053000 -- (-1152.589) [...23 remote chains...] -- 3:17:20
      3054000 -- (-1148.956) [...23 remote chains...] -- 3:17:31
      3055000 -- (-1150.733) [...23 remote chains...] -- 3:17:27

      Average standard deviation of split frequencies: 0.028378

      3056000 -- (-1167.126) [...23 remote chains...] -- 3:17:23
      3057000 -- (-1162.155) [...23 remote chains...] -- 3:17:19
      3058000 -- (-1161.892) [...23 remote chains...] -- 3:17:30
      3059000 -- (-1157.918) [...23 remote chains...] -- 3:17:26
      3060000 -- (-1160.959) [...23 remote chains...] -- 3:17:22

      Average standard deviation of split frequencies: 0.028319

      3061000 -- (-1165.319) [...23 remote chains...] -- 3:17:33
      3062000 -- (-1174.988) [...23 remote chains...] -- 3:17:29
      3063000 -- (-1159.252) [...23 remote chains...] -- 3:17:25
      3064000 -- (-1158.961) [...23 remote chains...] -- 3:17:21
      3065000 -- (-1155.177) [...23 remote chains...] -- 3:17:17

      Average standard deviation of split frequencies: 0.028237

      3066000 -- (-1164.622) [...23 remote chains...] -- 3:17:28
      3067000 -- (-1167.669) [...23 remote chains...] -- 3:17:24
      3068000 -- (-1172.750) [...23 remote chains...] -- 3:17:20
      3069000 -- (-1154.550) [...23 remote chains...] -- 3:17:15
      3070000 -- (-1160.565) [...23 remote chains...] -- 3:17:27

      Average standard deviation of split frequencies: 0.028250

      3071000 -- (-1158.444) [...23 remote chains...] -- 3:17:23
      3072000 -- (-1159.887) [...23 remote chains...] -- 3:17:34
      3073000 -- (-1165.619) [...23 remote chains...] -- 3:17:30
      3074000 -- [-1165.886] [...23 remote chains...] -- 3:17:25
      3075000 -- (-1163.690) [...23 remote chains...] -- 3:17:21

      Average standard deviation of split frequencies: 0.028156

      3076000 -- (-1161.523) [...23 remote chains...] -- 3:17:33
      3077000 -- (-1162.413) [...23 remote chains...] -- 3:17:28
      3078000 -- (-1169.219) [...23 remote chains...] -- 3:17:24
      3079000 -- (-1167.101) [...23 remote chains...] -- 3:17:35
      3080000 -- (-1170.190) [...23 remote chains...] -- 3:17:31

      Average standard deviation of split frequencies: 0.028043

      3081000 -- (-1176.545) [...23 remote chains...] -- 3:17:27
      3082000 -- (-1167.265) [...23 remote chains...] -- 3:17:23
      3083000 -- (-1172.322) [...23 remote chains...] -- 3:17:34
      3084000 -- (-1164.386) [...23 remote chains...] -- 3:17:30
      3085000 -- (-1170.128) [...23 remote chains...] -- 3:17:26

      Average standard deviation of split frequencies: 0.028008

      3086000 -- (-1170.116) [...23 remote chains...] -- 3:17:37
      3087000 -- (-1158.452) [...23 remote chains...] -- 3:17:33
      3088000 -- (-1167.941) [...23 remote chains...] -- 3:17:29
      3089000 -- [-1166.006] [...23 remote chains...] -- 3:17:25
      3090000 -- (-1152.460) [...23 remote chains...] -- 3:17:21

      Average standard deviation of split frequencies: 0.027932

      3091000 -- (-1150.986) [...23 remote chains...] -- 3:17:32
      3092000 -- [-1158.464] [...23 remote chains...] -- 3:17:28
      3093000 -- (-1170.142) [...23 remote chains...] -- 3:17:24
      3094000 -- (-1163.559) [...23 remote chains...] -- 3:17:20
      3095000 -- (-1172.709) [...23 remote chains...] -- 3:17:31

      Average standard deviation of split frequencies: 0.027987

      3096000 -- (-1176.810) [...23 remote chains...] -- 3:17:27
      3097000 -- (-1164.951) [...23 remote chains...] -- 3:17:23
      3098000 -- (-1164.700) [...23 remote chains...] -- 3:17:34
      3099000 -- [-1173.249] [...23 remote chains...] -- 3:17:30
      3100000 -- [-1161.828] [...23 remote chains...] -- 3:17:26

      Average standard deviation of split frequencies: 0.027899

      3101000 -- (-1177.482) [...23 remote chains...] -- 3:17:37
      3102000 -- (-1158.997) [...23 remote chains...] -- 3:17:33
      3103000 -- (-1157.100) [...23 remote chains...] -- 3:17:28
      3104000 -- (-1153.816) [...23 remote chains...] -- 3:17:24
      3105000 -- (-1158.294) [...23 remote chains...] -- 3:17:20

      Average standard deviation of split frequencies: 0.027826

      3106000 -- (-1159.717) [...23 remote chains...] -- 3:17:31
      3107000 -- (-1155.013) [...23 remote chains...] -- 3:17:27
      3108000 -- [-1153.766] [...23 remote chains...] -- 3:17:23
      3109000 -- (-1173.403) [...23 remote chains...] -- 3:17:19
      3110000 -- (-1157.764) [...23 remote chains...] -- 3:17:30

      Average standard deviation of split frequencies: 0.027789

      3111000 -- (-1157.933) [...23 remote chains...] -- 3:17:26
      3112000 -- (-1167.214) [...23 remote chains...] -- 3:17:22
      3113000 -- (-1162.488) [...23 remote chains...] -- 3:17:33
      3114000 -- (-1152.859) [...23 remote chains...] -- 3:17:29
      3115000 -- (-1168.853) [...23 remote chains...] -- 3:17:25

      Average standard deviation of split frequencies: 0.027675

      3116000 -- [-1158.722] [...23 remote chains...] -- 3:17:21
      3117000 -- (-1166.747) [...23 remote chains...] -- 3:17:17
      3118000 -- [-1155.388] [...23 remote chains...] -- 3:17:28
      3119000 -- (-1169.978) [...23 remote chains...] -- 3:17:24
      3120000 -- (-1161.518) [...23 remote chains...] -- 3:17:20

      Average standard deviation of split frequencies: 0.027461

      3121000 -- (-1162.158) [...23 remote chains...] -- 3:17:31
      3122000 -- (-1172.915) [...23 remote chains...] -- 3:17:27
      3123000 -- (-1165.253) [...23 remote chains...] -- 3:17:23
      3124000 -- (-1151.807) [...23 remote chains...] -- 3:17:19
      3125000 -- (-1163.660) [...23 remote chains...] -- 3:17:15

      Average standard deviation of split frequencies: 0.027338

      3126000 -- (-1163.058) [...23 remote chains...] -- 3:17:25
      3127000 -- (-1156.304) [...23 remote chains...] -- 3:17:21
      3128000 -- (-1164.079) [...23 remote chains...] -- 3:17:17
      3129000 -- (-1166.430) [...23 remote chains...] -- 3:17:28
      3130000 -- (-1165.415) [...23 remote chains...] -- 3:17:24

      Average standard deviation of split frequencies: 0.027186

      3131000 -- (-1161.546) [...23 remote chains...] -- 3:17:20
      3132000 -- (-1160.184) [...23 remote chains...] -- 3:17:16
      3133000 -- (-1156.524) [...23 remote chains...] -- 3:17:27
      3134000 -- (-1158.458) [...23 remote chains...] -- 3:17:23
      3135000 -- (-1157.400) [...23 remote chains...] -- 3:17:19

      Average standard deviation of split frequencies: 0.026988

      3136000 -- (-1156.942) [...23 remote chains...] -- 3:17:15
      3137000 -- (-1158.107) [...23 remote chains...] -- 3:17:26
      3138000 -- (-1152.686) [...23 remote chains...] -- 3:17:22
      3139000 -- [-1155.690] [...23 remote chains...] -- 3:17:18
      3140000 -- (-1157.498) [...23 remote chains...] -- 3:17:14

      Average standard deviation of split frequencies: 0.026854

      3141000 -- (-1156.691) [...23 remote chains...] -- 3:17:25
      3142000 -- (-1160.848) [...23 remote chains...] -- 3:17:21
      3143000 -- (-1153.873) [...23 remote chains...] -- 3:17:17
      3144000 -- (-1174.670) [...23 remote chains...] -- 3:17:28
      3145000 -- (-1163.283) [...23 remote chains...] -- 3:17:24

      Average standard deviation of split frequencies: 0.026757

      3146000 -- (-1164.934) [...23 remote chains...] -- 3:17:20
      3147000 -- (-1172.471) [...23 remote chains...] -- 3:17:30
      3148000 -- (-1184.058) [...23 remote chains...] -- 3:17:26
      3149000 -- (-1179.703) [...23 remote chains...] -- 3:17:22
      3150000 -- (-1160.514) [...23 remote chains...] -- 3:17:18

      Average standard deviation of split frequencies: 0.026613

      3151000 -- (-1165.217) [...23 remote chains...] -- 3:17:29
      3152000 -- (-1164.009) [...23 remote chains...] -- 3:17:25
      3153000 -- (-1157.027) [...23 remote chains...] -- 3:17:21
      3154000 -- (-1157.758) [...23 remote chains...] -- 3:17:32
      3155000 -- (-1157.485) [...23 remote chains...] -- 3:17:28

      Average standard deviation of split frequencies: 0.026486

      3156000 -- (-1165.311) [...23 remote chains...] -- 3:17:24
      3157000 -- (-1176.752) [...23 remote chains...] -- 3:17:20
      3158000 -- (-1173.135) [...23 remote chains...] -- 3:17:31
      3159000 -- (-1170.864) [...23 remote chains...] -- 3:17:27
      3160000 -- (-1159.402) [...23 remote chains...] -- 3:17:23

      Average standard deviation of split frequencies: 0.026321

      3161000 -- (-1162.856) [...23 remote chains...] -- 3:17:19
      3162000 -- (-1179.353) [...23 remote chains...] -- 3:17:15
      3163000 -- (-1172.920) [...23 remote chains...] -- 3:17:26
      3164000 -- [-1171.746] [...23 remote chains...] -- 3:17:22
      3165000 -- (-1168.292) [...23 remote chains...] -- 3:17:18

      Average standard deviation of split frequencies: 0.026153

      3166000 -- (-1170.003) [...23 remote chains...] -- 3:17:14
      3167000 -- (-1174.337) [...23 remote chains...] -- 3:17:25
      3168000 -- (-1155.216) [...23 remote chains...] -- 3:17:21
      3169000 -- (-1159.332) [...23 remote chains...] -- 3:17:17
      3170000 -- (-1146.277) [...23 remote chains...] -- 3:17:13

      Average standard deviation of split frequencies: 0.025972

      3171000 -- (-1143.414) [...23 remote chains...] -- 3:17:23
      3172000 -- (-1143.929) [...23 remote chains...] -- 3:17:19
      3173000 -- (-1154.099) [...23 remote chains...] -- 3:17:15
      3174000 -- (-1157.141) [...23 remote chains...] -- 3:17:11
      3175000 -- (-1150.898) [...23 remote chains...] -- 3:17:22

      Average standard deviation of split frequencies: 0.025883

      3176000 -- (-1161.344) [...23 remote chains...] -- 3:17:18
      3177000 -- (-1163.362) [...23 remote chains...] -- 3:17:14
      3178000 -- (-1147.651) [...23 remote chains...] -- 3:17:10
      3179000 -- (-1150.698) [...23 remote chains...] -- 3:17:21
      3180000 -- (-1151.925) [...23 remote chains...] -- 3:17:17

      Average standard deviation of split frequencies: 0.025826

      3181000 -- (-1157.946) [...23 remote chains...] -- 3:17:13
      3182000 -- (-1162.829) [...23 remote chains...] -- 3:17:09
      3183000 -- (-1166.562) [...23 remote chains...] -- 3:17:20
      3184000 -- (-1159.660) [...23 remote chains...] -- 3:17:16
      3185000 -- (-1156.704) [...23 remote chains...] -- 3:17:12

      Average standard deviation of split frequencies: 0.025733

      3186000 -- (-1169.601) [...23 remote chains...] -- 3:17:08
      3187000 -- (-1159.700) [...23 remote chains...] -- 3:17:19
      3188000 -- (-1159.963) [...23 remote chains...] -- 3:17:15
      3189000 -- (-1166.170) [...23 remote chains...] -- 3:17:11
      3190000 -- (-1172.121) [...23 remote chains...] -- 3:17:07

      Average standard deviation of split frequencies: 0.025736

      3191000 -- (-1170.620) [...23 remote chains...] -- 3:17:17
      3192000 -- (-1165.192) [...23 remote chains...] -- 3:17:13
      3193000 -- (-1172.244) [...23 remote chains...] -- 3:17:10
      3194000 -- (-1164.379) [...23 remote chains...] -- 3:17:06
      3195000 -- (-1170.106) [...23 remote chains...] -- 3:17:16

      Average standard deviation of split frequencies: 0.025678

      3196000 -- (-1169.919) [...23 remote chains...] -- 3:17:12
      3197000 -- (-1164.957) [...23 remote chains...] -- 3:17:08
      3198000 -- (-1157.092) [...23 remote chains...] -- 3:17:04
      3199000 -- (-1171.553) [...23 remote chains...] -- 3:17:15
      3200000 -- (-1170.580) [...23 remote chains...] -- 3:17:11

      Average standard deviation of split frequencies: 0.025671

      3201000 -- (-1175.588) [...23 remote chains...] -- 3:17:07
      3202000 -- [-1169.653] [...23 remote chains...] -- 3:17:03
      3203000 -- (-1173.647) [...23 remote chains...] -- 3:17:14
      3204000 -- (-1164.822) [...23 remote chains...] -- 3:17:10
      3205000 -- (-1163.636) [...23 remote chains...] -- 3:17:06

      Average standard deviation of split frequencies: 0.025610

      3206000 -- (-1167.407) [...23 remote chains...] -- 3:17:02
      3207000 -- [-1177.223] [...23 remote chains...] -- 3:17:13
      3208000 -- (-1158.836) [...23 remote chains...] -- 3:17:09
      3209000 -- [-1156.563] [...23 remote chains...] -- 3:17:05
      3210000 -- (-1162.889) [...23 remote chains...] -- 3:17:01

      Average standard deviation of split frequencies: 0.025526

      3211000 -- [-1161.668] [...23 remote chains...] -- 3:17:12
      3212000 -- (-1161.671) [...23 remote chains...] -- 3:17:08
      3213000 -- (-1156.296) [...23 remote chains...] -- 3:17:04
      3214000 -- (-1165.310) [...23 remote chains...] -- 3:17:00
      3215000 -- [-1176.843] [...23 remote chains...] -- 3:17:10

      Average standard deviation of split frequencies: 0.025449

      3216000 -- (-1176.744) [...23 remote chains...] -- 3:17:06
      3217000 -- (-1173.396) [...23 remote chains...] -- 3:17:02
      3218000 -- (-1166.631) [...23 remote chains...] -- 3:17:13
      3219000 -- (-1160.694) [...23 remote chains...] -- 3:17:09
      3220000 -- (-1176.472) [...23 remote chains...] -- 3:17:05

      Average standard deviation of split frequencies: 0.025362

      3221000 -- (-1163.962) [...23 remote chains...] -- 3:17:01
      3222000 -- (-1165.287) [...23 remote chains...] -- 3:17:12
      3223000 -- (-1173.730) [...23 remote chains...] -- 3:17:08
      3224000 -- (-1162.204) [...23 remote chains...] -- 3:17:04
      3225000 -- (-1167.967) [...23 remote chains...] -- 3:17:00

      Average standard deviation of split frequencies: 0.025318

      3226000 -- (-1180.620) [...23 remote chains...] -- 3:16:56
      3227000 -- (-1181.447) [...23 remote chains...] -- 3:17:07
      3228000 -- (-1175.261) [...23 remote chains...] -- 3:17:03
      3229000 -- (-1164.209) [...23 remote chains...] -- 3:16:59
      3230000 -- [-1164.171] [...23 remote chains...] -- 3:16:55

      Average standard deviation of split frequencies: 0.025284

      3231000 -- (-1158.633) [...23 remote chains...] -- 3:17:06
      3232000 -- (-1163.842) [...23 remote chains...] -- 3:17:02
      3233000 -- (-1163.455) [...23 remote chains...] -- 3:16:58
      3234000 -- [-1153.187] [...23 remote chains...] -- 3:16:54
      3235000 -- [-1172.291] [...23 remote chains...] -- 3:17:04

      Average standard deviation of split frequencies: 0.025233

      3236000 -- (-1175.374) [...23 remote chains...] -- 3:17:01
      3237000 -- [-1180.540] [...23 remote chains...] -- 3:16:57
      3238000 -- (-1175.334) [...23 remote chains...] -- 3:16:53
      3239000 -- (-1168.346) [...23 remote chains...] -- 3:16:49
      3240000 -- [-1174.917] [...23 remote chains...] -- 3:16:59

      Average standard deviation of split frequencies: 0.025112

      3241000 -- (-1173.388) [...23 remote chains...] -- 3:16:55
      3242000 -- (-1181.384) [...23 remote chains...] -- 3:16:52
      3243000 -- (-1166.943) [...23 remote chains...] -- 3:17:02
      3244000 -- (-1155.215) [...23 remote chains...] -- 3:16:58
      3245000 -- (-1156.953) [...23 remote chains...] -- 3:16:54

      Average standard deviation of split frequencies: 0.025054

      3246000 -- [-1156.805] [...23 remote chains...] -- 3:16:50
      3247000 -- (-1144.615) [...23 remote chains...] -- 3:16:47
      3248000 -- (-1161.067) [...23 remote chains...] -- 3:16:57
      3249000 -- (-1157.542) [...23 remote chains...] -- 3:16:53
      3250000 -- (-1157.105) [...23 remote chains...] -- 3:16:49

      Average standard deviation of split frequencies: 0.025027

      3251000 -- (-1157.158) [...23 remote chains...] -- 3:16:45
      3252000 -- (-1153.129) [...23 remote chains...] -- 3:16:56
      3253000 -- (-1163.117) [...23 remote chains...] -- 3:16:52
      3254000 -- (-1155.848) [...23 remote chains...] -- 3:16:48
      3255000 -- (-1163.613) [...23 remote chains...] -- 3:16:44

      Average standard deviation of split frequencies: 0.025003

      3256000 -- (-1154.512) [...23 remote chains...] -- 3:16:55
      3257000 -- (-1165.432) [...23 remote chains...] -- 3:16:51
      3258000 -- (-1161.666) [...23 remote chains...] -- 3:16:47
      3259000 -- (-1164.387) [...23 remote chains...] -- 3:16:43
      3260000 -- (-1170.721) [...23 remote chains...] -- 3:16:54

      Average standard deviation of split frequencies: 0.025020

      3261000 -- (-1171.546) [...23 remote chains...] -- 3:16:50
      3262000 -- (-1172.207) [...23 remote chains...] -- 3:16:46
      3263000 -- (-1158.367) [...23 remote chains...] -- 3:16:56
      3264000 -- (-1167.521) [...23 remote chains...] -- 3:16:52
      3265000 -- (-1162.005) [...23 remote chains...] -- 3:16:48

      Average standard deviation of split frequencies: 0.025047

      3266000 -- (-1161.669) [...23 remote chains...] -- 3:16:45
      3267000 -- (-1161.387) [...23 remote chains...] -- 3:16:41
      3268000 -- (-1166.872) [...23 remote chains...] -- 3:16:51
      3269000 -- [-1163.117] [...23 remote chains...] -- 3:16:47
      3270000 -- (-1174.211) [...23 remote chains...] -- 3:16:43

      Average standard deviation of split frequencies: 0.025068

      3271000 -- (-1168.059) [...23 remote chains...] -- 3:16:54
      3272000 -- (-1162.017) [...23 remote chains...] -- 3:16:50
      3273000 -- (-1166.477) [...23 remote chains...] -- 3:17:00
      3274000 -- (-1163.048) [...23 remote chains...] -- 3:16:57
      3275000 -- (-1163.407) [...23 remote chains...] -- 3:16:53

      Average standard deviation of split frequencies: 0.025085

      3276000 -- (-1170.385) [...23 remote chains...] -- 3:16:49
      3277000 -- (-1176.861) [...23 remote chains...] -- 3:16:59
      3278000 -- (-1175.125) [...23 remote chains...] -- 3:16:55
      3279000 -- (-1162.057) [...23 remote chains...] -- 3:16:52
      3280000 -- (-1163.419) [...23 remote chains...] -- 3:16:48

      Average standard deviation of split frequencies: 0.025064

      3281000 -- (-1164.093) [...23 remote chains...] -- 3:16:58
      3282000 -- (-1168.399) [...23 remote chains...] -- 3:16:54
      3283000 -- (-1167.241) [...23 remote chains...] -- 3:16:50
      3284000 -- (-1165.512) [...23 remote chains...] -- 3:16:47
      3285000 -- (-1163.652) [...23 remote chains...] -- 3:16:43

      Average standard deviation of split frequencies: 0.025015

      3286000 -- [-1162.673] [...23 remote chains...] -- 3:16:53
      3287000 -- (-1162.557) [...23 remote chains...] -- 3:16:49
      3288000 -- (-1161.973) [...23 remote chains...] -- 3:16:45
      3289000 -- (-1156.606) [...23 remote chains...] -- 3:16:42
      3290000 -- [-1162.229] [...23 remote chains...] -- 3:16:52

      Average standard deviation of split frequencies: 0.024924

      3291000 -- (-1159.888) [...23 remote chains...] -- 3:16:48
      3292000 -- (-1176.338) [...23 remote chains...] -- 3:16:44
      3293000 -- (-1161.722) [...23 remote chains...] -- 3:16:55
      3294000 -- (-1169.391) [...23 remote chains...] -- 3:16:51
      3295000 -- (-1171.933) [...23 remote chains...] -- 3:16:47

      Average standard deviation of split frequencies: 0.024901

      3296000 -- (-1183.132) [...23 remote chains...] -- 3:16:43
      3297000 -- (-1171.508) [...23 remote chains...] -- 3:16:53
      3298000 -- (-1168.821) [...23 remote chains...] -- 3:16:50
      3299000 -- (-1159.256) [...23 remote chains...] -- 3:16:46
      3300000 -- (-1148.313) [...23 remote chains...] -- 3:16:42

      Average standard deviation of split frequencies: 0.024861

      3301000 -- (-1152.578) [...23 remote chains...] -- 3:16:38
      3302000 -- (-1175.554) [...23 remote chains...] -- 3:16:48
      3303000 -- (-1169.843) [...23 remote chains...] -- 3:16:45
      3304000 -- (-1174.202) [...23 remote chains...] -- 3:16:41
      3305000 -- (-1160.601) [...23 remote chains...] -- 3:16:37

      Average standard deviation of split frequencies: 0.024790

      3306000 -- (-1167.209) [...23 remote chains...] -- 3:16:47
      3307000 -- [-1163.288] [...23 remote chains...] -- 3:16:43
      3308000 -- [-1162.739] [...23 remote chains...] -- 3:16:40
      3309000 -- (-1163.107) [...23 remote chains...] -- 3:16:36
      3310000 -- (-1164.936) [...23 remote chains...] -- 3:16:46

      Average standard deviation of split frequencies: 0.024799

      3311000 -- (-1166.762) [...23 remote chains...] -- 3:16:42
      3312000 -- [-1173.722] [...23 remote chains...] -- 3:16:38
      3313000 -- [-1170.676] [...23 remote chains...] -- 3:16:49
      3314000 -- [-1158.618] [...23 remote chains...] -- 3:16:45
      3315000 -- (-1157.506) [...23 remote chains...] -- 3:16:41

      Average standard deviation of split frequencies: 0.024802

      3316000 -- (-1161.050) [...23 remote chains...] -- 3:16:37
      3317000 -- (-1157.513) [...23 remote chains...] -- 3:16:47
      3318000 -- (-1165.216) [...23 remote chains...] -- 3:16:44
      3319000 -- (-1155.244) [...23 remote chains...] -- 3:16:40
      3320000 -- (-1156.693) [...23 remote chains...] -- 3:16:36

      Average standard deviation of split frequencies: 0.024821

      3321000 -- (-1161.867) [...23 remote chains...] -- 3:16:46
      3322000 -- (-1154.901) [...23 remote chains...] -- 3:16:42
      3323000 -- (-1165.251) [...23 remote chains...] -- 3:16:39
      3324000 -- (-1165.162) [...23 remote chains...] -- 3:16:35
      3325000 -- (-1153.357) [...23 remote chains...] -- 3:16:31

      Average standard deviation of split frequencies: 0.024786

      3326000 -- (-1153.841) [...23 remote chains...] -- 3:16:41
      3327000 -- (-1154.396) [...23 remote chains...] -- 3:16:38
      3328000 -- (-1157.286) [...23 remote chains...] -- 3:16:34
      3329000 -- (-1157.376) [...23 remote chains...] -- 3:16:30
      3330000 -- (-1161.394) [...23 remote chains...] -- 3:16:40

      Average standard deviation of split frequencies: 0.024781

      3331000 -- (-1155.858) [...23 remote chains...] -- 3:16:36
      3332000 -- (-1152.747) [...23 remote chains...] -- 3:16:33
      3333000 -- (-1163.708) [...23 remote chains...] -- 3:16:29
      3334000 -- (-1156.429) [...23 remote chains...] -- 3:16:39
      3335000 -- (-1157.402) [...23 remote chains...] -- 3:16:35

      Average standard deviation of split frequencies: 0.024796

      3336000 -- (-1158.549) [...23 remote chains...] -- 3:16:31
      3337000 -- (-1161.407) [...23 remote chains...] -- 3:16:28
      3338000 -- (-1163.073) [...23 remote chains...] -- 3:16:38
      3339000 -- (-1164.263) [...23 remote chains...] -- 3:16:34
      3340000 -- (-1169.545) [...23 remote chains...] -- 3:16:30

      Average standard deviation of split frequencies: 0.024879

      3341000 -- (-1173.888) [...23 remote chains...] -- 3:16:40
      3342000 -- (-1181.000) [...23 remote chains...] -- 3:16:37
      3343000 -- (-1188.843) [...23 remote chains...] -- 3:16:33
      3344000 -- (-1168.297) [...23 remote chains...] -- 3:16:29
      3345000 -- (-1171.371) [...23 remote chains...] -- 3:16:39

      Average standard deviation of split frequencies: 0.024891

      3346000 -- (-1171.277) [...23 remote chains...] -- 3:16:35
      3347000 -- (-1167.741) [...23 remote chains...] -- 3:16:32
      3348000 -- (-1162.459) [...23 remote chains...] -- 3:16:28
      3349000 -- (-1170.175) [...23 remote chains...] -- 3:16:38
      3350000 -- (-1180.165) [...23 remote chains...] -- 3:16:34

      Average standard deviation of split frequencies: 0.024950

      3351000 -- (-1179.623) [...23 remote chains...] -- 3:16:31
      3352000 -- (-1164.948) [...23 remote chains...] -- 3:16:27
      3353000 -- (-1169.742) [...23 remote chains...] -- 3:16:37
      3354000 -- (-1173.391) [...23 remote chains...] -- 3:16:33
      3355000 -- (-1157.639) [...23 remote chains...] -- 3:16:29

      Average standard deviation of split frequencies: 0.025006

      3356000 -- (-1159.590) [...23 remote chains...] -- 3:16:39
      3357000 -- (-1174.648) [...23 remote chains...] -- 3:16:36
      3358000 -- (-1170.797) [...23 remote chains...] -- 3:16:32
      3359000 -- (-1166.190) [...23 remote chains...] -- 3:16:42
      3360000 -- (-1176.289) [...23 remote chains...] -- 3:16:38

      Average standard deviation of split frequencies: 0.024996

      3361000 -- (-1164.809) [...23 remote chains...] -- 3:16:35
      3362000 -- [-1170.202] [...23 remote chains...] -- 3:16:31
      3363000 -- (-1170.481) [...23 remote chains...] -- 3:16:41
      3364000 -- (-1172.704) [...23 remote chains...] -- 3:16:37
      3365000 -- (-1173.851) [...23 remote chains...] -- 3:16:33

      Average standard deviation of split frequencies: 0.024926

      3366000 -- (-1177.465) [...23 remote chains...] -- 3:16:43
      3367000 -- [-1174.463] [...23 remote chains...] -- 3:16:40
      3368000 -- (-1172.903) [...23 remote chains...] -- 3:16:36
      3369000 -- (-1168.448) [...23 remote chains...] -- 3:16:32
      3370000 -- [-1158.999] [...23 remote chains...] -- 3:16:42

      Average standard deviation of split frequencies: 0.024941

      3371000 -- [-1164.707] [...23 remote chains...] -- 3:16:39
      3372000 -- (-1165.314) [...23 remote chains...] -- 3:16:35
      3373000 -- (-1159.471) [...23 remote chains...] -- 3:16:31
      3374000 -- [-1166.182] [...23 remote chains...] -- 3:16:27
      3375000 -- (-1167.144) [...23 remote chains...] -- 3:16:37

      Average standard deviation of split frequencies: 0.024960

      3376000 -- [-1174.238] [...23 remote chains...] -- 3:16:34
      3377000 -- [-1175.887] [...23 remote chains...] -- 3:16:44
      3378000 -- (-1170.855) [...23 remote chains...] -- 3:16:40
      3379000 -- (-1175.667) [...23 remote chains...] -- 3:16:36
      3380000 -- (-1170.470) [...23 remote chains...] -- 3:16:32

      Average standard deviation of split frequencies: 0.025056

      3381000 -- (-1169.402) [...23 remote chains...] -- 3:16:42
      3382000 -- (-1169.385) [...23 remote chains...] -- 3:16:39
      3383000 -- (-1183.574) [...23 remote chains...] -- 3:16:35
      3384000 -- (-1174.697) [...23 remote chains...] -- 3:16:31
      3385000 -- (-1175.416) [...23 remote chains...] -- 3:16:28

      Average standard deviation of split frequencies: 0.025019

      3386000 -- (-1170.129) [...23 remote chains...] -- 3:16:38
      3387000 -- (-1166.092) [...23 remote chains...] -- 3:16:34
      3388000 -- (-1163.260) [...23 remote chains...] -- 3:16:30
      3389000 -- (-1160.622) [...23 remote chains...] -- 3:16:26
      3390000 -- [-1166.131] [...23 remote chains...] -- 3:16:36

      Average standard deviation of split frequencies: 0.025068

      3391000 -- (-1161.549) [...23 remote chains...] -- 3:16:33
      3392000 -- (-1158.687) [...23 remote chains...] -- 3:16:29
      3393000 -- (-1154.492) [...23 remote chains...] -- 3:16:25
      3394000 -- (-1165.919) [...23 remote chains...] -- 3:16:35
      3395000 -- (-1166.607) [...23 remote chains...] -- 3:16:31

      Average standard deviation of split frequencies: 0.024997

      3396000 -- (-1163.258) [...23 remote chains...] -- 3:16:28
      3397000 -- (-1163.436) [...23 remote chains...] -- 3:16:24
      3398000 -- (-1173.102) [...23 remote chains...] -- 3:16:20
      3399000 -- (-1170.683) [...23 remote chains...] -- 3:16:30
      3400000 -- (-1168.554) [...23 remote chains...] -- 3:16:27

      Average standard deviation of split frequencies: 0.024969

      3401000 -- (-1164.681) [...23 remote chains...] -- 3:16:23
      3402000 -- (-1184.101) [...23 remote chains...] -- 3:16:33
      3403000 -- (-1175.788) [...23 remote chains...] -- 3:16:29
      3404000 -- (-1172.643) [...23 remote chains...] -- 3:16:25
      3405000 -- (-1176.210) [...23 remote chains...] -- 3:16:22

      Average standard deviation of split frequencies: 0.024990

      3406000 -- (-1173.577) [...23 remote chains...] -- 3:16:32
      3407000 -- (-1167.518) [...23 remote chains...] -- 3:16:28
      3408000 -- (-1171.463) [...23 remote chains...] -- 3:16:24
      3409000 -- (-1161.910) [...23 remote chains...] -- 3:16:21
      3410000 -- (-1158.255) [...23 remote chains...] -- 3:16:30

      Average standard deviation of split frequencies: 0.024983

      3411000 -- (-1170.082) [...23 remote chains...] -- 3:16:27
      3412000 -- (-1180.741) [...23 remote chains...] -- 3:16:23
      3413000 -- (-1171.352) [...23 remote chains...] -- 3:16:19
      3414000 -- (-1173.561) [...23 remote chains...] -- 3:16:29
      3415000 -- (-1169.789) [...23 remote chains...] -- 3:16:26

      Average standard deviation of split frequencies: 0.024911

      3416000 -- (-1170.551) [...23 remote chains...] -- 3:16:22
      3417000 -- (-1173.374) [...23 remote chains...] -- 3:16:18
      3418000 -- (-1175.646) [...23 remote chains...] -- 3:16:14
      3419000 -- (-1181.214) [...23 remote chains...] -- 3:16:24
      3420000 -- (-1169.432) [...23 remote chains...] -- 3:16:21

      Average standard deviation of split frequencies: 0.024875

      3421000 -- (-1185.890) [...23 remote chains...] -- 3:16:17
      3422000 -- (-1173.810) [...23 remote chains...] -- 3:16:13
      3423000 -- (-1167.718) [...23 remote chains...] -- 3:16:23
      3424000 -- (-1179.428) [...23 remote chains...] -- 3:16:20
      3425000 -- (-1167.871) [...23 remote chains...] -- 3:16:16

      Average standard deviation of split frequencies: 0.024777

      3426000 -- (-1161.687) [...23 remote chains...] -- 3:16:12
      3427000 -- (-1159.748) [...23 remote chains...] -- 3:16:22
      3428000 -- (-1158.982) [...23 remote chains...] -- 3:16:18
      3429000 -- (-1161.486) [...23 remote chains...] -- 3:16:15
      3430000 -- (-1152.719) [...23 remote chains...] -- 3:16:11

      Average standard deviation of split frequencies: 0.024642

      3431000 -- (-1151.437) [...23 remote chains...] -- 3:16:07
      3432000 -- [-1157.984] [...23 remote chains...] -- 3:16:17
      3433000 -- (-1162.622) [...23 remote chains...] -- 3:16:14
      3434000 -- (-1157.925) [...23 remote chains...] -- 3:16:10
      3435000 -- (-1155.405) [...23 remote chains...] -- 3:16:06

      Average standard deviation of split frequencies: 0.024516

      3436000 -- (-1156.951) [...23 remote chains...] -- 3:16:16
      3437000 -- (-1165.204) [...23 remote chains...] -- 3:16:12
      3438000 -- (-1160.566) [...23 remote chains...] -- 3:16:09
      3439000 -- (-1160.719) [...23 remote chains...] -- 3:16:05
      3440000 -- (-1158.103) [...23 remote chains...] -- 3:16:15

      Average standard deviation of split frequencies: 0.024473

      3441000 -- [-1153.395] [...23 remote chains...] -- 3:16:11
      3442000 -- (-1150.849) [...23 remote chains...] -- 3:16:08
      3443000 -- (-1154.277) [...23 remote chains...] -- 3:16:04
      3444000 -- (-1153.369) [...23 remote chains...] -- 3:16:14
      3445000 -- (-1151.786) [...23 remote chains...] -- 3:16:10

      Average standard deviation of split frequencies: 0.024449

      3446000 -- [-1145.260] [...23 remote chains...] -- 3:16:20
      3447000 -- (-1150.953) [...23 remote chains...] -- 3:16:16
      3448000 -- (-1155.920) [...23 remote chains...] -- 3:16:13
      3449000 -- (-1144.132) [...23 remote chains...] -- 3:16:09
      3450000 -- (-1144.289) [...23 remote chains...] -- 3:16:05

      Average standard deviation of split frequencies: 0.024368

      3451000 -- (-1151.801) [...23 remote chains...] -- 3:16:15
      3452000 -- (-1161.642) [...23 remote chains...] -- 3:16:11
      3453000 -- (-1153.482) [...23 remote chains...] -- 3:16:08
      3454000 -- [-1154.557] [...23 remote chains...] -- 3:16:04
      3455000 -- [-1158.708] [...23 remote chains...] -- 3:16:14

      Average standard deviation of split frequencies: 0.024310

      3456000 -- (-1154.687) [...23 remote chains...] -- 3:16:10
      3457000 -- (-1162.495) [...23 remote chains...] -- 3:16:07
      3458000 -- (-1162.965) [...23 remote chains...] -- 3:16:16
      3459000 -- (-1158.462) [...23 remote chains...] -- 3:16:13
      3460000 -- (-1161.047) [...23 remote chains...] -- 3:16:09

      Average standard deviation of split frequencies: 0.024211

      3461000 -- (-1160.994) [...23 remote chains...] -- 3:16:05
      3462000 -- (-1160.105) [...23 remote chains...] -- 3:16:15
      3463000 -- [-1162.053] [...23 remote chains...] -- 3:16:11
      3464000 -- (-1160.329) [...23 remote chains...] -- 3:16:08
      3465000 -- (-1157.227) [...23 remote chains...] -- 3:16:04

      Average standard deviation of split frequencies: 0.024112

      3466000 -- (-1166.845) [...23 remote chains...] -- 3:16:14
      3467000 -- (-1159.553) [...23 remote chains...] -- 3:16:10
      3468000 -- (-1163.635) [...23 remote chains...] -- 3:16:07
      3469000 -- (-1157.147) [...23 remote chains...] -- 3:16:03
      3470000 -- (-1162.976) [...23 remote chains...] -- 3:15:59

      Average standard deviation of split frequencies: 0.023807

      3471000 -- [-1184.713] [...23 remote chains...] -- 3:16:09
      3472000 -- [-1160.707] [...23 remote chains...] -- 3:16:06
      3473000 -- [-1164.004] [...23 remote chains...] -- 3:16:02
      3474000 -- (-1155.560) [...23 remote chains...] -- 3:16:12
      3475000 -- (-1153.435) [...23 remote chains...] -- 3:16:08

      Average standard deviation of split frequencies: 0.023716

      3476000 -- (-1152.230) [...23 remote chains...] -- 3:16:04
      3477000 -- (-1169.590) [...23 remote chains...] -- 3:16:01
      3478000 -- [-1159.553] [...23 remote chains...] -- 3:16:10
      3479000 -- (-1158.788) [...23 remote chains...] -- 3:16:07
      3480000 -- (-1157.570) [...23 remote chains...] -- 3:16:03

      Average standard deviation of split frequencies: 0.023653

      3481000 -- (-1154.610) [...23 remote chains...] -- 3:16:00
      3482000 -- (-1159.995) [...23 remote chains...] -- 3:16:09
      3483000 -- (-1150.586) [...23 remote chains...] -- 3:16:06
      3484000 -- [-1143.323] [...23 remote chains...] -- 3:16:02
      3485000 -- (-1153.667) [...23 remote chains...] -- 3:16:12

      Average standard deviation of split frequencies: 0.023633

      3486000 -- [-1144.266] [...23 remote chains...] -- 3:16:08
      3487000 -- [-1146.618] [...23 remote chains...] -- 3:16:04
      3488000 -- (-1152.482) [...23 remote chains...] -- 3:16:01
      3489000 -- (-1149.360) [...23 remote chains...] -- 3:16:11
      3490000 -- [-1152.586] [...23 remote chains...] -- 3:16:07

      Average standard deviation of split frequencies: 0.023646

      3491000 -- (-1150.895) [...23 remote chains...] -- 3:16:03
      3492000 -- (-1144.824) [...23 remote chains...] -- 3:16:00
      3493000 -- (-1144.233) [...23 remote chains...] -- 3:16:09
      3494000 -- (-1146.584) [...23 remote chains...] -- 3:16:06
      3495000 -- (-1158.609) [...23 remote chains...] -- 3:16:02

      Average standard deviation of split frequencies: 0.023601

      3496000 -- (-1149.051) [...23 remote chains...] -- 3:15:59
      3497000 -- [-1158.876] [...23 remote chains...] -- 3:16:08
      3498000 -- [-1156.259] [...23 remote chains...] -- 3:16:05
      3499000 -- [-1150.433] [...23 remote chains...] -- 3:16:01
      3500000 -- [-1158.370] [...23 remote chains...] -- 3:15:57

      Average standard deviation of split frequencies: 0.023496

      3501000 -- [-1162.849] [...23 remote chains...] -- 3:16:07
      3502000 -- [-1146.214] [...23 remote chains...] -- 3:16:03
      3503000 -- [-1149.096] [...23 remote chains...] -- 3:16:00
      3504000 -- [-1149.754] [...23 remote chains...] -- 3:15:56
      3505000 -- [-1156.551] [...23 remote chains...] -- 3:15:53

      Average standard deviation of split frequencies: 0.023395

      3506000 -- [-1142.289] [...23 remote chains...] -- 3:16:02
      3507000 -- (-1141.542) [...23 remote chains...] -- 3:15:59
      3508000 -- [-1144.650] [...23 remote chains...] -- 3:15:55
      3509000 -- (-1144.605) [...23 remote chains...] -- 3:15:51
      3510000 -- (-1150.562) [...23 remote chains...] -- 3:16:01

      Average standard deviation of split frequencies: 0.023325

      3511000 -- (-1154.164) [...23 remote chains...] -- 3:15:57
      3512000 -- (-1168.652) [...23 remote chains...] -- 3:15:54
      3513000 -- [-1165.262] [...23 remote chains...] -- 3:15:50
      3514000 -- [-1157.124] [...23 remote chains...] -- 3:16:00
      3515000 -- (-1159.916) [...23 remote chains...] -- 3:15:56

      Average standard deviation of split frequencies: 0.023191

      3516000 -- (-1159.256) [...23 remote chains...] -- 3:15:53
      3517000 -- [-1158.313] [...23 remote chains...] -- 3:15:49
      3518000 -- (-1155.170) [...23 remote chains...] -- 3:15:59
      3519000 -- (-1157.727) [...23 remote chains...] -- 3:15:55
      3520000 -- (-1157.422) [...23 remote chains...] -- 3:15:52

      Average standard deviation of split frequencies: 0.023102

      3521000 -- (-1167.708) [...23 remote chains...] -- 3:16:01
      3522000 -- [-1157.294] [...23 remote chains...] -- 3:15:58
      3523000 -- [-1154.577] [...23 remote chains...] -- 3:15:54
      3524000 -- (-1157.772) [...23 remote chains...] -- 3:15:50
      3525000 -- [-1159.106] [...23 remote chains...] -- 3:16:00

      Average standard deviation of split frequencies: 0.023052

      3526000 -- (-1159.136) [...23 remote chains...] -- 3:15:56
      3527000 -- (-1159.268) [...23 remote chains...] -- 3:15:53
      3528000 -- (-1153.659) [...23 remote chains...] -- 3:15:49
      3529000 -- (-1158.480) [...23 remote chains...] -- 3:15:59
      3530000 -- (-1171.369) [...23 remote chains...] -- 3:15:55

      Average standard deviation of split frequencies: 0.023016

      3531000 -- (-1172.091) [...23 remote chains...] -- 3:15:52
      3532000 -- (-1177.445) [...23 remote chains...] -- 3:15:48
      3533000 -- (-1178.152) [...23 remote chains...] -- 3:15:58
      3534000 -- (-1168.627) [...23 remote chains...] -- 3:15:54
      3535000 -- (-1156.336) [...23 remote chains...] -- 3:15:50

      Average standard deviation of split frequencies: 0.022980

      3536000 -- (-1148.298) [...23 remote chains...] -- 3:15:47
      3537000 -- (-1161.136) [...23 remote chains...] -- 3:15:56
      3538000 -- (-1161.953) [...23 remote chains...] -- 3:15:53
      3539000 -- (-1159.100) [...23 remote chains...] -- 3:15:49
      3540000 -- (-1157.288) [...23 remote chains...] -- 3:15:46

      Average standard deviation of split frequencies: 0.023006

      3541000 -- (-1152.131) [...23 remote chains...] -- 3:15:42
      3542000 -- (-1149.371) [...23 remote chains...] -- 3:15:52
      3543000 -- (-1148.187) [...23 remote chains...] -- 3:15:48
      3544000 -- (-1148.954) [...23 remote chains...] -- 3:15:45
      3545000 -- (-1161.457) [...23 remote chains...] -- 3:15:41

      Average standard deviation of split frequencies: 0.022969

      3546000 -- (-1157.212) [...23 remote chains...] -- 3:15:51
      3547000 -- (-1152.459) [...23 remote chains...] -- 3:15:47
      3548000 -- (-1162.848) [...23 remote chains...] -- 3:15:43
      3549000 -- (-1167.603) [...23 remote chains...] -- 3:15:53
      3550000 -- (-1164.686) [...23 remote chains...] -- 3:15:49

      Average standard deviation of split frequencies: 0.022977

      3551000 -- (-1153.969) [...23 remote chains...] -- 3:15:46
      3552000 -- [-1146.168] [...23 remote chains...] -- 3:15:42
      3553000 -- (-1156.438) [...23 remote chains...] -- 3:15:52
      3554000 -- (-1169.037) [...23 remote chains...] -- 3:15:48
      3555000 -- (-1156.087) [...23 remote chains...] -- 3:15:45

      Average standard deviation of split frequencies: 0.022928

      3556000 -- (-1172.267) [...23 remote chains...] -- 3:15:41
      3557000 -- (-1172.614) [...23 remote chains...] -- 3:15:38
      3558000 -- (-1174.989) [...23 remote chains...] -- 3:15:47
      3559000 -- (-1168.572) [...23 remote chains...] -- 3:15:44
      3560000 -- (-1177.136) [...23 remote chains...] -- 3:15:40

      Average standard deviation of split frequencies: 0.022895

      3561000 -- [-1170.080] [...23 remote chains...] -- 3:15:36
      3562000 -- (-1174.201) [...23 remote chains...] -- 3:15:46
      3563000 -- (-1167.215) [...23 remote chains...] -- 3:15:42
      3564000 -- [-1171.808] [...23 remote chains...] -- 3:15:39
      3565000 -- (-1167.988) [...23 remote chains...] -- 3:15:35

      Average standard deviation of split frequencies: 0.022896

      3566000 -- (-1164.142) [...23 remote chains...] -- 3:15:45
      3567000 -- (-1154.877) [...23 remote chains...] -- 3:15:41
      3568000 -- (-1162.857) [...23 remote chains...] -- 3:15:38
      3569000 -- (-1155.957) [...23 remote chains...] -- 3:15:34
      3570000 -- (-1155.661) [...23 remote chains...] -- 3:15:44

      Average standard deviation of split frequencies: 0.022837

      3571000 -- (-1157.243) [...23 remote chains...] -- 3:15:40
      3572000 -- (-1154.400) [...23 remote chains...] -- 3:15:36
      3573000 -- [-1160.748] [...23 remote chains...] -- 3:15:33
      3574000 -- (-1162.475) [...23 remote chains...] -- 3:15:29
      3575000 -- (-1158.335) [...23 remote chains...] -- 3:15:39

      Average standard deviation of split frequencies: 0.022850

      3576000 -- (-1155.165) [...23 remote chains...] -- 3:15:35
      3577000 -- (-1156.085) [...23 remote chains...] -- 3:15:32
      3578000 -- (-1158.186) [...23 remote chains...] -- 3:15:28
      3579000 -- (-1155.385) [...23 remote chains...] -- 3:15:38
      3580000 -- (-1168.464) [...23 remote chains...] -- 3:15:34

      Average standard deviation of split frequencies: 0.022931

      3581000 -- (-1167.982) [...23 remote chains...] -- 3:15:31
      3582000 -- (-1164.395) [...23 remote chains...] -- 3:15:27
      3583000 -- (-1164.628) [...23 remote chains...] -- 3:15:37
      3584000 -- (-1160.440) [...23 remote chains...] -- 3:15:33
      3585000 -- (-1172.244) [...23 remote chains...] -- 3:15:29

      Average standard deviation of split frequencies: 0.022923

      3586000 -- (-1161.682) [...23 remote chains...] -- 3:15:26
      3587000 -- [-1161.447] [...23 remote chains...] -- 3:15:35
      3588000 -- [-1160.738] [...23 remote chains...] -- 3:15:32
      3589000 -- [-1163.840] [...23 remote chains...] -- 3:15:28
      3590000 -- (-1159.552) [...23 remote chains...] -- 3:15:25

      Average standard deviation of split frequencies: 0.022904

      3591000 -- [-1170.790] [...23 remote chains...] -- 3:15:34
      3592000 -- (-1172.413) [...23 remote chains...] -- 3:15:31
      3593000 -- (-1160.863) [...23 remote chains...] -- 3:15:27
      3594000 -- [-1170.619] [...23 remote chains...] -- 3:15:24
      3595000 -- [-1164.774] [...23 remote chains...] -- 3:15:33

      Average standard deviation of split frequencies: 0.022876

      3596000 -- (-1156.226) [...23 remote chains...] -- 3:15:30
      3597000 -- (-1155.681) [...23 remote chains...] -- 3:15:26
      3598000 -- [-1161.603] [...23 remote chains...] -- 3:15:23
      3599000 -- (-1153.193) [...23 remote chains...] -- 3:15:32
      3600000 -- (-1172.383) [...23 remote chains...] -- 3:15:28

      Average standard deviation of split frequencies: 0.022980

      3601000 -- (-1160.675) [...23 remote chains...] -- 3:15:25
      3602000 -- [-1160.465] [...23 remote chains...] -- 3:15:21
      3603000 -- (-1154.233) [...23 remote chains...] -- 3:15:18
      3604000 -- (-1158.717) [...23 remote chains...] -- 3:15:27
      3605000 -- [-1145.666] [...23 remote chains...] -- 3:15:24

      Average standard deviation of split frequencies: 0.022948

      3606000 -- [-1157.073] [...23 remote chains...] -- 3:15:20
      3607000 -- [-1165.593] [...23 remote chains...] -- 3:15:17
      3608000 -- (-1157.940) [...23 remote chains...] -- 3:15:26
      3609000 -- (-1158.028) [...23 remote chains...] -- 3:15:23
      3610000 -- (-1156.009) [...23 remote chains...] -- 3:15:19

      Average standard deviation of split frequencies: 0.022909

      3611000 -- (-1146.897) [...23 remote chains...] -- 3:15:16
      3612000 -- (-1154.490) [...23 remote chains...] -- 3:15:25
      3613000 -- (-1162.713) [...23 remote chains...] -- 3:15:21
      3614000 -- (-1151.166) [...23 remote chains...] -- 3:15:18
      3615000 -- (-1161.075) [...23 remote chains...] -- 3:15:14

      Average standard deviation of split frequencies: 0.022945

      3616000 -- (-1155.713) [...23 remote chains...] -- 3:15:24
      3617000 -- (-1159.617) [...23 remote chains...] -- 3:15:20
      3618000 -- (-1160.457) [...23 remote chains...] -- 3:15:17
      3619000 -- (-1159.511) [...23 remote chains...] -- 3:15:13
      3620000 -- (-1151.893) [...23 remote chains...] -- 3:15:23

      Average standard deviation of split frequencies: 0.022887

      3621000 -- (-1168.306) [...23 remote chains...] -- 3:15:19
      3622000 -- [-1149.501] [...23 remote chains...] -- 3:15:16
      3623000 -- (-1154.486) [...23 remote chains...] -- 3:15:12
      3624000 -- (-1151.741) [...23 remote chains...] -- 3:15:21
      3625000 -- (-1156.148) [...23 remote chains...] -- 3:15:18

      Average standard deviation of split frequencies: 0.022838

      3626000 -- (-1159.498) [...23 remote chains...] -- 3:15:14
      3627000 -- (-1162.162) [...23 remote chains...] -- 3:15:11
      3628000 -- (-1152.687) [...23 remote chains...] -- 3:15:20
      3629000 -- (-1161.505) [...23 remote chains...] -- 3:15:17
      3630000 -- (-1154.198) [...23 remote chains...] -- 3:15:13

      Average standard deviation of split frequencies: 0.022850

      3631000 -- (-1156.559) [...23 remote chains...] -- 3:15:10
      3632000 -- (-1153.055) [...23 remote chains...] -- 3:15:06
      3633000 -- (-1157.284) [...23 remote chains...] -- 3:15:16
      3634000 -- [-1147.190] [...23 remote chains...] -- 3:15:12
      3635000 -- [-1147.554] [...23 remote chains...] -- 3:15:09

      Average standard deviation of split frequencies: 0.022828

      3636000 -- [-1147.457] [...23 remote chains...] -- 3:15:05
      3637000 -- (-1151.567) [...23 remote chains...] -- 3:15:15
      3638000 -- (-1143.629) [...23 remote chains...] -- 3:15:11
      3639000 -- (-1142.309) [...23 remote chains...] -- 3:15:08
      3640000 -- (-1149.005) [...23 remote chains...] -- 3:15:04

      Average standard deviation of split frequencies: 0.022761

      3641000 -- (-1144.009) [...23 remote chains...] -- 3:15:13
      3642000 -- (-1150.041) [...23 remote chains...] -- 3:15:10
      3643000 -- (-1158.122) [...23 remote chains...] -- 3:15:06
      3644000 -- (-1159.487) [...23 remote chains...] -- 3:15:03
      3645000 -- (-1156.427) [...23 remote chains...] -- 3:15:12

      Average standard deviation of split frequencies: 0.022736

      3646000 -- (-1163.535) [...23 remote chains...] -- 3:15:09
      3647000 -- (-1152.083) [...23 remote chains...] -- 3:15:05
      3648000 -- (-1155.489) [...23 remote chains...] -- 3:15:02
      3649000 -- (-1160.756) [...23 remote chains...] -- 3:14:58
      3650000 -- (-1142.161) [...23 remote chains...] -- 3:15:08

      Average standard deviation of split frequencies: 0.022809

      3651000 -- (-1145.899) [...23 remote chains...] -- 3:15:04
      3652000 -- [-1146.021] [...23 remote chains...] -- 3:15:01
      3653000 -- [-1143.196] [...23 remote chains...] -- 3:14:57
      3654000 -- [-1147.175] [...23 remote chains...] -- 3:15:06
      3655000 -- [-1149.970] [...23 remote chains...] -- 3:15:03

      Average standard deviation of split frequencies: 0.022828

      3656000 -- [-1151.796] [...23 remote chains...] -- 3:15:00
      3657000 -- [-1145.110] [...23 remote chains...] -- 3:15:09
      3658000 -- [-1144.962] [...23 remote chains...] -- 3:15:05
      3659000 -- (-1152.324) [...23 remote chains...] -- 3:15:02
      3660000 -- [-1155.581] [...23 remote chains...] -- 3:14:58

      Average standard deviation of split frequencies: 0.022993

      3661000 -- (-1159.229) [...23 remote chains...] -- 3:15:08
      3662000 -- (-1150.770) [...23 remote chains...] -- 3:15:04
      3663000 -- [-1152.738] [...23 remote chains...] -- 3:15:13
      3664000 -- (-1155.021) [...23 remote chains...] -- 3:15:10
      3665000 -- [-1151.598] [...23 remote chains...] -- 3:15:07

      Average standard deviation of split frequencies: 0.023031

      3666000 -- (-1155.556) [...23 remote chains...] -- 3:15:03
      3667000 -- [-1168.897] [...23 remote chains...] -- 3:15:00
      3668000 -- (-1167.574) [...23 remote chains...] -- 3:15:09
      3669000 -- [-1162.211] [...23 remote chains...] -- 3:15:05
      3670000 -- (-1159.415) [...23 remote chains...] -- 3:15:02

      Average standard deviation of split frequencies: 0.023045

      3671000 -- (-1149.511) [...23 remote chains...] -- 3:14:58
      3672000 -- [-1157.661] [...23 remote chains...] -- 3:15:08
      3673000 -- (-1165.374) [...23 remote chains...] -- 3:15:04
      3674000 -- (-1164.178) [...23 remote chains...] -- 3:15:01
      3675000 -- [-1163.980] [...23 remote chains...] -- 3:14:57

      Average standard deviation of split frequencies: 0.023038

      3676000 -- (-1159.882) [...23 remote chains...] -- 3:15:07
      3677000 -- (-1159.423) [...23 remote chains...] -- 3:15:03
      3678000 -- (-1157.820) [...23 remote chains...] -- 3:15:00
      3679000 -- [-1168.938] [...23 remote chains...] -- 3:14:56
      3680000 -- (-1162.894) [...23 remote chains...] -- 3:14:53

      Average standard deviation of split frequencies: 0.022976

      3681000 -- (-1155.711) [...23 remote chains...] -- 3:15:02
      3682000 -- (-1153.125) [...23 remote chains...] -- 3:14:59
      3683000 -- (-1163.533) [...23 remote chains...] -- 3:14:55
      3684000 -- (-1153.240) [...23 remote chains...] -- 3:14:52
      3685000 -- (-1149.265) [...23 remote chains...] -- 3:15:01

      Average standard deviation of split frequencies: 0.022984

      3686000 -- (-1163.219) [...23 remote chains...] -- 3:14:57
      3687000 -- (-1156.732) [...23 remote chains...] -- 3:14:54
      3688000 -- (-1168.649) [...23 remote chains...] -- 3:14:51
      3689000 -- (-1162.364) [...23 remote chains...] -- 3:15:00
      3690000 -- (-1160.767) [...23 remote chains...] -- 3:14:56

      Average standard deviation of split frequencies: 0.022993

      3691000 -- (-1161.451) [...23 remote chains...] -- 3:14:53
      3692000 -- (-1167.778) [...23 remote chains...] -- 3:15:02
      3693000 -- (-1164.829) [...23 remote chains...] -- 3:14:59
      3694000 -- (-1162.081) [...23 remote chains...] -- 3:14:55
      3695000 -- (-1164.647) [...23 remote chains...] -- 3:14:52

      Average standard deviation of split frequencies: 0.022971

      3696000 -- [-1156.596] [...23 remote chains...] -- 3:15:01
      3697000 -- [-1156.213] [...23 remote chains...] -- 3:14:57
      3698000 -- (-1161.595) [...23 remote chains...] -- 3:14:54
      3699000 -- (-1167.748) [...23 remote chains...] -- 3:14:51
      3700000 -- (-1164.418) [...23 remote chains...] -- 3:14:47

      Average standard deviation of split frequencies: 0.023007

      3701000 -- [-1166.307] [...23 remote chains...] -- 3:14:56
      3702000 -- (-1158.780) [...23 remote chains...] -- 3:14:53
      3703000 -- (-1159.688) [...23 remote chains...] -- 3:14:49
      3704000 -- [-1156.463] [...23 remote chains...] -- 3:14:46
      3705000 -- (-1177.327) [...23 remote chains...] -- 3:14:55

      Average standard deviation of split frequencies: 0.022931

      3706000 -- (-1183.350) [...23 remote chains...] -- 3:14:52
      3707000 -- (-1176.211) [...23 remote chains...] -- 3:15:01
      3708000 -- (-1170.870) [...23 remote chains...] -- 3:14:57
      3709000 -- (-1160.699) [...23 remote chains...] -- 3:14:54
      3710000 -- (-1176.050) [...23 remote chains...] -- 3:14:51

      Average standard deviation of split frequencies: 0.022904

      3711000 -- (-1170.790) [...23 remote chains...] -- 3:15:00
      3712000 -- [-1161.981] [...23 remote chains...] -- 3:14:56
      3713000 -- (-1155.070) [...23 remote chains...] -- 3:14:53
      3714000 -- (-1148.920) [...23 remote chains...] -- 3:14:49
      3715000 -- (-1163.743) [...23 remote chains...] -- 3:14:46

      Average standard deviation of split frequencies: 0.022903

      3716000 -- (-1167.818) [...23 remote chains...] -- 3:14:55
      3717000 -- (-1173.672) [...23 remote chains...] -- 3:14:52
      3718000 -- (-1187.073) [...23 remote chains...] -- 3:14:48
      3719000 -- (-1173.399) [...23 remote chains...] -- 3:14:45
      3720000 -- (-1167.066) [...23 remote chains...] -- 3:14:54

      Average standard deviation of split frequencies: 0.022878

      3721000 -- (-1166.808) [...23 remote chains...] -- 3:14:51
      3722000 -- (-1173.527) [...23 remote chains...] -- 3:14:47
      3723000 -- (-1161.405) [...23 remote chains...] -- 3:14:56
      3724000 -- (-1156.194) [...23 remote chains...] -- 3:14:53
      3725000 -- (-1154.506) [...23 remote chains...] -- 3:14:49

      Average standard deviation of split frequencies: 0.022873

      3726000 -- (-1162.670) [...23 remote chains...] -- 3:14:46
      3727000 -- (-1166.478) [...23 remote chains...] -- 3:14:43
      3728000 -- (-1155.517) [...23 remote chains...] -- 3:14:52
      3729000 -- (-1154.219) [...23 remote chains...] -- 3:14:48
      3730000 -- [-1163.334] [...23 remote chains...] -- 3:14:45

      Average standard deviation of split frequencies: 0.022852

      3731000 -- (-1168.169) [...23 remote chains...] -- 3:14:54
      3732000 -- (-1156.857) [...23 remote chains...] -- 3:14:50
      3733000 -- (-1159.081) [...23 remote chains...] -- 3:14:47
      3734000 -- (-1155.286) [...23 remote chains...] -- 3:14:44
      3735000 -- [-1146.447] [...23 remote chains...] -- 3:14:40

      Average standard deviation of split frequencies: 0.022838

      3736000 -- [-1145.845] [...23 remote chains...] -- 3:14:49
      3737000 -- (-1151.546) [...23 remote chains...] -- 3:14:46
      3738000 -- (-1158.448) [...23 remote chains...] -- 3:14:43
      3739000 -- (-1150.278) [...23 remote chains...] -- 3:14:39
      3740000 -- [-1155.442] [...23 remote chains...] -- 3:14:48

      Average standard deviation of split frequencies: 0.022868

      3741000 -- [-1156.555] [...23 remote chains...] -- 3:14:45
      3742000 -- (-1152.174) [...23 remote chains...] -- 3:14:41
      3743000 -- (-1157.393) [...23 remote chains...] -- 3:14:38
      3744000 -- [-1149.259] [...23 remote chains...] -- 3:14:47
      3745000 -- (-1157.536) [...23 remote chains...] -- 3:14:44

      Average standard deviation of split frequencies: 0.022896

      3746000 -- (-1158.710) [...23 remote chains...] -- 3:14:40
      3747000 -- (-1172.576) [...23 remote chains...] -- 3:14:37
      3748000 -- (-1159.579) [...23 remote chains...] -- 3:14:46
      3749000 -- (-1153.387) [...23 remote chains...] -- 3:14:43
      3750000 -- (-1155.577) [...23 remote chains...] -- 3:14:39

      Average standard deviation of split frequencies: 0.022954

      3751000 -- (-1158.168) [...23 remote chains...] -- 3:14:48
      3752000 -- [-1158.718] [...23 remote chains...] -- 3:14:45
      3753000 -- (-1159.845) [...23 remote chains...] -- 3:14:41
      3754000 -- [-1158.341] [...23 remote chains...] -- 3:14:50
      3755000 -- [-1155.240] [...23 remote chains...] -- 3:14:47

      Average standard deviation of split frequencies: 0.023053

      3756000 -- (-1153.319) [...23 remote chains...] -- 3:14:44
      3757000 -- [-1152.041] [...23 remote chains...] -- 3:14:40
      3758000 -- (-1163.243) [...23 remote chains...] -- 3:14:49
      3759000 -- (-1154.941) [...23 remote chains...] -- 3:14:46
      3760000 -- (-1165.555) [...23 remote chains...] -- 3:14:42

      Average standard deviation of split frequencies: 0.023058

      3761000 -- (-1150.801) [...23 remote chains...] -- 3:14:39
      3762000 -- (-1163.409) [...23 remote chains...] -- 3:14:36
      3763000 -- (-1166.743) [...23 remote chains...] -- 3:14:45
      3764000 -- (-1150.836) [...23 remote chains...] -- 3:14:41
      3765000 -- (-1158.101) [...23 remote chains...] -- 3:14:38

      Average standard deviation of split frequencies: 0.023032

      3766000 -- (-1154.383) [...23 remote chains...] -- 3:14:35
      3767000 -- (-1151.772) [...23 remote chains...] -- 3:14:44
      3768000 -- (-1149.444) [...23 remote chains...] -- 3:14:40
      3769000 -- [-1151.775] [...23 remote chains...] -- 3:14:37
      3770000 -- (-1149.927) [...23 remote chains...] -- 3:14:33

      Average standard deviation of split frequencies: 0.023030

      3771000 -- [-1166.252] [...23 remote chains...] -- 3:14:42
      3772000 -- (-1162.042) [...23 remote chains...] -- 3:14:39
      3773000 -- (-1161.672) [...23 remote chains...] -- 3:14:36
      3774000 -- (-1168.729) [...23 remote chains...] -- 3:14:32
      3775000 -- (-1155.765) [...23 remote chains...] -- 3:14:29

      Average standard deviation of split frequencies: 0.023067

      3776000 -- (-1168.627) [...23 remote chains...] -- 3:14:38
      3777000 -- (-1167.239) [...23 remote chains...] -- 3:14:35
      3778000 -- (-1160.845) [...23 remote chains...] -- 3:14:31
      3779000 -- (-1158.318) [...23 remote chains...] -- 3:14:28
      3780000 -- (-1166.645) [...23 remote chains...] -- 3:14:37

      Average standard deviation of split frequencies: 0.023005

      3781000 -- (-1165.423) [...23 remote chains...] -- 3:14:33
      3782000 -- (-1161.548) [...23 remote chains...] -- 3:14:30
      3783000 -- (-1161.969) [...23 remote chains...] -- 3:14:39
      3784000 -- (-1168.601) [...23 remote chains...] -- 3:14:36
      3785000 -- [-1166.260] [...23 remote chains...] -- 3:14:32

      Average standard deviation of split frequencies: 0.023019

      3786000 -- (-1169.037) [...23 remote chains...] -- 3:14:41
      3787000 -- (-1160.942) [...23 remote chains...] -- 3:14:38
      3788000 -- (-1164.838) [...23 remote chains...] -- 3:14:34
      3789000 -- (-1159.460) [...23 remote chains...] -- 3:14:31
      3790000 -- (-1176.608) [...23 remote chains...] -- 3:14:28

      Average standard deviation of split frequencies: 0.022860

      3791000 -- (-1164.657) [...23 remote chains...] -- 3:14:37
      3792000 -- (-1175.604) [...23 remote chains...] -- 3:14:33
      3793000 -- (-1168.998) [...23 remote chains...] -- 3:14:30
      3794000 -- (-1160.390) [...23 remote chains...] -- 3:14:27
      3795000 -- (-1158.927) [...23 remote chains...] -- 3:14:36

      Average standard deviation of split frequencies: 0.022933

      3796000 -- (-1154.092) [...23 remote chains...] -- 3:14:32
      3797000 -- (-1154.575) [...23 remote chains...] -- 3:14:29
      3798000 -- (-1158.594) [...23 remote chains...] -- 3:14:26
      3799000 -- (-1152.856) [...23 remote chains...] -- 3:14:34
      3800000 -- (-1156.297) [...23 remote chains...] -- 3:14:31

      Average standard deviation of split frequencies: 0.023062

      3801000 -- (-1152.667) [...23 remote chains...] -- 3:14:28
      3802000 -- (-1156.000) [...23 remote chains...] -- 3:14:37
      3803000 -- (-1152.416) [...23 remote chains...] -- 3:14:33
      3804000 -- (-1152.854) [...23 remote chains...] -- 3:14:30
      3805000 -- [-1154.303] [...23 remote chains...] -- 3:14:27

      Average standard deviation of split frequencies: 0.022998

      3806000 -- (-1160.308) [...23 remote chains...] -- 3:14:35
      3807000 -- (-1160.526) [...23 remote chains...] -- 3:14:32
      3808000 -- (-1158.012) [...23 remote chains...] -- 3:14:29
      3809000 -- (-1154.806) [...23 remote chains...] -- 3:14:25
      3810000 -- (-1154.154) [...23 remote chains...] -- 3:14:34

      Average standard deviation of split frequencies: 0.022895

      3811000 -- (-1166.826) [...23 remote chains...] -- 3:14:31
      3812000 -- (-1165.526) [...23 remote chains...] -- 3:14:28
      3813000 -- (-1152.824) [...23 remote chains...] -- 3:14:24
      3814000 -- (-1173.267) [...23 remote chains...] -- 3:14:33
      3815000 -- (-1174.723) [...23 remote chains...] -- 3:14:30

      Average standard deviation of split frequencies: 0.022875

      3816000 -- (-1185.063) [...23 remote chains...] -- 3:14:27
      3817000 -- (-1169.800) [...23 remote chains...] -- 3:14:35
      3818000 -- (-1162.375) [...23 remote chains...] -- 3:14:32
      3819000 -- (-1164.954) [...23 remote chains...] -- 3:14:29
      3820000 -- (-1163.630) [...23 remote chains...] -- 3:14:25

      Average standard deviation of split frequencies: 0.022750

      3821000 -- (-1174.596) [...23 remote chains...] -- 3:14:34
      3822000 -- (-1170.279) [...23 remote chains...] -- 3:14:31
      3823000 -- (-1172.309) [...23 remote chains...] -- 3:14:28
      3824000 -- (-1165.846) [...23 remote chains...] -- 3:14:24
      3825000 -- (-1163.837) [...23 remote chains...] -- 3:14:33

      Average standard deviation of split frequencies: 0.022668

      3826000 -- (-1165.482) [...23 remote chains...] -- 3:14:30
      3827000 -- (-1168.468) [...23 remote chains...] -- 3:14:26
      3828000 -- (-1168.873) [...23 remote chains...] -- 3:14:23
      3829000 -- (-1164.948) [...23 remote chains...] -- 3:14:32
      3830000 -- (-1169.468) [...23 remote chains...] -- 3:14:29

      Average standard deviation of split frequencies: 0.022686

      3831000 -- (-1176.647) [...23 remote chains...] -- 3:14:25
      3832000 -- (-1158.242) [...23 remote chains...] -- 3:14:34
      3833000 -- (-1160.524) [...23 remote chains...] -- 3:14:31
      3834000 -- (-1160.545) [...23 remote chains...] -- 3:14:27
      3835000 -- (-1161.221) [...23 remote chains...] -- 3:14:24

      Average standard deviation of split frequencies: 0.022657

      3836000 -- (-1164.337) [...23 remote chains...] -- 3:14:33
      3837000 -- (-1164.430) [...23 remote chains...] -- 3:14:30
      3838000 -- (-1161.131) [...23 remote chains...] -- 3:14:26
      3839000 -- (-1161.525) [...23 remote chains...] -- 3:14:23
      3840000 -- (-1158.018) [...23 remote chains...] -- 3:14:20

      Average standard deviation of split frequencies: 0.022546

      3841000 -- (-1165.887) [...23 remote chains...] -- 3:14:28
      3842000 -- (-1153.395) [...23 remote chains...] -- 3:14:25
      3843000 -- (-1165.643) [...23 remote chains...] -- 3:14:22
      3844000 -- (-1167.808) [...23 remote chains...] -- 3:14:31
      3845000 -- (-1150.702) [...23 remote chains...] -- 3:14:27

      Average standard deviation of split frequencies: 0.022506

      3846000 -- (-1150.458) [...23 remote chains...] -- 3:14:24
      3847000 -- (-1170.327) [...23 remote chains...] -- 3:14:21
      3848000 -- (-1155.969) [...23 remote chains...] -- 3:14:29
      3849000 -- (-1168.404) [...23 remote chains...] -- 3:14:26
      3850000 -- (-1163.183) [...23 remote chains...] -- 3:14:23

      Average standard deviation of split frequencies: 0.022368

      3851000 -- (-1165.261) [...23 remote chains...] -- 3:14:20
      3852000 -- (-1150.318) [...23 remote chains...] -- 3:14:28
      3853000 -- (-1146.448) [...23 remote chains...] -- 3:14:25
      3854000 -- (-1158.655) [...23 remote chains...] -- 3:14:22
      3855000 -- (-1159.123) [...23 remote chains...] -- 3:14:18

      Average standard deviation of split frequencies: 0.022301

      3856000 -- (-1163.241) [...23 remote chains...] -- 3:14:27
      3857000 -- (-1146.313) [...23 remote chains...] -- 3:14:24
      3858000 -- (-1160.196) [...23 remote chains...] -- 3:14:21
      3859000 -- (-1159.951) [...23 remote chains...] -- 3:14:17
      3860000 -- (-1163.540) [...23 remote chains...] -- 3:14:26

      Average standard deviation of split frequencies: 0.022107

      3861000 -- (-1165.092) [...23 remote chains...] -- 3:14:23
      3862000 -- (-1163.488) [...23 remote chains...] -- 3:14:19
      3863000 -- (-1169.069) [...23 remote chains...] -- 3:14:16
      3864000 -- (-1164.611) [...23 remote chains...] -- 3:14:25
      3865000 -- (-1168.849) [...23 remote chains...] -- 3:14:22

      Average standard deviation of split frequencies: 0.022105

      3866000 -- (-1165.176) [...23 remote chains...] -- 3:14:18
      3867000 -- (-1156.098) [...23 remote chains...] -- 3:14:15
      3868000 -- (-1163.470) [...23 remote chains...] -- 3:14:12
      3869000 -- (-1156.498) [...23 remote chains...] -- 3:14:20
      3870000 -- (-1153.863) [...23 remote chains...] -- 3:14:17

      Average standard deviation of split frequencies: 0.021750

      3871000 -- (-1138.184) [...23 remote chains...] -- 3:14:14
      3872000 -- (-1153.605) [...23 remote chains...] -- 3:14:23
      3873000 -- (-1156.494) [...23 remote chains...] -- 3:14:19
      3874000 -- (-1158.150) [...23 remote chains...] -- 3:14:16
      3875000 -- (-1158.538) [...23 remote chains...] -- 3:14:13

      Average standard deviation of split frequencies: 0.021661

      3876000 -- (-1183.091) [...23 remote chains...] -- 3:14:21
      3877000 -- (-1163.410) [...23 remote chains...] -- 3:14:18
      3878000 -- (-1165.494) [...23 remote chains...] -- 3:14:15
      3879000 -- [-1162.220] [...23 remote chains...] -- 3:14:12
      3880000 -- (-1169.661) [...23 remote chains...] -- 3:14:08

      Average standard deviation of split frequencies: 0.021609

      3881000 -- [-1166.009] [...23 remote chains...] -- 3:14:17
      3882000 -- (-1162.233) [...23 remote chains...] -- 3:14:14
      3883000 -- (-1152.223) [...23 remote chains...] -- 3:14:10
      3884000 -- (-1159.472) [...23 remote chains...] -- 3:14:07
      3885000 -- [-1156.401] [...23 remote chains...] -- 3:14:16

      Average standard deviation of split frequencies: 0.021779

      3886000 -- [-1158.778] [...23 remote chains...] -- 3:14:13
      3887000 -- (-1156.384) [...23 remote chains...] -- 3:14:09
      3888000 -- (-1155.501) [...23 remote chains...] -- 3:14:06
      3889000 -- (-1150.290) [...23 remote chains...] -- 3:14:15
      3890000 -- (-1140.012) [...23 remote chains...] -- 3:14:11

      Average standard deviation of split frequencies: 0.021600

      3891000 -- (-1159.483) [...23 remote chains...] -- 3:14:08
      3892000 -- (-1147.000) [...23 remote chains...] -- 3:14:05
      3893000 -- (-1144.020) [...23 remote chains...] -- 3:14:14
      3894000 -- (-1146.699) [...23 remote chains...] -- 3:14:10
      3895000 -- (-1155.243) [...23 remote chains...] -- 3:14:07

      Average standard deviation of split frequencies: 0.021530

      3896000 -- (-1150.050) [...23 remote chains...] -- 3:14:04
      3897000 -- (-1150.086) [...23 remote chains...] -- 3:14:12
      3898000 -- (-1160.162) [...23 remote chains...] -- 3:14:09
      3899000 -- (-1163.770) [...23 remote chains...] -- 3:14:06
      3900000 -- [-1162.235] [...23 remote chains...] -- 3:14:03

      Average standard deviation of split frequencies: 0.021296

      3901000 -- (-1164.077) [...23 remote chains...] -- 3:14:11
      3902000 -- (-1154.164) [...23 remote chains...] -- 3:14:08
      3903000 -- (-1157.287) [...23 remote chains...] -- 3:14:17
      3904000 -- (-1152.398) [...23 remote chains...] -- 3:14:13
      3905000 -- (-1162.434) [...23 remote chains...] -- 3:14:10

      Average standard deviation of split frequencies: 0.021268

      3906000 -- (-1167.818) [...23 remote chains...] -- 3:14:07
      3907000 -- (-1165.367) [...23 remote chains...] -- 3:14:15
      3908000 -- (-1164.721) [...23 remote chains...] -- 3:14:12
      3909000 -- [-1160.390] [...23 remote chains...] -- 3:14:09
      3910000 -- (-1161.598) [...23 remote chains...] -- 3:14:18

      Average standard deviation of split frequencies: 0.021353

      3911000 -- (-1157.767) [...23 remote chains...] -- 3:14:14
      3912000 -- (-1158.003) [...23 remote chains...] -- 3:14:11
      3913000 -- (-1159.101) [...23 remote chains...] -- 3:14:08
      3914000 -- (-1163.142) [...23 remote chains...] -- 3:14:16
      3915000 -- [-1153.607] [...23 remote chains...] -- 3:14:13

      Average standard deviation of split frequencies: 0.021310

      3916000 -- (-1162.632) [...23 remote chains...] -- 3:14:10
      3917000 -- (-1162.727) [...23 remote chains...] -- 3:14:18
      3918000 -- (-1165.969) [...23 remote chains...] -- 3:14:15
      3919000 -- (-1169.073) [...23 remote chains...] -- 3:14:12
      3920000 -- (-1154.395) [...23 remote chains...] -- 3:14:09

      Average standard deviation of split frequencies: 0.021296

      3921000 -- (-1161.567) [...23 remote chains...] -- 3:14:06
      3922000 -- [-1157.472] [...23 remote chains...] -- 3:14:14
      3923000 -- (-1169.818) [...23 remote chains...] -- 3:14:11
      3924000 -- (-1173.140) [...23 remote chains...] -- 3:14:08
      3925000 -- [-1162.550] [...23 remote chains...] -- 3:14:04

      Average standard deviation of split frequencies: 0.021123

      3926000 -- [-1173.628] [...23 remote chains...] -- 3:14:13
      3927000 -- (-1159.555) [...23 remote chains...] -- 3:14:10
      3928000 -- (-1164.500) [...23 remote chains...] -- 3:14:07
      3929000 -- (-1154.824) [...23 remote chains...] -- 3:14:15
      3930000 -- [-1157.513] [...23 remote chains...] -- 3:14:12

      Average standard deviation of split frequencies: 0.020939

      3931000 -- (-1165.614) [...23 remote chains...] -- 3:14:09
      3932000 -- (-1161.031) [...23 remote chains...] -- 3:14:05
      3933000 -- (-1158.971) [...23 remote chains...] -- 3:14:14
      3934000 -- (-1169.851) [...23 remote chains...] -- 3:14:11
      3935000 -- (-1164.515) [...23 remote chains...] -- 3:14:07

      Average standard deviation of split frequencies: 0.020706

      3936000 -- (-1166.626) [...23 remote chains...] -- 3:14:04
      3937000 -- (-1168.241) [...23 remote chains...] -- 3:14:13
      3938000 -- (-1158.813) [...23 remote chains...] -- 3:14:10
      3939000 -- [-1158.680] [...23 remote chains...] -- 3:14:06
      3940000 -- [-1166.324] [...23 remote chains...] -- 3:14:03

      Average standard deviation of split frequencies: 0.020670

      3941000 -- (-1169.888) [...23 remote chains...] -- 3:14:12
      3942000 -- (-1174.972) [...23 remote chains...] -- 3:14:08
      3943000 -- [-1155.013] [...23 remote chains...] -- 3:14:05
      3944000 -- (-1162.823) [...23 remote chains...] -- 3:14:02
      3945000 -- (-1167.670) [...23 remote chains...] -- 3:14:10

      Average standard deviation of split frequencies: 0.020760

      3946000 -- (-1160.192) [...23 remote chains...] -- 3:14:07
      3947000 -- (-1164.410) [...23 remote chains...] -- 3:14:04
      3948000 -- (-1160.651) [...23 remote chains...] -- 3:14:12
      3949000 -- (-1166.518) [...23 remote chains...] -- 3:14:09
      3950000 -- [-1172.440] [...23 remote chains...] -- 3:14:06

      Average standard deviation of split frequencies: 0.020703

      3951000 -- (-1162.359) [...23 remote chains...] -- 3:14:03
      3952000 -- (-1155.788) [...23 remote chains...] -- 3:14:11
      3953000 -- (-1149.832) [...23 remote chains...] -- 3:14:08
      3954000 -- (-1163.252) [...23 remote chains...] -- 3:14:05
      3955000 -- (-1157.032) [...23 remote chains...] -- 3:14:02

      Average standard deviation of split frequencies: 0.020539

      3956000 -- [-1165.607] [...23 remote chains...] -- 3:13:59
      3957000 -- (-1159.380) [...23 remote chains...] -- 3:14:07
      3958000 -- (-1152.240) [...23 remote chains...] -- 3:14:04
      3959000 -- (-1167.388) [...23 remote chains...] -- 3:14:01
      3960000 -- (-1165.324) [...23 remote chains...] -- 3:13:57

      Average standard deviation of split frequencies: 0.020406

      3961000 -- (-1169.643) [...23 remote chains...] -- 3:14:06
      3962000 -- (-1166.808) [...23 remote chains...] -- 3:14:03
      3963000 -- (-1161.200) [...23 remote chains...] -- 3:13:59
      3964000 -- (-1165.676) [...23 remote chains...] -- 3:13:56
      3965000 -- (-1156.272) [...23 remote chains...] -- 3:14:05

      Average standard deviation of split frequencies: 0.020296

      3966000 -- (-1162.789) [...23 remote chains...] -- 3:14:01
      3967000 -- (-1159.483) [...23 remote chains...] -- 3:13:58
      3968000 -- (-1155.655) [...23 remote chains...] -- 3:13:55
      3969000 -- (-1157.028) [...23 remote chains...] -- 3:14:04
      3970000 -- (-1151.748) [...23 remote chains...] -- 3:14:00

      Average standard deviation of split frequencies: 0.020232

      3971000 -- (-1151.072) [...23 remote chains...] -- 3:13:57
      3972000 -- (-1161.564) [...23 remote chains...] -- 3:14:06
      3973000 -- (-1161.841) [...23 remote chains...] -- 3:14:02
      3974000 -- (-1162.095) [...23 remote chains...] -- 3:13:59
      3975000 -- (-1165.287) [...23 remote chains...] -- 3:13:56

      Average standard deviation of split frequencies: 0.020098

      3976000 -- (-1162.077) [...23 remote chains...] -- 3:13:53
      3977000 -- (-1170.836) [...23 remote chains...] -- 3:14:01
      3978000 -- (-1163.068) [...23 remote chains...] -- 3:13:58
      3979000 -- (-1159.782) [...23 remote chains...] -- 3:13:55
      3980000 -- (-1171.868) [...23 remote chains...] -- 3:13:52

      Average standard deviation of split frequencies: 0.020039

      3981000 -- (-1158.957) [...23 remote chains...] -- 3:14:00
      3982000 -- (-1161.130) [...23 remote chains...] -- 3:13:57
      3983000 -- (-1154.120) [...23 remote chains...] -- 3:13:54
      3984000 -- (-1150.944) [...23 remote chains...] -- 3:13:51
      3985000 -- (-1159.110) [...23 remote chains...] -- 3:13:59

      Average standard deviation of split frequencies: 0.019974

      3986000 -- (-1155.840) [...23 remote chains...] -- 3:13:56
      3987000 -- (-1160.102) [...23 remote chains...] -- 3:13:53
      3988000 -- (-1163.067) [...23 remote chains...] -- 3:13:49
      3989000 -- (-1170.161) [...23 remote chains...] -- 3:13:58
      3990000 -- (-1163.109) [...23 remote chains...] -- 3:13:55

      Average standard deviation of split frequencies: 0.019830

      3991000 -- (-1162.091) [...23 remote chains...] -- 3:13:51
      3992000 -- (-1168.214) [...23 remote chains...] -- 3:14:00
      3993000 -- (-1156.241) [...23 remote chains...] -- 3:13:57
      3994000 -- (-1154.871) [...23 remote chains...] -- 3:13:53
      3995000 -- (-1164.666) [...23 remote chains...] -- 3:13:50

      Average standard deviation of split frequencies: 0.019725

      3996000 -- (-1172.498) [...23 remote chains...] -- 3:13:47
      3997000 -- (-1164.418) [...23 remote chains...] -- 3:13:55
      3998000 -- (-1163.451) [...23 remote chains...] -- 3:13:52
      3999000 -- (-1168.487) [...23 remote chains...] -- 3:13:49
      4000000 -- [-1167.206] [...23 remote chains...] -- 3:13:46

      Average standard deviation of split frequencies: 0.019661

      4001000 -- (-1168.182) [...23 remote chains...] -- 3:13:54
      4002000 -- (-1166.825) [...23 remote chains...] -- 3:13:51
      4003000 -- [-1182.239] [...23 remote chains...] -- 3:13:48
      4004000 -- [-1173.371] [...23 remote chains...] -- 3:13:45
      4005000 -- (-1187.703) [...23 remote chains...] -- 3:13:53

      Average standard deviation of split frequencies: 0.019639

      4006000 -- [-1179.940] [...23 remote chains...] -- 3:13:50
      4007000 -- (-1180.092) [...23 remote chains...] -- 3:13:47
      4008000 -- (-1167.246) [...23 remote chains...] -- 3:13:44
      4009000 -- (-1162.984) [...23 remote chains...] -- 3:13:52
      4010000 -- (-1157.088) [...23 remote chains...] -- 3:13:49

      Average standard deviation of split frequencies: 0.019559

      4011000 -- [-1157.029] [...23 remote chains...] -- 3:13:46
      4012000 -- [-1161.285] [...23 remote chains...] -- 3:13:43
      4013000 -- (-1153.654) [...23 remote chains...] -- 3:13:51
      4014000 -- (-1152.079) [...23 remote chains...] -- 3:13:48
      4015000 -- [-1155.351] [...23 remote chains...] -- 3:13:45

      Average standard deviation of split frequencies: 0.019477

      4016000 -- (-1151.334) [...23 remote chains...] -- 3:13:41
      4017000 -- [-1160.364] [...23 remote chains...] -- 3:13:50
      4018000 -- [-1163.563] [...23 remote chains...] -- 3:13:47
      4019000 -- (-1163.939) [...23 remote chains...] -- 3:13:43
      4020000 -- [-1150.415] [...23 remote chains...] -- 3:13:40

      Average standard deviation of split frequencies: 0.019380

      4021000 -- (-1154.884) [...23 remote chains...] -- 3:13:49
      4022000 -- (-1165.971) [...23 remote chains...] -- 3:13:45
      4023000 -- (-1163.540) [...23 remote chains...] -- 3:13:42
      4024000 -- (-1164.803) [...23 remote chains...] -- 3:13:39
      4025000 -- (-1159.201) [...23 remote chains...] -- 3:13:47

      Average standard deviation of split frequencies: 0.019256

      4026000 -- (-1162.235) [...23 remote chains...] -- 3:13:44
      4027000 -- (-1159.946) [...23 remote chains...] -- 3:13:41
      4028000 -- (-1158.417) [...23 remote chains...] -- 3:13:49
      4029000 -- (-1152.211) [...23 remote chains...] -- 3:13:46
      4030000 -- (-1165.133) [...23 remote chains...] -- 3:13:43

      Average standard deviation of split frequencies: 0.019320

      4031000 -- (-1164.992) [...23 remote chains...] -- 3:13:40
      4032000 -- [-1169.395] [...23 remote chains...] -- 3:13:48
      4033000 -- (-1162.095) [...23 remote chains...] -- 3:13:45
      4034000 -- (-1168.316) [...23 remote chains...] -- 3:13:42
      4035000 -- [-1163.462] [...23 remote chains...] -- 3:13:39

      Average standard deviation of split frequencies: 0.019230

      4036000 -- [-1169.289] [...23 remote chains...] -- 3:13:47
      4037000 -- (-1159.187) [...23 remote chains...] -- 3:13:44
      4038000 -- (-1166.539) [...23 remote chains...] -- 3:13:41
      4039000 -- [-1166.149] [...23 remote chains...] -- 3:13:38
      4040000 -- [-1165.875] [...23 remote chains...] -- 3:13:46

      Average standard deviation of split frequencies: 0.019101

      4041000 -- (-1169.637) [...23 remote chains...] -- 3:13:43
      4042000 -- (-1166.947) [...23 remote chains...] -- 3:13:40
      4043000 -- [-1174.995] [...23 remote chains...] -- 3:13:48
      4044000 -- (-1176.289) [...23 remote chains...] -- 3:13:45
      4045000 -- (-1166.226) [...23 remote chains...] -- 3:13:42

      Average standard deviation of split frequencies: 0.019035

      4046000 -- (-1155.143) [...23 remote chains...] -- 3:13:39
      4047000 -- (-1152.215) [...23 remote chains...] -- 3:13:47
      4048000 -- (-1156.165) [...23 remote chains...] -- 3:13:44
      4049000 -- [-1158.119] [...23 remote chains...] -- 3:13:41
      4050000 -- [-1161.523] [...23 remote chains...] -- 3:13:37

      Average standard deviation of split frequencies: 0.018955

      4051000 -- (-1163.634) [...23 remote chains...] -- 3:13:46
      4052000 -- (-1160.763) [...23 remote chains...] -- 3:13:43
      4053000 -- (-1162.821) [...23 remote chains...] -- 3:13:39
      4054000 -- (-1170.886) [...23 remote chains...] -- 3:13:48
      4055000 -- (-1164.671) [...23 remote chains...] -- 3:13:45

      Average standard deviation of split frequencies: 0.018929

      4056000 -- [-1171.343] [...23 remote chains...] -- 3:13:41
      4057000 -- (-1159.011) [...23 remote chains...] -- 3:13:38
      4058000 -- (-1174.995) [...23 remote chains...] -- 3:13:35
      4059000 -- [-1159.804] [...23 remote chains...] -- 3:13:43
      4060000 -- (-1150.714) [...23 remote chains...] -- 3:13:40

      Average standard deviation of split frequencies: 0.018804

      4061000 -- (-1162.881) [...23 remote chains...] -- 3:13:37
      4062000 -- (-1150.841) [...23 remote chains...] -- 3:13:34
      4063000 -- [-1155.349] [...23 remote chains...] -- 3:13:42
      4064000 -- (-1152.017) [...23 remote chains...] -- 3:13:39
      4065000 -- (-1160.750) [...23 remote chains...] -- 3:13:36

      Average standard deviation of split frequencies: 0.018691

      4066000 -- [-1164.624] [...23 remote chains...] -- 3:13:33
      4067000 -- (-1157.761) [...23 remote chains...] -- 3:13:41
      4068000 -- [-1159.669] [...23 remote chains...] -- 3:13:38
      4069000 -- (-1164.419) [...23 remote chains...] -- 3:13:35
      4070000 -- (-1166.235) [...23 remote chains...] -- 3:13:32

      Average standard deviation of split frequencies: 0.018613

      4071000 -- (-1163.765) [...23 remote chains...] -- 3:13:40
      4072000 -- (-1158.396) [...23 remote chains...] -- 3:13:37
      4073000 -- (-1155.905) [...23 remote chains...] -- 3:13:34
      4074000 -- (-1159.997) [...23 remote chains...] -- 3:13:42
      4075000 -- (-1161.583) [...23 remote chains...] -- 3:13:39

      Average standard deviation of split frequencies: 0.018668

      4076000 -- (-1164.037) [...23 remote chains...] -- 3:13:47
      4077000 -- (-1173.988) [...23 remote chains...] -- 3:13:44
      4078000 -- (-1166.623) [...23 remote chains...] -- 3:13:41
      4079000 -- [-1163.955] [...23 remote chains...] -- 3:13:38
      4080000 -- [-1153.521] [...23 remote chains...] -- 3:13:35

      Average standard deviation of split frequencies: 0.018674

      4081000 -- (-1155.474) [...23 remote chains...] -- 3:13:43
      4082000 -- [-1158.280] [...23 remote chains...] -- 3:13:40
      4083000 -- [-1154.560] [...23 remote chains...] -- 3:13:37
      4084000 -- (-1169.398) [...23 remote chains...] -- 3:13:33
      4085000 -- (-1163.231) [...23 remote chains...] -- 3:13:42

      Average standard deviation of split frequencies: 0.018690

      4086000 -- (-1174.140) [...23 remote chains...] -- 3:13:38
      4087000 -- (-1166.755) [...23 remote chains...] -- 3:13:35
      4088000 -- (-1173.538) [...23 remote chains...] -- 3:13:32
      4089000 -- (-1175.783) [...23 remote chains...] -- 3:13:40
      4090000 -- (-1172.661) [...23 remote chains...] -- 3:13:37

      Average standard deviation of split frequencies: 0.018681

      4091000 -- (-1179.889) [...23 remote chains...] -- 3:13:34
      4092000 -- [-1170.069] [...23 remote chains...] -- 3:13:31
      4093000 -- [-1169.977] [...23 remote chains...] -- 3:13:39
      4094000 -- [-1172.270] [...23 remote chains...] -- 3:13:36
      4095000 -- (-1171.324) [...23 remote chains...] -- 3:13:33

      Average standard deviation of split frequencies: 0.018704

      4096000 -- (-1176.750) [...23 remote chains...] -- 3:13:41
      4097000 -- (-1169.593) [...23 remote chains...] -- 3:13:38
      4098000 -- (-1179.230) [...23 remote chains...] -- 3:13:35
      4099000 -- (-1171.878) [...23 remote chains...] -- 3:13:32
      4100000 -- [-1161.666] [...23 remote chains...] -- 3:13:40

      Average standard deviation of split frequencies: 0.018636

      4101000 -- [-1161.802] [...23 remote chains...] -- 3:13:37
      4102000 -- [-1160.061] [...23 remote chains...] -- 3:13:34
      4103000 -- [-1157.827] [...23 remote chains...] -- 3:13:31
      4104000 -- [-1168.218] [...23 remote chains...] -- 3:13:39
      4105000 -- (-1167.615) [...23 remote chains...] -- 3:13:36

      Average standard deviation of split frequencies: 0.018591

      4106000 -- (-1168.143) [...23 remote chains...] -- 3:13:33
      4107000 -- [-1159.199] [...23 remote chains...] -- 3:13:30
      4108000 -- (-1167.184) [...23 remote chains...] -- 3:13:38
      4109000 -- [-1159.932] [...23 remote chains...] -- 3:13:35
      4110000 -- (-1162.902) [...23 remote chains...] -- 3:13:32

      Average standard deviation of split frequencies: 0.018620

      4111000 -- (-1167.440) [...23 remote chains...] -- 3:13:28
      4112000 -- (-1169.669) [...23 remote chains...] -- 3:13:37
      4113000 -- (-1170.283) [...23 remote chains...] -- 3:13:33
      4114000 -- [-1163.594] [...23 remote chains...] -- 3:13:30
      4115000 -- (-1165.241) [...23 remote chains...] -- 3:13:27

      Average standard deviation of split frequencies: 0.018606

      4116000 -- [-1156.963] [...23 remote chains...] -- 3:13:35
      4117000 -- [-1161.788] [...23 remote chains...] -- 3:13:32
      4118000 -- [-1170.443] [...23 remote chains...] -- 3:13:29
      4119000 -- (-1163.671) [...23 remote chains...] -- 3:13:26
      4120000 -- [-1174.015] [...23 remote chains...] -- 3:13:23

      Average standard deviation of split frequencies: 0.018605

      4121000 -- (-1167.620) [...23 remote chains...] -- 3:13:31
      4122000 -- [-1158.682] [...23 remote chains...] -- 3:13:28
      4123000 -- (-1170.487) [...23 remote chains...] -- 3:13:25
      4124000 -- (-1172.159) [...23 remote chains...] -- 3:13:22
      4125000 -- (-1164.088) [...23 remote chains...] -- 3:13:30

      Average standard deviation of split frequencies: 0.018564

      4126000 -- [-1161.517] [...23 remote chains...] -- 3:13:27
      4127000 -- (-1158.375) [...23 remote chains...] -- 3:13:24
      4128000 -- (-1163.521) [...23 remote chains...] -- 3:13:32
      4129000 -- [-1161.212] [...23 remote chains...] -- 3:13:29
      4130000 -- (-1167.924) [...23 remote chains...] -- 3:13:26

      Average standard deviation of split frequencies: 0.018506

      4131000 -- (-1170.008) [...23 remote chains...] -- 3:13:23
      4132000 -- (-1168.170) [...23 remote chains...] -- 3:13:20
      4133000 -- (-1169.953) [...23 remote chains...] -- 3:13:28
      4134000 -- (-1172.862) [...23 remote chains...] -- 3:13:25
      4135000 -- (-1166.012) [...23 remote chains...] -- 3:13:22

      Average standard deviation of split frequencies: 0.018495

      4136000 -- (-1159.232) [...23 remote chains...] -- 3:13:30
      4137000 -- [-1162.556] [...23 remote chains...] -- 3:13:27
      4138000 -- (-1157.034) [...23 remote chains...] -- 3:13:24
      4139000 -- (-1154.482) [...23 remote chains...] -- 3:13:20
      4140000 -- [-1153.021] [...23 remote chains...] -- 3:13:29

      Average standard deviation of split frequencies: 0.018519

      4141000 -- [-1162.925] [...23 remote chains...] -- 3:13:25
      4142000 -- (-1167.964) [...23 remote chains...] -- 3:13:22
      4143000 -- (-1159.716) [...23 remote chains...] -- 3:13:19
      4144000 -- [-1166.197] [...23 remote chains...] -- 3:13:27
      4145000 -- (-1162.429) [...23 remote chains...] -- 3:13:24

      Average standard deviation of split frequencies: 0.018494

      4146000 -- (-1162.578) [...23 remote chains...] -- 3:13:21
      4147000 -- [-1162.745] [...23 remote chains...] -- 3:13:18
      4148000 -- (-1156.836) [...23 remote chains...] -- 3:13:26
      4149000 -- (-1161.946) [...23 remote chains...] -- 3:13:23
      4150000 -- (-1161.335) [...23 remote chains...] -- 3:13:20

      Average standard deviation of split frequencies: 0.018383

      4151000 -- [-1161.013] [...23 remote chains...] -- 3:13:28
      4152000 -- (-1163.001) [...23 remote chains...] -- 3:13:25
      4153000 -- (-1160.328) [...23 remote chains...] -- 3:13:22
      4154000 -- (-1154.253) [...23 remote chains...] -- 3:13:19
      4155000 -- (-1152.903) [...23 remote chains...] -- 3:13:27

      Average standard deviation of split frequencies: 0.018281

      4156000 -- [-1163.069] [...23 remote chains...] -- 3:13:24
      4157000 -- [-1161.044] [...23 remote chains...] -- 3:13:21
      4158000 -- (-1159.506) [...23 remote chains...] -- 3:13:29
      4159000 -- (-1158.912) [...23 remote chains...] -- 3:13:26
      4160000 -- (-1159.104) [...23 remote chains...] -- 3:13:23

      Average standard deviation of split frequencies: 0.018206

      4161000 -- (-1154.692) [...23 remote chains...] -- 3:13:20
      4162000 -- (-1150.930) [...23 remote chains...] -- 3:13:17
      4163000 -- (-1154.476) [...23 remote chains...] -- 3:13:25
      4164000 -- (-1167.871) [...23 remote chains...] -- 3:13:22
      4165000 -- (-1157.963) [...23 remote chains...] -- 3:13:19

      Average standard deviation of split frequencies: 0.018037

      4166000 -- (-1159.350) [...23 remote chains...] -- 3:13:16
      4167000 -- (-1170.893) [...23 remote chains...] -- 3:13:23
      4168000 -- (-1164.625) [...23 remote chains...] -- 3:13:20
      4169000 -- (-1158.657) [...23 remote chains...] -- 3:13:28
      4170000 -- [-1160.959] [...23 remote chains...] -- 3:13:25

      Average standard deviation of split frequencies: 0.017998

      4171000 -- (-1168.133) [...23 remote chains...] -- 3:13:22
      4172000 -- (-1164.454) [...23 remote chains...] -- 3:13:19
      4173000 -- (-1175.173) [...23 remote chains...] -- 3:13:27
      4174000 -- (-1168.107) [...23 remote chains...] -- 3:13:24
      4175000 -- (-1168.254) [...23 remote chains...] -- 3:13:21

      Average standard deviation of split frequencies: 0.017995

      4176000 -- (-1173.921) [...23 remote chains...] -- 3:13:18
      4177000 -- (-1166.564) [...23 remote chains...] -- 3:13:26
      4178000 -- (-1170.388) [...23 remote chains...] -- 3:13:23
      4179000 -- (-1161.619) [...23 remote chains...] -- 3:13:20
      4180000 -- (-1166.768) [...23 remote chains...] -- 3:13:17

      Average standard deviation of split frequencies: 0.017998

      4181000 -- (-1165.162) [...23 remote chains...] -- 3:13:25
      4182000 -- (-1165.743) [...23 remote chains...] -- 3:13:22
      4183000 -- (-1166.209) [...23 remote chains...] -- 3:13:19
      4184000 -- (-1161.883) [...23 remote chains...] -- 3:13:27
      4185000 -- (-1164.113) [...23 remote chains...] -- 3:13:24

      Average standard deviation of split frequencies: 0.017968

      4186000 -- (-1161.242) [...23 remote chains...] -- 3:13:21
      4187000 -- (-1165.324) [...23 remote chains...] -- 3:13:18
      4188000 -- [-1164.993] [...23 remote chains...] -- 3:13:26
      4189000 -- (-1165.587) [...23 remote chains...] -- 3:13:23
      4190000 -- (-1163.772) [...23 remote chains...] -- 3:13:20

      Average standard deviation of split frequencies: 0.017867

      4191000 -- (-1157.521) [...23 remote chains...] -- 3:13:28
      4192000 -- (-1157.727) [...23 remote chains...] -- 3:13:24
      4193000 -- (-1161.281) [...23 remote chains...] -- 3:13:21
      4194000 -- (-1164.068) [...23 remote chains...] -- 3:13:18
      4195000 -- (-1168.875) [...23 remote chains...] -- 3:13:15

      Average standard deviation of split frequencies: 0.017803

      4196000 -- (-1162.863) [...23 remote chains...] -- 3:13:23
      4197000 -- (-1163.208) [...23 remote chains...] -- 3:13:20
      4198000 -- (-1155.916) [...23 remote chains...] -- 3:13:17
      4199000 -- (-1165.116) [...23 remote chains...] -- 3:13:14
      4200000 -- (-1168.649) [...23 remote chains...] -- 3:13:22

      Average standard deviation of split frequencies: 0.017758

      4201000 -- [-1174.372] [...23 remote chains...] -- 3:13:19
      4202000 -- (-1170.653) [...23 remote chains...] -- 3:13:16
      4203000 -- (-1166.784) [...23 remote chains...] -- 3:13:24
      4204000 -- (-1158.039) [...23 remote chains...] -- 3:13:21
      4205000 -- (-1158.998) [...23 remote chains...] -- 3:13:18

      Average standard deviation of split frequencies: 0.017739

      4206000 -- (-1159.142) [...23 remote chains...] -- 3:13:15
      4207000 -- (-1162.704) [...23 remote chains...] -- 3:13:23
      4208000 -- (-1169.101) [...23 remote chains...] -- 3:13:20
      4209000 -- (-1159.433) [...23 remote chains...] -- 3:13:17
      4210000 -- (-1156.113) [...23 remote chains...] -- 3:13:14

      Average standard deviation of split frequencies: 0.017661

      4211000 -- (-1159.162) [...23 remote chains...] -- 3:13:11
      4212000 -- (-1169.232) [...23 remote chains...] -- 3:13:19
      4213000 -- [-1162.023] [...23 remote chains...] -- 3:13:16
      4214000 -- [-1160.115] [...23 remote chains...] -- 3:13:13
      4215000 -- (-1154.934) [...23 remote chains...] -- 3:13:10

      Average standard deviation of split frequencies: 0.017553

      4216000 -- (-1149.724) [...23 remote chains...] -- 3:13:18
      4217000 -- [-1152.471] [...23 remote chains...] -- 3:13:15
      4218000 -- [-1163.669] [...23 remote chains...] -- 3:13:12
      4219000 -- [-1155.452] [...23 remote chains...] -- 3:13:19
      4220000 -- (-1162.804) [...23 remote chains...] -- 3:13:16

      Average standard deviation of split frequencies: 0.017459

      4221000 -- [-1160.534] [...23 remote chains...] -- 3:13:13
      4222000 -- (-1162.642) [...23 remote chains...] -- 3:13:10
      4223000 -- (-1160.900) [...23 remote chains...] -- 3:13:18
      4224000 -- (-1151.274) [...23 remote chains...] -- 3:13:15
      4225000 -- (-1158.337) [...23 remote chains...] -- 3:13:12

      Average standard deviation of split frequencies: 0.017351

      4226000 -- (-1155.847) [...23 remote chains...] -- 3:13:20
      4227000 -- (-1161.659) [...23 remote chains...] -- 3:13:17
      4228000 -- (-1156.530) [...23 remote chains...] -- 3:13:14
      4229000 -- (-1163.002) [...23 remote chains...] -- 3:13:11
      4230000 -- (-1168.835) [...23 remote chains...] -- 3:13:08

      Average standard deviation of split frequencies: 0.017199

      4231000 -- (-1162.452) [...23 remote chains...] -- 3:13:16
      4232000 -- (-1153.744) [...23 remote chains...] -- 3:13:13
      4233000 -- (-1151.551) [...23 remote chains...] -- 3:13:10
      4234000 -- (-1146.628) [...23 remote chains...] -- 3:13:18
      4235000 -- [-1148.197] [...23 remote chains...] -- 3:13:15

      Average standard deviation of split frequencies: 0.017098

      4236000 -- (-1156.769) [...23 remote chains...] -- 3:13:12
      4237000 -- (-1168.960) [...23 remote chains...] -- 3:13:20
      4238000 -- [-1166.892] [...23 remote chains...] -- 3:13:17
      4239000 -- (-1154.195) [...23 remote chains...] -- 3:13:14
      4240000 -- (-1160.169) [...23 remote chains...] -- 3:13:11

      Average standard deviation of split frequencies: 0.017017

      4241000 -- [-1161.356] [...23 remote chains...] -- 3:13:08
      4242000 -- (-1169.906) [...23 remote chains...] -- 3:13:15
      4243000 -- (-1167.965) [...23 remote chains...] -- 3:13:12
      4244000 -- (-1164.540) [...23 remote chains...] -- 3:13:09
      4245000 -- (-1168.767) [...23 remote chains...] -- 3:13:06

      Average standard deviation of split frequencies: 0.016974

      4246000 -- (-1164.288) [...23 remote chains...] -- 3:13:14
      4247000 -- [-1161.341] [...23 remote chains...] -- 3:13:11
      4248000 -- [-1173.449] [...23 remote chains...] -- 3:13:08
      4249000 -- (-1161.495) [...23 remote chains...] -- 3:13:05
      4250000 -- (-1166.424) [...23 remote chains...] -- 3:13:13

      Average standard deviation of split frequencies: 0.016877

      4251000 -- [-1157.710] [...23 remote chains...] -- 3:13:10
      4252000 -- [-1154.751] [...23 remote chains...] -- 3:13:07
      4253000 -- (-1163.378) [...23 remote chains...] -- 3:13:04
      4254000 -- (-1176.622) [...23 remote chains...] -- 3:13:01
      4255000 -- [-1159.895] [...23 remote chains...] -- 3:13:09

      Average standard deviation of split frequencies: 0.016792

      4256000 -- (-1164.444) [...23 remote chains...] -- 3:13:06
      4257000 -- (-1155.372) [...23 remote chains...] -- 3:13:03
      4258000 -- [-1152.420] [...23 remote chains...] -- 3:13:00
      4259000 -- (-1155.660) [...23 remote chains...] -- 3:13:08
      4260000 -- [-1161.236] [...23 remote chains...] -- 3:13:05

      Average standard deviation of split frequencies: 0.016787

      4261000 -- (-1168.473) [...23 remote chains...] -- 3:13:02
      4262000 -- (-1151.045) [...23 remote chains...] -- 3:12:59
      4263000 -- (-1170.245) [...23 remote chains...] -- 3:13:07
      4264000 -- (-1155.151) [...23 remote chains...] -- 3:13:04
      4265000 -- [-1154.765] [...23 remote chains...] -- 3:13:01

      Average standard deviation of split frequencies: 0.016712

      4266000 -- [-1160.966] [...23 remote chains...] -- 3:12:58
      4267000 -- [-1167.658] [...23 remote chains...] -- 3:13:05
      4268000 -- (-1158.174) [...23 remote chains...] -- 3:13:03
      4269000 -- [-1153.026] [...23 remote chains...] -- 3:13:00
      4270000 -- (-1158.782) [...23 remote chains...] -- 3:12:57

      Average standard deviation of split frequencies: 0.016597

      4271000 -- (-1163.986) [...23 remote chains...] -- 3:13:04
      4272000 -- (-1152.928) [...23 remote chains...] -- 3:13:01
      4273000 -- [-1155.430] [...23 remote chains...] -- 3:12:58
      4274000 -- [-1168.051] [...23 remote chains...] -- 3:12:55
      4275000 -- [-1155.825] [...23 remote chains...] -- 3:12:52

      Average standard deviation of split frequencies: 0.016516

      4276000 -- [-1147.021] [...23 remote chains...] -- 3:13:00
      4277000 -- (-1161.276) [...23 remote chains...] -- 3:12:57
      4278000 -- (-1160.084) [...23 remote chains...] -- 3:12:54
      4279000 -- [-1164.107] [...23 remote chains...] -- 3:12:51
      4280000 -- [-1165.761] [...23 remote chains...] -- 3:12:59

      Average standard deviation of split frequencies: 0.016420

      4281000 -- [-1156.693] [...23 remote chains...] -- 3:13:07
      4282000 -- (-1154.009) [...23 remote chains...] -- 3:13:04
      4283000 -- [-1156.597] [...23 remote chains...] -- 3:13:01
      4284000 -- (-1171.722) [...23 remote chains...] -- 3:12:58
      4285000 -- (-1163.378) [...23 remote chains...] -- 3:13:06

      Average standard deviation of split frequencies: 0.016345

      4286000 -- (-1163.011) [...23 remote chains...] -- 3:13:03
      4287000 -- (-1165.633) [...23 remote chains...] -- 3:13:00
      4288000 -- (-1154.493) [...23 remote chains...] -- 3:12:57
      4289000 -- (-1162.894) [...23 remote chains...] -- 3:12:54
      4290000 -- (-1173.666) [...23 remote chains...] -- 3:13:01

      Average standard deviation of split frequencies: 0.016316

      4291000 -- (-1163.332) [...23 remote chains...] -- 3:12:59
      4292000 -- (-1162.866) [...23 remote chains...] -- 3:12:56
      4293000 -- (-1164.592) [...23 remote chains...] -- 3:12:53
      4294000 -- (-1165.872) [...23 remote chains...] -- 3:13:00
      4295000 -- (-1165.604) [...23 remote chains...] -- 3:12:57

      Average standard deviation of split frequencies: 0.016265

      4296000 -- (-1159.292) [...23 remote chains...] -- 3:12:54
      4297000 -- (-1150.549) [...23 remote chains...] -- 3:12:51
      4298000 -- (-1171.001) [...23 remote chains...] -- 3:12:59
      4299000 -- (-1163.233) [...23 remote chains...] -- 3:12:56
      4300000 -- (-1177.873) [...23 remote chains...] -- 3:12:53

      Average standard deviation of split frequencies: 0.016245

      4301000 -- (-1189.093) [...23 remote chains...] -- 3:12:50
      4302000 -- (-1191.037) [...23 remote chains...] -- 3:12:58
      4303000 -- (-1179.652) [...23 remote chains...] -- 3:12:55
      4304000 -- (-1167.222) [...23 remote chains...] -- 3:12:52
      4305000 -- (-1175.920) [...23 remote chains...] -- 3:12:49

      Average standard deviation of split frequencies: 0.016248

      4306000 -- (-1174.602) [...23 remote chains...] -- 3:12:57
      4307000 -- (-1165.512) [...23 remote chains...] -- 3:12:54
      4308000 -- (-1179.499) [...23 remote chains...] -- 3:12:51
      4309000 -- (-1175.905) [...23 remote chains...] -- 3:12:48
      4310000 -- (-1168.585) [...23 remote chains...] -- 3:12:56

      Average standard deviation of split frequencies: 0.016272

      4311000 -- (-1168.979) [...23 remote chains...] -- 3:12:53
      4312000 -- (-1173.916) [...23 remote chains...] -- 3:12:50
      4313000 -- (-1171.891) [...23 remote chains...] -- 3:12:57
      4314000 -- (-1184.361) [...23 remote chains...] -- 3:12:55
      4315000 -- (-1164.781) [...23 remote chains...] -- 3:12:52

      Average standard deviation of split frequencies: 0.016211

      4316000 -- (-1172.930) [...23 remote chains...] -- 3:12:49
      4317000 -- (-1179.864) [...23 remote chains...] -- 3:12:56
      4318000 -- (-1172.312) [...23 remote chains...] -- 3:12:53
      4319000 -- (-1174.061) [...23 remote chains...] -- 3:12:50
      4320000 -- (-1177.700) [...23 remote chains...] -- 3:12:48

      Average standard deviation of split frequencies: 0.016140

      4321000 -- (-1179.579) [...23 remote chains...] -- 3:12:55
      4322000 -- (-1173.305) [...23 remote chains...] -- 3:12:52
      4323000 -- (-1174.588) [...23 remote chains...] -- 3:12:49
      4324000 -- (-1167.657) [...23 remote chains...] -- 3:12:46
      4325000 -- (-1176.920) [...23 remote chains...] -- 3:12:43

      Average standard deviation of split frequencies: 0.016029

      4326000 -- (-1183.514) [...23 remote chains...] -- 3:12:51
      4327000 -- (-1173.016) [...23 remote chains...] -- 3:12:48
      4328000 -- (-1162.431) [...23 remote chains...] -- 3:12:45
      4329000 -- (-1166.678) [...23 remote chains...] -- 3:12:42
      4330000 -- (-1163.194) [...23 remote chains...] -- 3:12:50

      Average standard deviation of split frequencies: 0.016005

      4331000 -- (-1159.505) [...23 remote chains...] -- 3:12:47
      4332000 -- (-1161.258) [...23 remote chains...] -- 3:12:44
      4333000 -- (-1158.882) [...23 remote chains...] -- 3:12:41
      4334000 -- (-1162.116) [...23 remote chains...] -- 3:12:49
      4335000 -- (-1161.956) [...23 remote chains...] -- 3:12:46

      Average standard deviation of split frequencies: 0.015992

      4336000 -- (-1165.540) [...23 remote chains...] -- 3:12:43
      4337000 -- (-1155.104) [...23 remote chains...] -- 3:12:40
      4338000 -- (-1156.087) [...23 remote chains...] -- 3:12:48
      4339000 -- (-1160.960) [...23 remote chains...] -- 3:12:45
      4340000 -- (-1171.086) [...23 remote chains...] -- 3:12:42

      Average standard deviation of split frequencies: 0.015986

      4341000 -- (-1167.171) [...23 remote chains...] -- 3:12:39
      4342000 -- (-1163.559) [...23 remote chains...] -- 3:12:36
      4343000 -- (-1166.464) [...23 remote chains...] -- 3:12:44
      4344000 -- (-1173.778) [...23 remote chains...] -- 3:12:41
      4345000 -- (-1175.265) [...23 remote chains...] -- 3:12:38

      Average standard deviation of split frequencies: 0.015963

      4346000 -- (-1171.029) [...23 remote chains...] -- 3:12:45
      4347000 -- (-1177.977) [...23 remote chains...] -- 3:12:42
      4348000 -- (-1176.406) [...23 remote chains...] -- 3:12:39
      4349000 -- (-1179.627) [...23 remote chains...] -- 3:12:37
      4350000 -- (-1169.804) [...23 remote chains...] -- 3:12:34

      Average standard deviation of split frequencies: 0.015999

      4351000 -- (-1178.503) [...23 remote chains...] -- 3:12:41
      4352000 -- (-1180.993) [...23 remote chains...] -- 3:12:38
      4353000 -- (-1185.607) [...23 remote chains...] -- 3:12:35
      4354000 -- (-1170.934) [...23 remote chains...] -- 3:12:33
      4355000 -- (-1169.284) [...23 remote chains...] -- 3:12:40

      Average standard deviation of split frequencies: 0.016049

      4356000 -- (-1164.926) [...23 remote chains...] -- 3:12:37
      4357000 -- (-1165.478) [...23 remote chains...] -- 3:12:34
      4358000 -- (-1174.366) [...23 remote chains...] -- 3:12:31
      4359000 -- (-1175.185) [...23 remote chains...] -- 3:12:39
      4360000 -- (-1173.002) [...23 remote chains...] -- 3:12:36

      Average standard deviation of split frequencies: 0.016013

      4361000 -- (-1177.431) [...23 remote chains...] -- 3:12:33
      4362000 -- (-1173.791) [...23 remote chains...] -- 3:12:30
      4363000 -- (-1168.961) [...23 remote chains...] -- 3:12:38
      4364000 -- (-1181.492) [...23 remote chains...] -- 3:12:35
      4365000 -- (-1186.467) [...23 remote chains...] -- 3:12:32

      Average standard deviation of split frequencies: 0.015968

      4366000 -- (-1172.371) [...23 remote chains...] -- 3:12:40
      4367000 -- (-1181.587) [...23 remote chains...] -- 3:12:37
      4368000 -- (-1174.787) [...23 remote chains...] -- 3:12:34
      4369000 -- (-1168.839) [...23 remote chains...] -- 3:12:31
      4370000 -- (-1170.528) [...23 remote chains...] -- 3:12:38

      Average standard deviation of split frequencies: 0.015992

      4371000 -- (-1187.247) [...23 remote chains...] -- 3:12:36
      4372000 -- (-1163.109) [...23 remote chains...] -- 3:12:33
      4373000 -- (-1169.310) [...23 remote chains...] -- 3:12:40
      4374000 -- (-1170.777) [...23 remote chains...] -- 3:12:37
      4375000 -- (-1163.491) [...23 remote chains...] -- 3:12:34

      Average standard deviation of split frequencies: 0.015955

      4376000 -- (-1163.074) [...23 remote chains...] -- 3:12:31
      4377000 -- (-1166.499) [...23 remote chains...] -- 3:12:39
      4378000 -- (-1167.867) [...23 remote chains...] -- 3:12:36
      4379000 -- (-1163.865) [...23 remote chains...] -- 3:12:33
      4380000 -- (-1167.270) [...23 remote chains...] -- 3:12:30

      Average standard deviation of split frequencies: 0.015932

      4381000 -- (-1175.560) [...23 remote chains...] -- 3:12:38
      4382000 -- (-1159.909) [...23 remote chains...] -- 3:12:35
      4383000 -- (-1160.376) [...23 remote chains...] -- 3:12:32
      4384000 -- (-1158.770) [...23 remote chains...] -- 3:12:40
      4385000 -- (-1155.931) [...23 remote chains...] -- 3:12:37

      Average standard deviation of split frequencies: 0.015935

      4386000 -- (-1156.951) [...23 remote chains...] -- 3:12:34
      4387000 -- (-1150.600) [...23 remote chains...] -- 3:12:31
      4388000 -- (-1165.919) [...23 remote chains...] -- 3:12:38
      4389000 -- (-1163.500) [...23 remote chains...] -- 3:12:36
      4390000 -- (-1169.313) [...23 remote chains...] -- 3:12:33

      Average standard deviation of split frequencies: 0.015953

      4391000 -- (-1173.190) [...23 remote chains...] -- 3:12:30
      4392000 -- (-1170.842) [...23 remote chains...] -- 3:12:37
      4393000 -- (-1160.874) [...23 remote chains...] -- 3:12:34
      4394000 -- (-1161.479) [...23 remote chains...] -- 3:12:31
      4395000 -- (-1162.659) [...23 remote chains...] -- 3:12:29

      Average standard deviation of split frequencies: 0.015931

      4396000 -- (-1161.188) [...23 remote chains...] -- 3:12:36
      4397000 -- (-1169.345) [...23 remote chains...] -- 3:12:33
      4398000 -- (-1170.625) [...23 remote chains...] -- 3:12:30
      4399000 -- (-1173.935) [...23 remote chains...] -- 3:12:38
      4400000 -- (-1159.844) [...23 remote chains...] -- 3:12:35

      Average standard deviation of split frequencies: 0.015908

      4401000 -- (-1168.293) [...23 remote chains...] -- 3:12:32
      4402000 -- (-1168.269) [...23 remote chains...] -- 3:12:29
      4403000 -- (-1167.758) [...23 remote chains...] -- 3:12:37
      4404000 -- [-1155.292] [...23 remote chains...] -- 3:12:34
      4405000 -- (-1152.963) [...23 remote chains...] -- 3:12:31

      Average standard deviation of split frequencies: 0.015952

      4406000 -- (-1158.345) [...23 remote chains...] -- 3:12:38
      4407000 -- (-1145.509) [...23 remote chains...] -- 3:12:36
      4408000 -- (-1162.007) [...23 remote chains...] -- 3:12:33
      4409000 -- (-1156.993) [...23 remote chains...] -- 3:12:30
      4410000 -- (-1170.133) [...23 remote chains...] -- 3:12:27

      Average standard deviation of split frequencies: 0.015918

      4411000 -- (-1171.477) [...23 remote chains...] -- 3:12:34
      4412000 -- [-1165.864] [...23 remote chains...] -- 3:12:31
      4413000 -- (-1162.715) [...23 remote chains...] -- 3:12:29
      4414000 -- [-1172.926] [...23 remote chains...] -- 3:12:26
      4415000 -- (-1172.253) [...23 remote chains...] -- 3:12:33

      Average standard deviation of split frequencies: 0.015931

      4416000 -- (-1173.883) [...23 remote chains...] -- 3:12:30
      4417000 -- (-1168.905) [...23 remote chains...] -- 3:12:38
      4418000 -- (-1166.337) [...23 remote chains...] -- 3:12:35
      4419000 -- (-1169.399) [...23 remote chains...] -- 3:12:32
      4420000 -- (-1160.783) [...23 remote chains...] -- 3:12:29

      Average standard deviation of split frequencies: 0.015876

      4421000 -- (-1165.746) [...23 remote chains...] -- 3:12:37
      4422000 -- (-1172.934) [...23 remote chains...] -- 3:12:34
      4423000 -- (-1171.977) [...23 remote chains...] -- 3:12:31
      4424000 -- (-1174.094) [...23 remote chains...] -- 3:12:28
      4425000 -- (-1172.010) [...23 remote chains...] -- 3:12:35

      Average standard deviation of split frequencies: 0.015858

      4426000 -- (-1172.211) [...23 remote chains...] -- 3:12:33
      4427000 -- (-1177.868) [...23 remote chains...] -- 3:12:30
      4428000 -- (-1185.862) [...23 remote chains...] -- 3:12:27
      4429000 -- (-1179.482) [...23 remote chains...] -- 3:12:34
      4430000 -- [-1174.684] [...23 remote chains...] -- 3:12:31

      Average standard deviation of split frequencies: 0.015897

      4431000 -- (-1181.035) [...23 remote chains...] -- 3:12:29
      4432000 -- [-1167.353] [...23 remote chains...] -- 3:12:36
      4433000 -- (-1166.076) [...23 remote chains...] -- 3:12:33
      4434000 -- (-1167.753) [...23 remote chains...] -- 3:12:30
      4435000 -- (-1177.033) [...23 remote chains...] -- 3:12:27

      Average standard deviation of split frequencies: 0.015923

      4436000 -- (-1167.691) [...23 remote chains...] -- 3:12:35
      4437000 -- (-1181.615) [...23 remote chains...] -- 3:12:32
      4438000 -- (-1182.525) [...23 remote chains...] -- 3:12:29
      4439000 -- [-1175.216] [...23 remote chains...] -- 3:12:26
      4440000 -- [-1167.129] [...23 remote chains...] -- 3:12:23

      Average standard deviation of split frequencies: 0.015956

      4441000 -- (-1170.151) [...23 remote chains...] -- 3:12:31
      4442000 -- (-1166.426) [...23 remote chains...] -- 3:12:28
      4443000 -- (-1167.015) [...23 remote chains...] -- 3:12:25
      4444000 -- (-1166.214) [...23 remote chains...] -- 3:12:22
      4445000 -- (-1163.595) [...23 remote chains...] -- 3:12:30

      Average standard deviation of split frequencies: 0.015979

      4446000 -- [-1165.111] [...23 remote chains...] -- 3:12:27
      4447000 -- [-1177.434] [...23 remote chains...] -- 3:12:24
      4448000 -- (-1178.697) [...23 remote chains...] -- 3:12:21
      4449000 -- (-1169.634) [...23 remote chains...] -- 3:12:29
      4450000 -- (-1173.996) [...23 remote chains...] -- 3:12:26

      Average standard deviation of split frequencies: 0.016006

      4451000 -- (-1174.922) [...23 remote chains...] -- 3:12:23
      4452000 -- (-1172.701) [...23 remote chains...] -- 3:12:20
      4453000 -- (-1169.895) [...23 remote chains...] -- 3:12:27
      4454000 -- (-1170.859) [...23 remote chains...] -- 3:12:25
      4455000 -- [-1176.822] [...23 remote chains...] -- 3:12:22

      Average standard deviation of split frequencies: 0.016006

      4456000 -- (-1182.467) [...23 remote chains...] -- 3:12:29
      4457000 -- (-1176.680) [...23 remote chains...] -- 3:12:26
      4458000 -- (-1166.779) [...23 remote chains...] -- 3:12:23
      4459000 -- (-1160.824) [...23 remote chains...] -- 3:12:21
      4460000 -- (-1166.194) [...23 remote chains...] -- 3:12:18

      Average standard deviation of split frequencies: 0.015919

      4461000 -- [-1159.190] [...23 remote chains...] -- 3:12:25
      4462000 -- (-1175.419) [...23 remote chains...] -- 3:12:22
      4463000 -- (-1175.418) [...23 remote chains...] -- 3:12:19
      4464000 -- (-1163.027) [...23 remote chains...] -- 3:12:17
      4465000 -- (-1165.009) [...23 remote chains...] -- 3:12:24

      Average standard deviation of split frequencies: 0.015909

      4466000 -- (-1175.446) [...23 remote chains...] -- 3:12:21
      4467000 -- (-1172.067) [...23 remote chains...] -- 3:12:18
      4468000 -- (-1168.916) [...23 remote chains...] -- 3:12:15
      4469000 -- (-1175.225) [...23 remote chains...] -- 3:12:23
      4470000 -- (-1160.249) [...23 remote chains...] -- 3:12:20

      Average standard deviation of split frequencies: 0.015940

      4471000 -- (-1162.891) [...23 remote chains...] -- 3:12:17
      4472000 -- (-1161.664) [...23 remote chains...] -- 3:12:14
      4473000 -- (-1161.325) [...23 remote chains...] -- 3:12:22
      4474000 -- (-1158.473) [...23 remote chains...] -- 3:12:19
      4475000 -- (-1165.353) [...23 remote chains...] -- 3:12:16

      Average standard deviation of split frequencies: 0.015912

      4476000 -- (-1174.945) [...23 remote chains...] -- 3:12:13
      4477000 -- (-1166.797) [...23 remote chains...] -- 3:12:10
      4478000 -- (-1164.037) [...23 remote chains...] -- 3:12:18
      4479000 -- (-1176.410) [...23 remote chains...] -- 3:12:15
      4480000 -- (-1170.287) [...23 remote chains...] -- 3:12:12

      Average standard deviation of split frequencies: 0.015853

      4481000 -- (-1156.063) [...23 remote chains...] -- 3:12:09
      4482000 -- (-1156.942) [...23 remote chains...] -- 3:12:16
      4483000 -- (-1162.611) [...23 remote chains...] -- 3:12:14
      4484000 -- (-1160.065) [...23 remote chains...] -- 3:12:11
      4485000 -- (-1166.350) [...23 remote chains...] -- 3:12:08

      Average standard deviation of split frequencies: 0.015860

      4486000 -- (-1171.824) [...23 remote chains...] -- 3:12:15
      4487000 -- (-1170.253) [...23 remote chains...] -- 3:12:12
      4488000 -- (-1179.205) [...23 remote chains...] -- 3:12:10
      4489000 -- (-1165.411) [...23 remote chains...] -- 3:12:07
      4490000 -- (-1162.390) [...23 remote chains...] -- 3:12:04

      Average standard deviation of split frequencies: 0.015854

      4491000 -- (-1159.182) [...23 remote chains...] -- 3:12:11
      4492000 -- (-1155.646) [...23 remote chains...] -- 3:12:08
      4493000 -- (-1161.887) [...23 remote chains...] -- 3:12:06
      4494000 -- (-1160.965) [...23 remote chains...] -- 3:12:13
      4495000 -- (-1160.859) [...23 remote chains...] -- 3:12:10

      Average standard deviation of split frequencies: 0.015834

      4496000 -- (-1166.636) [...23 remote chains...] -- 3:12:07
      4497000 -- (-1161.448) [...23 remote chains...] -- 3:12:04
      4498000 -- (-1152.481) [...23 remote chains...] -- 3:12:02
      4499000 -- (-1164.315) [...23 remote chains...] -- 3:12:09
      4500000 -- (-1162.199) [...23 remote chains...] -- 3:12:06

      Average standard deviation of split frequencies: 0.015842

      4501000 -- (-1167.227) [...23 remote chains...] -- 3:12:03
      4502000 -- (-1161.605) [...23 remote chains...] -- 3:12:01
      4503000 -- (-1171.391) [...23 remote chains...] -- 3:12:08
      4504000 -- (-1162.344) [...23 remote chains...] -- 3:12:05
      4505000 -- (-1167.832) [...23 remote chains...] -- 3:12:02

      Average standard deviation of split frequencies: 0.015812

      4506000 -- (-1166.404) [...23 remote chains...] -- 3:11:59
      4507000 -- (-1151.513) [...23 remote chains...] -- 3:12:07
      4508000 -- (-1164.629) [...23 remote chains...] -- 3:12:04
      4509000 -- [-1154.353] [...23 remote chains...] -- 3:12:01
      4510000 -- [-1153.029] [...23 remote chains...] -- 3:11:58

      Average standard deviation of split frequencies: 0.015733

      4511000 -- (-1163.288) [...23 remote chains...] -- 3:12:06
      4512000 -- (-1157.073) [...23 remote chains...] -- 3:12:03
      4513000 -- (-1165.044) [...23 remote chains...] -- 3:12:00
      4514000 -- (-1170.725) [...23 remote chains...] -- 3:11:57
      4515000 -- (-1161.179) [...23 remote chains...] -- 3:12:04

      Average standard deviation of split frequencies: 0.015716

      4516000 -- (-1162.577) [...23 remote chains...] -- 3:12:02
      4517000 -- [-1163.954] [...23 remote chains...] -- 3:11:59
      4518000 -- (-1170.751) [...23 remote chains...] -- 3:11:56
      4519000 -- (-1171.455) [...23 remote chains...] -- 3:11:53
      4520000 -- (-1157.222) [...23 remote chains...] -- 3:12:00

      Average standard deviation of split frequencies: 0.015633

      4521000 -- (-1162.220) [...23 remote chains...] -- 3:11:58
      4522000 -- (-1164.581) [...23 remote chains...] -- 3:11:55
      4523000 -- (-1160.069) [...23 remote chains...] -- 3:12:02
      4524000 -- (-1165.270) [...23 remote chains...] -- 3:11:59
      4525000 -- (-1165.716) [...23 remote chains...] -- 3:11:56

      Average standard deviation of split frequencies: 0.015600

      4526000 -- (-1168.930) [...23 remote chains...] -- 3:11:54
      4527000 -- (-1163.636) [...23 remote chains...] -- 3:12:01
      4528000 -- (-1171.624) [...23 remote chains...] -- 3:11:58
      4529000 -- (-1166.299) [...23 remote chains...] -- 3:11:55
      4530000 -- (-1162.661) [...23 remote chains...] -- 3:11:53

      Average standard deviation of split frequencies: 0.015518

      4531000 -- (-1163.492) [...23 remote chains...] -- 3:12:00
      4532000 -- (-1161.738) [...23 remote chains...] -- 3:11:57
      4533000 -- (-1143.687) [...23 remote chains...] -- 3:11:54
      4534000 -- (-1155.990) [...23 remote chains...] -- 3:11:51
      4535000 -- (-1157.084) [...23 remote chains...] -- 3:11:49

      Average standard deviation of split frequencies: 0.015483

      4536000 -- [-1153.355] [...23 remote chains...] -- 3:11:56
      4537000 -- (-1156.722) [...23 remote chains...] -- 3:11:53
      4538000 -- (-1159.709) [...23 remote chains...] -- 3:11:50
      4539000 -- (-1155.062) [...23 remote chains...] -- 3:11:57
      4540000 -- (-1159.929) [...23 remote chains...] -- 3:11:55

      Average standard deviation of split frequencies: 0.015510

      4541000 -- (-1155.287) [...23 remote chains...] -- 3:11:52
      4542000 -- (-1161.022) [...23 remote chains...] -- 3:11:59
      4543000 -- (-1150.498) [...23 remote chains...] -- 3:11:56
      4544000 -- (-1156.491) [...23 remote chains...] -- 3:11:54
      4545000 -- (-1155.149) [...23 remote chains...] -- 3:11:51

      Average standard deviation of split frequencies: 0.015473

      4546000 -- (-1158.271) [...23 remote chains...] -- 3:11:58
      4547000 -- (-1152.830) [...23 remote chains...] -- 3:11:55
      4548000 -- (-1158.731) [...23 remote chains...] -- 3:11:52
      4549000 -- (-1157.317) [...23 remote chains...] -- 3:11:50
      4550000 -- (-1161.248) [...23 remote chains...] -- 3:11:47

      Average standard deviation of split frequencies: 0.015512

      4551000 -- (-1154.445) [...23 remote chains...] -- 3:12:04
      4552000 -- (-1154.172) [...23 remote chains...] -- 3:12:01
      4553000 -- (-1153.735) [...23 remote chains...] -- 3:12:08
      4554000 -- (-1165.695) [...23 remote chains...] -- 3:12:06
      4555000 -- (-1164.272) [...23 remote chains...] -- 3:12:03

      Average standard deviation of split frequencies: 0.015383

      4556000 -- (-1146.374) [...23 remote chains...] -- 3:12:10
      4557000 -- (-1163.494) [...23 remote chains...] -- 3:12:07
      4558000 -- (-1162.750) [...23 remote chains...] -- 3:12:05
      4559000 -- (-1169.395) [...23 remote chains...] -- 3:12:02
      4560000 -- (-1173.811) [...23 remote chains...] -- 3:12:09

      Average standard deviation of split frequencies: 0.015322

      4561000 -- (-1160.116) [...23 remote chains...] -- 3:12:06
      4562000 -- (-1157.949) [...23 remote chains...] -- 3:12:03
      4563000 -- (-1162.985) [...23 remote chains...] -- 3:12:01
      4564000 -- [-1149.704] [...23 remote chains...] -- 3:12:08
      4565000 -- (-1157.343) [...23 remote chains...] -- 3:12:05

      Average standard deviation of split frequencies: 0.015252

      4566000 -- (-1149.028) [...23 remote chains...] -- 3:12:02
      4567000 -- (-1143.771) [...23 remote chains...] -- 3:11:59
      4568000 -- (-1151.577) [...23 remote chains...] -- 3:12:07
      4569000 -- (-1157.964) [...23 remote chains...] -- 3:12:04
      4570000 -- (-1163.333) [...23 remote chains...] -- 3:12:01

      Average standard deviation of split frequencies: 0.015172

      4571000 -- (-1168.223) [...23 remote chains...] -- 3:12:08
      4572000 -- (-1169.395) [...23 remote chains...] -- 3:12:05
      4573000 -- (-1168.805) [...23 remote chains...] -- 3:12:03
      4574000 -- (-1176.681) [...23 remote chains...] -- 3:12:00
      4575000 -- (-1175.801) [...23 remote chains...] -- 3:12:07

      Average standard deviation of split frequencies: 0.015106

      4576000 -- (-1182.334) [...23 remote chains...] -- 3:12:04
      4577000 -- (-1173.516) [...23 remote chains...] -- 3:12:01
      4578000 -- (-1178.152) [...23 remote chains...] -- 3:11:59
      4579000 -- (-1167.578) [...23 remote chains...] -- 3:12:06
      4580000 -- (-1163.349) [...23 remote chains...] -- 3:12:03

      Average standard deviation of split frequencies: 0.015055

      4581000 -- (-1159.812) [...23 remote chains...] -- 3:12:00
      4582000 -- (-1160.776) [...23 remote chains...] -- 3:11:58
      4583000 -- (-1178.760) [...23 remote chains...] -- 3:11:55
      4584000 -- (-1180.096) [...23 remote chains...] -- 3:12:02
      4585000 -- (-1172.354) [...23 remote chains...] -- 3:11:59

      Average standard deviation of split frequencies: 0.015053

      4586000 -- (-1166.751) [...23 remote chains...] -- 3:11:56
      4587000 -- (-1171.894) [...23 remote chains...] -- 3:12:04
      4588000 -- (-1168.708) [...23 remote chains...] -- 3:12:01
      4589000 -- (-1160.799) [...23 remote chains...] -- 3:11:58
      4590000 -- (-1168.438) [...23 remote chains...] -- 3:11:55

      Average standard deviation of split frequencies: 0.014993

      4591000 -- (-1170.114) [...23 remote chains...] -- 3:12:02
      4592000 -- (-1163.867) [...23 remote chains...] -- 3:12:00
      4593000 -- (-1166.739) [...23 remote chains...] -- 3:11:57
      4594000 -- (-1173.050) [...23 remote chains...] -- 3:11:54
      4595000 -- (-1166.163) [...23 remote chains...] -- 3:11:51

      Average standard deviation of split frequencies: 0.014921

      4596000 -- (-1174.063) [...23 remote chains...] -- 3:11:58
      4597000 -- (-1184.887) [...23 remote chains...] -- 3:11:56
      4598000 -- (-1170.022) [...23 remote chains...] -- 3:11:53
      4599000 -- (-1178.674) [...23 remote chains...] -- 3:12:00
      4600000 -- (-1175.062) [...23 remote chains...] -- 3:11:57

      Average standard deviation of split frequencies: 0.014866

      4601000 -- (-1173.659) [...23 remote chains...] -- 3:11:55
      4602000 -- (-1185.886) [...23 remote chains...] -- 3:11:52
      4603000 -- (-1166.550) [...23 remote chains...] -- 3:11:59
      4604000 -- (-1174.893) [...23 remote chains...] -- 3:11:56
      4605000 -- (-1164.596) [...23 remote chains...] -- 3:11:53

      Average standard deviation of split frequencies: 0.014847

      4606000 -- (-1165.487) [...23 remote chains...] -- 3:11:51
      4607000 -- (-1169.657) [...23 remote chains...] -- 3:11:48
      4608000 -- (-1173.291) [...23 remote chains...] -- 3:11:55
      4609000 -- (-1177.441) [...23 remote chains...] -- 3:11:52
      4610000 -- (-1177.843) [...23 remote chains...] -- 3:11:49

      Average standard deviation of split frequencies: 0.014848

      4611000 -- (-1167.007) [...23 remote chains...] -- 3:11:47
      4612000 -- (-1170.428) [...23 remote chains...] -- 3:11:54
      4613000 -- (-1174.721) [...23 remote chains...] -- 3:11:51
      4614000 -- (-1180.064) [...23 remote chains...] -- 3:11:48
      4615000 -- (-1172.933) [...23 remote chains...] -- 3:11:46

      Average standard deviation of split frequencies: 0.014816

      4616000 -- (-1168.135) [...23 remote chains...] -- 3:11:53
      4617000 -- (-1169.574) [...23 remote chains...] -- 3:11:50
      4618000 -- (-1163.656) [...23 remote chains...] -- 3:11:47
      4619000 -- (-1169.930) [...23 remote chains...] -- 3:11:44
      4620000 -- (-1158.285) [...23 remote chains...] -- 3:11:51

      Average standard deviation of split frequencies: 0.014697

      4621000 -- (-1155.843) [...23 remote chains...] -- 3:11:49
      4622000 -- (-1176.367) [...23 remote chains...] -- 3:11:46
      4623000 -- (-1156.124) [...23 remote chains...] -- 3:11:43
      4624000 -- (-1158.714) [...23 remote chains...] -- 3:11:50
      4625000 -- (-1157.794) [...23 remote chains...] -- 3:11:48

      Average standard deviation of split frequencies: 0.014663

      4626000 -- (-1159.768) [...23 remote chains...] -- 3:11:45
      4627000 -- (-1159.317) [...23 remote chains...] -- 3:11:52
      4628000 -- (-1163.156) [...23 remote chains...] -- 3:11:49
      4629000 -- (-1161.113) [...23 remote chains...] -- 3:11:46
      4630000 -- (-1159.046) [...23 remote chains...] -- 3:11:44

      Average standard deviation of split frequencies: 0.014641

      4631000 -- (-1162.146) [...23 remote chains...] -- 3:11:41
      4632000 -- (-1166.474) [...23 remote chains...] -- 3:11:48
      4633000 -- (-1170.653) [...23 remote chains...] -- 3:11:45
      4634000 -- (-1170.372) [...23 remote chains...] -- 3:11:43
      4635000 -- (-1179.771) [...23 remote chains...] -- 3:11:40

      Average standard deviation of split frequencies: 0.014643

      4636000 -- (-1163.909) [...23 remote chains...] -- 3:11:47
      4637000 -- (-1169.248) [...23 remote chains...] -- 3:11:44
      4638000 -- (-1166.285) [...23 remote chains...] -- 3:11:41
      4639000 -- (-1177.216) [...23 remote chains...] -- 3:11:48
      4640000 -- (-1179.192) [...23 remote chains...] -- 3:11:46

      Average standard deviation of split frequencies: 0.014654

      4641000 -- (-1181.280) [...23 remote chains...] -- 3:11:43
      4642000 -- (-1167.902) [...23 remote chains...] -- 3:11:40
      4643000 -- (-1162.573) [...23 remote chains...] -- 3:11:37
      4644000 -- (-1164.046) [...23 remote chains...] -- 3:11:45
      4645000 -- (-1154.821) [...23 remote chains...] -- 3:11:42

      Average standard deviation of split frequencies: 0.014605

      4646000 -- (-1159.668) [...23 remote chains...] -- 3:11:39
      4647000 -- (-1162.522) [...23 remote chains...] -- 3:11:46
      4648000 -- (-1154.954) [...23 remote chains...] -- 3:11:43
      4649000 -- (-1144.177) [...23 remote chains...] -- 3:11:41
      4650000 -- (-1152.887) [...23 remote chains...] -- 3:11:38

      Average standard deviation of split frequencies: 0.014628

      4651000 -- (-1164.985) [...23 remote chains...] -- 3:11:45
      4652000 -- (-1151.297) [...23 remote chains...] -- 3:11:42
      4653000 -- (-1151.145) [...23 remote chains...] -- 3:11:39
      4654000 -- (-1156.458) [...23 remote chains...] -- 3:11:37
      4655000 -- (-1153.228) [...23 remote chains...] -- 3:11:44

      Average standard deviation of split frequencies: 0.014531

      4656000 -- (-1161.030) [...23 remote chains...] -- 3:11:41
      4657000 -- (-1161.500) [...23 remote chains...] -- 3:11:38
      4658000 -- (-1156.035) [...23 remote chains...] -- 3:11:36
      4659000 -- (-1155.009) [...23 remote chains...] -- 3:11:43
      4660000 -- (-1154.600) [...23 remote chains...] -- 3:11:40

      Average standard deviation of split frequencies: 0.014544

      4661000 -- (-1154.308) [...23 remote chains...] -- 3:11:37
      4662000 -- (-1160.242) [...23 remote chains...] -- 3:11:44
      4663000 -- (-1158.115) [...23 remote chains...] -- 3:11:41
      4664000 -- (-1157.188) [...23 remote chains...] -- 3:11:39
      4665000 -- (-1154.195) [...23 remote chains...] -- 3:11:36

      Average standard deviation of split frequencies: 0.014469

      4666000 -- (-1143.449) [...23 remote chains...] -- 3:11:33
      4667000 -- (-1167.207) [...23 remote chains...] -- 3:11:40
      4668000 -- (-1170.499) [...23 remote chains...] -- 3:11:38
      4669000 -- (-1168.998) [...23 remote chains...] -- 3:11:35
      4670000 -- (-1172.015) [...23 remote chains...] -- 3:11:32

      Average standard deviation of split frequencies: 0.014371

      4671000 -- (-1166.613) [...23 remote chains...] -- 3:11:39
      4672000 -- (-1156.896) [...23 remote chains...] -- 3:11:36
      4673000 -- (-1160.753) [...23 remote chains...] -- 3:11:34
      4674000 -- (-1162.258) [...23 remote chains...] -- 3:11:31
      4675000 -- (-1154.269) [...23 remote chains...] -- 3:11:38

      Average standard deviation of split frequencies: 0.014304

      4676000 -- (-1168.236) [...23 remote chains...] -- 3:11:35
      4677000 -- (-1165.948) [...23 remote chains...] -- 3:11:33
      4678000 -- (-1166.947) [...23 remote chains...] -- 3:11:30
      4679000 -- (-1168.978) [...23 remote chains...] -- 3:11:37
      4680000 -- (-1167.463) [...23 remote chains...] -- 3:11:34

      Average standard deviation of split frequencies: 0.014156

      4681000 -- (-1165.166) [...23 remote chains...] -- 3:11:31
      4682000 -- (-1171.825) [...23 remote chains...] -- 3:11:29
      4683000 -- (-1161.561) [...23 remote chains...] -- 3:11:36
      4684000 -- (-1161.917) [...23 remote chains...] -- 3:11:33
      4685000 -- (-1165.895) [...23 remote chains...] -- 3:11:30

      Average standard deviation of split frequencies: 0.014223

      4686000 -- (-1169.264) [...23 remote chains...] -- 3:11:28
      4687000 -- (-1175.044) [...23 remote chains...] -- 3:11:25
      4688000 -- (-1172.571) [...23 remote chains...] -- 3:11:32
      4689000 -- (-1170.995) [...23 remote chains...] -- 3:11:29
      4690000 -- (-1162.839) [...23 remote chains...] -- 3:11:26

      Average standard deviation of split frequencies: 0.014188

      4691000 -- (-1167.021) [...23 remote chains...] -- 3:11:24
      4692000 -- (-1173.094) [...23 remote chains...] -- 3:11:31
      4693000 -- (-1187.087) [...23 remote chains...] -- 3:11:28
      4694000 -- (-1169.496) [...23 remote chains...] -- 3:11:25
      4695000 -- (-1176.503) [...23 remote chains...] -- 3:11:23

      Average standard deviation of split frequencies: 0.014112

      4696000 -- (-1163.591) [...23 remote chains...] -- 3:11:30
      4697000 -- (-1169.208) [...23 remote chains...] -- 3:11:27
      4698000 -- (-1169.939) [...23 remote chains...] -- 3:11:24
      4699000 -- (-1167.483) [...23 remote chains...] -- 3:11:31
      4700000 -- (-1175.698) [...23 remote chains...] -- 3:11:28

      Average standard deviation of split frequencies: 0.014013

      4701000 -- (-1186.170) [...23 remote chains...] -- 3:11:26
      4702000 -- (-1172.370) [...23 remote chains...] -- 3:11:23
      4703000 -- (-1170.753) [...23 remote chains...] -- 3:11:30
      4704000 -- (-1168.496) [...23 remote chains...] -- 3:11:27
      4705000 -- (-1165.086) [...23 remote chains...] -- 3:11:25

      Average standard deviation of split frequencies: 0.013975

      4706000 -- [-1171.771] [...23 remote chains...] -- 3:11:22
      4707000 -- (-1161.784) [...23 remote chains...] -- 3:11:29
      4708000 -- (-1161.876) [...23 remote chains...] -- 3:11:26
      4709000 -- (-1153.473) [...23 remote chains...] -- 3:11:23
      4710000 -- (-1168.331) [...23 remote chains...] -- 3:11:21

      Average standard deviation of split frequencies: 0.013951

      4711000 -- (-1176.938) [...23 remote chains...] -- 3:11:28
      4712000 -- (-1170.179) [...23 remote chains...] -- 3:11:25
      4713000 -- (-1170.805) [...23 remote chains...] -- 3:11:22
      4714000 -- [-1161.932] [...23 remote chains...] -- 3:11:20
      4715000 -- (-1166.458) [...23 remote chains...] -- 3:11:17

      Average standard deviation of split frequencies: 0.014005

      4716000 -- (-1165.543) [...23 remote chains...] -- 3:11:24
      4717000 -- (-1173.087) [...23 remote chains...] -- 3:11:21
      4718000 -- (-1173.131) [...23 remote chains...] -- 3:11:18
      4719000 -- (-1177.850) [...23 remote chains...] -- 3:11:16
      4720000 -- (-1186.993) [...23 remote chains...] -- 3:11:23

      Average standard deviation of split frequencies: 0.014004

      4721000 -- (-1173.641) [...23 remote chains...] -- 3:11:20
      4722000 -- (-1172.955) [...23 remote chains...] -- 3:11:17
      4723000 -- [-1171.496] [...23 remote chains...] -- 3:11:24
      4724000 -- (-1168.638) [...23 remote chains...] -- 3:11:21
      4725000 -- (-1167.949) [...23 remote chains...] -- 3:11:19

      Average standard deviation of split frequencies: 0.013967

      4726000 -- (-1168.606) [...23 remote chains...] -- 3:11:26
      4727000 -- (-1175.237) [...23 remote chains...] -- 3:11:23
      4728000 -- (-1164.083) [...23 remote chains...] -- 3:11:20
      4729000 -- (-1167.592) [...23 remote chains...] -- 3:11:18
      4730000 -- (-1169.689) [...23 remote chains...] -- 3:11:24

      Average standard deviation of split frequencies: 0.013899

      4731000 -- (-1165.452) [...23 remote chains...] -- 3:11:22
      4732000 -- (-1174.698) [...23 remote chains...] -- 3:11:19
      4733000 -- (-1167.026) [...23 remote chains...] -- 3:11:16
      4734000 -- (-1166.035) [...23 remote chains...] -- 3:11:14
      4735000 -- (-1158.857) [...23 remote chains...] -- 3:11:21

      Average standard deviation of split frequencies: 0.013825

      4736000 -- (-1147.133) [...23 remote chains...] -- 3:11:18
      4737000 -- (-1156.817) [...23 remote chains...] -- 3:11:15
      4738000 -- (-1153.514) [...23 remote chains...] -- 3:11:13
      4739000 -- (-1160.996) [...23 remote chains...] -- 3:11:20
      4740000 -- (-1166.969) [...23 remote chains...] -- 3:11:17

      Average standard deviation of split frequencies: 0.013791

      4741000 -- (-1156.371) [...23 remote chains...] -- 3:11:14
      4742000 -- (-1163.347) [...23 remote chains...] -- 3:11:21
      4743000 -- (-1167.523) [...23 remote chains...] -- 3:11:18
      4744000 -- (-1158.171) [...23 remote chains...] -- 3:11:16
      4745000 -- (-1155.136) [...23 remote chains...] -- 3:11:13

      Average standard deviation of split frequencies: 0.013736

      4746000 -- (-1163.225) [...23 remote chains...] -- 3:11:20
      4747000 -- [-1154.538] [...23 remote chains...] -- 3:11:17
      4748000 -- (-1157.168) [...23 remote chains...] -- 3:11:15
      4749000 -- (-1168.002) [...23 remote chains...] -- 3:11:12
      4750000 -- (-1166.458) [...23 remote chains...] -- 3:11:19

      Average standard deviation of split frequencies: 0.013692

      4751000 -- [-1179.497] [...23 remote chains...] -- 3:11:16
      4752000 -- (-1176.474) [...23 remote chains...] -- 3:11:13
      4753000 -- (-1160.305) [...23 remote chains...] -- 3:11:20
      4754000 -- (-1173.430) [...23 remote chains...] -- 3:11:18
      4755000 -- (-1162.826) [...23 remote chains...] -- 3:11:15

      Average standard deviation of split frequencies: 0.013638

      4756000 -- (-1162.961) [...23 remote chains...] -- 3:11:22
      4757000 -- (-1167.599) [...23 remote chains...] -- 3:11:19
      4758000 -- (-1161.871) [...23 remote chains...] -- 3:11:16
      4759000 -- (-1173.451) [...23 remote chains...] -- 3:11:23
      4760000 -- (-1164.246) [...23 remote chains...] -- 3:11:21

      Average standard deviation of split frequencies: 0.013558

      4761000 -- (-1165.374) [...23 remote chains...] -- 3:11:18
      4762000 -- (-1176.004) [...23 remote chains...] -- 3:11:15
      4763000 -- (-1169.672) [...23 remote chains...] -- 3:11:13
      4764000 -- (-1175.108) [...23 remote chains...] -- 3:11:19
      4765000 -- (-1173.860) [...23 remote chains...] -- 3:11:17

      Average standard deviation of split frequencies: 0.013536

      4766000 -- (-1165.767) [...23 remote chains...] -- 3:11:14
      4767000 -- (-1171.044) [...23 remote chains...] -- 3:11:21
      4768000 -- (-1170.016) [...23 remote chains...] -- 3:11:18
      4769000 -- (-1171.662) [...23 remote chains...] -- 3:11:16
      4770000 -- (-1160.668) [...23 remote chains...] -- 3:11:13

      Average standard deviation of split frequencies: 0.013443

      4771000 -- (-1159.318) [...23 remote chains...] -- 3:11:20
      4772000 -- (-1165.180) [...23 remote chains...] -- 3:11:17
      4773000 -- (-1156.470) [...23 remote chains...] -- 3:11:14
      4774000 -- (-1155.694) [...23 remote chains...] -- 3:11:21
      4775000 -- (-1152.588) [...23 remote chains...] -- 3:11:19

      Average standard deviation of split frequencies: 0.013394

      4776000 -- (-1160.837) [...23 remote chains...] -- 3:11:16
      4777000 -- (-1156.205) [...23 remote chains...] -- 3:11:13
      4778000 -- (-1159.655) [...23 remote chains...] -- 3:11:20
      4779000 -- (-1157.537) [...23 remote chains...] -- 3:11:17
      4780000 -- (-1172.343) [...23 remote chains...] -- 3:11:15

      Average standard deviation of split frequencies: 0.013331

      4781000 -- (-1172.911) [...23 remote chains...] -- 3:11:12
      4782000 -- (-1173.911) [...23 remote chains...] -- 3:11:19
      4783000 -- (-1162.564) [...23 remote chains...] -- 3:11:16
      4784000 -- (-1167.274) [...23 remote chains...] -- 3:11:14
      4785000 -- (-1175.319) [...23 remote chains...] -- 3:11:11

      Average standard deviation of split frequencies: 0.013322

      4786000 -- (-1166.616) [...23 remote chains...] -- 3:11:18
      4787000 -- (-1183.725) [...23 remote chains...] -- 3:11:15
      4788000 -- (-1184.810) [...23 remote chains...] -- 3:11:12
      4789000 -- (-1174.469) [...23 remote chains...] -- 3:11:10
      4790000 -- (-1165.922) [...23 remote chains...] -- 3:11:07

      Average standard deviation of split frequencies: 0.013254

      4791000 -- (-1162.573) [...23 remote chains...] -- 3:11:14
      4792000 -- (-1169.425) [...23 remote chains...] -- 3:11:11
      4793000 -- (-1168.222) [...23 remote chains...] -- 3:11:09
      4794000 -- (-1168.204) [...23 remote chains...] -- 3:11:15
      4795000 -- (-1169.239) [...23 remote chains...] -- 3:11:13

      Average standard deviation of split frequencies: 0.013248

      4796000 -- (-1166.477) [...23 remote chains...] -- 3:11:10
      4797000 -- (-1173.284) [...23 remote chains...] -- 3:11:08
      4798000 -- (-1166.507) [...23 remote chains...] -- 3:11:14
      4799000 -- (-1167.315) [...23 remote chains...] -- 3:11:12
      4800000 -- (-1162.926) [...23 remote chains...] -- 3:11:09

      Average standard deviation of split frequencies: 0.013211

      4801000 -- (-1156.761) [...23 remote chains...] -- 3:11:06
      4802000 -- (-1159.453) [...23 remote chains...] -- 3:11:13
      4803000 -- (-1180.649) [...23 remote chains...] -- 3:11:10
      4804000 -- (-1180.470) [...23 remote chains...] -- 3:11:08
      4805000 -- (-1178.516) [...23 remote chains...] -- 3:11:05

      Average standard deviation of split frequencies: 0.013208

      4806000 -- (-1173.005) [...23 remote chains...] -- 3:11:03
      4807000 -- (-1171.069) [...23 remote chains...] -- 3:11:09
      4808000 -- (-1166.817) [...23 remote chains...] -- 3:11:07
      4809000 -- (-1161.241) [...23 remote chains...] -- 3:11:04
      4810000 -- (-1176.269) [...23 remote chains...] -- 3:11:01

      Average standard deviation of split frequencies: 0.013161

      4811000 -- (-1180.672) [...23 remote chains...] -- 3:11:08
      4812000 -- (-1167.482) [...23 remote chains...] -- 3:11:06
      4813000 -- (-1177.066) [...23 remote chains...] -- 3:11:03
      4814000 -- (-1183.518) [...23 remote chains...] -- 3:11:00
      4815000 -- (-1170.392) [...23 remote chains...] -- 3:11:07

      Average standard deviation of split frequencies: 0.013171

      4816000 -- (-1170.219) [...23 remote chains...] -- 3:11:04
      4817000 -- (-1169.797) [...23 remote chains...] -- 3:11:02
      4818000 -- (-1174.450) [...23 remote chains...] -- 3:11:08
      4819000 -- (-1175.600) [...23 remote chains...] -- 3:11:06
      4820000 -- (-1178.981) [...23 remote chains...] -- 3:11:03

      Average standard deviation of split frequencies: 0.013153

      4821000 -- (-1172.970) [...23 remote chains...] -- 3:11:01
      4822000 -- (-1172.061) [...23 remote chains...] -- 3:11:07
      4823000 -- (-1179.999) [...23 remote chains...] -- 3:11:05
      4824000 -- (-1177.972) [...23 remote chains...] -- 3:11:02
      4825000 -- (-1178.732) [...23 remote chains...] -- 3:10:59

      Average standard deviation of split frequencies: 0.013011

      4826000 -- (-1202.075) [...23 remote chains...] -- 3:10:57
      4827000 -- (-1175.913) [...23 remote chains...] -- 3:11:04
      4828000 -- (-1172.268) [...23 remote chains...] -- 3:11:01
      4829000 -- (-1177.701) [...23 remote chains...] -- 3:10:58
      4830000 -- (-1172.028) [...23 remote chains...] -- 3:10:56

      Average standard deviation of split frequencies: 0.013038

      4831000 -- (-1183.800) [...23 remote chains...] -- 3:11:02
      4832000 -- (-1173.126) [...23 remote chains...] -- 3:11:00
      4833000 -- (-1172.727) [...23 remote chains...] -- 3:10:57
      4834000 -- (-1160.986) [...23 remote chains...] -- 3:11:04
      4835000 -- (-1181.910) [...23 remote chains...] -- 3:11:01

      Average standard deviation of split frequencies: 0.013053

      4836000 -- (-1184.907) [...23 remote chains...] -- 3:10:59
      4837000 -- (-1173.237) [...23 remote chains...] -- 3:10:56
      4838000 -- (-1181.163) [...23 remote chains...] -- 3:10:53
      4839000 -- (-1172.224) [...23 remote chains...] -- 3:11:00
      4840000 -- (-1185.193) [...23 remote chains...] -- 3:10:57

      Average standard deviation of split frequencies: 0.013117

      4841000 -- (-1190.439) [...23 remote chains...] -- 3:11:04
      4842000 -- (-1170.366) [...23 remote chains...] -- 3:11:02
      4843000 -- (-1174.210) [...23 remote chains...] -- 3:10:59
      4844000 -- (-1178.050) [...23 remote chains...] -- 3:10:56
      4845000 -- (-1168.823) [...23 remote chains...] -- 3:11:03

      Average standard deviation of split frequencies: 0.013271

      4846000 -- (-1163.858) [...23 remote chains...] -- 3:11:00
      4847000 -- (-1165.283) [...23 remote chains...] -- 3:10:58
      4848000 -- (-1162.309) [...23 remote chains...] -- 3:10:55
      4849000 -- (-1163.438) [...23 remote chains...] -- 3:10:53
      4850000 -- (-1174.340) [...23 remote chains...] -- 3:10:59

      Average standard deviation of split frequencies: 0.013277

      4851000 -- (-1168.303) [...23 remote chains...] -- 3:10:57
      4852000 -- (-1169.028) [...23 remote chains...] -- 3:10:54
      4853000 -- (-1175.516) [...23 remote chains...] -- 3:11:01
      4854000 -- (-1175.519) [...23 remote chains...] -- 3:10:58
      4855000 -- (-1177.225) [...23 remote chains...] -- 3:10:55

      Average standard deviation of split frequencies: 0.013242

      4856000 -- [-1169.916] [...23 remote chains...] -- 3:10:53
      4857000 -- (-1163.168) [...23 remote chains...] -- 3:11:00
      4858000 -- (-1156.356) [...23 remote chains...] -- 3:10:57
      4859000 -- [-1160.027] [...23 remote chains...] -- 3:10:54
      4860000 -- (-1169.683) [...23 remote chains...] -- 3:10:52

      Average standard deviation of split frequencies: 0.013256

      4861000 -- (-1170.225) [...23 remote chains...] -- 3:10:58
      4862000 -- (-1160.021) [...23 remote chains...] -- 3:10:56
      4863000 -- (-1165.560) [...23 remote chains...] -- 3:10:53
      4864000 -- (-1160.810) [...23 remote chains...] -- 3:10:51
      4865000 -- (-1175.304) [...23 remote chains...] -- 3:10:57

      Average standard deviation of split frequencies: 0.013335

      4866000 -- [-1162.033] [...23 remote chains...] -- 3:10:55
      4867000 -- (-1173.082) [...23 remote chains...] -- 3:10:52
      4868000 -- (-1176.242) [...23 remote chains...] -- 3:10:59
      4869000 -- (-1183.261) [...23 remote chains...] -- 3:10:56
      4870000 -- (-1172.043) [...23 remote chains...] -- 3:10:53

      Average standard deviation of split frequencies: 0.013359

      4871000 -- (-1177.246) [...23 remote chains...] -- 3:11:00
      4872000 -- (-1178.618) [...23 remote chains...] -- 3:10:57
      4873000 -- (-1184.102) [...23 remote chains...] -- 3:10:55
      4874000 -- (-1178.307) [...23 remote chains...] -- 3:10:52
      4875000 -- (-1173.594) [...23 remote chains...] -- 3:10:59

      Average standard deviation of split frequencies: 0.013397

      4876000 -- (-1176.882) [...23 remote chains...] -- 3:10:56
      4877000 -- (-1185.141) [...23 remote chains...] -- 3:10:54
      4878000 -- (-1173.734) [...23 remote chains...] -- 3:10:51
[truncated: 3,944,833 more chars]
