# Supplementary material for: Phylogenetic relationships of Neogene hamsters (Mammalia, Rodentia, Cricetinae) revealed under Bayesian inference and maximum parsimony
Source: PeerJ. 2024 Nov 15;12:e18440. doi: 10.7717/peerj.18440 (PMC11572387; doi:10.7717/peerj.18440)
Supplement: Supplemental Information 3 [file peerj-12-18440-s003.zip › S3-SteppingStoneSampling+TreeReconstructions/TreeReconstructions/MaximumParsimony/ImpliedWeighting_MC-tree.nex]

#NEXUS

begin trees ; 
tree tagged_tree = [&U] 
(Eucricetodon_wangae:0,((Cricetulodon_hartenbergeri:1,((Neocricetodon_ambarrensis:2,(((Apocricetus_plinii:4,(Cricetus_cricetus:5,(((Apocricetus_alberti:0,(Apocricetus_angustidens:0,Apocricetus_barrierei:1):2):1,(Apocricetus_darderi:3,(Hattomys_beetsi:6,(Hattomys_nazarii:1,Hattomys_gargantua:1):5):4):5):2,(Nothocricetulus_migratorius:2,(Cricetulodon_lucentensis:8,Cricetulodon_meini:2):2):3):1):3):5,(Neocricetodon_nestori:5,Neocricetodon_browni:1):4):2,(Neocricetodon_fahlbuschi:2,(Neocricetodon_moldavicus:3,((Neocricetodon_progressus:1,Cricetulodon_complicidens:2):1,(Neocricetodon_grangeri:2,(Neocricetodon_hanae:0,(Neocricetodon_occidentalis:3,(Neocricetodon_similis:0,(Neocricetodon_skofleki:2,(Neocricetodon_intermedius:6,(Neocricetodon_polonicus:2,Neocricetodon_magnus:3):1):6):2):2):2):1):1):3):2):1):2):4,(Pseudocricetus_polgardiensis:5,Pseudocricetus_orienteuropaeus:4,Pseudocricetus_kormosi:1):5):1):1,(Cricetulodon_sabadellensis:0,Cricetulodon_bugesiensis:0,((Collimys_transversus:2,(Collimys_gudrunae:2,(Collimys_dobosi:0,(Collimys_hiri:4,Collimys_longidens:2):2):1):2):8,(Rotundomys_freiriensis:4,(Rotundomys_sabatieri:0,Rotundomys_bressanus:1,(Rotundomys_intimus:0,Rotundomys_montisrotundi:1):1):2):5):5):3):0);

end ; 
