# Supplementary material for: Phylogenetic relationships of Neogene hamsters (Mammalia, Rodentia, Cricetinae) revealed under Bayesian inference and maximum parsimony
Source: PeerJ. 2024 Nov 15;12:e18440. doi: 10.7717/peerj.18440 (PMC11572387; doi:10.7717/peerj.18440)
Supplement: Supplemental Information 3 [file peerj-12-18440-s003.zip › S3-SteppingStoneSampling+TreeReconstructions/TreeReconstructions/MaximumParsimony/InputFile.tnt]

taxname= ;
sect:slack 1000;
xread
116 44
Eucricetodon_wangae	10001[0 4]000010[0 1]00000010000000000000000100000000000200000000000000021000000110000000000000000110[0 1]000[0 1]1000000002????????
Apocricetus_plinii	101021100011100000010000?00100-001001[0 1 4]1100-000001220011[0 1]211220000000001?2301000?00?000000010011033500010000220100?00
Apocricetus_alberti	101021100011100000010000400100-00100141100-000001223011041012000000000102[2 3]010000000000000010011033500010100220111000
Apocricetus_angustidens	2010210000111000[0 1]0010000400100-0?200141100-000001223011041012000000000102[1 2 3]01000000?000000010011033500010100220111000
Apocricetus_barrierei	2010210000111000[0 1]0010000400100-00[1 2]0014?100-000[0 3]01223011041012000000000102[1 3]010000000000000010011033500010100220111100
Apocricetus_darderi	30102110001-100010010000400100-002001[2 4]1002-000[0 3]11223011041012000010000101[1 3]010000200000000010011033500010100250111000
Pseudocricetus_polgardiensis	10102110001-[0 1]00000000000[1 3]10000-0110001?101-00000122001112102200002000?0?0100000?00?000000010011033500020000220000?00
Pseudocricetus_orienteuropaeus	10102110001-100000010000[1 4][0 1]0[0 1]00-02100141001-0000012200111211220000000000?[1 2]100000?000000000010011033500000[0 1]00220[0 1][0 1][0 1]?00
Pseudocricetus_kormosi	10102110001-100000010000110[0 1]00-01100111101-0000012200111410220000000000?1[1 3]00000?000000000010011033500000000220[0 1][0 1]0?00
Hattomys_beetsi	301021[0 1]00011100000000000110?00-00100121001-0000012230110210000010100001?1[0 3]00000?00?100000010011033500010000250111?00
Hattomys_nazarii	301021100011101000000000400?00-011010[2 4]1001-0000102230110[2 4]10000010100001?1001000?00[0 1]00000[0 1]010011033500010100250111?01
Hattomys_gargantua	301021100011101000000000400101-00[1 2]0104100[0 2]-000[0 3]102230110210000010100001?1[0 3]01000?00[0 1]000000010011033500010100250111001
Neocricetodon_ambarrensis	101021100011000000010000110000-00100111101-0000012200110210020000100010?0000000?00?000000010011033500010000220110?00
Neocricetodon_fahlbuschi	101021100011000000010000110[0 1]00-01101111001-0000012200110210020000200001000000000000000000010011033500010000220100010
Neocricetodon_moldavicus	101021[0 1]00011000000010000110000-00100[0 1]1110[0 2]-0000012201110210020000[0 1]00001?[0 1]001000?00?000000010011033500010000220000?10
Neocricetodon_nestori	101021100011000000000000110100-001001[0 1 4]1101-00000[1 2]22[0 3]1111210120000200001200000001000000000010111033510010000220000100
Neocricetodon_browni	101021100011000000[0 1]00000110[0 1]00-01100[0 1][1 2]1101-00000122[0 4]111121012000020000100[0 1]0000000000000000100110335100[1 2]000022010[0 1]0[0 1]0
Neocricetodon_progressus	101021100011000000010000110[0 1]00-01100021101-00000122011102100200002000100[0 1]1000000000000000010[0 1]110335[0 1]00[1 2]0000220[0 1][0 1]00[0 1]0
Neocricetodon_occidentalis	101021[0 1]00011000000010000310[0 1]00-00100111101-000001220[1 2]111210020000200010?0[0 1]01000?00?000000010111033500010000220100?[0 1]0
Neocricetodon_hanae	1010211000110000000[0 1]0000110[0 1]00-00100[0 1][1 2]1101-00000[0 1]22011102100?0000200010?0000000?00?000000010111033500020000220000?[0 1]0
Neocricetodon_grangeri	00102110001?000000010000110100-01100111101-0000012201110210020000200010?0000000?10?0000000100110335000[1 2]0000220000?10
Neocricetodon_intermedius	101021100011000000[0 1]00000400100-00100001001-0000022200110[2 4]10000000200011?0001001?00?000000010011033510010000220110?00
Neocricetodon_polonicus	001021100011000000000000400[0 1]00-01100001101-0000012201111[2 4]100000002000110[0 1]0000000000000000010011033510020000220100000
Neocricetodon_magnus	101021100011000000000000400[0 1]00-001000[0 1]1001-00000?2201111410000000200001000000000000000000010011033500020000220000000
Neocricetodon_similis	101021100011[0 1]00000000000310[0 1]00-00100011101-000001220111021002000020[0 1]01[0 1]?0000000?00?0000000101110335[0 1]0020000220100?10
Neocricetodon_skofleki	101021100011100000000000310[0 1]00-00100011101-000001220111041002010020001000[0 1]00000000000000001011103351002000022010[0 1]000
Collimys_transversus	00106100000-000000010000110?00-0020012?100-000[0 3]0022401102100200102010?1?0????????0?[0 1]000??01001103351002000022?000?10
Collimys_gudrunae	10106100000-000000000000110001-00200020000-0003002240110210020010201011000010000000000000010011033500020000220000010
Collimys_hiri	10106100000-000000010000110001-01200020002-000310221011021002001020101100001000020?100000010011033500020000220000010
Collimys_longidens	10106100000-000000010000110?0[1 2]-01200[0 1]2?102-000300221111021002001020[0 1]011?0001000?00?000000010011033510020000220000?10
Collimys_dobosi	10106100000-000000010000110001-00200020102-0003002240110210020010201011000010000000000000010011033500020000220000010
Cricetulodon_complicidens	001021100011[0 1]00000010000110000-0?100010??1-0000012201[0 1]102100200002000?000[0 1]000000?00000000010[0 1]11033500020000220000010
Cricetulodon_hartenbergeri	101021100011000000010000110000-0010012?101-00000122011102100200001000000[1 3]100000?00?000000010011033500000000220000000
Cricetulodon_sabadellensis	101021000011000000010000110000-0010012[0 1]101-0000012200110210020000000011021000000000000000010011033500000000220000000
Cricetulodon_bugesiensis	101021[0 1]00011000000010000[1 4][0 1]0?00-0010012?10[0 1]-0000012200110210020000000001?2200000?00?000000010011033500000000220000?00
Cricetulodon_lucentensis	101021[0 1]00012100000010000400103-0010011?112100100[1 2]22[0 3]2000211220000[0 2]00020?[1 2]200111?00?000000010011033500010000221111?00
Cricetulodon_meini	101021100011[0 1]00000010000400?00-001001[2 4]?102100100122011102102200001000?0?[1 2]????????0?0000??01001103350001000022?110?00
Rotundomys_freiriensis	?0?06100000-00?000020000?3??00-0020022??01-000302221011041000000?000010?2201000?00?0000100100010335?0000?00220000?00
Rotundomys_intimus	10106100000-000000020000130001-01200221001-00030122101104100200050000110220100000000000100100110335000[0 1]0000221000000
Rotundomys_sabatieri	10106100000-000000020000130[0 1]00-01200[1 2]2[0 1]001-0003012210110410020005000011022010000000000010010011033500000000221000000
Rotundomys_montisrotundi	10106100000-000000020000130001-0020022[0 1]001-0003012210110410020005000011?2201000?00?0000100100110335000[0 1]0000221000?00
Rotundomys_bressanus	10106100000-000000020000130000-0120022[0 1]001-00030122101104101200050000110220100000000000100100110335000[0 1]0000221000000
Cricetus_cricetus	20102110000-100000010000100?00-0010012?001-0000010230110210120000000001?1[0 3]00000?00?0000000100[0 1]1033500010000220111?00
Nothocricetulus_migratorius	00102110001-100000010000400101-0010014[0 1]102-000001223111021022000000001102?00000000[0 2]0000000100110335000100002211110[0 1]0
;

hold 99999;
outgroup Eucricetodon_wangae;

proc /;
comments 0
;
